# Supplementary material for: Integrative multi‐omics analysis of intestinal organoid differentiation
Source: Mol Syst Biol. 2018 Jun 26;14(6):e8227. doi: 10.15252/msb.20188227 (PMC6018986; doi:10.15252/msb.20188227)
Supplement: Supplementary file 2 — Dataset EV1 [file MSB-14-e8227-s002.xlsx]

## Sheet: Table of contents
Expanded View Dataset 1, related to Figure 2A.
Relative protein and RNA expression dynamics. Genes identified by mass spectrometry are quantified at the transcript level by RNA-seq, and at the protein level by mass spectrometry.

## Sheet: Gene expression dynamics
proteinId	mRnaId	CV1_normalized_readCounts	CV2_normalized_readCounts	CV3_normalized_readCounts	CV4_normalized_readCounts	ENR1_normalized_readCounts	ENR2_normalized_readCounts	ENR3_normalized_readCounts	ENR4_normalized_readCounts	EN1_normalized_readCounts	EN2_normalized_readCounts	EN3_normalized_readCounts	EN4_normalized_readCounts	geneSymbol	FDR_proteinDynamics	LfqImputation	LFQ_imputed_CV4	LFQ_imputed_CV2	LFQ_imputed_CV1	LFQ_imputed_ENR3	LFQ_imputed_ENR2	LFQ_imputed_ENR1	LFQ_imputed_EN4	LFQ_imputed_EN3	LFQ_imputed_EN1
NP_001001295.2	NM_001001295.2	35	35	35	32	51	52	50	51	45	45	44	46	Dis3l	0.0011026	FALSE	101750100	109030000	82432020	180640100	196689900	218520000	124120100	160910000	172600100
NP_001001488.2	NM_001001488.3	148	148	150	149	151	153	152	154	151	152	152	153	Atp8b1	0.00179706	FALSE	1098500000	1039700000	1100499000	2021999000	1633300000	1755300000	1917101000	1465300000	1622801000
NP_001001491.1	NM_001001491.1	124	125	124	121	109	109	110	109	98	101	99	102	Tpm4	0.00717315	FALSE	2105500000	2440201000	2623998000	1728200000	1470299000	1475200000	2416901000	2106900000	1669499000
NP_001001806.1	NM_001001806.2	81	81	82	83	93	93	93	94	82	80	82	84	Zfp36l2	0.0635958	FALSE	30167000	32323990	40462990	38328990	51628970	33491010	37856000	13628010	26350010
NP_001001892.2	NM_001001892.2	166	166	166	166	139	137	137	138	172	173	171	172	H2-K1	0.000117342	FALSE	4060500000	4347802000	4147801000	1974901000	1798299000	2275599000	3021502000	2899899000	3228500000
NP_001001981.2	NM_001001981.3	69	65	68	66	58	57	59	58	52	53	47	53	Utp14b	0.00279665	TRUE	6168499	6599900	6424600	10884990	10082010	8046298	10667630	9142498	11565110
NP_001002004.2	NM_001002004.2	113	112	114	115	121	121	120	120	139	138	139	138	2610507B11Rik	0.145454	FALSE	68057020	65015010	77096950	72583020	59218000	78874990	77486990	80798020	73958030
NP_001002764.1	NM_001002764.1	60	61	58	63	72	69	72	72	70	68	69	70	Smg6	0.00253172	FALSE	54668000	77479010	63110010	134830100	109600000	127690000	85500980	89253040	50972980
NP_001002929.3	NM_001002929.4	79	81	82	82	86	86	87	87	38	41	39	39	Nup85	0.0179407	FALSE	1886499000	1768299000	1585001000	1698100000	2096700000	1991000000	1547700000	1217300000	1641201000
NP_001003817.1	NM_001003817.1	76	77	78	78	100	97	99	100	113	111	111	110	Erbb2	0.000796366	FALSE	78458980	88494010	99590030	213969900	180010000	152949900	226959900	236810000	295949900
NP_001003908.1	NM_001003908.1	153	150	152	149	141	139	140	140	153	153	153	152	Cltc	0.00182676	FALSE	51990000000	45496030000	46877030000	34972020000	36706050000	39915990000	44587940000	48602030000	48784990000
NP_001003909.2	NM_001003909.4	90	92	93	91	82	83	82	82	90	89	91	92	Ankib1	0.118821	FALSE	195720000	187109900	191270100	153630100	201520000	160660000	157110000	140999900	194220100
NP_001003912.1	NM_001003912.1	72	70	71	71	71	70	69	73	79	77	80	78	Arhgef11	0.286479	FALSE	88492960	68308980	71790990	79793990	75029050	71881030	50685970	85905030	64912030
NP_001003917.2	NM_001003917.4	55	57	54	56	59	56	61	59	89	88	89	88	Atg9a	0.0042526	FALSE	82339000	68722030	96042020	69330990	75608980	96404960	226959900	151059900	137320000
NP_001003918.2	NM_001003918.2	107	108	107	107	114	115	115	116	111	110	108	113	Usp7	0.000802973	FALSE	3286600000	2789301000	3094002000	4076599000	4146403000	3963099000	3128202000	2915498000	2575200000
NP_001003933.1	NM_001003933.2	27	25	26	21	30	31	36	33	34	33	37	33	Rtn3	0.0180697	FALSE	528589800	703920300	512700300	458540000	458789900	313280000	569510000	533479700	628410000
NP_001004140.2	NM_001004140.2	60	62	62	60	68	70	69	66	18	22	20	18	Ckap2	0.00112871	TRUE	47352980	48243020	60703970	30799990	43057980	57278040	9506965	7341765	12391450
NP_001004143.2	NM_001004143.4	104	105	105	107	103	103	105	104	95	95	98	96	Usp22	0.00243833	TRUE	23794010	29144000	32451980	29910020	30917980	18345000	12594270	8343250	9981821
NP_001004364.2	NM_001004364.2	51	47	48	50	54	53	54	57	61	59	57	58	Asap2	0.0127756	FALSE	192380100	228840000	233580000	217819900	221489900	234449900	246610100	252019900	273260100
NP_001004721.1	NM_001004721.1	46	46	41	45	43	42	41	44	37	40	41	38	Pigu	0.106927	FALSE	162839900	168010100	165210100	121060000	131379900	137920100	186860000	83740030	116250000
NP_001005419.2	NM_001005419.2	81	79	79	78	78	78	77	78	62	65	65	62	Ado	0.0597321	FALSE	56554990	95429040	102280000	70517030	72905000	65114020	65853960	58340970	58134010
NP_001005423.1	NM_001005423.2	39	40	38	40	41	49	42	42	27	29	28	23	Mreg	0.00569857	FALSE	1029100000	669159900	898230100	378779800	323449800	296100200	916130000	1015499000	532030100
NP_001005506.2	NM_001005506.3	76	74	73	77	80	81	82	81	67	64	63	68	Txlna	0.0014982	FALSE	436340200	256460000	295610000	463560200	488410100	646400400	192780100	97148060	153340100
NP_001005509.1	NM_001005509.2	102	104	102	101	102	103	101	104	84	89	87	87	Eif2a	0.00034312	FALSE	1816099000	1775601000	2011800000	1744000000	1584399000	1708700000	1227800000	1156199000	1120800000
NP_001005510.2	NM_001005510.2	112	108	108	110	115	114	114	114	122	121	120	121	Syne2	0.00103896	FALSE	2106499000	2109200000	2678502000	2071201000	2364699000	1864299000	1078400000	1046001000	1218600000
NP_001005767.1	NM_001005767.4	62	63	63	62	66	65	67	68	62	62	57	61	Parl	0.0212176	FALSE	176499900	217760000	240389900	292600200	255429900	217910100	329599900	254780000	292419900
NP_001005916.1	NM_001005916.2	51	50	57	56	62	59	60	62	54	52	55	53	Zbtb9	0.00238041	FALSE	4353803	6257902	5415202	15199000	10111000	12321010	6832903	9391994	6586999
NP_001007568.1	NM_001007567.2	57	59	58	57	61	60	62	60	59	56	54	56	Slc7a6os	0.06764	TRUE	51936970	51999010	54016020	40363990	49142970	28405490	56515000	36501980	44105020
NP_001007571.1	NM_001007570.2	43	41	42	44	43	44	42	44	51	48	50	46	Slc25a42	0.449128	FALSE	107900000	54122030	105320000	122880000	47488970	36381000	58783990	75418000	97580960
NP_001007590.2	NM_001007589.3	60	61	57	60	63	69	63	64	67	62	66	67	Akirin2	0.00103301	TRUE	9814078	13956820	5371671	22882000	22323000	28637010	6866419	10925490	7170042
NP_001007597.1	NM_001007596.2	1	1	1	1	1	1	1	1	1	1	1	1	Rtn1	0.0817234	TRUE	203269900	225320000	224329900	141879900	142110100	156630100	173910000	212070000	15401060
NP_001008421.1	NM_001008421.1	39	39	34	38	38	34	37	36	27	33	30	28	Nol10	0.000345966	FALSE	239730100	346440100	256460000	548140400	560589800	450939800	164590100	157129900	112309900
NP_001008498.2	NM_001008498.2	51	52	53	49	48	47	47	48	36	29	39	34	Wdr34	0.413903	TRUE	25684000	28618010	15559010	14532000	27586970	15379000	21806020	9400317	25859680
NP_001008550.1	NM_001008550.1	58	58	58	60	56	53	57	58	59	60	60	59	Zfyve26	0.00134215	FALSE	111830000	101260000	94662030	79267950	60444020	68219990	107410000	100660000	96467050
NP_001008785.2	NM_001008785.5	67	67	68	68	54	55	53	54	34	38	37	37	Kbtbd8	0.00134378	FALSE	236090100	253200100	259299900	119690100	197389900	96798960	103890000	119700000	100480000
NP_001009546.1	NM_001009546.1	34	37	41	43	40	40	43	43	97	94	100	96	Naaladl1	0	FALSE	249310100	204950000	265120100	148770000	202420100	194029900	1232299000	1204600000	1036201000
NP_001009935.1	NM_001009935.2	144	141	143	145	152	154	154	152	141	149	144	148	Txnip	0.0186077	FALSE	297420000	198930100	209729900	265209900	314450200	506530100	166140100	158430100	204060000
NP_001010836.1	NM_001010836.3	12	11	12	14	14	13	10	11	15	14	12	10	Ppp1r13l	0.000339502	FALSE	89178970	85799020	109919900	31735990	39044000	46467020	37439010	24430000	27589010
NP_001011707.1	NM_001011707.1	105	103	105	104	135	135	136	135	169	173	176	174	Cyp2c66	0.000346909	FALSE	2133699000	1582199000	1747099000	1462100000	1693701000	1682299000	3343199000	3654398000	4214403000
NP_001012273.1	NM_001012273.1	55	56	56	59	65	66	68	67	34	33	32	31	Birc5	0.00207534	TRUE	35078020	37195980	28812990	86283950	49131990	68869010	24803810	9608291	22445010
NP_001012400.1	NM_001012400.2	48	44	47	46	40	42	44	44	42	36	38	40	AU022252	0.0080667	FALSE	246420100	238360100	267960000	205989900	200300000	203570100	225780100	156060000	156809900
NP_001012656.1	NM_001012638.1	27	26	31	30	21	20	24	25	18	22	15	14	Acd	0.179028	TRUE	33679990	26469990	21552000	17026000	9159569	29746990	25789990	23623990	6746104
NP_001013046.1	NM_001013028.2	80	76	79	79	77	78	77	78	105	108	109	107	Tmem263	0.00126759	FALSE	53497000	52401980	64450000	61970020	53324980	83427970	161190000	115990000	122580000
NP_001013384.1	NM_001013366.1	40	43	40	43	35	33	34	37	18	21	17	14	Wdr91	0.117118	TRUE	14625000	24012000	22597010	26606010	21505010	10554450	10864680	17280760	12116100
NP_001013385.3	NM_001013367.3	87	93	89	87	76	76	77	77	75	77	70	76	Prkaa1	0.000233511	FALSE	1463699000	1435101000	1389800000	1154600000	1153300000	1361101000	791660500	699069800	832750100
NP_001013388.2	NM_001013370.2	65	67	67	65	75	76	75	75	93	96	94	95	Sesn1	0.000438263	FALSE	24174000	29092990	22725990	37238000	71968990	52967980	98843020	89813990	95379980
NP_001013389.2	NM_001013371.2	57	55	57	54	73	70	72	74	89	88	88	88	Dtx3l	0.000165924	FALSE	333830100	388340100	343790100	875569500	966489500	835200100	1352299000	1568601000	1589000000
NP_001013392.1	NM_001013374.2	24	25	20	20	20	18	22	20	25	22	24	21	Lman2l	0.000380693	FALSE	132210000	131109900	129310000	52573030	76804980	69380970	40690980	68262030	61995990
NP_001013393.1	NM_001013375.1	77	76	79	76	78	77	79	77	55	59	54	58	Utp18	0.000378725	FALSE	562430100	461390200	610850000	444579800	594130200	509750000	152080100	131750100	137320000
NP_001013397.2	NM_001013379.2	75	76	77	74	80	78	79	78	54	55	56	54	Zfp930	0.171633	TRUE	5970603	6063003	5738704	15012990	12664010	14319000	27568960	4209999	4750103
NP_001013407.2	NM_001013389.2	70	72	72	70	52	55	54	55	58	61	58	60	Mrs2	0.721162	FALSE	88243990	73524000	95210020	63055970	72513000	131830000	100080000	92241940	87017000
NP_001013459.1	NM_001013441.2	48	50	47	47	55	51	51	51	55	56	58	54	Ric8b	0.0566927	TRUE	29763710	16323010	13448010	13052000	24395010	12239010	6322802	9182703	11652990
NP_001013807.2	NM_001013785.3	103	104	105	103	116	113	115	119	186	189	191	185	Akr1c19	0.000127861	FALSE	1661700000	1336599000	1201500000	2878200000	2693298000	3889798000	12247990000	11810000000	13971010000
NP_001013814.2	NM_001013792.2	58	60	56	54	56	55	56	58	50	51	50	48	Otulin	0.02169	FALSE	112250000	73171030	107070000	96061060	75500000	121940100	70992040	53702000	58089990
NP_001015507.1	NM_001015507.2	87	90	91	90	93	96	94	94	80	82	80	82	Vprbp	0.000444647	FALSE	375840200	334380100	328190200	408559900	476609900	400669900	237299800	172769900	204289900
NP_001015876.1	NM_001015876.2	72	73	74	74	71	71	70	72	64	66	62	66	Tyw1	0.00103515	FALSE	411480000	549830000	489659800	287470100	308739900	312049900	255260100	304950100	256779900
NP_001015889.1	NM_001015889.2	81	80	81	79	85	83	84	83	62	62	65	65	Taf9	0.193215	FALSE	45961000	77454020	59878040	66249020	66360000	74762980	49228030	59939980	66244020
NP_001017966.1	NM_001017966.2	92	92	92	95	98	95	97	97	111	111	109	111	Ddi2	0.000933524	FALSE	1078400000	1065300000	1033100000	1883601000	1728999000	1415401000	1754901000	1759800000	1738100000
NP_001017985.2	NM_001017985.2	45	43	46	47	59	59	63	64	82	82	81	82	C2cd3	0.0109562	TRUE	7773696	47275980	39756990	63455040	68211960	48474980	56634000	93187980	84593060
NP_001019376.1	NM_001024205.2	101	100	102	100	104	104	104	102	102	105	107	103	Nufip2	0.00320199	FALSE	486710300	621880000	523670000	908250100	617460200	694859800	404740100	342440100	382769800
NP_001019377.1	NM_001024206.2	52	48	49	50	40	40	38	42	44	42	44	43	Trappc1	0.00103863	FALSE	182870000	195890100	161359900	157559900	153510100	131039900	217299900	248319900	224950000
NP_001019629.2	NM_001024458.3	83	83	81	84	96	95	97	100	94	91	96	98	Add1	0.000100784	FALSE	1147000000	1156800000	1211000000	1787299000	1844000000	1795199000	1150300000	1077299000	1235600000
NP_001019775.1	NM_001024604.2	78	80	81	79	74	78	78	78	75	71	75	76	Ankrd28	0.0220302	FALSE	443299700	515700200	398639900	510920000	451010200	442910100	309640000	431359800	313179800
NP_001019777.1	NM_001024606.1	61	58	60	61	57	55	57	57	66	65	62	63	Pdp2	0.0882008	FALSE	348570000	282390100	215260000	303379800	324019900	512039800	384939800	342850000	427719700
NP_001019787.2	NM_001024616.1	76	77	76	74	75	75	76	77	77	76	76	78	Rabl6	0.204085	FALSE	255909900	308890100	273120000	322590100	384460200	260970000	331070000	283650000	222239900
NP_001019874.1	NM_001024703.1	54	56	59	57	64	63	63	62	58	61	61	58	Mctp2	0.10774	FALSE	14611990	5176300	10778000	8332403	7264100	9122395	6381799	6302697	6678696
NP_001019977.1	NM_001024806.2	84	83	84	82	89	89	91	88	67	69	66	69	Cebpz	0	FALSE	542760100	541220200	442090000	899349400	866780500	873399500	224200100	178540100	206650000
NP_001020082.1	NM_001024911.2	71	69	71	69	66	66	67	69	38	39	40	37	Sept10	0.0004884	FALSE	366990200	347260000	446940000	397350200	374500000	334069900	142759900	169519900	159689900
NP_001020088.1	NM_001024917.1	27	26	27	28	44	48	41	47	47	52	45	48	N4bp2	0.150814	FALSE	51812020	35471020	47084990	33459010	88625960	45976020	24096010	34309990	45370980
NP_001020093.2	NM_001024922.2	81	82	83	81	79	76	78	80	73	72	73	72	Ddx49	0.000397623	FALSE	323130100	381670200	429169800	471780200	511480300	489430100	229110000	155650000	221880000
NP_001020116.1	NM_001024945.1	99	99	101	102	83	85	84	86	72	68	73	71	Qsox1	0.103132	FALSE	1292399000	1697700000	1200100000	1286001000	1349601000	1469399000	1087201000	1142999000	1304900000
NP_001020123.1	NM_001024952.2	88	86	88	85	90	91	90	89	90	93	89	95	Rc3h1	0.0348253	FALSE	85019000	52474980	43194020	50743030	62006980	66397990	33949020	30514010	43843000
NP_001020264.1	NM_001025093.2	65	67	64	66	62	66	65	65	65	64	66	67	Atf2	0.00149441	FALSE	21381010	27039980	29817000	50048000	35276000	38047020	15028010	19113000	16732010
NP_001020273.1	NM_001025102.1	55	56	55	55	59	62	60	60	49	45	49	50	Arl14ep	0.00840423	TRUE	46296980	49101020	47561980	52360010	50374000	33819020	7393575	25354010	33755010
NP_001020327.1	NM_001025156.2	71	69	69	69	73	74	73	72	90	91	88	91	Ccdc93	0.0018261	FALSE	407359800	399820100	366830100	306580000	313330100	313950000	317089800	239620200	232980100
NP_001020363.1	NM_001025192.3	128	130	130	128	112	117	116	114	129	130	133	131	Cxadr	0.0328156	FALSE	816499900	757030000	771690400	978050400	1053300000	817940100	634410300	874249700	801830500
NP_001020433.1	NM_001025262.1	55	60	64	66	65	60	62	63	59	68	85	78	Tpd52	0.0504255	FALSE	2444599000	3978301000	2657999000	2589399000	2325800000	2716299000	1725401000	1582199000	2647499000
NP_001020467.1	NM_001025296.2	52	50	53	57	45	49	52	48	44	45	45	44	Dffa	0.0239566	FALSE	40023000	37706010	45623010	45256020	101750100	68632960	38404010	35968990	43984020
NP_001020478.1	NM_001025307.1	64	62	62	61	60	61	58	59	77	79	78	78	Stx3	0.00368874	FALSE	47250990	70931990	67715980	72548000	63597980	75509980	153720100	134280000	93088980
NP_001020532.2	NM_001025361.2	67	70	67	69	63	59	57	60	63	57	58	61	Klc1	0.00272336	FALSE	339840000	427620200	451130000	337990000	261810100	271900100	259899900	207430100	157459900
NP_001020546.1	NM_001025375.2	95	91	94	91	92	92	89	90	73	78	77	77	Wdr61	0.0638373	FALSE	1475900000	1376101000	1257599000	1449700000	1179400000	1395800000	1361101000	1049901000	1034900000
NP_001020566.1	NM_001025395.2	79	76	75	77	86	83	86	84	101	101	99	100	Src	0.0029926	FALSE	215490100	196510000	190910100	252589900	285960000	330660100	322780000	269619800	315490000
NP_001020603.1	NM_001025432.1	49	49	50	46	66	66	65	66	75	77	74	75	Crebbp	0.000163944	FALSE	115420000	100580000	98192950	295219900	322719800	332579900	154660000	144549900	195940100
NP_001020616.1	NM_001025445.2	37	43	40	36	41	41	42	43	46	50	43	46	Aptx	0.0144373	TRUE	22122010	9741004	7508472	25736890	9528911	6070197	27644980	37060020	28700000
NP_001020746.1	NM_001025575.2	60	56	58	54	110	107	110	113	135	142	142	143	Cfhr2	0.000169707	FALSE	78460020	76844990	78948960	149700000	141129900	132550100	182999900	191440100	170670000
NP_001020757.1	NM_001025586.2	35	38	39	34	30	28	27	30	31	26	31	25	Nr2c2ap	0.000332053	TRUE	162890100	127380100	112849900	55940010	57170000	68065030	10301770	13354640	14944360
NP_001020771.1	NM_001025600.1	67	67	66	65	31	29	26	29	16	17	17	14	Cadm1	0.00168563	TRUE	68088980	141970000	161950000	7374197	12305010	5575454	16499010	23512600	8823933
NP_001020784.1	NM_001025613.1	78	78	79	77	76	75	77	77	79	78	75	78	Otud7b	0.00166334	FALSE	558850100	523059700	644929600	460320300	395370000	485419900	393970000	312929800	309590000
NP_001020788.1	NM_001025617.2	112	111	113	113	111	112	110	112	120	120	121	120	Cant1	0.0420066	FALSE	1635301000	1293700000	1444099000	1152600000	997700500	1073600000	1163600000	1281600000	1815600000
NP_001021118.1	NM_001025947.2	68	60	77	71	73	65	77	81	60	72	63	72	Dnm1l	0.287987	FALSE	2518100000	2471601000	2216701000	2583299000	2323799000	2729001000	2312301000	2650598000	2289199000
NP_001021383.1	NM_001026212.1	84	83	82	82	94	94	93	94	110	112	110	110	Ensa	0.66962	FALSE	88293010	40306020	33905020	46416980	59399990	42530020	49919990	48474020	44685020
NP_001021385.1	NM_001026214.2	108	107	108	108	91	93	92	92	129	129	132	130	Entpd5	0.000168994	FALSE	1637601000	1800300000	1601599000	1365699000	1179800000	1403000000	4008601000	3334098000	3488498000
NP_001025015.1	NM_001029844.1	58	55	58	58	71	71	70	71	34	33	33	28	Vrk1	0.00342761	FALSE	705829700	750479900	704859800	1356201000	1016500000	1902600000	602530100	470620200	407960200
NP_001025038.1	NM_001029867.1	64	63	64	62	66	66	67	69	116	120	122	121	Ugt2b36	0.000223974	FALSE	161170000	71455980	78457010	192800000	103079900	161510000	867420200	1092100000	1208601000
NP_001025047.1	NM_001029876.1	85	82	82	83	77	79	79	78	50	47	55	55	Urb2	0.000334737	FALSE	217830000	244930000	291579900	233949900	210410000	187700100	59379020	79529960	68137960
NP_001025105.1	NM_001029934.1	78	81	81	76	67	67	68	67	83	83	84	85	Usp32	0.0521586	FALSE	35699000	51329980	53339020	25530000	33462990	25317000	78524980	40232980	37732990
NP_001025107.1	NM_001029936.3	71	67	67	68	54	53	56	55	64	61	59	62	Specc1	0.00103367	FALSE	150140000	128620000	133940000	120810100	97262050	106040100	76089010	76521990	91966020
NP_001025150.2	NM_001029979.2	49	53	50	56	60	57	61	61	62	58	52	61	Safb2	0.000354647	FALSE	744370200	744329900	735980100	1822001000	2353101000	1874900000	1060500000	1159999000	1029201000
NP_001025153.2	NM_001029982.2	78	79	78	80	80	78	80	79	85	84	83	83	Sec23ip	0.000212735	FALSE	2378699000	2391701000	2356401000	1666599000	1514200000	1812001000	2129401000	2135000000	2118800000
NP_001025154.1	NM_001029983.2	90	89	90	90	93	94	93	92	95	92	93	92	Man1b1	0.0867732	FALSE	217900000	233550000	221950100	150970100	223460000	225289900	276669900	196539900	427499800
NP_001025161.1	NM_001029990.1	43	46	44	46	49	46	45	47	42	40	34	40	Mettl17	0.00304206	TRUE	27512990	29346990	34336990	37143010	44971990	56279020	20155300	12780970	25919990
NP_001025165.1	NM_001029994.1	75	75	75	76	82	81	81	81	88	83	78	87	Zc3h18	0.000198177	FALSE	448900200	495680200	355639900	856150000	962900500	1005200000	558040200	543820300	523739900
NP_001025185.1	NM_001030014.2	63	63	64	66	64	65	66	65	54	53	51	50	Mcat	0.000203148	FALSE	110680000	141240100	113290000	441039700	490220100	559869900	376320000	380620100	370839800
NP_001025445.1	NM_001030274.1	79	76	77	75	69	70	70	70	83	79	74	79	Ndufs5	0.00693857	FALSE	1056501000	956360400	939149700	870419600	843609700	861939900	1299200000	986190200	1317199000
NP_001025478.1	NM_001030307.2	77	79	77	78	90	92	89	91	48	49	50	48	Dkc1	0.00126697	FALSE	1668899000	1569200000	1455400000	2269101000	2561299000	3103601000	1647601000	1291400000	1379301000
NP_001026978.2	NM_001031808.2	68	69	67	69	61	63	63	61	52	54	53	53	Mrpl41	0.485083	FALSE	323289900	321019800	367810100	404650200	340510100	268099900	367770200	272480200	299459800
NP_001028304.1	NM_001033132.3	83	82	85	82	70	73	71	73	81	83	86	82	Commd6	0.0237334	FALSE	114790000	96870010	101610000	87461050	89650040	50634000	79392970	85157020	78044020
NP_001028307.2	NM_001033135.3	96	96	96	94	93	95	94	94	98	98	97	99	Rnf149	0.385318	FALSE	48369030	68817040	51579030	53116010	54325980	62236040	36647000	86161980	75403050
NP_001028308.1	NM_001033136.3	87	87	87	88	85	86	85	86	110	110	105	110	Rmdn3	0.00373203	FALSE	662329900	543129800	722619700	723700000	748369500	833800000	1276199000	954749700	1549900000
NP_001028317.2	NM_001033145.2	64	63	66	65	48	49	50	50	38	43	40	41	1190002N15Rik	0	FALSE	130870100	122349900	139880000	50782020	45269000	50224970	38537010	46089030	42187010
NP_001028333.1	NM_001033161.2	81	81	81	82	67	68	65	68	79	80	77	75	Tradd	0.00283771	FALSE	2842202000	2574499000	2478201000	1350400000	1594300000	1558400000	1829600000	2251699000	2755900000
NP_001028337.2	NM_001033165.3	41	45	42	43	35	43	38	39	45	48	45	49	Dnajc25	0.0292303	FALSE	68743020	58055980	83808040	54466000	55919010	48895020	125630000	81488980	68820040
NP_001028342.2	NM_001033170.4	84	84	87	87	96	94	97	95	78	78	73	78	Fam83e	0.0145407	FALSE	46601010	62854960	37348000	85098950	77848950	85497030	93650010	58112030	61796000
NP_001028346.1	NM_001033174.1	86	84	83	82	90	85	89	87	101	100	99	98	Osbp	0.00126318	FALSE	1462500000	1535500000	1443500000	1676500000	1757299000	1925501000	1964399000	2098899000	2342300000
NP_001028347.1	NM_001033175.2	60	61	63	66	59	57	58	60	41	40	43	43	Cln6	0.0557375	FALSE	43693020	62640020	69996970	49433990	50801030	36551000	41975990	48221030	44406990
NP_001028350.1	NM_001033178.3	96	98	96	99	94	95	95	97	116	115	121	116	Tmem181a	0.00261375	FALSE	35424990	39878010	43805980	36830980	52243020	42939000	98101990	106840100	64226040
NP_001028353.1	NM_001033181.1	49	48	50	47	47	49	50	52	46	49	49	51	Jrkl	0.00113633	TRUE	17271440	19712780	19193960	35337010	24228010	23898010	7690191	9961124	5748112
NP_001028361.1	NM_001033189.3	77	74	72	76	73	70	72	73	98	96	98	94	C77080	0.137298	FALSE	170640000	270780100	218250000	202019900	284399800	182630100	185650000	322220200	383539800
NP_001028364.1	NM_001033192.2	66	65	68	67	70	70	70	70	92	90	92	91	Fam8a1	0.0112313	FALSE	13217000	10615000	11082000	12502000	4183300	9817504	13178000	20906990	21071990
NP_001028366.1	NM_001033194.3	73	69	69	68	76	79	78	76	66	63	65	64	Gtf3c3	0.00362573	FALSE	200670000	246929900	173390000	227399900	242399900	254810000	162420000	156050100	158650000
NP_001028371.1	NM_001033199.3	148	147	149	147	150	147	147	150	200	202	201	201	Clca4b	0.00023672	FALSE	3481499000	3496398000	3593500000	2868699000	3193600000	3250101000	4579796000	4999297000	5068898000
NP_001028373.2	NM_001033201.3	88	89	90	92	83	81	81	83	68	68	71	70	Ncbp1	0.00127869	FALSE	2584101000	2702801000	2721201000	2455801000	2203001000	2641702000	1351999000	1582699000	1978999000
NP_001028374.1	NM_001033202.3	48	52	51	50	53	52	50	49	52	50	51	49	Usp30	0.00188538	FALSE	17058000	17742990	19240990	23533000	22419000	27175990	12796000	15684990	17799000
NP_001028376.1	NM_001033204.1	26	27	24	29	29	30	27	28	34	33	30	33	Rpusd3	0.00942863	FALSE	44579990	59430000	54254990	80782960	110400000	93929000	48466970	84750000	82260980
NP_001028380.1	NM_001033208.4	54	55	53	56	57	50	54	54	82	81	75	80	Myzap	0.000193018	FALSE	34746020	34857000	33080000	16340000	21594010	18611000	29105000	30546990	32321990
NP_001028381.1	NM_001033209.3	45	48	47	44	43	45	45	43	46	48	43	44	Xylb	0.0532327	FALSE	451250000	463600000	549010000	432889800	454549700	354870100	346469800	446889800	422840000
NP_001028382.1	NM_001033210.3	115	116	114	113	105	104	106	105	147	147	149	147	Pls1	0.000379706	FALSE	11063010000	11559990000	12667000000	10519000000	11325000000	8894711000	20161990000	17178010000	20125980000
NP_001028394.2	NM_001033222.3	95	95	97	94	91	92	94	90	94	97	97	97	Pdzd8	0.0855487	FALSE	173970000	182960000	207730000	186999900	156370000	153790000	214290100	180000000	177659900
NP_001028400.2	NM_001033228.3	48	49	47	51	57	57	56	57	39	42	46	42	Itga1	0.00483141	FALSE	60895040	57115000	58342980	173429900	128400000	102040000	82023050	37138000	73775020
NP_001028403.1	NM_001033231.2	23	20	17	18	33	33	31	29	23	19	22	19	Fam195b	0.00996632	TRUE	8377935	113180000	43809920	144700000	84478940	97779060	9227927	6010385	15400770
NP_001028408.2	NM_001033236.2	38	43	40	40	37	40	35	38	36	38	37	34	Vcpkmt	0.00641916	FALSE	35342990	32398990	29890020	17826010	26333990	28372010	21467000	23022010	18298010
NP_001028414.1	NM_001033242.1	53	53	57	56	44	46	50	42	53	51	56	53	Cln5	0.12411	FALSE	46104020	60622000	63981960	54614030	52466030	44558010	54375990	28386980	49513980
NP_001028428.2	NM_001033256.3	38	35	35	40	42	43	42	45	34	34	31	34	Spata5l1	0.0109158	TRUE	32017000	47119980	36778000	28118010	30895020	30256990	6644744	27406980	20534000
NP_001028430.1	NM_001033258.4	66	62	63	61	60	61	62	57	42	43	48	45	Arfgef3	0.0003541	FALSE	334729900	287759900	265660100	216420000	212050100	261590000	87622040	84860990	102899900
NP_001028433.2	NM_001033261.2	80	79	78	78	84	83	81	82	84	85	86	85	Zfc3h1	0.00939925	FALSE	119339900	97816940	108149900	124290000	136390000	98436020	70168010	94921950	70595010
NP_001028436.2	NM_001033264.3	27	26	30	29	36	37	37	36	11	11	12	10	Gls2	0.000232668	TRUE	10497870	8488366	5430423	51593010	55204000	46257020	22293000	13652150	8904572
NP_001028440.2	NM_001033268.2	125	126	127	129	124	126	127	126	123	122	123	125	Fam120a	0.266356	FALSE	3334402000	3016700000	2998001000	3374002000	2843600000	3011400000	2924799000	3195501000	2602100000
NP_001028442.2	NM_001033270.2	114	118	115	116	111	117	114	117	144	148	151	152	Slc4a7	0.00316848	FALSE	1412499000	1251501000	1438900000	1379100000	1208300000	1691801000	1923600000	2017100000	1827499000
NP_001028448.3	NM_001033276.3	71	68	69	71	81	79	79	80	94	96	92	92	Kmt2d	0.0132295	FALSE	192920100	128450000	160940000	253030100	251719800	188760000	147330000	161609900	187750000
NP_001028451.2	NM_001033279.3	110	110	113	112	104	104	102	104	112	110	110	110	D17Wsu92e	0.0822413	FALSE	33872000	60696020	34877000	35145980	33062990	48092990	18903000	37858010	23479980
NP_001028458.1	NM_001033286.2	83	84	84	81	72	72	71	72	96	95	97	90	Slc30a10	0.000657699	FALSE	17344990	19289990	13612000	10214000	7883903	9343100	20915010	19781990	22772990
NP_001028461.2	NM_001033289.2	94	96	93	93	79	78	77	79	99	97	99	99	Slc9a2	0.0120826	FALSE	9049696	10440000	11997000	5890100	7296296	9733898	11203000	11683000	10722000
NP_001028465.1	NM_001033293.2	78	80	80	81	73	70	71	70	94	92	92	93	Uap1l1	0.000171382	FALSE	1856301000	1650601000	1841101000	745070300	628519700	624529700	1219901000	1177599000	1107700000
NP_001028466.2	NM_001033294.3	55	58	56	56	49	54	51	48	32	28	29	26	Ddx31	0.000219811	FALSE	262590000	310799800	328009800	248830000	238940000	272770000	48489020	72566990	98117040
NP_001028471.1	NM_001033299.3	79	78	78	77	77	76	75	76	82	83	81	83	Zfp217	0.0426448	TRUE	17177010	17745010	13509000	13154000	14092000	13140010	3537076	13168010	12808140
NP_001028472.2	NM_001033300.2	89	87	88	88	89	93	90	90	72	70	71	72	Gmps	0.00249911	FALSE	2455599000	1982500000	1880700000	2336500000	2310901000	2292200000	1723499000	1334099000	1312600000
NP_001028477.1	NM_001033305.3	94	93	93	92	82	82	80	83	84	88	86	80	Ndufb6	0.00254178	FALSE	966309400	982090400	1026800000	839559700	885710200	1230901000	1992501000	1808401000	1397099000
NP_001028483.2	NM_001033311.3	82	81	81	83	81	84	85	84	75	73	76	74	Vsig10	0.107196	FALSE	54693010	59167990	90649030	46070020	64108040	48371010	61064020	50161000	45665980
NP_001028484.2	NM_001033312.3	32	32	31	37	33	29	34	33	32	33	33	37	Fbxl18	0.013654	FALSE	130150100	148190100	140660000	65163020	76716990	124520000	13694000	53049970	105340000
NP_001028485.1	NM_001033313.3	83	84	81	81	74	76	77	77	66	65	60	65	Pdap1	0.000864195	FALSE	837609500	961680500	885760600	1073800000	1023400000	947490500	705770000	528770100	631220200
NP_001028490.2	NM_001033318.3	72	70	74	74	66	66	68	66	67	68	65	66	Cog7	0.0163084	FALSE	971819700	974119700	1099300000	406390000	770599600	851490300	637740400	614219700	824639500
NP_001028508.2	NM_001033336.3	65	66	67	71	45	44	46	44	20	24	25	26	Abcc4	0.000173667	FALSE	569419600	736689700	616699800	96252010	103200100	61658980	6927401	11224000	4049398
NP_001028509.2	NM_001033337.4	61	62	61	61	65	68	67	68	85	81	83	84	Ttc38	0.00248342	FALSE	592550400	488260300	579759700	752070100	623919800	1093700000	1322401000	1443700000	1067000000
NP_001028513.2	NM_001033341.2	65	63	61	61	70	67	71	67	71	71	70	71	Zfp407	0.0672272	TRUE	49449020	53886980	51129030	36821980	59316020	67531000	5889539	12297070	60413980
NP_001028520.2	NM_001033348.3	100	99	98	99	97	98	96	98	100	100	99	100	Ralgapa2	0.0330843	FALSE	390449800	380520000	469030100	287719900	313730100	428089700	324150200	295100100	317359900
NP_001028536.2	NM_001033364.3	144	143	143	146	125	125	125	128	174	176	176	176	Cdhr2	0.00367769	FALSE	1059200000	1043400000	1136600000	915270400	633069700	544590100	1364200000	1780100000	1196001000
NP_001028539.1	NM_001033367.3	67	66	66	65	79	81	77	79	87	88	89	87	Nlrc4	0.0055176	FALSE	166559900	246959900	112300000	236759900	350130100	302350000	575220100	397200000	364799800
NP_001028547.2	NM_001033375.2	104	103	104	101	92	92	91	91	95	98	92	94	A230046K03Rik	0.000471065	FALSE	787829600	683669800	655430100	402640000	408550100	374630300	500040100	539860300	564799700
NP_001028557.2	NM_001033385.3	74	71	73	70	61	65	61	62	60	60	61	60	Tbc1d32	0.11554	TRUE	26026990	17605990	14899000	5961603	19530340	11988580	19521530	15841210	13964330
NP_001028592.1	NM_001033420.2	76	74	74	77	85	86	85	86	64	63	67	64	Dock1	0.00035597	FALSE	1302199000	1114000000	1182500000	1664701000	1586701000	1532300000	991779800	1051201000	889809900
NP_001028594.1	NM_001033422.1	93	92	91	89	95	97	95	95	84	87	85	87	Thoc2	0.000353041	FALSE	919369500	860180000	928069500	1047300000	1107100000	1096100000	618609800	741510000	735450000
NP_001028605.2	NM_001033433.4	52	52	49	52	44	46	41	44	50	55	55	51	Tmem102	0.150803	FALSE	123000000	146650000	147330000	114739900	139220000	101590000	113040000	154100000	131279900
NP_001028613.1	NM_001033441.3	77	79	80	77	76	77	77	77	59	57	58	61	Alg10b	0.116008	FALSE	156790000	175160000	121390000	116560000	125620000	99409030	68287030	138650100	150420000
NP_001028616.1	NM_001033444.2	14	14	14	15	41	46	43	42	24	20	23	23	Capn13	0.0302261	TRUE	77368970	22221230	31762980	108760000	116640000	91962000	85530940	111070000	29415010
NP_001028620.1	NM_001033448.2	42	40	43	43	37	34	34	38	49	46	51	51	Ap5b1	0.229964	TRUE	27810010	24582990	27129000	24519990	21123000	16286000	9289473	27254000	28238010
NP_001028625.1	NM_001033453.3	63	62	59	61	56	54	55	55	38	40	39	39	Pdp1	0.00159958	FALSE	96294010	121090100	96808940	136480000	125849900	80460000	41211980	33193990	24642990
NP_001028629.2	NM_001033457.2	75	75	74	76	76	76	76	76	64	64	62	65	Nom1	0.000453566	FALSE	86143980	101850100	97129060	123720000	121450000	94538970	35292980	43760020	46711980
NP_001028635.2	NM_001033463.3	81	85	84	81	87	83	85	86	82	84	81	82	Tatdn2	0.00207679	TRUE	13308000	14219000	15855000	14144000	13557010	13944990	9332619	6631413	10823000
NP_001028646.2	NM_001033474.2	109	110	109	109	111	111	110	110	118	118	118	117	Atxn7l3b	0.102909	FALSE	72810990	93996950	80001980	103630100	83690010	112420000	111650000	83937000	90410980
NP_001028656.1	NM_001033484.1	57	56	58	62	76	76	77	77	15	17	17	18	Iqgap3	0.00064772	FALSE	116840000	75074980	63066970	145750100	192369900	182379900	43740990	46243020	27414010
NP_001028662.1	NM_001033490.1	47	48	48	53	47	47	46	47	23	21	16	23	Pusl1	0.00447968	FALSE	146410000	145400000	128990000	92719020	92675020	116819900	107630000	69115010	97341940
NP_001028745.1	NM_001033573.1	88	91	90	91	85	89	87	89	80	80	82	82	Zdhhc6	0.00960115	FALSE	151850000	129530000	139909900	111820000	120940000	121800100	91226000	88405020	125600000
NP_001028806.2	NM_001033634.3	89	88	89	90	89	91	89	89	96	96	97	98	Zyg11b	0.0199974	FALSE	110880000	116030000	145910100	113810000	86505990	123300000	96487970	68292990	87426940
NP_001028826.1	NM_001033654.2	81	78	79	77	71	67	68	69	52	57	55	56	Pus10	0	FALSE	577949800	600819900	644430100	506479900	501370000	508110300	266840000	239590100	236800000
NP_001029037.1	NM_001033865.1	152	151	151	147	164	162	161	160	139	136	136	132	Rps27a	0.0769608	FALSE	12056000000	9745511000	8390592000	11752990000	13191010000	13550000000	12251000000	14725010000	9589204000
NP_001029051.2	NM_001033879.3	75	75	74	73	74	71	71	73	106	107	109	105	Tubal3	0.00405025	FALSE	1316400000	1187500000	1104000000	663679700	736809500	1003400000	1375100000	1410501000	1946301000
NP_001029101.1	NM_001033929.2	46	44	44	44	56	59	61	60	75	75	75	73	Thnsl2	0.000153235	FALSE	389770000	251760100	341430200	517010300	395600000	524529900	1467400000	1243701000	1394601000
NP_001030136.1	NM_001034964.1	44	44	45	45	38	40	40	38	57	53	58	56	Sorbs1	0.00812197	FALSE	255080000	195900000	223100100	74836960	109260000	123390000	115000100	139050100	230859900
NP_001030295.1	NM_001035123.3	53	50	51	52	47	50	48	49	39	36	35	37	Setd6	0.0091877	FALSE	35720010	15506990	41271020	31752990	27492010	47360000	6132899	7499801	12880000
NP_001030303.1	NM_001035226.1	117	118	119	118	114	117	117	118	80	81	85	87	Xpo1	0.000138919	FALSE	5812793000	5595095000	5469098000	4916604000	5133996000	5203202000	3468599000	3281299000	3434902000
NP_001031370.1	NM_001036293.2	53	52	50	53	44	45	43	48	53	52	52	54	Nrbf2	0.485647	FALSE	50732030	67956960	51880010	63968000	51328010	68347010	57431960	65675030	47085980
NP_001032213.1	NM_001037136.1	66	63	64	67	68	69	68	71	82	78	79	79	Agap1	0.145664	FALSE	110400000	71043020	67638040	113609900	93552990	103369900	110450000	69140970	65580020
NP_001032814.1	NM_001037725.3	89	91	91	91	93	95	94	96	83	80	82	82	Fam117b	0.0212259	TRUE	22867000	21635990	31234990	39430980	24728990	31705000	8767222	23041010	18720990
NP_001032831.2	NM_001037742.2	34	34	36	34	39	41	37	39	32	33	32	33	Tyw5	0.0283422	TRUE	26859980	30844980	39271990	42444970	37407990	25407000	8615139	25569990	23241990
NP_001032835.2	NM_001037746.3	92	93	92	94	92	97	94	96	77	75	77	75	Prps1l3	0.00591388	FALSE	294129800	272100000	260500100	242800200	271869900	307530000	147890000	202329900	220870000
NP_001032846.1	NM_001037757.1	59	57	55	59	65	64	67	66	68	68	68	63	Wash1	0.020471	FALSE	146339900	96209000	90971020	82638030	83409990	97924980	26681000	65083980	78131980
NP_001033021.2	NM_001037932.2	65	63	65	62	60	61	63	63	86	85	87	88	Gm11437	0.00642839	FALSE	7624701	6763501	9125302	5619003	3710601	5960098	12049000	9290001	8112695
NP_001033027.2	NM_001037938.2	80	81	82	85	97	98	99	102	123	124	118	124	Dhrs4	0.00104291	FALSE	3008101000	1960601000	2546601000	3617299000	3091802000	3350102000	5147602000	4823097000	4225500000
NP_001033029.1	NM_001037940.4	96	96	96	94	89	89	90	88	91	91	93	94	Dnajb6	0.446466	FALSE	142920100	167019900	172590000	161570000	157649900	111850000	142679900	123930000	201139900
NP_001033099.1	NM_001038010.2	39	43	41	44	44	47	48	48	28	24	24	28	Kat2a	0.000785992	FALSE	23792000	31772010	27684010	44836990	51619000	49649020	8954805	25232990	14288000
NP_001033104.1	NM_001038015.1	39	39	40	39	55	54	53	54	52	51	48	54	Gnpda2	0.00012494	FALSE	56911040	59842980	63330000	127250000	123950000	124940000	136660000	144160000	121670000
NP_001033320.1	NM_001038231.2	67	67	68	70	65	64	66	64	55	53	51	54	Banf1	0.084877	FALSE	1983801000	1838000000	2311799000	2264701000	3323500000	2075999000	2764699000	2795100000	2342900000
NP_001033581.1	NM_001038492.2	120	121	120	120	93	93	92	92	114	112	113	112	Ctsa	0.000279424	FALSE	2402301000	2279200000	2028600000	1055101000	1071800000	776439900	793620100	892769900	1170100000
NP_001033683.1	NM_001038594.1	57	58	60	53	56	58	59	59	58	61	64	58	Glrx2	0.00878584	FALSE	143220100	197010000	154080000	95454020	74058020	109210000	137669900	70704020	81070980
NP_001033691.1	NM_001038602.4	57	53	52	55	59	59	60	59	62	63	63	64	Marveld2	0.0031735	FALSE	28328010	22585000	31446020	35147980	37118020	45235980	52811000	41110980	55443020
NP_001033699.1	NM_001038610.2	47	41	41	42	51	55	51	50	28	32	30	31	Dach1	0.00315576	FALSE	44927010	85337010	78553950	188100100	182379900	125709900	93625010	16555010	24481990
NP_001033743.1	NM_001038654.1	115	117	117	117	79	80	80	78	101	97	100	93	Slc16a3	0.000829328	FALSE	851230300	985760100	749100000	343800100	354089800	312240100	409470000	619109700	438310000
NP_001033752.1	NM_001038663.1	91	91	92	91	93	91	90	90	83	85	89	86	Mapk1	0.033277	FALSE	3203800000	3162500000	3079498000	2716101000	2589601000	3084302000	2868502000	3180500000	2966601000
NP_001033789.1	NM_001038700.2	19	14	16	17	16	16	13	17	14	14	12	17	Fnbp1	0.0408566	TRUE	17017990	25538000	11222120	17488000	33501990	13056010	8561546	6061720	8875495
NP_001034160.1	NM_001039071.2	68	69	72	69	62	61	62	64	55	59	59	56	Ldb3	0	FALSE	31556010	22023990	28408010	41317980	54653980	49065000	158839900	157579900	155980000
NP_001034178.1	NM_001039089.1	95	93	93	94	88	91	91	94	105	108	102	107	Sel1l	0.0780313	FALSE	1048800000	425430000	655489900	301910200	409440200	462150300	339000000	632620400	628839700
NP_001034218.1	NM_001039129.4	95	94	94	93	111	109	107	110	79	81	75	80	Hnrnpa1	0.0015325	FALSE	8150105000	7466904000	9143089000	13783000000	13248020000	10594000000	8353292000	7119392000	6619998000
NP_001034228.1	NM_001039139.2	46	39	29	44	38	29	36	33	44	36	32	41	Camk2g	0.0351243	FALSE	224600000	165020000	229010100	171139900	92024030	172769900	162310100	137649900	153080000
NP_001034240.1	NM_001039151.1	99	100	98	96	61	62	66	63	30	25	30	29	Cd44	0	FALSE	622120100	560080100	527929800	244589900	219210100	224589900	36943980	66076960	45284030
NP_001034248.1	NM_001039159.2	75	75	78	76	77	74	76	78	82	83	84	84	Ube2j2	0.194293	FALSE	105410000	51486030	45676000	50957020	34771020	65365960	44554010	42520010	54378000
NP_001034251.1	NM_001039162.2	79	78	81	82	93	88	92	90	95	98	90	93	Clip2	0.000527085	FALSE	593210400	733590300	639729900	1241499000	1275700000	1051600000	1036601000	957320600	1043300000
NP_001034258.1	NM_001039169.1	69	70	74	72	60	57	63	57	63	60	65	58	Eif4e2	0.0937095	FALSE	38130010	46656000	36964990	65800960	59475040	41205000	68233970	47935000	42057980
NP_001034259.1	NM_001039170.1	77	72	70	73	74	75	75	76	72	74	64	73	Eif4e2	0.00162063	FALSE	336010000	390419800	393480200	528410200	540050200	451270200	260580000	358990100	246660000
NP_001034269.1	NM_001039180.2	57	59	59	58	48	50	52	53	47	45	49	46	Bicd2	0.00369905	TRUE	81604990	88844050	32931600	74078000	69882030	63749000	18536870	8303086	10213740
NP_001034274.1	NM_001039185.1	73	74	72	72	70	72	69	71	72	70	72	67	Ceacam1	0.00185905	FALSE	362109900	414189900	412979900	323650000	323250200	391839800	234560000	181110000	274980100
NP_001034281.1	NM_001039192.1	37	33	34	33	20	25	20	22	34	33	36	35	Gmfg	0.0708361	TRUE	56349970	44256020	40640980	16228110	54784990	103480000	8621497	9277764	34062990
NP_001034283.1	NM_001039194.3	58	57	56	57	43	45	46	47	51	50	50	51	Aifm2	0.00591345	FALSE	191010000	117750000	119620000	44357000	62012960	52292010	114369900	68242000	77564990
NP_001034289.1	NM_001039200.2	87	89	89	89	83	83	84	84	72	67	70	70	Emc1	0.000468296	FALSE	2515099000	2457399000	2329098000	1370099000	1081599000	1500500000	1478300000	1834599000	1504100000
NP_001034290.1	NM_001039201.1	68	69	72	71	69	68	68	68	67	67	68	67	Hdhd2	0.383427	FALSE	168209900	215390100	277870100	271179900	224870100	232430000	227040000	210889900	234100000
NP_001034440.1	NM_001039351.2	78	78	79	81	76	77	78	79	45	49	37	49	Nolc1	0.00109991	FALSE	727399800	1019600000	951029600	1409399000	1012300000	985390000	272569900	334699800	354539900
NP_001034445.1	NM_001039356.2	83	83	82	89	87	92	88	88	56	46	53	54	Hmga1	0.0357448	FALSE	150770000	149349900	65875030	314170100	174920000	147740000	125320000	103559900	80533960
NP_001034483.1	NM_001039394.1	69	70	69	70	74	74	74	74	87	88	89	85	Rab43	0.00601299	FALSE	138870000	100210000	115860000	106619900	123790000	135310100	201260100	185630100	147770000
NP_001034561.1	NM_001039472.1	70	68	68	68	58	59	60	56	64	65	63	65	Kif21b	0.000809867	FALSE	60386030	62595980	45312000	24786990	24225990	26609000	28523010	21185010	30115000
NP_001034572.1	NM_001039483.1	89	93	92	91	88	88	88	89	91	92	95	93	Tmco1	0.0113487	FALSE	146580000	142389900	116199900	123700000	90846030	116910000	106560000	91588060	75575000
NP_001034598.1	NM_001039509.1	18	18	14	16	11	11	11	11	20	19	20	17	Pnkd	0.00110143	FALSE	425129800	353279900	260030100	82463950	75678980	111870000	129410000	177470000	104160000
NP_001034603.1	NM_001039514.1	36	38	36	35	32	39	35	36	37	31	31	29	Dhps	0.00768449	FALSE	67601030	66335960	52329010	50406980	72805020	78625950	41284010	41662010	24316990
NP_001034610.1	NM_001039521.1	91	96	96	93	88	91	89	88	72	75	74	76	Rrn3	0.0751661	TRUE	31186010	21429010	18422990	9942691	12933600	26621980	17189000	14315860	8678057
NP_001034611.1	NM_001039522.1	61	60	59	59	63	65	63	62	51	55	47	54	Leo1	0.0253266	FALSE	170390000	177099900	181750000	160200000	165280000	107220000	128760000	149809900	125400000
NP_001034619.2	NM_001039530.3	44	43	43	42	54	51	55	55	87	86	87	85	Parp14	0.000215843	FALSE	164659900	89778970	100350000	308150200	206470000	260040100	610060000	574900000	748369500
NP_001034623.1	NM_001039534.1	56	54	58	54	60	60	63	61	53	55	56	50	Pstk	0.923014	FALSE	48053970	38214990	25906010	25391990	30613010	51539970	49519020	32421020	29820000
NP_001034640.1	NM_001039551.1	31	30	28	28	33	38	34	39	34	35	36	31	Cnnm3	0.0026379	FALSE	25013020	27704990	20353000	56497970	62338970	78716020	23070000	49851010	25348990
NP_001034644.2	NM_001039555.2	61	60	63	65	87	86	88	88	128	130	131	130	Cyp2c68	9.58955e-05	FALSE	429390000	296440100	305030000	613539600	817669800	938370200	1805799000	1760401000	1748301000
NP_001034670.1	NM_001039581.2	79	78	79	80	77	80	79	78	98	97	98	98	Abca3	0.000787794	FALSE	114570000	113640000	93403950	124249900	118730000	110920100	190779900	164630100	162370000
NP_001034733.2	NM_001039644.2	104	102	103	103	90	91	91	90	104	106	104	107	Edem3	0.0395073	FALSE	339750200	630409600	430719900	249770000	221249900	308329900	288350200	315719900	490860300
NP_001034781.1	NM_001039692.1	102	102	103	101	102	102	102	101	106	106	106	108	Arhgap12	0.058239	FALSE	261859900	229689900	242220200	351220100	333730000	317929800	336990000	443320200	230440000
NP_001034967.1	NM_001039878.2	70	69	70	71	79	80	81	79	78	75	78	78	Strn4	0.0405212	FALSE	106650000	71244960	79030000	85045980	104960000	128070000	74453950	82648950	66271000
NP_001035056.1	NM_001039967.1	61	61	60	61	75	74	77	73	73	75	75	71	Zfp869	0.00803589	FALSE	13957000	36154020	13833000	49111990	52648010	34315980	24836000	17104990	20327990
NP_001035195.1	NM_001040106.2	40	39	38	38	34	36	43	42	50	51	54	45	Aak1	0.00653511	FALSE	375290100	369860100	329529800	222730000	224490100	290680000	241189900	267919900	329339900
NP_001035200.1	NM_001040111.1	57	58	56	58	72	70	73	71	74	75	75	75	Arap1	0.0031859	FALSE	69760000	62889040	90735960	161480100	102179900	85483020	171230000	276780000	206569900
NP_001035277.1	NM_001040187.1	107	108	106	107	113	111	113	114	109	108	109	109	Ddx17	0.00219027	FALSE	2866000000	2840399000	2639799000	2346999000	2633100000	3194901000	1687799000	1786600000	1906099000
NP_001035486.2	NM_001040396.2	124	127	127	124	120	122	120	121	123	126	128	126	Selt	0.00110193	FALSE	275120100	363580200	339920000	158740000	83712020	142360000	252969900	197909900	205330000
NP_001035487.2	NM_001040397.4	53	54	54	52	32	33	30	34	17	19	21	19	Filip1l	0.103131	TRUE	17091990	14976990	18769990	24946210	8710299	11361000	9543359	3472990	14258000
NP_001035488.2	NM_001040398.2	27	24	26	24	31	27	33	33	42	44	41	38	Setd1b	0.00270662	TRUE	10405910	6005531	11520000	19289000	19471990	26473000	12139000	10950000	15878990
NP_001035525.1	NM_001040435.3	69	72	72	73	80	84	81	81	27	25	24	24	Tacc3	0.00179771	TRUE	72658000	90440020	100040000	139160000	166730000	95933010	44051000	3820701	27668130
NP_001035772.1	NM_001040682.1	60	57	61	56	62	61	58	58	74	75	75	75	Clmn	0.091943	FALSE	167200000	108910000	153640000	147670100	163770000	197710100	151100100	133890000	129110000
NP_001035780.1	NM_001040690.2	72	74	74	74	70	70	68	71	74	75	77	78	Rap1gds1	0.382559	FALSE	575220100	588339800	599520200	516319700	774280100	498309700	587209900	766780500	607160100
NP_001035781.1	NM_001040691.1	51	56	53	54	58	58	55	59	14	18	15	12	Ung	0.0155491	TRUE	72527950	88240960	92520040	104070000	115170000	103480000	15483880	93366050	3052713
NP_001035789.1	NM_001040699.1	64	63	61	64	37	37	39	42	47	43	42	42	Mtmr7	0.000109362	FALSE	299010000	296030100	286960200	74166980	88212030	70912020	39186000	58429970	95537980
NP_001035866.1	NM_001042407.1	40	40	39	38	40	36	39	41	35	32	31	33	Pex10	0.00830272	FALSE	26198010	21489010	25364000	15671000	19153000	22054000	16968990	19064000	14991000
NP_001035886.1	NM_001042421.1	67	65	67	70	81	82	80	78	14	16	17	18	Kntc1	0.000164271	FALSE	432129900	376829800	413109800	322710000	411439800	357169800	92773950	104600100	94982960
NP_001035949.1	NM_001042484.1	79	80	80	77	82	81	79	79	73	73	73	76	Golga7	0.228957	FALSE	115830000	117480000	75952020	65915980	91177040	121110100	40102020	102950000	86948010
NP_001035952.1	NM_001042487.1	44	43	39	40	40	42	37	37	36	34	35	40	Dlgap4	0.00068316	FALSE	301620200	280330100	258709900	209630100	219880000	215760100	116590000	171020100	165050100
NP_001035964.1	NM_001042499.1	30	29	34	32	38	36	40	39	41	44	42	42	Rabl3	0.173945	FALSE	65218000	63835030	75461980	100309900	69503980	76367970	55317970	109470100	103730000
NP_001036021.1	NM_001042556.1	68	67	69	66	66	65	65	62	37	42	40	39	Rpf2	0.000107645	FALSE	312210000	363250100	286570000	562019800	505830100	619230000	97565990	122900000	123160100
NP_001036058.1	NM_001042593.1	95	95	96	94	92	91	91	91	103	103	105	103	Hbs1l	0.0065164	FALSE	446219700	457690300	443350100	489830100	522850200	407899800	584450300	725959700	563890200
NP_001036099.1	NM_001042634.2	80	78	79	80	107	104	104	105	103	103	102	104	Clk1	0.00590659	TRUE	9820295	9881101	32534720	30853020	36077000	31292980	46875980	39939000	61249010
NP_001036120.1	NM_001042655.1	53	53	51	55	66	64	63	65	65	68	64	66	Tbc1d17	0.00659884	FALSE	149930000	98279060	109490000	195249900	160050100	161760000	107730000	119780000	69837980
NP_001036137.1	NM_001042672.1	60	62	62	61	64	59	64	65	91	91	93	92	Gpcpd1	0.00016493	FALSE	18725990	25762010	27172000	28084980	23425010	16720990	67873990	71231960	78127960
NP_001037836.1	NM_001044371.2	65	66	67	64	64	62	65	63	62	60	59	60	Rad17	0.104731	TRUE	19505000	16538010	13573990	16452000	11848000	14658990	6777975	15946420	12866000
NP_001038209.2	NM_001044744.1	87	83	86	86	75	75	76	74	84	90	85	87	Gcdh	0.00150414	FALSE	687200300	604449800	576119700	368499800	317729800	356069900	566360200	458260000	404589800
NP_001038954.1	NM_001045489.1	130	133	132	137	91	92	92	95	87	81	85	86	Mfge8	0	FALSE	10705000000	9821099000	9670505000	1632400000	1797099000	1875999000	1579700000	1698600000	1626499000
NP_001038978.3	NM_001045513.3	81	78	79	77	74	76	77	73	84	85	85	80	Raph1	0.00307249	FALSE	193020100	205420100	161230000	118060000	126900000	122790000	148869900	99978940	115710000
NP_001038993.1	NM_001045528.1	75	76	77	74	73	74	74	72	79	77	76	76	Fkbp15	0.0173969	FALSE	730210400	666529600	618340000	579769700	748120300	647229800	324950000	532960100	556529800
NP_001038994.2	NM_001045529.3	99	99	100	97	92	93	91	94	80	83	83	82	Morc3	0.000163294	FALSE	331110200	317839900	321669800	275200100	300410000	282330000	126490000	175840000	139299900
NP_001039023.1	NM_001045558.1	67	69	66	70	68	68	69	67	64	62	62	64	Pick1	0.00554234	FALSE	32082000	45597020	42565000	24847990	38032990	31280000	25208990	17698010	17313990
NP_001039272.1	NM_001045807.1	69	70	67	70	71	74	75	72	69	71	68	69	Rbm15	0.00745298	FALSE	179229900	134400100	139850000	190100100	251610000	195869900	153000100	93087000	131690000
NP_001039329.1	NM_001045864.1	67	64	64	65	65	65	65	64	62	62	61	63	Nelfe	0.0203688	FALSE	88744030	166609900	105330000	170150000	169560100	175250100	127370000	120850000	136519900
NP_001039429.1	NM_001045964.1	71	67	67	70	70	68	72	71	82	79	77	81	Mink1	0.513777	FALSE	81940020	62617000	61238970	95196050	59460960	64766980	59241020	51703970	83341980
NP_001070149.1	NM_001076681.2	64	65	62	63	59	59	61	61	51	53	55	49	Lyrm9	0.00298982	FALSE	83745020	94803060	125670000	79983050	71183010	76386950	57543990	47830980	47989970
NP_001070652.1	NM_001077184.1	168	167	169	165	141	139	142	141	149	148	149	148	Bsg	0.00415025	FALSE	4420905000	5029102000	4275902000	3622698000	3587500000	3488701000	3311001000	3520401000	4061198000
NP_001070660.1	NM_001077192.2	98	99	101	100	99	102	100	100	104	105	108	106	Abi1	0.046621	FALSE	1021100000	748390300	756199700	827330200	1026800000	1160101000	891089500	683989800	567510000
NP_001070732.1	NM_001077264.1	70	72	69	70	58	58	59	61	67	65	67	65	Ap2a1	0.000156928	FALSE	1427799000	1491500000	1388900000	912719600	972210400	848489900	901039400	855639700	868109700
NP_001070963.1	NM_001077495.2	93	94	93	95	114	112	114	112	114	113	114	114	Pik3r1	0.0593396	FALSE	109640000	105800000	81749040	102330000	140470000	183200100	125080000	100040000	120810100
NP_001071099.1	NM_001077631.2	60	63	65	62	67	67	68	67	59	57	59	57	Vwa9	0.00142662	FALSE	179399900	151680100	192809900	258110000	244090100	295680000	183880000	191890100	207180100
NP_001073163.1	NM_001079695.1	123	122	121	122	134	133	134	133	133	133	129	134	Srsf5	0.0415694	FALSE	712800100	1853500000	1580801000	1678300000	2188400000	2544501000	947649600	1084601000	1811399000
NP_001073282.1	NM_001079814.1	97	99	97	98	105	105	104	105	103	102	102	105	Glyr1	0.00737312	FALSE	903079900	1023799000	1013600000	1189799000	1368900000	1181500000	976320500	973899500	1155200000
NP_001073299.1	NM_001079830.2	52	64	52	8	32	52	46	42	9	42	46	10	Trim33	0.000339804	FALSE	306779900	320650000	392919800	422570100	406459800	397190000	205249900	159480000	144920000
NP_001073598.1	NM_001080129.2	116	114	116	116	130	133	130	132	76	78	74	76	Tmpo	0.0012956	FALSE	1326200000	1380300000	1319401000	2959299000	2944699000	2486701000	2167100000	2180899000	1369701000
NP_001073855.1	NM_001080386.1	127	128	129	127	120	118	121	121	131	130	125	128	Clta	0.0654914	FALSE	1891599000	1997600000	1441099000	1467800000	1644800000	1067500000	2017700000	2309899000	1467999000
NP_001074175.1	NM_001080706.1	107	107	108	107	99	100	99	100	94	95	95	94	Btaf1	0.00113988	FALSE	2019699000	2319202000	2267700000	1541299000	1831800000	1822601000	1158000000	1480299000	964170600
NP_001074217.1	NM_001080748.2	69	65	65	67	81	81	80	81	65	67	63	65	Gtf2i	0	FALSE	841399800	921700200	837810000	2103399000	1884099000	2018799000	749520100	594820300	717099800
NP_001074238.1	NM_001080769.1	58	56	57	59	58	60	57	59	47	45	45	46	Uhrf1bp1	0.0002079	FALSE	47909020	46769020	47708020	30405000	36685000	33734980	29056020	25902000	30978990
NP_001074245.1	NM_001080776.1	123	124	126	124	128	129	130	128	131	131	135	133	Gm1123	0.00310905	FALSE	3182902000	2194299000	2326400000	2043199000	2136400000	2643400000	5119694000	3985103000	3677901000
NP_001074282.1	NM_001080813.2	102	102	102	104	99	99	99	101	110	112	111	112	Rab11fip1	0.219096	FALSE	174080000	206220100	292230200	197160100	246219900	156130000	144790000	183790100	206459900
NP_001074286.1	NM_001080817.1	23	19	19	22	28	27	30	25	32	33	31	28	Prdm10	0.00609129	FALSE	19202010	18147000	34316980	84266000	88122980	81739960	95260010	65471040	30390010
NP_001074400.1	NM_001080931.1	93	93	93	92	100	100	99	100	113	113	116	114	Med13	0.000466992	FALSE	32471980	36928010	32249000	59808970	70454970	66818040	78174970	80485960	63012960
NP_001074418.1	NM_001080949.2	74	73	72	73	73	72	69	70	67	67	66	69	Ttc5	0.00102768	FALSE	108120000	125740000	139460100	107120000	126609900	124590000	76095050	67780020	60907030
NP_001074438.1	NM_001080969.3	50	46	45	49	54	52	54	53	35	34	33	36	Thg1l	0.0122258	FALSE	43769970	47112010	55679040	78950010	64833980	82807000	57685980	36605010	65960000
NP_001074446.1	NM_001080977.1	49	49	47	45	57	53	54	55	53	55	57	56	Rsbn1l	0.00356542	FALSE	51175020	65400020	65148980	63134960	86510000	69139960	44798000	37927990	42336980
NP_001074482.1	NM_001081013.1	88	90	90	86	91	93	92	92	85	87	85	86	Rlf	0.00822137	FALSE	19500000	31897980	23581990	39476000	41188990	25358000	5778804	20954000	13036000
NP_001074485.1	NM_001081016.1	32	34	35	31	54	53	55	50	28	25	22	25	Zc3h7b	0.000396277	TRUE	43966990	15837000	35664980	94623990	84308020	87449020	10878250	27139010	23234000
NP_001074499.2	NM_001081030.2	88	85	86	89	87	85	86	86	88	88	89	84	Sbf1	0.0118753	FALSE	310799800	416820100	347310000	253829900	336190000	229280000	232580000	258080000	236200000
NP_001074510.1	NM_001081041.1	47	49	49	49	67	65	67	64	62	64	65	65	Vps51	0.0113687	FALSE	453489700	450160100	369140000	504459700	485940000	495420100	448349800	414770200	422260100
NP_001074512.1	NM_001081043.1	43	43	43	46	37	41	41	39	49	44	48	44	Ptpn23	0.000207506	FALSE	970679400	833760300	954619700	564890000	626680100	621289900	455770100	515309700	469879700
NP_001074516.1	NM_001081047.1	37	39	37	41	46	45	46	45	56	61	54	56	Cnksr1	0.00121859	FALSE	29875000	36173000	34509020	38356010	37020980	35713020	67895980	50541970	70423020
NP_001074519.2	NM_001081050.2	51	50	47	48	69	65	68	66	62	57	59	61	Pard3b	0.00223621	FALSE	8668700	10750000	10443000	29266010	31202020	25425010	44033010	24635990	31164000
NP_001074523.1	NM_001081054.2	43	42	42	40	45	46	47	44	35	33	38	36	Qrsl1	0.000202357	FALSE	91202000	105280000	69679990	234169900	202930000	255060100	235140000	260290100	258839900
NP_001074524.1	NM_001081055.1	95	95	96	96	95	95	93	93	108	109	111	107	Trappc10	0.0475253	FALSE	209970100	157649900	153939900	131769900	216990100	153539900	241380000	251430100	189000000
NP_001074527.1	NM_001081058.2	81	82	82	83	89	86	88	87	92	91	94	91	Cdk13	0.0104232	FALSE	93830950	95666020	82469950	144020000	184910000	111740000	84700040	99010030	107660000
NP_001074528.1	NM_001081059.3	43	47	45	46	48	51	49	49	64	62	65	62	Mcur1	0.00129614	FALSE	86958010	71346010	69088980	91215020	104040000	82136980	138249900	127399900	114240000
NP_001074535.1	NM_001081066.1	49	50	48	50	51	48	52	48	71	70	69	68	Dennd3	0.118811	FALSE	175280000	98440960	122250000	55332010	110170000	112969900	134550000	97498940	172270000
NP_001074537.1	NM_001081068.1	92	89	92	88	83	83	81	78	78	77	78	77	Ltn1	0.00193335	FALSE	869910000	708260100	1211500000	357610200	395290000	398060100	380869800	368640100	381779700
NP_001074539.1	NM_001081070.1	47	42	37	38	23	23	27	22	28	26	29	24	Pdia2	0.000189465	FALSE	259649800	203930000	300299900	3505600	3288400	3051401	8944204	12226000	10880990
NP_001074543.1	NM_001081074.1	65	60	63	59	70	68	69	69	96	99	97	97	A1cf	0.000615181	FALSE	983259700	1171100000	1002399000	1137500000	1401100000	1222001000	2102301000	2293100000	1807400000
NP_001074546.1	NM_001081077.1	43	44	42	44	52	47	45	44	30	28	30	29	Cwf19l1	0.00307951	FALSE	282880000	180479900	254050100	295380000	319689900	416550100	176170000	159700100	119020100
NP_001074547.1	NM_001081078.2	43	40	35	45	56	52	53	56	116	115	115	114	Lct	0.000198732	FALSE	464180200	556359900	432949900	522839900	516870100	538470300	1291200000	1193500000	1469901000
NP_001074550.1	NM_001081081.2	10	10	11	10	70	65	84	12	110	100	105	102	Gls	0.0303119	FALSE	4736801000	5076598000	4483497000	4848504000	4481198000	5198595000	4906500000	5755593000	6028496000
NP_001074551.1	NM_001081082.2	98	101	103	102	103	103	105	107	145	147	149	146	Alpi	0.000475838	FALSE	2624901000	1984701000	2560199000	2561201000	2356700000	2279001000	5845407000	5015397000	4480096000
NP_001074554.1	NM_001081085.2	48	47	46	50	56	58	58	56	14	17	14	15	Sapcd2	0.00669568	TRUE	78375010	128310000	10859830	123950000	135650000	97272980	4202175	11423270	11613880
NP_001074557.1	NM_001081088.1	15	13	12	15	3	3	3	3	3	3	4	4	Lrp2	8.83162e-05	FALSE	186480000	195600000	181600100	39502990	47457020	62690970	55761980	78037010	52415000
NP_001074563.1	NM_001081094.1	15	17	12	17	16	18	19	18	8	11	9	11	Znhit6	0.00127024	FALSE	135579900	111540000	144820000	180420100	227970000	167100100	68812040	93064980	37635980
NP_001074580.1	NM_001081111.2	97	98	99	94	90	94	92	92	106	105	103	107	Tmf1	0.00780083	FALSE	182790000	193340100	241210000	139730100	119870000	165200000	184940000	208959900	192120100
NP_001074582.1	NM_001081113.1	98	99	99	99	99	99	99	99	95	95	98	98	Ipo8	0.0359096	FALSE	256770000	232250000	321089900	344440200	419189800	271850100	275870000	229880100	242590000
NP_001074586.2	NM_001081117.2	104	99	98	101	109	111	112	110	39	24	25	29	Mki67	0	FALSE	591980400	675129600	717400400	2757599000	3139998000	2922901000	81264990	81875050	50531020
NP_001074587.1	NM_001081118.1	65	64	65	68	70	69	69	71	70	67	68	70	Phrf1	0.0745301	TRUE	69383990	37495980	47922000	54517000	50406980	67175970	6908971	39937000	50659980
NP_001074597.1	NM_001081128.3	40	39	40	36	47	47	47	51	22	28	27	24	Mtr	0.00310071	TRUE	23857990	20120000	28381020	28512000	26704010	24695010	14281000	9659825	17917990
NP_001074620.1	NM_001081151.1	41	37	39	40	49	46	45	43	53	50	51	56	Gan	0.00288143	FALSE	69533030	63289990	72208970	207529900	109660000	140850000	165580100	198870100	225300100
NP_001074627.1	NM_001081158.2	112	113	112	115	121	120	121	121	118	117	118	118	Cluh	0.00115013	FALSE	3809201000	3696601000	3587500000	3665702000	3913598000	4125302000	3188002000	2656000000	2690899000
NP_001074633.1	NM_001081164.1	95	93	95	94	96	95	97	96	86	88	89	89	Otud4	0.0164571	FALSE	75207020	101790000	89769000	113460000	144149900	108159900	32506000	70824980	96486940
NP_001074637.1	NM_001081168.1	53	54	53	56	58	56	60	58	74	73	72	72	Sap30l	0.0123878	TRUE	15214000	20922000	15910010	18106000	23183980	19797010	9811276	7869772	16471000
NP_001074640.1	NM_001081171.2	85	82	79	86	40	40	42	39	19	23	25	19	Lama5	0	FALSE	1801700000	1693199000	1657099000	355820000	302449900	373960200	503140300	513350000	390680100
NP_001074648.1	NM_001081179.1	63	59	60	60	58	59	60	60	62	62	62	64	Heatr5b	0.0148479	FALSE	697899800	808979500	737759900	641579800	623330300	634069800	496760000	693159600	580040300
NP_001074650.1	NM_001081181.2	37	37	38	35	43	38	42	46	40	36	40	41	9430016H08Rik	0.0465744	FALSE	261060000	211140100	244599900	190000100	182640000	186550000	148560100	121440000	242919900
NP_001074653.1	NM_001081184.1	73	70	73	71	64	62	65	68	42	41	43	42	Focad	0.0028395	FALSE	309430000	382630200	343139800	327189900	408790000	377250000	185819900	260080000	242590000
NP_001074657.1	NM_001081188.1	70	71	73	72	79	79	77	79	65	69	65	64	Exosc7	0.000861457	FALSE	690420400	684430300	758839700	597009700	642470100	639230300	493449900	522280300	413290100
NP_001074658.1	NM_001081189.1	37	35	36	33	35	30	34	38	46	42	45	42	Uprt	0.0702777	FALSE	180880000	269270000	271000000	227289900	157770000	183730100	235289900	224799900	298600000
NP_001074662.2	NM_001081193.2	75	73	76	75	76	75	77	75	76	74	71	71	Lemd3	0.0506028	FALSE	152790100	281450100	262890200	280900000	337639800	210610100	169349900	165389900	202609900
NP_001074664.1	NM_001081195.1	52	53	55	54	65	64	62	63	64	65	56	65	Arid4a	0.000195096	FALSE	182829900	193829900	206440000	308160000	301099800	281309900	188250100	147170000	163770000
NP_001074665.1	NM_001081196.1	80	78	81	83	90	90	88	90	97	96	89	95	Hnrnpul2	0.000305204	FALSE	2811600000	2948201000	2545500000	3662500000	3972698000	3934901000	4266698000	4040499000	3972798000
NP_001074673.1	NM_001081204.1	44	44	45	43	52	52	49	55	46	41	42	42	B3glct	0.0357003	FALSE	146920000	187770100	219390100	202730000	220879900	275929900	233110100	238350000	244429900
NP_001074674.1	NM_001081205.1	79	76	80	79	86	86	85	86	85	86	85	86	Nipal1	0.241573	TRUE	24192000	24816010	26141990	14755940	39971020	36417000	8184172	36880980	13578440
NP_001074679.1	NM_001081210.1	66	64	66	64	72	72	71	73	61	58	60	60	Mrpl44	0.144028	FALSE	1390100000	917709500	1339400000	1290599000	1155101000	979639600	1388799000	1362601000	1294600000
NP_001074681.1	NM_001081212.1	44	44	36	41	60	55	59	59	69	68	72	67	Irs2	0.0407795	FALSE	28670010	62413020	21208990	157350100	47859010	151550000	110520000	39520020	98921980
NP_001074682.1	NM_001081213.1	79	79	81	80	71	73	71	73	76	74	73	75	Ermp1	0.000478528	FALSE	504289700	600819900	546190100	315540000	328449800	323280100	321560100	366299900	407879900
NP_001074703.1	NM_001081234.2	77	79	80	77	68	69	69	69	74	76	77	75	Pigg	0.00114407	FALSE	898639900	752620200	659239900	322400000	343429800	388869800	352789800	473019900	521330300
NP_001074706.1	NM_001081237.1	69	69	69	70	68	65	67	68	48	47	48	51	Klhl42	0.00433847	TRUE	28046990	26227020	31353980	25083980	23691990	25291010	23010080	16802320	20842440
NP_001074709.1	NM_001081240.3	54	56	55	52	57	57	59	57	52	52	53	51	Prmt9	0.286267	FALSE	50314030	35164990	42781980	29763000	43228020	42408010	42638000	30992010	37960000
NP_001074716.1	NM_001081247.1	56	55	54	52	53	55	57	56	52	52	51	50	Polr3a	0.00176285	FALSE	349710100	339260000	458740100	443770000	338990100	386440000	215340000	188260000	183839900
NP_001074724.1	NM_001081255.1	57	55	52	55	60	60	62	63	70	71	72	70	Lrch3	0.00493942	FALSE	131719900	128300000	93614980	64818040	75668980	59577970	116250000	89172010	94271000
NP_001074725.1	NM_001081256.1	60	59	55	59	72	70	72	74	71	70	68	70	Kdm3b	0.000771855	FALSE	141890100	156240000	169530000	449080000	327299800	437070000	152080100	196310100	233440100
NP_001074728.1	NM_001081259.1	93	90	90	91	84	83	82	82	139	138	143	139	Mfsd7b	0.00022251	FALSE	33495000	24067010	36304990	28293010	31683000	26516010	94441020	101009900	123210100
NP_001074729.1	NM_001081260.2	85	85	84	87	86	85	84	84	81	81	73	81	Tnks1bp1	0.00104063	FALSE	536019800	627369900	545560100	886219700	972260500	664460200	338780000	309990200	356199800
NP_001074734.1	NM_001081265.1	49	49	46	50	42	41	46	43	39	37	38	36	Dnaaf5	0.00114191	FALSE	304740200	428430000	423069800	281080100	309000000	301559900	115670100	136500100	196130100
NP_001074736.1	NM_001081267.2	64	65	66	67	74	75	73	75	74	75	72	77	Rsf1	0.00055571	FALSE	199180100	266020000	292619900	472250000	616130200	476860100	190320100	172990000	208050000
NP_001074743.1	NM_001081274.1	84	83	82	85	82	83	84	84	98	99	97	99	Pgd	0.00532796	FALSE	14489990000	12447010000	12105000000	17394980000	14725990000	16930980000	18240980000	16002000000	19575990000
NP_001074747.2	NM_001081278.2	65	65	64	64	58	54	58	56	23	27	25	28	Tbc1d4	0.00110041	FALSE	401080100	689019800	661489800	307040000	395690000	321329800	72052960	110579900	97033050
NP_001074751.1	NM_001081282.2	91	90	91	91	99	102	100	100	80	80	76	78	Ibtk	0.00024307	FALSE	193420100	165679900	194930100	222000000	208909900	208700100	85722030	102570000	71077020
NP_001074757.1	NM_001081288.1	77	78	78	74	76	72	76	74	73	72	71	73	Taf2	0.132685	FALSE	52431010	48767970	77395980	63502040	59730980	52347970	17342010	59292030	49807990
NP_001074764.1	NM_001081295.1	69	64	64	66	65	60	62	62	71	72	71	70	Arhgef26	0.00452076	FALSE	195830000	241029900	212190100	184490000	201500000	161120100	90588060	147590000	147149900
NP_001074778.1	NM_001081309.1	51	51	46	51	51	49	46	50	48	45	46	52	Pik3r4	0.0153416	FALSE	760249500	662560200	713960100	523429800	547230200	538179900	664800300	495500000	376290200
NP_001074788.1	NM_001081319.1	98	100	99	97	89	92	90	88	93	94	94	94	Ric1	0.00890428	FALSE	96736020	141060000	96109970	43971990	60016970	69658990	66007020	71868010	95851990
NP_001074791.1	NM_001081322.1	89	89	88	89	77	78	76	76	65	64	64	65	Myo5c	0.000230795	FALSE	716860000	712349800	651019600	319980000	266060100	284420200	182200100	146290000	292749900
NP_001074809.2	NM_001081340.2	69	70	69	70	80	79	79	78	79	82	78	79	Setd2	0.000361364	FALSE	57316970	75128010	73565030	172030100	184320000	134070000	48365000	45572980	44431010
NP_001074813.2	NM_001081344.2	65	64	66	64	70	69	67	69	79	82	82	83	Stxbp5	0.302023	FALSE	162339900	180440100	197890000	176710000	240220000	115360100	157180000	235450100	239160000
NP_001074814.2	NM_001081345.2	79	78	76	76	89	89	86	88	93	93	89	91	Chd2	0.00396234	FALSE	177859900	175270000	229929900	385290100	394390100	299550100	304050000	191710100	225800100
NP_001074825.1	NM_001081356.3	56	56	56	54	48	48	46	43	39	40	42	41	Vma21	0.50177	FALSE	16543000	39598000	37912000	34955020	28519020	29341020	31262010	43108000	31018990
NP_001074832.2	NM_001081363.2	71	71	68	72	86	87	85	83	34	36	32	34	Cenpf	0.138284	TRUE	105430000	155640100	77330010	207750100	122000100	122650000	6288597	131750100	119600100
NP_001074840.2	NM_001081371.2	90	90	89	92	99	100	100	99	103	104	106	107	Dmxl1	0.286771	FALSE	205570100	358760000	190060100	197440000	169569900	244520000	213779900	238910000	202039900
NP_001074841.1	NM_001081372.1	9	9	6	6	13	15	14	15	20	23	22	25	Ces1b	0.00127023	TRUE	12657600	7765961	7602175	36253000	31931990	33822020	164060000	127600000	78792030
NP_001074848.2	NM_001081379.2	90	92	89	92	100	100	101	101	110	108	102	110	Ankrd11	0.00519957	FALSE	31667010	34544990	36620980	41499020	62170000	68227020	27469990	27389020	36462000
NP_001074850.1	NM_001081381.1	31	29	30	32	31	36	34	31	22	29	26	30	Elp6	0.210694	FALSE	23550990	52089010	33926990	56428990	44816010	32010020	31202020	32490020	37940980
NP_001074871.1	NM_001081402.1	35	33	33	36	30	31	35	31	33	30	29	33	Wdr70	0.00486921	FALSE	234449900	180180000	232969900	247589900	187689900	265460000	113240000	158620000	117910000
NP_001074877.1	NM_001081408.1	65	66	67	69	57	56	59	56	59	63	61	57	Agmat	0.327855	FALSE	1220201000	1138200000	791650000	642089700	863239900	1247500000	1004600000	743180400	899739500
NP_001074880.1	NM_001081411.1	53	57	55	51	57	58	60	60	36	34	36	33	Sclt1	0.00294106	TRUE	21005010	27682980	39740020	31976980	31516980	27020010	13848150	8152315	5055488
NP_001074881.1	NM_001081412.2	62	63	63	64	57	55	60	58	76	72	77	77	Bcr	0.27152	FALSE	189420000	79656970	70006960	85317940	77841020	76185040	109840000	94076020	88049020
NP_001074888.2	NM_001081419.2	77	75	74	75	54	54	54	53	64	64	63	60	Dip2a	0.00592924	TRUE	282810100	250360100	235750100	175490100	184290100	144220100	3173658	168560100	103330000
NP_001074889.1	NM_001081420.1	28	29	26	28	30	26	29	28	23	26	23	22	Fam206a	0.000658106	FALSE	162060100	175590100	156310000	135860000	127619900	115330000	109110000	93823020	81344970
NP_001074895.2	NM_001081426.2	53	53	53	53	57	59	57	60	55	54	56	54	Dip2c	0.134202	TRUE	40523000	34511980	26590010	26163980	30215020	49116020	9107934	25421010	34316980
NP_001074903.1	NM_001081434.1	47	49	45	50	40	42	39	39	47	39	46	44	Osbpl7	0.00330646	FALSE	239810000	168980000	124030000	61226990	75759980	70355000	77032970	61203030	52301000
NP_001074968.1	NM_001081499.2	85	84	84	83	82	80	79	81	86	86	87	89	Tbc1d8b	0.00231072	FALSE	1154600000	877669600	934390200	602229900	645759700	660130400	682089900	646820100	757150100
NP_001075448.1	NM_001081979.2	53	49	49	48	57	56	60	54	56	56	52	57	Mecp2	0.000637571	FALSE	105490000	100250000	107430000	158070000	160610100	174570000	101600000	71477990	107250000
NP_001075883.2	NM_001082414.2	95	91	95	92	95	90	93	92	109	109	106	108	Sh3d19	0.334029	FALSE	113280000	77471020	88956060	96013960	100239900	80815970	107040000	92516980	103730000
NP_001075945.1	NM_001082476.2	54	54	51	52	60	58	57	55	52	54	53	51	Ndor1	0.0230518	TRUE	50124010	29746990	30945010	12875920	25780990	23819000	24164000	18396000	25229990
NP_001075952.1	NM_001082483.1	75	75	73	75	33	37	31	38	65	68	66	65	Efr3b	0.0012851	TRUE	98459960	69313030	100250000	12755600	13559430	37778010	49894000	56313030	35938000
NP_001076017.1	NM_001082548.1	102	106	104	111	117	119	121	122	131	129	130	130	Spint2	0.00234035	FALSE	266480100	218530100	221320100	553040000	432169900	703390000	393649800	402849800	397559900
NP_001076444.1	NM_001082975.1	52	50	47	52	45	46	42	46	43	36	38	34	Sdr39u1	0.00101806	FALSE	268280100	296860200	243159900	138060000	160410000	122640000	183419900	130129900	117960000
NP_001077363.1	NM_001083894.1	80	80	79	82	81	81	85	83	107	110	111	110	Liph	0.00310619	FALSE	26800000	35318000	33651990	39711020	50098970	32384990	59500990	57981040	50293010
NP_001077390.1	NM_001083921.1	85	82	85	85	88	87	88	89	90	92	90	91	Rbck1	0.354454	FALSE	116360000	107590000	86224990	106150000	83677940	122740000	97135990	110270000	139470000
NP_001077406.1	NM_001083937.1	75	74	75	75	66	64	63	64	68	68	71	66	Slc35a2	0.0145823	FALSE	47947990	58167990	57851020	40392970	29739010	34713010	80644020	49297000	53130970
NP_001078824.1	NM_001085355.1	62	60	61	63	69	69	69	69	71	72	69	70	Arid1b	0.00272864	FALSE	126670000	87807000	104080000	160560000	309509800	251090000	69343000	74464980	82439970
NP_001078878.1	NM_001085409.1	1	1	1	1	1	0	1	1	1	1	1	1	Steap3	0.916678	TRUE	115010000	10529280	33854990	19248010	67746960	80172020	81949990	91772050	5967873
NP_001078879.1	NM_001085410.2	93	92	92	91	105	107	108	106	97	98	98	99	Nadk2	0.000850702	FALSE	747700000	834160500	871130000	1353500000	1690001000	1445301000	1784499000	1416299000	1585600000
NP_001078909.1	NM_001085440.1	69	70	70	69	63	68	70	70	71	71	70	71	Smcr8	0.000355972	FALSE	107230100	140250000	110880000	49699000	49477010	48569980	53694970	56309980	58304960
NP_001078967.1	NM_001085498.2	77	77	80	79	83	82	81	81	96	99	93	95	Chmp6	0.112088	FALSE	258830000	202600000	201130000	202530100	215760100	257600000	298000100	230140100	250690000
NP_001078969.2	NM_001085500.2	68	68	69	69	65	62	65	62	78	75	78	76	Cisd3	0.0417856	FALSE	269140100	278870000	242410100	242120000	185400000	145580000	301660000	200650100	252520100
NP_001087222.1	NM_001093753.1	84	84	84	83	88	86	88	91	80	79	79	83	Srsf11	0.00103664	FALSE	434929700	493460300	508940000	589800000	728460400	706810200	451260100	408739800	392660200
NP_001087223.1	NM_001093754.2	61	55	60	62	84	80	78	84	80	82	83	80	Dennd2d	0.00123595	FALSE	242299900	170310000	204999900	338500200	401720100	379120000	411930200	325390200	345220200
NP_001091741.1	NM_001098271.1	74	74	75	77	65	66	65	66	72	70	76	70	Tmem176a	0.276733	TRUE	15478990	12927000	14412990	8597696	11434000	12189990	10672020	28915840	8923004
NP_001091895.1	NM_001098425.1	99	101	99	100	112	113	113	113	114	115	116	117	Sp3	0.17761	FALSE	51202020	42471970	35271990	53208010	59420960	37002000	39598000	45570020	38954020
NP_001092280.1	NM_001098810.2	66	64	68	64	71	73	72	70	55	53	53	55	Ptrh2	0.022806	FALSE	1084800000	966190600	955650100	702430000	977050000	918669700	665700000	791470000	842230100
NP_001092789.1	NM_001099319.2	45	42	44	42	49	46	46	50	51	51	50	51	Gm12942	0.0657157	TRUE	74896050	76417960	95300940	6937391	74151000	53529960	9428259	81337980	9039604
NP_001093144.1	NM_001099674.1	81	84	82	79	70	75	69	69	60	60	61	64	1810022K09Rik	0.111506	TRUE	4647912	6834331	1290299	4911498	4912901	2787900	2170501	26183500	9428284
NP_001093145.1	NM_001099675.1	94	93	91	94	93	94	92	94	70	70	67	70	Tomm5	0.0756409	FALSE	243539900	376339900	370959900	280650100	202570000	269340200	295750000	341530000	278710000
NP_001093249.1	NM_001099779.1	109	107	105	106	106	105	106	102	152	151	149	148	Pklr	0	FALSE	8329009000	7242504000	6766496000	8157004000	8456296000	8768797000	22461010000	22467000000	23218980000
NP_001093263.1	NM_001099793.1	52	52	51	53	45	43	43	42	27	30	23	28	Trmt61a	0.000217757	FALSE	423100000	451860100	368020200	311150100	284660200	338590100	157579900	131340000	132340000
NP_001093387.1	NM_001099917.1	108	107	107	108	135	134	136	137	183	181	184	186	Smim24	0.000185552	FALSE	281590100	299229900	306919900	546839700	779110300	625020400	2895302000	2125300000	2128599000
NP_001093921.1	NM_001100451.2	58	58	59	59	69	68	68	67	65	68	65	62	Msl2	0.00826747	TRUE	5301113	15820010	18195000	21946000	29990990	27030010	15036000	18382000	16895990
NP_001094076.1	NM_001100606.1	28	25	27	26	26	30	29	27	31	28	28	28	Adat3	0.492411	FALSE	39982010	23627990	25599010	28318980	20120000	31903000	34162980	20726010	22573990
NP_001094900.1	NM_001101430.2	45	45	44	45	41	41	42	44	28	32	31	29	Psmg4	0.0212388	TRUE	145979900	207650100	241359900	180000000	188340000	216270100	145610000	7528471	127659900
NP_001094972.1	NM_001101502.1	40	38	34	37	36	39	34	38	35	31	36	35	Zfp703	0.00020698	TRUE	71709980	69525030	77008020	102640000	122860000	89666990	19169890	9169928	6200780
NP_001095068.1	NM_001101598.1	56	52	54	54	46	45	44	46	65	68	64	62	Isoc2a	0.00362142	FALSE	260960000	375480200	456440000	230909900	229560000	153300000	453390200	636470200	460160300
NP_001095877.1	NM_001102407.1	52	63	55	59	51	59	46	61	49	45	44	54	Rbm8a	0.00131769	FALSE	1989400000	2555600000	2482001000	3098701000	2995200000	3125399000	2361100000	2120201000	2158699000
NP_001095884.1	NM_001102414.1	46	38	41	37	57	54	55	57	87	85	89	87	Slc2a9	0.0017741	TRUE	25038990	11881000	5663962	43720000	42642000	23246010	54838030	66553020	85401010
NP_001095900.1	NM_001102430.1	113	111	112	109	107	109	108	107	114	114	112	111	Arfgef1	0.290072	FALSE	2435702000	2158100000	2012101000	1962701000	2394200000	1880700000	2154499000	2214999000	2372600000
NP_001095906.1	NM_001102436.1	105	106	105	103	92	92	93	93	119	121	119	122	Acbd5	0.0006437	FALSE	494270000	680080100	731920200	337759900	392179800	356520200	813490500	986599700	972390300
NP_001096035.1	NM_001102565.1	46	48	49	47	56	55	56	56	43	42	46	40	Alkbh1	0.476781	FALSE	44241980	58663030	54732000	37106980	57554040	54495020	57816000	53263960	51228020
NP_001096120.1	NM_001102650.1	44	45	49	43	44	48	41	48	19	12	19	20	Nt5c3b	0.000496269	FALSE	401559700	341020100	308239800	269000000	212910000	269449900	67963970	130350000	118680000
NP_001096649.1	NM_001103179.1	87	84	82	85	94	93	94	93	99	100	97	98	Brwd1	0.00141098	TRUE	19633010	21253120	15827000	17529000	18950010	21245000	9755903	12088680	10568120
NP_001099137.1	NM_001105667.1	71	73	72	75	81	84	80	83	43	41	44	38	Dtymk	0.000165594	FALSE	1104100000	1165101000	1029799000	986320600	979110000	1095600000	507329700	456180000	538350000
NP_001102512.1	NM_001109042.2	82	82	79	80	71	72	71	71	56	57	56	58	Kif21a	0.00322987	FALSE	519360100	647729800	661690100	421649900	324600000	426910200	428739900	221590100	268240000
NP_001103158.1	NM_001109688.2	58	58	59	55	63	63	61	62	62	64	63	63	C2cd5	0.0742573	FALSE	80948990	82437030	80043980	97249970	118810000	107080000	130620000	74785030	92264990
NP_001103216.1	NM_001109746.1	117	123	125	120	129	132	127	130	123	123	123	125	Cnbp	0.00146568	FALSE	411370100	710869900	668049700	1101100000	1020601000	954239900	566689700	583230000	659139700
NP_001103218.1	NM_001109748.1	85	85	84	87	79	79	79	81	66	65	60	64	Tomm40	0.0343426	FALSE	3229298000	2736600000	2320100000	2318800000	2231700000	2237701000	2352899000	2406701000	2395900000
NP_001103375.1	NM_001109905.2	49	48	48	47	49	46	47	48	52	48	52	54	Stau1	0.00524685	FALSE	298590100	321790200	294239900	351280000	238479900	312680000	166810100	230340000	160850000
NP_001103380.1	NM_001109910.1	90	88	86	90	97	95	94	96	77	76	75	76	Srrt	0.00127241	FALSE	1249900000	1604501000	1571299000	2454700000	2536501000	2107299000	1990800000	2172901000	1957899000
NP_001103383.1	NM_001109913.1	88	88	86	90	96	96	96	95	81	78	72	76	Hnrnpm	0.00102293	FALSE	8785995000	8893606000	9125192000	13592990000	11297010000	12191990000	9575193000	9480192000	9844290000
NP_001103455.1	NM_001109985.1	10	11	9	11	15	11	19	12	26	23	27	24	Nos1ap	0.0202917	FALSE	41787010	44810030	47454010	72129020	62806040	73732990	51625010	61606010	90050950
NP_001103571.1	NM_001110101.2	31	33	30	33	36	36	35	35	18	22	16	15	Lsm2	0.00216412	FALSE	1273900000	1055900000	889869900	1508101000	1572999000	1604600000	638270100	780270000	1095000000
NP_001103610.1	NM_001110140.3	111	111	113	114	112	113	114	112	114	114	115	115	Atp2a2	0.000254844	FALSE	10317000000	8824994000	9272098000	9894289000	10671990000	10743990000	14480990000	14138990000	14441980000
NP_001103629.1	NM_001110159.1	50	51	54	55	53	53	52	53	30	30	32	31	Nxt1	0.377294	FALSE	25456990	44380000	38080990	28434010	38513020	23607010	62358010	27920020	27738010
NP_001103665.1	NM_001110195.1	92	94	94	93	84	86	85	86	92	91	89	95	Echdc1	0.157561	FALSE	1716999000	1497800000	950079500	1008599000	1283501000	1112701000	1362500000	1242100000	1599500000
NP_001103671.1	NM_001110201.1	43	39	37	41	37	31	34	40	28	12	25	15	Yif1b	0.00752284	TRUE	108360000	160290000	128659900	103260000	98182050	107680000	17111170	55406970	91438030
NP_001103681.1	NM_001110211.1	83	81	84	85	31	21	10	29	9	35	43	10	Anxa6	0	FALSE	11153000000	11115990000	10248000000	848660400	738820000	571900300	928749500	1111699000	815939800
NP_001103682.1	NM_001110212.2	84	82	82	81	88	84	85	83	95	94	88	91	Gigyf2	0.00122848	FALSE	569059900	605609600	572740200	828229800	756719800	737320200	546359800	627640300	496440300
NP_001103688.1	NM_001110218.1	59	59	59	59	58	58	60	61	84	85	85	86	Ppm1h	0.0403239	TRUE	42743990	39905020	13211880	5608249	7601622	60345010	68584980	54642990	60260020
NP_001103712.1	NM_001110242.1	40	39	40	40	47	45	48	49	52	49	52	48	1810043H04Rik	0.173954	TRUE	9799829	6818203	8770468	7888303	15800000	11373000	15866740	9594899	8902677
NP_001103721.1	NM_001110251.1	72	72	72	74	79	78	80	79	78	75	75	76	Hmbs	0.00120762	FALSE	451529800	478779900	283129900	792749700	754990000	820200100	301889800	432560300	515580300
NP_001103723.2	NM_001110253.2	72	69	68	70	66	67	64	67	69	71	68	67	Fyco1	0.000528849	FALSE	345070100	446439800	443429900	226740000	261839800	239290000	182250000	187810100	210860000
NP_001103780.1	NM_001110310.1	62	61	62	62	62	61	57	60	64	64	62	63	Snx12	0.165633	FALSE	231110000	235260000	209630100	203160000	228960100	274460000	171790100	215590100	227340100
NP_001103801.1	NM_001110331.1	106	105	105	105	90	88	90	90	90	88	90	90	Eci2	0.000819197	FALSE	2117800000	2373299000	2304400000	1345599000	1114600000	994300500	1997901000	1620601000	1505000000
NP_001103821.1	NM_001110351.1	74	73	71	72	73	72	70	75	61	64	63	64	Sin3a	0.000706382	FALSE	1202201000	1131900000	1280600000	1197200000	1364100000	1517800000	682490300	810430000	681169700
NP_001103967.1	NM_001110497.1	82	79	82	76	77	73	71	73	63	67	72	64	Tmem87a	0.00378457	FALSE	818300300	899990500	534930300	477990000	553230100	421220300	288869900	339050200	367979800
NP_001104264.1	NM_001110794.1	108	108	108	108	97	98	96	97	100	102	104	101	Anxa7	0.00177169	FALSE	3007401000	3095098000	2979599000	2519899000	2058401000	2053001000	2371800000	2702001000	2453899000
NP_001104495.1	NM_001111025.1	67	68	68	69	62	65	62	63	55	58	64	61	Pigx	0.0216836	FALSE	74402000	62412030	81762980	47796030	38521020	28270990	112220000	55876000	64943020
NP_001104498.1	NM_001111028.1	51	49	50	49	52	53	50	53	63	58	56	57	Kctd9	0.190768	TRUE	2131401000	16274720	2484900000	1576101000	1666099000	1368300000	5498977	19431130	1899900000
NP_001104520.1	NM_001111050.1	86	86	84	87	84	83	84	86	93	93	94	93	Cd151	0.00506889	FALSE	183200100	204519900	205839900	269779900	438329700	409999700	328090000	375630100	315019800
NP_001104533.1	NM_001111063.1	124	119	122	118	110	113	112	111	110	112	124	112	Comt	0.00967164	FALSE	2497798000	2095500000	2053900000	1641300000	1722001000	1777001000	1083600000	1163200000	1909800000
NP_001104548.1	NM_001111078.1	82	84	85	88	96	99	98	100	18	25	17	21	Uhrf1	0.000224342	FALSE	412829800	489259900	443449800	793200500	825550300	1053400000	59599010	11769010	9125604
NP_001104570.1	NM_001111100.1	98	99	100	99	72	70	70	72	103	105	106	102	Lipa	0.000467317	FALSE	844339400	709100500	656670300	452020200	412319700	351059900	797469600	772260000	787740100
NP_001104747.1	NM_001111277.1	49	52	56	52	48	48	48	50	24	23	26	26	Eif2b3	0.0330835	FALSE	359180000	474649900	475390300	523850000	510990200	583499900	407149800	514550000	380390200
NP_001104749.1	NM_001111279.1	83	85	85	85	77	79	75	78	90	91	92	90	Wdfy1	0.000159188	FALSE	157970000	155640100	159760000	111990000	99272970	98037940	144440100	136670000	139360000
NP_001104758.1	NM_001111288.1	42	45	43	43	50	49	49	50	60	63	64	62	Sco2	0.00438649	FALSE	190639900	214640000	216870000	325060000	299370000	242480000	296420200	384200100	317810000
NP_001104760.1	NM_001111290.1	124	124	125	124	134	135	135	136	126	126	125	126	Caprin1	0.000211564	FALSE	1421999000	1372701000	1185601000	1730200000	1633399000	1779100000	927830300	680429900	720109600
NP_001104774.1	NM_001111304.1	74	74	73	76	72	71	70	71	64	61	65	66	Tbc1d9	0.000348524	FALSE	51450990	54295030	56131000	29021000	32699010	29136990	42050980	38155980	33428020
NP_001104781.1	NM_001111311.1	81	81	81	79	74	78	74	73	72	74	68	73	Lrrfip1	0.00234114	FALSE	437700300	341500200	261450000	214710000	285190100	276160100	127280100	113140000	121750000
NP_001104784.1	NM_001111314.1	63	62	61	65	84	82	83	84	83	83	80	80	Ngef	0.00918585	FALSE	119640100	79773010	98652020	433600000	186009900	300799800	187100000	136780100	192670000
NP_001104790.1	NM_001111320.1	137	137	139	134	152	150	151	155	208	211	212	209	Idh1	0.000797271	FALSE	12170990000	8380902000	8772090000	13243990000	12813000000	19390020000	30554980000	26287030000	36491990000
NP_001106169.1	NM_001112699.1	59	61	60	61	60	61	62	61	68	69	63	67	Cyth1	0.00496167	FALSE	27915990	35933010	34737020	47790970	47746010	32152020	52538980	50359020	56042980
NP_001106171.1	NM_001112701.1	65	63	63	67	73	71	73	73	78	76	73	77	Cyth2	0.274346	TRUE	40968010	10450690	31894990	16422990	51215020	43706020	9290333	4537956	47885970
NP_001106209.1	NM_001112738.1	141	141	141	140	145	144	144	143	153	156	156	156	Atp5c1	0.00251253	FALSE	8002694000	7132808000	7313901000	8003900000	7498799000	6479892000	10621990000	13192020000	9967498000
NP_001106267.1	NM_001112796.2	65	61	61	61	31	34	32	25	20	22	23	21	Bicd1	0.000817398	TRUE	47438020	71851010	55567990	11723880	18130000	6128238	21638000	15040130	5551425
NP_001106670.1	NM_001113199.1	144	145	145	141	157	156	157	156	138	142	138	140	Naca	0.0308	FALSE	2476900000	3113699000	2628498000	4044801000	3601500000	3836301000	4433700000	3061199000	2864799000
NP_001106682.1	NM_001113211.1	63	66	66	65	57	56	57	58	45	49	55	46	Tmem194	0.000530625	TRUE	66460000	84905990	82618040	29952000	40267990	51640020	12543000	23957360	22497000
NP_001106802.1	NM_001113331.2	75	75	74	76	80	82	82	81	83	79	83	78	Shc1	0.00108109	FALSE	107489900	113309900	136220100	308779900	236060100	301930100	269670100	208540100	204369900
NP_001106823.1	NM_001113352.2	54	54	52	56	52	53	50	50	36	38	35	34	Synj2	0.314798	FALSE	90057020	117540000	108379900	103650100	91410950	63922020	134590000	86257030	68207990
NP_001106845.1	NM_001113374.1	40	48	44	33	45	42	48	41	62	52	48	55	Mocs2	0.00340892	FALSE	47272980	37065010	39452000	71510980	58692980	62227970	133720000	110220000	74496000
NP_001106854.1	NM_001113383.1	144	140	144	142	137	139	138	137	121	123	125	123	Gls	0.0230772	FALSE	605860300	393639900	576750000	518040000	575100000	665700000	331429900	358390200	479450100
NP_001106950.1	NM_001113478.1	66	67	65	64	55	55	57	56	44	42	41	45	Frrs1	0.00104242	FALSE	327369900	251430100	279419900	201000000	181919900	221340000	149930000	167050000	145249900
NP_001106958.1	NM_001113486.1	77	80	78	81	73	75	74	74	84	78	83	80	Sept9	0.0081883	FALSE	2747700000	2823199000	3156401000	2860798000	2605501000	2450699000	2302100000	2056000000	2494700000
NP_001107005.1	NM_001113533.1	76	77	77	75	89	89	91	90	89	87	91	90	Wtap	0.00343319	FALSE	117590000	140860000	111319900	209840000	183769900	241480000	139489900	162810000	191170000
NP_001107017.1	NM_001113545.1	117	119	118	120	116	118	117	119	136	135	132	137	Lima1	0.00338327	FALSE	3163299000	3023400000	2941998000	3822899000	3620400000	3620299000	3726302000	3893899000	4596003000
NP_001107026.1	NM_001113554.1	87	88	88	84	78	81	79	79	57	59	58	61	Nudcd1	0.000204899	FALSE	1840600000	1855800000	1839700000	1565499000	1490600000	1782299000	930170000	1022199000	1074800000
NP_001107032.1	NM_001113560.1	120	121	122	120	115	114	114	113	124	125	124	125	Glo1	0.0951583	FALSE	3888698000	4740297000	3839101000	4014100000	3877301000	4275100000	6127605000	4112902000	4564805000
NP_001107037.1	NM_001113565.1	125	131	127	124	128	132	130	134	104	105	101	109	Serbp1	0.00270749	FALSE	784260000	729260200	1153800000	1727699000	1999201000	1238499000	711130200	710159700	644139600
NP_001107784.1	NM_001114312.1	100	102	103	101	86	86	86	85	80	82	77	79	Shtn1	0.00128294	FALSE	1255000000	1348099000	1485801000	1102301000	1113299000	1108500000	1077299000	983189500	957410400
NP_001107804.1	NM_001114332.1	70	73	72	74	79	75	79	79	134	132	136	135	Slc16a10	0.0010439	TRUE	12340360	27204000	19230990	69329980	51340030	73541980	128830000	223969900	154359900
NP_001107811.1	NM_001114339.2	67	64	65	63	80	82	81	80	82	87	84	84	Pank1	0.00110397	FALSE	56651970	36022000	35619000	152929900	103500000	119300000	67478970	71306020	77664020
NP_001107833.1	NM_001114361.1	127	126	127	125	133	132	133	133	121	122	120	122	Eml4	0.0483075	FALSE	3069702000	2773900000	2906101000	2712100000	2772602000	2868301000	2664399000	2846801000	2543499000
NP_001107858.1	NM_001114386.1	70	71	72	70	71	73	70	68	89	88	88	88	Nedd4l	0.0228336	FALSE	704490000	773189600	758539800	918719500	679900200	850330400	606229600	685809900	645089900
NP_001108069.1	NM_001114597.1	70	70	69	71	72	68	68	70	100	98	93	100	Ehbp1l1	0.0244111	FALSE	305920100	185020000	173310100	163620000	161210000	207550000	309410000	355380000	744899800
NP_001108109.1	NM_001114637.1	37	34	36	37	38	41	37	40	29	24	28	28	Jmjd7	0.012082	FALSE	52897020	74781970	82474970	57134040	55657030	35174990	41371980	44461980	31978000
NP_001108604.1	NM_001115132.2	105	106	107	108	106	108	106	108	92	94	89	94	Ncaph2	0.0217811	TRUE	34169980	54004020	60924990	64944990	52324030	72068010	53695970	6123606	7427188
NP_001116066.2	NM_001122594.2	45	41	42	42	53	47	50	53	94	93	91	92	Phlpp2	0.000122014	FALSE	40428980	59960030	46271030	102670000	80452980	87641970	225599900	190170000	226450100
NP_001116075.1	NM_001122603.1	141	141	141	146	165	167	166	170	234	235	239	239	Fcgbp	0	FALSE	18069980000	16429980000	17649010000	33352000000	32202040000	32720030000	78438010000	79770990000	83410970000
NP_001116155.1	NM_001122683.1	117	117	117	119	112	110	110	113	95	93	91	93	Bdh1	0.75328	FALSE	6855496000	9061307000	7937008000	8564194000	8326697000	7184292000	8234498000	7803494000	8513596000
NP_001116202.2	NM_001122730.2	42	37	36	39	56	56	58	58	73	69	71	70	Tnrc18	0.189377	TRUE	20815010	6941244	20198010	20118990	28770020	20185010	17405360	6686303	25123010
NP_001116367.1	NM_001122895.1	51	51	50	52	43	41	39	44	68	65	66	64	Nab2	0.0096055	FALSE	40940990	52645990	33987020	32996010	29021000	33271980	43979020	55730000	65519010
NP_001116432.1	NM_001122960.1	50	51	51	51	59	57	58	55	54	56	55	54	Ccdc53	0.0780188	FALSE	72058960	70112000	23116990	22546990	38183020	37303980	34362020	36549980	28875000
NP_001116435.1	NM_001122963.1	92	94	94	91	97	99	99	97	96	94	97	98	Gpbp1	0.0186094	FALSE	6101100	9924200	3508099	25924000	20253010	11288010	19387990	17860000	9502002
NP_001116799.1	NM_001123327.2	61	60	56	58	60	60	59	62	45	46	48	47	Qser1	0.03534	TRUE	42874000	43389020	68498980	25357000	61688000	107940000	7700732	28605830	10757990
NP_001116843.1	NM_001123371.2	49	51	49	49	65	63	62	65	94	95	93	94	Pnp2	0.0010831	FALSE	274359800	407899800	350250000	763269800	388590200	509520300	1240200000	1134900000	1702100000
NP_001116858.1	NM_001123386.1	41	37	43	37	36	39	37	37	35	43	38	39	Cdyl	0.00198901	FALSE	61412960	52443980	58651010	96058020	100490100	92743050	77852040	44774970	55870980
NP_001119654.1	NM_001126182.2	92	91	93	92	100	99	100	100	110	114	115	113	Naip2	9.08127e-05	FALSE	342739900	325600200	370609900	549649800	588430000	512940300	892269600	870240200	800289500
NP_001120649.1	NM_001127177.1	74	73	76	72	88	90	87	87	78	78	79	80	Ptpn2	0.0037576	FALSE	188730000	173260100	208220000	331409800	458910000	443299700	159880000	263240000	328320000
NP_001120705.1	NM_001127233.1	31	30	26	32	35	38	35	38	30	26	27	25	Trp53	0.0046657	TRUE	39648020	25164000	29777020	22441000	14928010	3326877	7277144	9048332	9830037
NP_001120790.1	NM_001127318.1	139	139	139	140	136	135	135	137	164	165	163	165	Gucy2c	0.000214888	FALSE	1528901000	1313599000	1125000000	1378300000	1550900000	1655201000	2603001000	2883300000	2963500000
NP_001120810.1	NM_001127338.1	39	41	39	38	27	27	23	27	18	15	18	15	Aldh7a1	0.00152895	FALSE	353359800	185319900	264790100	120389900	76718000	123700000	32429980	54448000	35445000
NP_001120818.1	NM_001127346.1	51	50	49	48	39	40	41	44	34	34	33	35	Ndufaf2	0.210016	FALSE	263620000	403190200	334319900	275619900	302429900	313550200	310450000	315820100	238770100
NP_001120835.1	NM_001127363.1	55	56	56	55	53	55	53	52	63	63	63	62	Inpp5a	0.0510041	FALSE	169470000	141269900	223550100	121710100	131139900	145480000	194120000	147650000	178799900
NP_001121566.1	NM_001128094.1	132	131	133	133	126	127	125	125	111	113	113	114	Atp13a3	0.000345652	FALSE	168249900	156800000	191240000	138940000	108869900	118080000	71299050	59610040	48403000
NP_001122073.1	NM_001128601.1	34	36	33	35	35	39	38	40	40	45	44	46	Mthfsl	0.0106881	FALSE	83021960	72162020	66526020	89948030	107360000	158010100	128220000	134060100	121400100
NP_001123480.1	NM_001130008.1	92	91	90	89	86	85	85	85	77	82	80	80	Gspt1	0.008233	FALSE	2917399000	3076300000	3063499000	2741401000	3451399000	2884501000	1989900000	2174401000	2653102000
NP_001123621.1	NM_001130149.1	56	54	57	53	55	53	55	52	44	45	44	43	Drosha	0.0792485	FALSE	29379020	26245990	30634020	24552000	36298990	50484000	22768000	27766990	27147980
NP_001123623.1	NM_001130151.1	45	43	43	43	48	47	45	46	50	49	46	46	Arhgef1	0.00105325	FALSE	686879700	693100000	770570000	938330600	919160500	1010500000	660609700	534590300	710000100
NP_001123637.1	NM_001130165.1	69	69	67	65	78	79	76	75	67	68	67	71	Oxr1	0.200341	FALSE	50316020	58546040	71411970	70199000	75481040	55365960	48932980	61987960	61878000
NP_001123957.1	NM_001130485.1	157	159	157	155	169	168	167	168	149	151	149	149	Rpl35a	0.00419819	FALSE	4492695000	3703102000	3624499000	3389798000	4154101000	3851602000	2547601000	2573001000	3016500000
NP_001124541.1	NM_001131069.1	35	38	35	32	34	34	37	36	40	38	40	38	Rfesd	0.12059	TRUE	7410505	7929605	12492210	9538402	8224305	10788000	8037697	6865602	7317897
NP_001127937.1	NM_001134465.2	87	87	86	84	92	94	96	95	97	101	102	100	Dennd6a	0.0156938	FALSE	74555020	79024980	72376990	82089980	79833040	69975040	62387040	52318010	70992040
NP_001128473.1	NM_001135001.1	104	106	105	103	109	110	108	108	120	121	121	120	Ppp2r5c	0.204875	FALSE	325470200	273500100	290220000	247969900	216580000	376349900	239920000	355670000	507510100
NP_001129031.1	NM_001135559.1	60	56	57	55	63	63	64	65	71	72	73	70	Sos2	0.144514	FALSE	23140990	36019000	36481000	39642990	42595010	32435980	39291000	33170000	37956990
NP_001129542.1	NM_001136070.1	66	66	65	64	61	61	57	58	53	48	49	50	Eif2d	0.000684417	FALSE	564419700	460580200	537630200	479259900	579800400	523249900	239680000	261229900	315470000
NP_001129548.1	NM_001136076.2	50	53	52	52	28	28	30	27	32	28	22	24	P4ha2	0.000204642	FALSE	312250000	315259800	428729700	54637000	52735990	60981970	57336980	55759040	59465990
NP_001129558.1	NM_001136086.2	51	49	52	51	12	13	13	13	27	30	33	35	Dpysl3	0.000514084	TRUE	494320300	287249800	327699900	29110350	11774000	9847897	26193890	9013100	11546990
NP_001129561.1	NM_001136089.2	46	48	45	47	45	46	47	43	45	49	47	48	Anxa10	0.032132	FALSE	420629800	424509800	246810100	183020000	162790000	220619900	134800000	324989900	323739900
NP_001129699.1	NM_001136227.1	61	61	62	64	67	64	66	65	75	69	69	73	Rtkn	0.00492861	FALSE	141730000	126920000	130759900	148880000	95065000	159500000	212550000	197470000	183880000
NP_001129707.1	NM_001136235.1	46	47	50	53	51	56	57	55	52	45	51	54	Kctd14	0.260012	FALSE	355529900	254109900	303939900	341929800	386090200	271110000	321479800	289630100	267529900
NP_001129943.1	NM_001136471.1	49	49	50	52	58	53	56	58	56	52	42	52	Ccdc9	0.00138032	FALSE	28959990	31639010	28939010	69279950	74583020	106929900	46606000	45607990	43390000
NP_001135437.1	NM_001141965.1	88	86	91	89	75	74	77	77	63	67	68	66	Naa20	0.000201856	FALSE	428370000	369950000	394940000	248360000	224820100	263400200	95057960	96908950	168310000
NP_001135913.1	NM_001142441.1	81	82	82	82	82	81	81	84	83	83	82	83	Sap18b	0.0295177	FALSE	130080000	215430000	131000100	330830200	291230100	182799900	196720100	203050000	226389900
NP_001136282.1	NM_001142810.1	83	82	82	85	64	61	66	64	112	109	113	111	Slc6a8	0.00406234	TRUE	38198980	28029010	38606980	14054010	7123301	7095761	38922980	29603990	60110990
NP_001136388.1	NM_001142916.1	91	91	92	88	12	10	10	12	7	11	10	9	Plod2	0	FALSE	618360400	648899700	713890200	86270940	33988990	83109050	80599040	88162940	84541960
NP_001136392.1	NM_001142920.1	40	39	41	35	47	43	41	45	53	51	57	51	Tcf7l2	0.00759731	FALSE	32379000	34854000	27341980	43420010	59333980	70870970	51084980	41039020	51931000
NP_001136422.1	NM_001142950.1	130	129	129	129	121	123	122	120	118	117	113	117	Nars	0.0148488	FALSE	11672990000	11868000000	10970000000	10015000000	9743012000	11270010000	8689491000	8314201000	10682010000
NP_001136431.1	NM_001142959.1	30	32	31	27	35	33	35	34	82	85	89	85	Bcl2l15	0.000527437	FALSE	35160020	27011010	20100990	56353020	50399980	66895030	393879900	347660100	224600000
NP_001137161.1	NM_001143689.1	79	79	82	72	83	83	82	86	93	98	100	93	H2-Q4	0.363557	TRUE	23400000	22423000	21795990	8304798	43160970	12931000	13805000	9901488	21528990
NP_001138465.1	NM_001144993.1	38	37	44	39	69	67	69	68	75	76	74	77	2810459M11Rik	0.00306771	TRUE	22807010	10980000	14107120	70833970	72446020	73728020	56637000	107980100	57089030
NP_001138681.1	NM_001145209.1	56	56	55	56	61	60	59	60	58	66	60	62	Hbs1l	0.23318	TRUE	15520000	31595000	21700990	24203000	19985010	47243990	7418866	18074000	32639020
NP_001138862.1	NM_001145390.1	36	40	41	39	52	51	55	58	101	105	103	104	Sult6b2	0.000357638	FALSE	71293020	24513990	39257980	417539800	240799900	223929900	1031600000	1587400000	1512300000
NP_001139292.1	NM_001145820.1	110	110	111	111	109	110	109	113	136	137	137	139	Gpd2	0	FALSE	11029010000	10449000000	10730990000	12226990000	11565000000	11525010000	19234020000	19179020000	19819000000
NP_001139356.1	NM_001145884.1	67	67	68	65	54	57	55	57	79	75	75	75	Itgb5	0.0249839	TRUE	36501980	50528010	41208980	26379990	30397000	11564260	52566010	33906990	30494010
NP_001139429.1	NM_001145957.1	72	74	75	72	74	74	71	73	82	80	83	86	Vwa5a	0.00299075	FALSE	756239700	701699500	770869600	690459600	751809700	753669600	844960300	824339700	887210300
NP_001139450.2	NM_001145978.2	49	46	46	43	57	55	53	54	74	74	72	71	Parp4	0.000346817	FALSE	464350200	356630000	507970000	477990000	499310100	422650000	873879900	920370400	1050001000
NP_001139479.1	NM_001146007.1	40	43	41	39	52	53	48	52	72	74	73	72	Trim12c	0.00150709	FALSE	18354000	35611980	31604980	71904980	94849940	57893020	103439900	182529900	164540000
NP_001139482.1	NM_001146010.1	62	62	63	60	77	79	74	76	93	94	96	95	Fchsd2	0.000162813	FALSE	144770100	147230100	112320000	218349900	264500100	219669900	441929800	444300100	494070000
NP_001139495.1	NM_001146023.1	56	59	56	58	67	67	69	70	90	89	87	86	Fam98c	0.032665	FALSE	509899700	527040000	461079800	494160200	466040300	574369700	496530200	736959600	799230100
NP_001139520.1	NM_001146048.1	85	84	85	84	79	79	79	80	91	91	91	89	Lrrc1	0.289164	FALSE	470800100	280030100	256779900	326800000	248800000	280469900	364759800	449350200	258810200
NP_001139525.1	NM_001146053.1	66	63	65	63	51	52	50	56	70	75	67	71	Htatip2	0.00183271	FALSE	1154099000	1295501000	1137599000	698949700	769800300	742249500	1335201000	1243101000	1748601000
NP_001139556.1	NM_001146084.1	54	56	57	59	54	54	52	55	43	43	47	45	Fastkd5	0.00563911	FALSE	397599800	258359900	305829900	264350100	252920100	345329800	83134980	165290000	178960000
NP_001139596.1	NM_001146124.1	117	117	117	119	110	111	110	111	109	107	107	107	Psap	0.253976	FALSE	1909101000	1720701000	1332101000	1324900000	1343200000	2168000000	1586001000	1403700000	1093799000
NP_001139648.1	NM_001146176.1	54	43	51	50	45	51	51	38	59	55	51	57	Max	0.00653673	FALSE	52241980	60835970	38621020	69802990	72543010	75247990	55191000	51112000	36058980
NP_001139668.1	NM_001146196.1	83	79	84	81	78	73	77	78	146	147	148	149	Scin	0	FALSE	970979800	864400300	804720100	1269200000	1123900000	1221300000	3776502000	4265700000	4449696000
NP_001139696.1	NM_001146224.1	55	56	58	56	54	57	55	54	42	45	45	46	Dpy30	0.333503	FALSE	157830100	350020000	416159900	447840300	424540100	173580000	191800100	298919900	282250100
NP_001139768.1	NM_001146296.1	32	43	45	57	35	39	42	49	51	13	40	46	Adar	0.0269979	FALSE	80940960	117520000	95100950	139740000	144100000	175930000	133160100	84171020	155569900
NP_001139780.1	NM_001146308.1	86	88	86	90	87	86	87	89	96	93	89	95	Dbnl	0.224666	FALSE	1038200000	879759500	885140200	1115400000	803340400	951410600	926680400	1092299000	1107100000
NP_001139790.1	NM_001146318.1	71	71	72	71	60	57	57	57	57	57	57	56	Cnp	0.0037085	FALSE	1203600000	864920400	747379800	643640000	530720000	476179700	391200000	428709900	483069700
NP_001139795.1	NM_001146323.1	73	73	76	70	73	75	73	73	85	86	90	82	Hps3	0.000882094	FALSE	94008020	89370050	94992000	60411980	61215010	66190970	66439000	80960020	65019990
NP_001152773.1	NM_001159301.1	76	72	73	76	70	69	69	72	85	86	88	87	Lgals9	0.000376133	FALSE	2349299000	2188200000	2421901000	1293799000	847410300	796320100	1692501000	1734501000	1517100000
NP_001152796.1	NM_001159324.2	65	64	64	68	60	64	60	62	60	54	57	57	Gaa	0.012605	FALSE	408329800	485070300	361210000	370209900	360659800	595190000	189870000	258479800	253340100
NP_001152816.1	NM_001159344.1	57	54	57	55	62	57	61	57	84	82	84	81	Casz1	0.00831421	FALSE	186860000	233479900	327890100	392470200	317260100	378209900	382010000	752689800	627140200
NP_001152826.1	NM_001159354.1	95	94	95	95	100	100	99	100	110	113	111	114	Magi3	0.0112274	FALSE	141520000	158550000	144120000	174560100	184350000	220799900	166630000	152660000	179859900
NP_001152882.1	NM_001159410.1	81	100	101	95	72	67	69	77	88	69	74	86	Guk1	0.00294648	FALSE	563490000	442219700	686339500	205050000	228790100	310690100	259930100	285399900	390200000
NP_001152985.1	NM_001159513.1	88	87	92	93	96	95	97	95	71	73	68	72	H2afy	0.00297904	FALSE	2555502000	2327199000	2404201000	2815699000	3110699000	3582301000	1608900000	1755901000	2375899000
NP_001152991.1	NM_001159519.1	72	70	71	72	76	77	76	77	47	51	49	47	Pfas	0.00103994	FALSE	1297700000	1280301000	1193701000	1096700000	1390399000	1459799000	674879700	740710500	808200200
NP_001152999.1	NM_001159527.1	54	51	52	52	28	31	29	31	18	16	13	12	Wdr35	0.000648125	TRUE	49317990	68207990	79638970	4285898	7391102	4397100	7680498	24675100	5137704
NP_001153015.1	NM_001159543.1	85	86	82	82	103	100	102	105	145	146	147	147	Dpp4	0.000218926	FALSE	1240100000	1038599000	1069600000	1679499000	1884899000	1868101000	3832600000	4551595000	3494499000
NP_001153031.1	NM_001159559.1	40	41	39	40	40	38	41	41	31	26	32	31	Xrcc6bp1	0.0510143	TRUE	26357990	60109000	49403020	19427460	33300980	26129000	29466390	9634992	34683010
NP_001153035.1	NM_001159563.1	87	87	87	88	80	82	82	81	68	72	71	70	Orc3	0.000209371	FALSE	107730000	104850000	116209900	84202970	76981960	103330000	35033990	34955990	35579980
NP_001153045.1	NM_001159573.1	52	53	53	52	67	67	65	64	57	62	56	59	Fip1l1	0.0197773	FALSE	82508010	76772990	75557020	218040000	126150000	117560000	122650000	99388000	112990000
NP_001153061.1	NM_001159589.2	50	51	50	53	72	73	71	71	65	66	67	67	Sirt1	0.00497244	TRUE	3835231	19372000	14621000	34049980	40760010	35258000	38171010	23663010	21446010
NP_001153067.1	NM_001159595.1	62	59	62	61	65	67	63	64	59	59	59	62	Ints8	0.0115832	FALSE	154310000	129280100	91551010	153200100	208389900	190380000	127549900	132270000	93244050
NP_001153075.1	NM_001159603.1	73	73	74	77	80	82	82	81	92	88	91	93	Pum1	0.00109538	FALSE	710079900	805259700	942339800	1141000000	1147301000	1255800000	700229800	573300000	795430000
NP_001153100.1	NM_001159628.1	122	121	122	120	118	118	119	118	154	156	157	157	Heph	0.00297996	FALSE	1209200000	1212100000	1139501000	766600100	757150100	887029700	1211200000	1050600000	1444300000
NP_001153144.1	NM_001159672.1	74	75	74	74	72	68	71	73	80	80	77	79	Efl1	0.00322001	FALSE	1867400000	1751000000	1845400000	1464100000	1394800000	1495200000	1835201000	1792299000	2200201000
NP_001153196.1	NM_001159724.1	75	77	74	78	79	78	80	78	97	95	95	94	Nectin2	0.00682661	FALSE	23599990	24758010	23925010	54348970	56435040	41491010	37709000	18226010	43118030
NP_001153378.1	NM_001159906.1	48	48	45	48	51	49	51	51	60	55	58	59	Zfand2b	0.16641	FALSE	10953000	42486010	59644020	60941990	63929030	50229020	75823000	31976980	53443980
NP_001153379.1	NM_001159907.1	50	48	51	54	57	57	57	57	40	42	45	42	Tarbp1	0.00103853	FALSE	198060100	241419900	209860000	346370000	235660000	268019800	107760000	60282980	93195000
NP_001153382.1	NM_001159910.1	66	64	62	69	64	66	65	62	73	72	69	72	Ccdc85c	0.0120432	FALSE	42588980	50798000	58823020	38125020	29448000	40331020	41466990	39516980	36957020
NP_001153439.1	NM_001159967.1	89	89	89	89	92	88	88	90	98	99	97	98	Ralgps2	0.0769597	FALSE	109100000	102930000	79951020	81046970	89000990	109680000	68105990	92898040	66934040
NP_001153458.1	NM_001159986.1	51	49	52	50	73	69	73	74	108	108	107	108	Sec16b	0.000193936	FALSE	96455950	95649960	114180000	271860200	262310000	201100000	417410100	471009900	370709900
NP_001153490.1	NM_001160018.1	34	33	31	31	41	42	42	39	50	48	49	51	Tor1aip1	0.0050591	FALSE	302250000	419030200	339180200	492820100	461579900	519029900	560220100	646379800	472939800
NP_001153618.1	NM_001160146.1	51	53	55	56	44	42	43	42	21	20	20	19	Tmem9	0.000849326	TRUE	44536990	54134980	53704980	32952020	48205030	27529980	10775530	4791428	13698280
NP_001153621.1	NM_001160149.1	73	72	75	75	85	85	84	86	137	138	133	136	Cgref1	0.00092975	FALSE	80510010	102189900	93875000	198380100	204999900	231169900	802870000	593630100	455859900
NP_001153654.1	NM_001160182.1	91	91	93	92	76	81	80	80	95	97	98	96	Tor1aip2	0.12271	TRUE	22743000	11548000	13370010	10806000	8369698	13510000	10255510	15159010	11763000
NP_001153686.1	NM_001160214.1	92	92	92	92	100	101	100	100	98	98	99	99	Smek1	0.00222805	FALSE	999449700	945209700	847089900	934490300	1065400000	1194400000	715229800	718919600	673869600
NP_001153791.1	NM_001160319.1	101	100	99	102	97	98	97	97	111	107	108	109	Ubr4	0.042227	FALSE	4142403000	4094299000	4021202000	3383400000	3918600000	3531202000	3853502000	4405700000	3694002000
NP_001153802.1	NM_001160330.1	52	51	49	52	48	46	47	51	48	46	48	48	Mocs3	0.0086316	FALSE	321809800	282040200	334350000	245710000	190770000	257800000	242340000	254269900	184879900
NP_001153817.1	NM_001160345.1	88	89	89	86	96	97	95	99	117	117	118	118	Svip	0.0016869	TRUE	12794010	5392398	17412010	38924990	54865010	25195990	48513000	59975010	59300970
NP_001153828.1	NM_001160356.1	40	39	42	43	53	53	54	50	51	50	46	55	Uqcc3	0.0255638	FALSE	62836020	31616010	42366990	58937990	52296980	56124020	65668000	61364020	81786980
NP_001154834.1	NM_001161362.3	85	83	85	81	79	80	80	79	80	83	82	79	Ppp2r3a	0.0107537	FALSE	346660000	352060200	500889700	224099900	248930000	295540100	303920200	275149900	294999800
NP_001154843.1	NM_001161371.1	83	82	84	83	88	86	86	84	71	70	70	69	Ss18	0.018095	TRUE	97497010	91941940	81048040	140020000	119720000	173230100	3407007	14319870	122749900
NP_001154882.1	NM_001161410.1	65	66	65	69	66	68	70	70	68	70	67	69	Trappc12	0.141711	FALSE	353420000	338770100	363389900	380350000	310649900	298950000	346270200	422380200	350599800
NP_001154902.1	NM_001161430.2	66	66	66	65	70	71	71	72	62	65	70	65	Nxt2	0.00556638	TRUE	12294000	14561390	15270730	22391990	25718010	26399010	21134990	22721000	32797990
NP_001155094.1	NM_001161622.1	81	77	80	83	132	132	133	136	188	186	189	190	Aoc1	0	FALSE	747049900	590539700	389849900	2887599000	2413299000	2272199000	7790094000	8220596000	7536008000
NP_001155196.1	NM_001161724.1	59	60	61	61	59	55	57	57	61	61	61	64	Ilk	0.000464083	FALSE	428819900	439040200	414759800	819989700	834640400	680779900	623630400	551619700	567150000
NP_001155202.1	NM_001161730.1	71	67	69	73	59	60	59	60	67	72	69	70	Tap1	8.9547e-05	FALSE	310210000	333030000	302039900	64946960	103420000	79147000	101210000	139890000	123270000
NP_001155211.1	NM_001161739.1	32	34	30	33	43	43	42	45	23	25	23	25	Glmn	0.0101778	FALSE	66835000	88256010	81692000	132320000	163630000	90568060	72407050	71557040	77590020
NP_001155240.1	NM_001161768.1	102	103	104	107	105	107	109	108	123	124	121	125	Galnt6	0.00636571	FALSE	361449800	281889900	476640200	620390300	375880000	700319600	763479700	702520100	721210000
NP_001155325.1	NM_001161853.1	63	67	63	63	71	74	73	71	54	53	49	51	Smarcb1	0	FALSE	401880000	367419800	380260000	723999600	726509800	686939600	249889900	282669900	263840000
NP_001155859.1	NM_001162387.1	49	50	49	52	50	49	52	51	47	50	56	52	Pex11b	0.000871116	FALSE	298420000	229270000	268649900	128990000	153539900	133859900	175840000	158550000	191480100
NP_001155882.1	NM_001162410.1	105	101	105	102	95	98	98	96	121	125	127	124	Chuk	0.0125424	FALSE	284310000	255890000	235349900	273660000	240990100	244650000	319490100	607270100	422719800
NP_001155890.1	NM_001162418.1	66	67	65	64	70	71	71	70	49	43	48	49	Myef2	0.00110563	FALSE	374839800	389139800	536419700	485419900	551210000	529300300	173460000	244030100	251760100
NP_001155897.1	NM_001162425.1	69	68	72	69	89	86	87	87	101	99	101	99	Efna1	0.00495588	FALSE	44095000	44875010	18728990	62110020	58387040	74028950	101009900	77695030	67567970
NP_001155957.1	NM_001162485.1	59	61	62	61	71	71	69	71	66	65	68	64	Arrdc1	0.00444392	FALSE	55647020	80706950	72092980	119080000	110179900	146550000	51166020	62219990	95414030
NP_001156005.1	NM_001162533.1	14	12	10	10	25	25	25	26	47	49	48	48	Sh3d21	0.00176351	TRUE	31626010	11685860	2296693	1234700000	2010399000	13397540	2989100000	2864098000	4580002000
NP_001156327.1	NM_001162855.1	88	90	91	89	97	98	98	95	82	84	84	83	Nsmce4a	0.00741383	TRUE	91398990	92393040	96340990	74834980	132310000	164760100	16975860	28157740	63390980
NP_001156341.1	NM_001162869.1	55	52	53	49	52	47	54	53	85	83	80	84	Rab11fip3	0.00100171	TRUE	12321350	16148010	38569020	38071020	26984990	38618000	197320000	138540000	114120000
NP_001156342.1	NM_001162870.1	82	80	81	80	87	88	85	87	81	80	82	82	Spast	0.00150121	FALSE	42759030	36487990	49499000	78041960	90798000	80119050	72732960	55055960	78262970
NP_001156344.1	NM_001162872.1	73	74	73	74	70	71	72	71	73	74	73	74	Exoc7	0.0321923	FALSE	534550000	487200200	631909900	463419800	466859800	442040300	439330000	434869900	522620100
NP_001156375.1	NM_001162903.1	75	77	76	78	78	77	74	73	92	92	96	92	Ccdc71l	0.0838616	TRUE	14589520	21646010	9303398	12747000	15132000	16911010	15610290	4451086	5209570
NP_001156398.1	NM_001162926.1	88	87	89	87	92	91	91	91	93	94	97	97	Fam84b	0.100668	FALSE	107420000	108450000	91457010	79612020	80683060	82312010	52268020	110480000	83174010
NP_001156461.1	NM_001162989.1	74	72	72	71	71	71	71	71	60	60	56	63	Phax	0.000633962	FALSE	122360000	178079900	148140000	143650000	137740000	160980000	61026000	47931000	49254000
NP_001156468.1	NM_001162996.1	53	53	53	57	45	43	45	46	34	37	28	31	Eml2	0.00127129	FALSE	1189999000	1402600000	1531600000	639189700	784779600	883960200	842240100	456970100	535509900
NP_001156478.1	NM_001163006.2	65	71	73	74	64	65	65	67	74	74	73	80	Minos1	0.0955477	FALSE	71766040	36790010	46726990	55238960	27161980	36458000	38826980	96552020	72721040
NP_001156480.1	NM_001163008.1	85	85	83	85	81	80	84	83	91	92	91	94	Tnik	0.0435943	FALSE	549410000	489320100	499800200	654919900	506589700	727820200	749090200	750430300	549370100
NP_001156485.1	NM_001163013.1	81	81	83	81	71	72	71	69	67	71	72	74	Ythdc2	0.00181544	FALSE	734790100	623089700	575280200	475529900	435580000	385519900	358630000	442859800	423319900
NP_001156498.1	NM_001163026.1	103	102	102	101	98	97	97	96	102	104	102	104	Dnajc13	0.094524	FALSE	4384306000	3999099000	3665198000	3547101000	3422301000	3506698000	3234802000	4302503000	3853100000
NP_001156503.1	NM_001163031.1	71	70	69	76	62	64	65	64	53	51	52	49	Adgre5	0.00444906	FALSE	49376970	44652010	55944000	41518990	36688010	59353990	30367000	19083010	19330000
NP_001156507.1	NM_001163035.1	57	59	62	59	59	60	60	56	54	56	56	56	Enoph1	0.0107989	FALSE	334930000	296580100	330139800	411020100	511840100	372570100	320949800	283170000	353679900
NP_001156603.1	NM_001163131.1	88	92	91	94	88	91	90	90	88	87	85	85	Elf3	0.00168753	FALSE	600549900	397239900	325290000	655500200	556229700	492409800	120380100	119840000	187920100
NP_001156705.1	NM_001163233.1	26	29	24	31	29	35	32	27	21	24	23	24	Fancg	0.915857	TRUE	8648599	13355010	7153302	3687401	5181798	17974010	15811480	8300188	2497267
NP_001156734.1	NM_001163262.1	49	46	46	44	49	52	50	54	64	62	65	61	Cmip	0.0298479	FALSE	93177990	43617010	73824980	131629900	85860980	136039900	155750000	97970950	109910100
NP_001156772.1	NM_001163300.1	52	57	55	61	66	63	64	63	67	66	61	65	Safb	0.00188403	FALSE	357610200	488399700	342890000	676209600	783980100	748610000	547100000	443070000	319950000
NP_001156786.1	NM_001163314.2	129	129	130	129	122	123	123	122	123	127	128	127	Pgap1	0.00724288	FALSE	2210099000	2074600000	2272100000	1712101000	1795900000	1893201000	3560600000	3161200000	2231600000
NP_001156791.1	NM_001163319.1	56	55	55	55	60	59	58	59	59	59	56	57	Tubgcp6	0.0628489	TRUE	43605020	41582000	46589000	64533990	33011020	53213990	8812333	33807000	42683000
NP_001156809.1	NM_001163337.1	74	75	78	81	68	72	68	73	95	89	91	94	Atp2a3	0.0006132	FALSE	664130000	658570000	639220100	544580000	565970200	483870000	1095000000	880460000	1145600000
NP_001156826.1	NM_001163354.1	57	51	56	52	64	62	60	60	55	49	66	67	Rhot1	0.00153725	FALSE	442309800	513139700	474109900	340980000	344499800	313400200	422639900	370020000	345939800
NP_001156906.1	NM_001163434.1	168	168	168	167	158	159	159	159	165	165	161	164	Hspa5	0.000931649	FALSE	56232970000	56406010000	54437990000	48179020000	50642960000	50642960000	67008940000	59926970000	61422940000
NP_001156925.1	NM_001163453.1	62	62	60	64	53	56	51	51	56	54	52	55	Mapk8ip3	0.000223425	FALSE	162920000	155500000	115879900	15367010	26206010	26623010	26465020	27806010	22430000
NP_001156927.1	NM_001163455.2	70	70	70	70	73	76	75	75	82	85	84	87	Tbck	0.0684881	FALSE	151819900	142120000	399030100	130980000	138089900	150880100	86507020	101230000	113559900
NP_001156944.1	NM_001163472.1	38	43	38	42	27	22	26	29	61	66	63	62	Cyp2d22	0.000437948	FALSE	250110000	215950100	132150100	74894960	66128000	98068020	468019800	445830000	628219800
NP_001156950.1	NM_001163478.1	86	89	87	87	83	82	83	80	73	73	73	74	Rabggtb	0.0709763	FALSE	102460000	132930000	78471020	89520940	87719050	70432980	78814020	85366010	77714030
NP_001156958.1	NM_001163486.1	128	130	128	126	93	94	94	95	121	121	119	119	Hsd17b13	0.000117873	FALSE	16913000000	16596990000	14830000000	6302196000	5034503000	5169002000	8451692000	10323010000	9393508000
NP_001156997.1	NM_001163525.2	68	67	69	70	72	71	70	68	52	54	51	53	S100a14	0.000747821	FALSE	18160010	21887010	26411010	68270970	62119960	50782020	25817010	38560000	29115000
NP_001157010.1	NM_001163538.1	55	60	73	59	67	57	59	51	45	15	46	49	Pgam5	0.00238821	FALSE	658300200	687010400	542480300	481380300	378289900	328810000	343429800	191050000	364199800
NP_001157036.1	NM_001163564.1	40	39	36	40	35	35	36	35	17	21	12	15	Naf1	0.000108091	FALSE	91235040	111460000	114920000	123569900	149990100	127820000	18819010	11252000	15142000
NP_001157043.1	NM_001163571.1	70	72	70	75	69	69	68	66	66	61	71	68	Senp3	0.00294464	FALSE	158399900	161760000	165080000	149570100	126470100	128340000	76741030	120590000	111240100
NP_001157048.1	NM_001163576.1	54	55	55	53	59	57	58	60	66	67	69	68	Parp10	0.0329576	FALSE	36817010	35708020	35117000	33249990	41276970	23487000	35603980	54198000	68737020
NP_001157094.1	NM_001163622.1	54	57	58	58	53	54	56	55	54	54	54	52	Prepl	0.00626808	FALSE	194910000	176860100	188760000	216349900	297800100	290990000	204740100	216910100	200350000
NP_001157112.1	NM_001163640.1	71	74	74	73	60	63	62	60	66	67	67	66	Chn2	0.0105086	FALSE	71296980	61268040	53002020	43893000	32255990	47400020	58350000	79626020	59990000
NP_001157114.1	NM_001163642.1	70	70	70	72	83	77	81	80	67	66	68	66	Setdb1	0.24308	FALSE	289660000	211550000	198490000	229050000	313590000	248100000	254639900	165630000	244480000
NP_001157133.1	NM_001163661.1	55	53	52	56	59	58	56	58	42	43	41	41	Telo2	0.0023442	FALSE	142520100	143590000	101500000	126430000	143490000	107560000	58298020	73545980	60990030
NP_001157135.1	NM_001163663.1	59	49	57	43	56	62	53	63	84	79	86	83	Rab6a	0.132825	FALSE	92261940	62233980	43089990	68539020	58615970	65473980	38492000	123440000	149829900
NP_001157144.1	NM_001163672.1	69	70	72	69	70	70	67	73	70	70	78	75	Mapk9	0.471147	FALSE	300410000	339199900	352130000	411949800	356450000	287380100	298149900	395870000	376770000
NP_001157161.1	NM_001163689.1	32	36	34	38	38	39	41	40	50	49	51	52	Pnpla2	0.0031081	FALSE	48053020	75616980	63324970	111809900	109840000	97909970	142600000	98195030	147040000
NP_001157218.1	NM_001163746.1	71	72	71	70	70	69	70	69	65	63	64	66	Pgm3	0.00382046	FALSE	831769700	920660100	829150100	828389700	745099800	1009800000	564519700	477169800	646469600
NP_001157219.1	NM_001163747.1	30	26	30	32	25	30	28	26	32	28	32	30	Tmem192	0.122177	TRUE	48351000	32309980	49374030	42658970	31306020	28024010	23598990	9229916	47213020
NP_001157220.1	NM_001163748.1	58	59	58	59	62	64	65	63	90	92	93	88	Pde9a	0.00421483	FALSE	87583010	47917000	72024010	117309900	184430000	210240100	175830100	247670100	322319900
NP_001157233.1	NM_001163761.1	62	63	63	63	43	46	42	42	39	41	41	41	6430548M08Rik	0.000113755	FALSE	115290100	92813940	100650000	35593010	35906980	31643990	29085000	36605980	34245010
NP_001157288.1	NM_001163816.1	22	16	16	18	32	37	31	29	43	41	44	40	Vav1	0.010706	FALSE	12640000	12946990	16069000	12063990	12183000	12768000	26081000	19133990	16049000
NP_001157325.1	NM_001163853.1	82	83	83	85	92	93	91	91	112	110	113	110	Tbc1d24	0.00171208	FALSE	207480000	179330000	194820100	235250100	218480100	186860000	400209900	297030200	319550100
NP_001157544.1	NM_001164072.1	72	74	75	70	62	62	62	64	66	66	67	67	Tank	0.0993237	FALSE	23785990	25319010	26447980	26681000	15559010	18052000	24621010	20923000	19557000
NP_001157552.1	NM_001164080.1	39	40	46	45	66	67	66	65	12	14	13	15	Timeless	0.000131234	FALSE	105090000	80751030	84173030	284599900	371370200	358620100	16663000	20417010	7682600
NP_001157558.1	NM_001164086.1	80	80	78	79	84	85	83	85	87	90	84	88	Homer2	0.0859895	FALSE	70007980	95308000	64364000	81528000	150280000	81516030	61920960	80294970	66178020
NP_001157628.1	NM_001164156.1	69	71	68	73	78	77	79	75	80	80	82	77	Mcrs1	0.00127296	FALSE	46961020	63947960	52336000	79014950	97039980	97457960	56135000	39544000	53030970
NP_001157642.1	NM_001164170.1	54	56	53	53	54	55	54	53	48	50	51	53	Pias2	0.0140525	TRUE	7711704	5689103	8482802	14430940	4002099	5826297	16204400	25862620	13674720
NP_001157664.1	NM_001164192.1	85	86	87	84	75	74	76	73	83	85	87	84	Mtm1	0.0167607	FALSE	244199900	232320000	264229900	240779900	243910100	245370100	293189900	263660100	353359800
NP_001157676.1	NM_001164204.1	75	75	75	80	79	80	80	79	68	70	68	64	Tsen34	0.000353746	FALSE	310250100	273490000	289480000	226370100	273299800	295269900	104390100	123200000	123300000
NP_001157689.1	NM_001164217.2	60	62	58	60	59	58	59	62	62	58	55	63	Romo1	0.0284996	FALSE	35389000	39480010	50915000	34469990	45756990	68546990	26645010	27754990	26618010
NP_001157694.1	NM_001164222.1	77	77	77	75	90	88	85	89	95	94	95	95	Col4a3bp	0.00114396	FALSE	397810200	397259900	336160200	682079900	637329900	600900100	737950100	553110100	675240300
NP_001157725.1	NM_001164253.1	106	105	106	108	125	128	125	126	123	122	116	124	Tpm1	0.00307856	FALSE	1083400000	1085601000	1223400000	1624000000	1536900000	1252199000	1939499000	2033100000	1560800000
NP_001157744.1	NM_001164272.1	47	48	49	48	67	63	67	62	61	61	63	67	Cpsf7	0.000483804	FALSE	121000000	135450000	136990000	283669800	333839800	382130200	173669900	172809900	215790000
NP_001157786.1	NM_001164314.1	95	99	97	98	96	98	97	97	86	88	86	88	Wars	0.00620358	FALSE	5986497000	4802900000	5202005000	6306096000	5887599000	6494799000	5104001000	4907304000	4193499000
NP_001157797.1	NM_001164325.1	97	96	96	95	100	100	100	100	94	95	96	94	Trpm7	0.426744	FALSE	31582010	25396010	36858020	33204000	33275020	18464010	21025990	24960000	34731000
NP_001157829.1	NM_001164357.1	58	59	58	60	56	57	54	56	56	59	56	53	Slc25a25	0.150571	FALSE	24856000	84814000	84468000	83502010	69692980	16041000	77603970	134000000	72818020
NP_001157833.1	NM_001164361.1	88	88	88	87	81	79	80	82	100	102	99	100	Plekha8	0.728597	FALSE	39508990	52353990	48038020	34470990	33954000	61157010	65970030	33713980	42198000
NP_001157841.1	NM_001164369.1	9	11	8	7	27	26	34	29	52	54	51	55	Bcas1	0	TRUE	9385292	6540832	16132880	101590000	100370000	120929900	301469900	340829900	356630000
NP_001157884.1	NM_001164412.1	39	37	36	37	40	41	42	42	43	47	44	42	Cnot4	0.00539379	TRUE	42913980	33140020	40010990	30545010	39505020	27378990	19953010	9882042	24779000
NP_001157955.1	NM_001164483.1	47	48	44	48	48	49	49	48	60	63	61	60	Synj1	0.000702575	FALSE	141640000	123000000	111490100	130410000	184160000	148090000	229900100	257040100	233189900
NP_001157971.1	NM_001164499.1	76	78	79	77	73	72	73	72	85	85	87	86	Papd5	0.022643	FALSE	20427000	25182000	28504990	37772020	35887000	21347990	21278000	15202000	18885010
NP_001157997.1	NM_001164525.1	84	82	81	79	93	91	90	91	123	123	119	120	Tstd1	0.000480493	TRUE	10530190	96641030	4469815	141550000	101570000	197570000	314579900	292249900	300670200
NP_001158070.1	NM_001164598.1	109	109	110	111	129	128	128	128	117	114	119	117	Irf2bp2	0	FALSE	174709900	185280000	188880000	575770200	519660200	532879800	83254980	101510000	124889900
NP_001158080.1	NM_001164608.1	75	77	74	77	92	90	91	91	103	103	105	103	Maf1	0.0210004	TRUE	19835990	20161990	16007000	21420990	31268000	32113020	19139000	15714430	25111990
NP_001158082.1	NM_001164610.1	51	55	51	55	60	58	59	60	39	38	44	39	Smpd4	0.0101345	FALSE	665059600	660589600	535720200	635149600	624480200	914860300	331369900	446110000	479389900
NP_001158127.1	NM_001164655.1	23	22	15	20	23	25	22	25	47	46	46	45	9530053A07Rik	0.000336508	FALSE	78656000	91461970	112309900	219340000	200809900	212510100	336220200	391579800	475090000
NP_001158134.1	NM_001164662.1	50	53	52	46	54	50	50	50	57	54	60	52	Cyfip1	0.0192989	FALSE	48195020	27703010	34810990	24664990	50321020	40539020	68401970	72274970	46987980
NP_001158176.1	NM_001164704.1	18	19	20	15	6	6	5	7	4	5	5	4	Renbp	0.256067	FALSE	53086030	44426020	70959010	52116010	56108000	57458010	62293990	53624030	73716040
NP_001158263.1	NM_001164791.1	64	63	64	63	74	73	71	76	37	35	33	30	Zak	0.000253655	FALSE	65616960	54817010	66537010	84483970	103140100	86732970	9394105	21433990	16998000
NP_001158276.1	NM_001164804.1	105	105	107	106	104	104	105	105	133	131	131	130	Coro2a	0.000217062	FALSE	1372400000	1306700000	1574599000	2161401000	2133800000	1629000000	3186999000	3675101000	3763902000
NP_001158310.1	NM_001164838.1	79	77	78	79	84	82	82	81	91	91	86	92	Lrrfip2	0.00233466	FALSE	238120100	285870000	202549900	409329800	380219800	449630100	350459900	381989800	464579800
NP_001159413.1	NM_001165941.1	35	33	38	37	41	37	38	42	39	38	41	34	Nsun6	0.0369999	TRUE	30316010	9774688	7273653	25802000	49287030	34855980	12957650	27314850	27161980
NP_001159842.1	NM_001166370.1	36	39	34	35	44	46	43	42	34	37	36	36	Trmt112	0.406142	FALSE	227119900	449549900	503049800	568540300	474410200	457750200	711260000	264640000	293980200
NP_001159883.1	NM_001166411.2	137	136	138	134	152	153	151	152	111	113	113	110	Rbm3	0.00319542	FALSE	1061500000	1156600000	1525700000	1640500000	1871300000	1617099000	1008000000	1179301000	1110399000
NP_001159926.1	NM_001166454.2	61	64	60	63	60	64	60	61	29	25	22	19	Pls3	0	FALSE	3028000000	2913799000	3034901000	2337199000	2201301000	2552699000	919170200	853690600	1011100000
NP_001159973.1	NM_001166501.1	84	83	84	81	76	76	75	76	103	104	103	105	Dennd1b	0.0101221	FALSE	66058000	46562030	43986990	49420000	41524980	33593000	58787020	69306980	75034010
NP_001159978.1	NM_001166506.1	59	60	59	62	68	63	66	68	82	82	82	81	Sec14l1	0.000706807	FALSE	131629900	83839950	76045970	108510000	113960000	96086980	220310000	211130100	268620100
NP_001160009.1	NM_001166537.1	63	69	69	63	67	64	71	69	32	34	34	34	Hmga1	0.0086336	TRUE	8901018	13305930	8904749	89883960	87847990	25371010	56544000	61599010	54165980
NP_001160107.1	NM_001166635.1	94	93	94	94	89	90	91	88	86	85	85	84	Mid1ip1	0.00110962	FALSE	112280000	94745050	87534970	69597960	70596970	81667050	51913010	59492960	50633000
NP_001160121.1	NM_001166649.1	37	36	36	37	44	40	43	48	39	39	39	36	Zfp280c	0.00501731	TRUE	6508846	15133000	10426870	119070000	140530000	63373970	12396300	69636980	5218014
NP_001160142.1	NM_001166670.1	78	77	77	78	70	72	69	71	42	40	42	48	Gemin5	0	FALSE	783320100	801959800	854440300	518379800	543729700	492020000	202129900	243110100	236279900
NP_001161152.1	NM_001167680.1	49	51	48	52	48	49	49	44	58	58	55	55	Rhbdf2	0.0544886	FALSE	78477970	61589970	76768020	55404990	65277010	49245020	44975980	51160000	71862980
NP_001161208.1	NM_001167736.1	45	46	47	47	33	29	35	34	12	17	13	18	Chchd6	0.000480822	FALSE	286819800	212190100	199950000	115830000	83325020	63670000	39285020	44192980	30231000
NP_001161256.1	NM_001167784.1	64	64	66	67	65	64	65	61	71	73	73	68	Tcirg1	0.0010444	FALSE	550200100	492040200	485940000	277359900	270930100	293630200	280620100	396120300	258700000
NP_001161262.1	NM_001167790.1	129	128	128	124	174	174	173	172	98	101	101	99	Defa17	0.105557	FALSE	3352999000	2651801000	3234900000	4043598000	3867998000	4614000000	2060601000	3454800000	4734898000
NP_001161271.1	NM_001167799.1	58	57	60	60	77	75	76	72	85	85	89	86	Stx5a	0.000250153	FALSE	166390000	154150100	164380000	345180100	313830100	341150000	384110200	379850000	452609800
NP_001161301.1	NM_001167829.1	64	63	66	63	53	55	53	53	54	57	61	59	Fam45a	0.0363299	FALSE	323840100	228480000	213270000	165900000	182749900	226060000	133950100	162540100	215029900
NP_001161793.1	NM_001168321.1	49	50	47	49	49	50	50	49	36	32	33	36	Bcor	0.000821909	TRUE	17233990	23046010	23393010	35674980	27966010	37511990	11171010	14723320	12822000
NP_001161805.1	NM_001168333.1	52	53	50	52	21	30	21	26	17	20	20	15	Tinagl1	0.00190468	FALSE	2462801000	1586900000	1621400000	485269800	595130200	900679700	785489600	861220000	804220300
NP_001161942.1	NM_001168470.1	74	75	73	75	71	69	67	72	61	63	60	62	Emc6	0.127006	FALSE	52727980	43561970	31633990	32778000	46415990	44708010	58609000	42024020	54159030
NP_001161944.1	NM_001168472.1	58	62	61	62	55	55	55	58	70	67	64	66	Dynll2	0.00640198	FALSE	2900900000	2617101000	2716001000	1588699000	2202201000	1866800000	2374800000	2273298000	1707399000
NP_001161979.1	NM_001168507.1	55	56	54	54	63	57	60	60	60	59	56	58	Tmem11	0.0359209	FALSE	362340200	437370000	428479800	344830200	430310100	437719900	418119900	559800300	715080400
NP_001162130.1	NM_001168659.1	70	73	72	72	72	71	72	74	67	67	67	66	Ccdc127	0.0617186	TRUE	65455980	49167020	52083980	19501000	47099000	42644990	14120140	43135020	46142010
NP_001163812.1	NM_001170341.1	101	99	100	98	87	88	87	88	103	102	99	101	Mlf2	0.122781	FALSE	121840000	128389900	159070000	112130000	97519950	114640000	157539900	147809900	91521960
NP_001163902.1	NM_001170431.1	76	75	75	75	71	73	72	72	77	78	80	78	Slc35b3	0.154282	TRUE	43710000	20438990	16754010	6612564	14749990	21704010	14033030	7231015	29598000
NP_001163925.1	NM_001170454.1	41	41	37	39	44	42	41	45	42	44	45	43	Tada2b	0.00429141	TRUE	6238572	15420450	17863000	22636000	25255990	24944990	10369370	10636030	14904010
NP_001163960.1	NM_001170489.1	54	55	54	53	55	57	60	58	50	53	54	49	Aplf	0.0621756	FALSE	24617980	44415980	47354990	47904020	72108040	48965020	29939020	49766980	39224980
NP_001164011.1	NM_001170540.1	139	139	140	138	145	146	146	145	134	135	133	135	Btf3	0.00957682	FALSE	288490100	238860100	285259900	283359900	349290100	368260200	255629900	253219900	198580000
NP_001164023.1	NM_001170552.1	59	62	61	60	66	63	65	64	64	64	64	64	Krit1	0.00759383	TRUE	71063970	60159960	53041000	34174000	23047010	7323985	30808020	32334000	60360010
NP_001164027.1	NM_001170556.1	62	62	62	64	72	71	71	71	92	92	94	96	Prkag2	0.0542536	FALSE	237229900	118630000	151509900	122010100	133310000	183750000	225449900	714500200	255819900
NP_001164257.1	NM_001170786.1	74	73	74	73	69	70	71	69	39	34	38	39	Mthfd1l	0.00153013	FALSE	1701500000	1554599000	1487700000	1549101000	1516500000	1832400000	1138200000	1121100000	1159800000
NP_001164319.1	NM_001170848.1	66	67	65	68	79	76	77	77	81	79	78	81	Luc7l2	0.00713636	FALSE	1006100000	909210000	851629900	1344699000	1223400000	1263501000	1272600000	1012900000	930320100
NP_001164326.1	NM_001170855.1	40	39	41	38	41	33	33	40	47	44	46	50	Trim36	0.00494075	FALSE	123220000	107340000	84079050	47533000	50257980	52469980	79505990	78620030	116910000
NP_001164378.1	NM_001170907.1	89	84	87	86	83	82	83	84	93	91	99	94	Trip4	0.23569	FALSE	80054040	58971980	59370000	79863020	76740020	51245020	54673990	73216020	40242980
NP_001164471.2	NM_001171000.2	100	95	99	96	88	88	92	94	101	103	93	101	Ahcyl2	0.00219102	FALSE	2411899000	2302301000	2043599000	1939599000	2047599000	2014600000	2662702000	2688300000	3204402000
NP_001164497.1	NM_001171026.1	113	114	112	115	100	99	101	103	125	122	115	123	Os9	0.000108768	FALSE	610519900	633810000	599490000	332060200	290630100	285930100	623880300	538619800	566579600
NP_001164507.1	NM_001171036.1	152	152	153	154	159	158	158	159	200	199	203	199	Tmbim6	0.00251501	FALSE	292430000	191200000	225160100	316280100	213120100	350370000	686889700	664679900	431969900
NP_001164618.1	NM_001171147.1	71	71	68	74	78	79	80	82	78	80	81	81	Yap1	0.000513392	FALSE	142440000	215950100	155820000	307730000	395670100	427420100	132210000	100300000	100990000
NP_001165053.1	NM_001171582.1	88	88	89	93	80	81	81	81	69	70	69	69	Mars	0.0143463	FALSE	4668697000	4353404000	4540200000	4237802000	3819499000	4288000000	2972800000	3494799000	4174002000
NP_001165533.1	NM_001172062.1	88	87	85	86	82	84	81	82	88	89	85	90	Lman1	0.00332779	FALSE	2852701000	2530499000	2965201000	1718800000	2100301000	2298299000	2649799000	2793501000	3006201000
NP_001165568.1	NM_001172097.1	94	95	94	94	90	92	92	91	95	94	98	95	Cacul1	0.232043	FALSE	39878010	40905010	35030010	31946980	35007000	52296980	30215020	38267020	32219000
NP_001165569.1	NM_001172098.1	91	93	91	91	93	92	92	93	89	91	89	91	Strn3	0.00759019	FALSE	475460100	516939900	529620200	414229900	400950200	269400000	410309900	295100100	339589900
NP_001165578.1	NM_001172107.1	52	52	52	50	52	51	51	53	73	72	73	72	Gramd1c	0.00842107	FALSE	23035990	30024000	32108010	19162010	23784010	48960030	63923030	49537030	54054020
NP_001165585.1	NM_001172114.1	88	88	88	88	76	78	78	77	76	73	76	73	Traf7	0.0666554	TRUE	16635000	16307000	21808010	17912000	18364000	16835010	11586570	15860010	16583990
NP_001165617.1	NM_001172146.1	57	62	61	60	61	61	62	60	55	55	52	53	Aimp2	0.00359046	FALSE	838100300	766890000	780299900	589910000	635259600	757000000	623510000	588339800	569659800
NP_001166977.1	NM_001173506.1	12	12	14	12	11	11	11	11	14	15	14	13	Map1a	0.029518	TRUE	13901990	23094990	20100010	16878220	3917062	11661440	13464540	7068916	7502796
NP_001170953.1	NM_001177482.1	10	12	11	8	39	36	32	34	16	18	12	15	Gm14851	0.00561777	TRUE	22051610	9444153	10712620	55671970	154119900	165660000	15367010	49087000	37518990
NP_001170958.1	NM_001177487.1	25	28	28	23	66	68	64	64	26	25	24	24	Gm15292	0.00163835	FALSE	96798060	111980100	95564010	392850200	442739800	267440100	76777970	72216990	197440000
NP_001170974.1	NM_001177503.1	42	36	36	39	31	33	26	29	16	22	14	17	Plekhd1	0.0299474	TRUE	42599010	39949990	37080010	32726000	37875980	30896000	6578427	39296450	9812781
NP_001171043.1	NM_001177572.1	87	86	88	84	78	79	79	79	77	76	79	78	Slc25a13	0.00101756	FALSE	3099500000	2713800000	3401902000	1940099000	1897400000	2154001000	2192901000	2117800000	2219199000
NP_001171074.1	NM_001177603.1	16	16	18	19	22	25	25	26	22	20	19	19	0610010K14Rik	0.00193403	FALSE	122280100	61021970	80662040	259499900	279540000	436290000	141190000	124960000	92637050
NP_001171097.1	NM_001177626.1	83	84	85	86	94	96	94	95	25	31	29	31	Ect2	0.000110776	TRUE	41967000	50826020	42333000	76180000	69116020	72690950	15465960	15401020	9423686
NP_001171102.1	NM_001177631.1	57	57	56	53	58	59	55	57	58	57	53	55	Etl4	0.000828423	FALSE	973500400	1125500000	1160300000	1645500000	1502500000	1528701000	1045200000	819509600	683109600
NP_001171129.1	NM_001177658.1	89	91	92	92	89	89	88	88	80	80	80	78	Mrpl15	0.252077	FALSE	853150100	724089600	818289500	721370200	953470700	928080500	756449700	851390100	796880400
NP_001171181.1	NM_001177710.1	66	69	66	66	71	71	71	69	77	78	76	75	Arfgap1	0.013358	FALSE	265330200	213320000	235730100	390570000	258870000	356609800	251299900	195089900	243279900
NP_001171223.1	NM_001177752.1	57	57	53	56	52	51	56	56	60	58	63	56	Pfkfb3	0.00127763	FALSE	44013980	44834030	46722970	32994000	30572000	29183990	36293000	25469990	27196980
NP_001171230.1	NM_001177759.1	46	44	47	47	37	34	34	38	31	31	35	30	Tnfaip8	0.0110763	FALSE	39846020	57626980	52169020	33544010	16366010	34831980	33897980	28484010	37987010
NP_001171320.1	NM_001177849.1	99	99	100	96	97	99	98	96	90	92	87	92	Asph	0.00254511	FALSE	1592800000	1869000000	1560400000	1041600000	1107800000	1386099000	1188600000	1050500000	1167299000
NP_001171436.1	NM_001177965.1	62	60	65	66	67	72	74	73	50	55	47	49	Naa10	0.0178409	FALSE	11461000	13825000	17076000	12647010	18728000	9213396	1542300	7806096	8294298
NP_001171637.1	NM_001184708.1	66	64	65	62	86	87	88	87	89	88	88	92	Tfdp2	0.199548	TRUE	26307970	19650020	10267330	18131010	18305000	11957000	6604762	10924550	19465990
NP_001171949.1	NM_001185020.1	78	75	75	77	80	82	80	81	75	76	73	75	Wnk1	0.000834649	FALSE	222370100	241910000	227380000	247020000	265420000	204190000	135989900	147749900	121030000
NP_001177187.1	NM_001190258.1	130	133	133	132	144	146	146	146	133	133	136	135	Rps27rt	0.0190461	FALSE	1335801000	1534999000	1351901000	2699401000	2112599000	1585499000	1335299000	1626600000	1539399000
NP_001177286.1	NM_001190357.1	71	71	75	74	72	73	71	72	79	79	75	78	Carkd	0.185418	FALSE	1228901000	1847599000	1269700000	1279000000	1040400000	1634600000	1462100000	1779900000	1594701000
NP_001177338.1	NM_001190409.1	129	128	131	127	123	125	124	124	132	133	134	133	Magt1	0.00103904	FALSE	1064200000	1048500000	949160500	953540000	925179600	952930000	1652500000	1290100000	1529900000
NP_001177412.1	NM_001190483.2	80	81	81	82	106	106	106	105	137	136	135	133	Pcsk5	0.00011789	FALSE	148220100	196820000	185310100	506410300	421110000	529230300	1102801000	1147000000	985910000
NP_001177734.1	NM_001190805.1	91	93	92	91	81	80	78	83	92	91	89	91	Dnajb11	0.00108059	FALSE	2147699000	1822401000	1797501000	1709400000	1685601000	1868600000	3003202000	2568699000	2529000000
NP_001177913.1	NM_001190984.1	81	78	79	77	69	66	67	66	48	47	47	42	Lancl1	0.000482991	FALSE	776600100	549800300	679820200	294029900	327989800	264459900	185530000	212089900	110060000
NP_001177918.1	NM_001190989.1	113	115	114	110	108	108	108	106	132	133	136	131	Ndfip2	0.335126	TRUE	21557990	24243000	22641000	33249990	35727000	31100000	27196010	6620148	56078040
NP_001177933.1	NM_001191004.1	54	54	53	55	71	68	67	70	53	55	51	53	Lsm6	0.036538	FALSE	108130100	107350100	71986980	111779900	178939900	125210000	97059990	111680100	75429970
NP_001181933.1	NM_001195004.1	77	77	77	79	85	86	88	84	82	81	83	83	Kat7	0.000467458	FALSE	162310100	101110000	159140100	423139700	632689900	606700300	135860000	127330100	160630100
NP_001181952.1	NM_001195023.1	69	68	68	70	67	68	69	69	75	76	77	76	Nploc4	0.157611	FALSE	932180400	766809900	566760200	718750400	1083000000	916230500	864070000	834759600	1171199000
NP_001182173.1	NM_001195244.1	61	56	59	59	52	54	51	51	59	64	55	52	Pet100	0.156585	FALSE	438649800	36255010	40961020	44324990	33300010	33791000	39788010	53698020	34313980
NP_001182227.1	NM_001195298.1	39	40	38	41	50	50	50	49	15	11	10	10	Kifc1	0.000922043	FALSE	56124980	64203970	58290010	84580980	70995980	101070000	34740000	16842000	31383010
NP_001182467.1	NM_001195538.1	9	9	12	11	37	39	37	38	61	59	58	65	Dclk1	0.000684837	TRUE	24045000	6687001	7390701	65925040	82869970	162720000	204449900	196269900	241210000
NP_001182562.1	NM_001195633.1	73	73	75	75	73	68	69	69	82	84	82	85	Epg5	0.00183204	FALSE	382480000	297280000	217120100	93094020	94651020	126770100	124139900	116529900	131860000
NP_001185502.1	NM_001198573.1	81	79	82	79	82	84	81	82	94	95	94	90	Usp40	0.0173209	FALSE	117260000	159810100	152689900	149300000	121710100	137190100	230840000	226860000	149630000
NP_001185752.1	NM_001198823.1	132	133	131	133	123	124	123	125	111	111	112	111	App	0.00189	FALSE	590499900	869369700	611130400	894079800	768480400	648980400	366739900	248440100	230940100
NP_001185790.1	NM_001198861.1	85	86	87	88	102	103	102	103	99	96	99	99	Ctbp1	0.00139563	FALSE	581310100	836590300	791279600	1118500000	1137799000	1280301000	809939500	887809900	896210000
NP_001185796.1	NM_001198867.1	72	74	74	77	77	77	78	79	87	85	78	84	Dctn1	0.00248424	FALSE	2310699000	2375400000	2194000000	2658600000	3013499000	2760900000	3653500000	2888901000	3507199000
NP_001185973.1	NM_001199044.1	69	69	70	71	74	73	74	76	74	71	74	70	Prrc2a	0.00128347	FALSE	834530000	784479800	704399700	812169800	791990200	1013500000	355930100	299280200	526519700
NP_001186047.1	NM_001199118.1	64	62	64	64	66	64	64	65	82	84	84	81	Lpin3	0.000346477	FALSE	162970000	130630000	159000000	124580100	129740000	122690100	276910000	241560100	233429900
NP_001186117.1	NM_001199188.1	130	130	131	127	128	129	128	127	108	112	109	108	Snx5	0.00102394	FALSE	2143501000	1733600000	1810801000	1545801000	1723301000	1504100000	1006300000	975039600	1203101000
NP_001186203.1	NM_001199274.1	83	86	84	85	89	91	93	90	95	94	94	94	Mat2b	0.000342456	FALSE	472749800	429559800	527479800	976320500	803909800	943580300	502330000	452539800	517629900
NP_001186225.1	NM_001199296.1	119	118	118	121	124	125	125	124	106	104	103	104	Acly	0.000456086	FALSE	5427996000	5542997000	6045001000	7619400000	7835604000	7801307000	7189005000	7270709000	6578695000
NP_001186239.1	NM_001199310.1	50	50	46	51	64	64	61	62	19	22	22	20	Lig1	0	FALSE	671970200	775000000	788449700	1939199000	2246499000	2106399000	193230000	127220000	161650100
NP_001186267.1	NM_001199338.1	64	65	64	64	53	52	55	54	61	62	57	60	Apoo	0.000646912	FALSE	1047100000	1076300000	1021300000	722659800	753319900	731369800	957580100	1112801000	1150099000
NP_001186360.2	NM_001199431.1	67	67	69	75	93	86	85	88	48	16	31	31	Dnmt1	0.000215118	FALSE	1413101000	1930499000	1612300000	3962098000	3061402000	4384595000	328670000	322800100	338609900
NP_001186831.1	NM_001199902.1	57	63	63	58	54	55	55	57	45	48	46	44	Pfdn4	0.440833	FALSE	319620200	335519900	312009800	291460100	223879900	349039900	384730200	279370000	232620000
NP_001186931.1	NM_001200002.1	55	55	52	55	52	54	56	56	59	60	61	53	Tmppe	0.0167009	FALSE	113330000	97790050	138550000	86692960	77574020	99914060	144000000	150429900	106840100
NP_001191804.1	NM_001204875.1	132	131	131	129	138	141	139	139	105	104	100	105	Set	0.133205	FALSE	166630000	509030100	153440100	415429900	301040100	674030000	415189900	231860100	196830100
NP_001191836.1	NM_001204907.1	50	50	54	49	42	45	43	45	28	34	28	35	Recql	0.00877514	FALSE	64514020	70634970	64733000	63853010	49925010	39617000	46874990	42303020	23718000
NP_001191841.1	NM_001204912.1	28	23	24	26	36	35	35	31	30	30	32	25	Ptrhd1	0.00554028	FALSE	65500040	54089980	62192030	169280100	128370100	111680100	83681050	110240000	139100100
NP_001191908.1	NM_001204979.1	125	123	125	123	116	116	114	115	116	116	112	114	Sars	0.0219774	FALSE	4637103000	5914405000	5355998000	4848799000	4890801000	4804196000	4388794000	4447402000	4564503000
NP_001191940.1	NM_001205011.2	16	14	11	12	102	104	100	99	18	23	21	19	Mptx2	0.00146684	FALSE	1041400000	822240100	997679400	6068302000	6731198000	10633990000	4175901000	2640099000	3858702000
NP_001192145.1	NM_001205216.1	59	57	59	60	68	68	69	67	62	62	61	59	Rxrb	0.0498772	FALSE	39315000	23350000	15499000	41538980	33517990	30586990	12993000	28673000	16239000
NP_001192148.1	NM_001205219.1	61	61	60	56	53	55	55	52	19	22	17	15	Sorbs2	0.00103251	FALSE	507540300	345789800	295369800	240970000	308819900	370800100	15183000	14788010	16722010
NP_001192178.1	NM_001205249.1	33	32	27	27	56	55	56	58	102	104	108	104	Gm9994	0.000482143	FALSE	32969020	17541000	24030000	79432970	78721960	80600960	278580000	486900200	399530000
NP_001192259.1	NM_001205330.1	73	70	72	68	59	56	59	57	69	68	68	66	Map4	0.0035404	FALSE	944400300	981370100	973930400	697360300	836190000	733359600	807920300	564719700	615539800
NP_001192275.1	NM_001205346.1	55	54	54	57	58	56	54	54	25	27	23	32	Sun2	0	FALSE	374500000	370859900	392870000	264889900	317600000	325370000	22461990	33633000	31224010
NP_001192290.1	NM_001205361.1	81	81	83	82	83	85	86	85	88	93	93	95	Dcun1d1	0.0209333	FALSE	524170100	300209900	404210200	401230200	348800000	479389900	242110000	223499900	300690100
NP_001192298.1	NM_001205369.1	101	102	102	98	56	53	56	53	49	62	46	46	Casc4	0.00020991	TRUE	92773950	81470030	91013010	19817120	15338510	37809990	21201760	5219628	6554856
NP_001192315.1	NM_001205386.1	145	145	146	143	144	144	143	144	153	154	155	153	Actr3	0.010379	FALSE	9858903000	9890889000	9098809000	8985603000	8204701000	7886591000	10093000000	8991093000	9676108000
NP_001192321.1	NM_001205392.1	68	67	67	68	68	66	66	67	64	63	66	64	Atg16l1	0.0966657	FALSE	102970000	92180980	110440000	142920100	120810100	128730000	102130000	91764040	153330000
NP_001193314.1	NM_001206385.1	59	58	59	59	51	52	57	56	68	66	72	69	Mavs	0.134907	FALSE	648540400	781340500	825699900	749600400	622519900	530620300	696369900	783079900	611069800
NP_001193320.1	NM_001206391.1	2	2	2	2	2	2	2	2	2	2	2	2	Hk3	0.0486451	TRUE	26052010	15476000	18682000	13365160	6531698	11875990	22930180	13700990	10113260
NP_001229336.1	NM_001242407.1	66	68	68	71	72	71	71	71	94	95	93	93	Fam73b	0.00244267	FALSE	52408980	26526980	16739000	32646010	31039990	35049000	109660000	112590000	66731000
NP_001229969.1	NM_001243040.1	83	77	84	96	219	217	216	216	162	162	161	169	Gm4070	0.000466743	FALSE	445269800	403449900	545270200	1777701000	2444599000	1967999000	1814501000	1429700000	1863501000
NP_001229977.1	NM_001243048.1	52	54	53	55	60	60	60	61	64	66	66	66	Arntl	0.721079	FALSE	26301980	36533990	34501990	38023990	23886990	38172980	26207990	38984990	39084020
NP_001229980.1	NM_001243051.1	67	65	68	67	52	50	52	51	67	63	64	66	Atp6v0a1	0.000228859	FALSE	1369999000	1407200000	1399299000	718680100	649520300	507190200	926889900	989639600	839399900
NP_001230021.1	NM_001243092.1	71	71	73	76	99	89	98	99	170	176	162	164	Gm3776	0.000175421	FALSE	13702000000	11368990000	10260990000	17782980000	18229980000	18711020000	49726070000	44622030000	54358010000
NP_001230052.1	NM_001243123.1	32	36	30	36	40	41	41	42	52	50	47	50	Fam193a	0.00643293	FALSE	160439900	136039900	153280100	151740100	120880000	173950000	38232020	101770000	95190010
NP_001230516.1	NM_001243587.1	45	41	41	43	60	60	58	60	69	74	71	71	Mif4gd	0.0645519	FALSE	37974000	52730970	41056980	44967000	35854990	44018000	55423970	48205980	48430970
NP_001230641.1	NM_001243712.1	95	96	96	94	106	108	107	107	119	122	121	120	Itch	0.00168817	FALSE	293949900	330960100	279179900	414580000	570529700	474499900	517870200	534299900	633340100
NP_001230698.1	NM_001243769.1	37	36	34	35	31	30	29	35	36	35	35	34	Cdc42	0.159612	TRUE	9511151	19074000	24100000	21282000	25245010	13520060	22495010	20899000	29928020
NP_001238996.1	NM_001252067.1	36	35	37	40	43	39	42	44	48	43	48	45	Gga3	0.0386889	FALSE	101550000	107860100	92836040	92714980	86489980	83059940	95384010	88911020	71462970
NP_001239010.1	NM_001252081.1	64	66	63	67	60	59	58	59	77	74	73	70	Zswim8	0.0134201	FALSE	94145950	79175050	65919030	58887990	46219000	62530970	41531020	59965970	59417980
NP_001239061.1	NM_001252132.1	53	53	55	54	59	59	58	58	40	42	41	44	Lrch1	0.00654287	FALSE	75430960	56048020	71839980	84309020	123970000	118120000	33894980	76684030	50513980
NP_001239118.1	NM_001252189.1	41	39	37	37	38	39	43	39	34	31	28	32	Epn2	0.346368	TRUE	12247440	30863990	25422010	25433010	17712990	30278000	10817320	15633010	28891990
NP_001239148.1	NM_001252219.1	157	155	154	154	162	160	160	161	149	145	141	142	Rpl31	0.00130196	FALSE	2758098000	2806401000	3036599000	3597802000	3397901000	3868197000	2532999000	2929501000	2808301000
NP_001239182.1	NM_001252253.1	73	74	74	74	69	68	68	68	70	67	64	69	Nf2	0.00988876	FALSE	73852990	67069040	78907020	58578010	68082050	52629980	56523000	55478000	62219000
NP_001239211.1	NM_001252282.1	33	8	41	7	7	9	8	58	88	15	79	78	Ogdh	0.000143526	FALSE	15768010000	14205990000	13656000000	12068980000	12102990000	12430000000	22206020000	24571030000	23139980000
NP_001239245.1	NM_001252316.1	73	75	78	82	74	75	75	76	40	39	43	42	Shmt2	0.000444323	FALSE	7908392000	8412607000	8630893000	6261501000	7210498000	7246105000	5614197000	4623195000	4662701000
NP_001239256.1	NM_001252327.1	43	46	46	47	61	63	64	62	65	62	63	64	Pan2	0.00738938	FALSE	40445020	42562020	42224010	101140000	69481020	71012030	41818020	69986980	53968980
NP_001239262.1	NM_001252333.1	81	81	81	83	63	64	62	63	47	47	43	46	Sept8	0.000209103	FALSE	392450000	404480100	470729700	251730200	255230100	233910000	157280000	171600100	201200000
NP_001239362.1	NM_001252433.1	75	75	81	76	76	85	85	80	74	71	76	72	Dlg1	0.00103963	FALSE	631839700	708149600	550829700	819079600	920840300	852819600	611519900	610350300	601760300
NP_001239374.1	NM_001252445.1	75	74	75	77	76	75	77	78	80	77	80	82	Ppil2	0.00492311	FALSE	512160300	573140100	478969800	697719900	725929900	770869600	426570000	430559900	633520200
NP_001239387.1	NM_001252458.1	26	22	23	26	27	23	24	26	30	29	30	30	Prkd2	0.00356438	FALSE	61093000	68667990	79576020	43517990	53686030	52414030	50507970	43996000	35641980
NP_001239393.1	NM_001252464.1	49	47	49	49	65	62	65	64	62	60	61	61	Mlst8	0.323784	FALSE	107330000	147350000	156109900	133770100	147240000	161200000	127260100	146600000	129320100
NP_001239397.1	NM_001252468.1	69	69	68	74	73	77	74	75	82	81	81	80	Bag6	0.00764946	FALSE	777840300	838249900	799869600	710770200	858669900	938439700	561670000	563990100	701659600
NP_001239405.1	NM_001252476.1	67	65	61	72	68	65	65	69	43	39	38	42	Prmt1	0.000360681	FALSE	5793597000	5818098000	5935696000	6936307000	6013006000	6406194000	3683302000	3821499000	4353704000
NP_001239447.1	NM_001252518.1	120	121	124	122	133	134	134	135	110	112	107	114	Nono	0.0118439	FALSE	2495201000	2991899000	3179100000	4675602000	3672901000	3727001000	3528299000	2997102000	2621401000
NP_001239448.1	NM_001252519.1	21	23	22	24	23	23	27	23	9	12	11	14	Zfp82	0.00593255	FALSE	45585020	76433020	54076970	113330000	170980000	117930100	85587050	105129900	62959000
NP_001239474.1	NM_001252545.1	96	97	98	97	90	93	92	90	98	96	101	101	Sec23b	0.00188037	FALSE	3908898000	4099401000	3757602000	2437499000	2964801000	3023600000	3063098000	2694801000	3298802000
NP_001239478.1	NM_001252549.1	51	51	52	50	47	46	45	43	44	46	45	47	BC017643	0.0117571	FALSE	125989900	133080000	83106960	77462000	56583030	66911040	92847940	79210960	99946960
NP_001239575.1	NM_001252646.1	77	74	78	78	71	71	72	71	101	99	103	100	4833439L19Rik	0.205125	TRUE	25524120	61661990	79676030	65078040	61511040	7998940	61111990	74691950	72889970
NP_001239588.1	NM_001252659.1	110	110	111	110	116	113	114	115	131	129	129	129	Ldlr	0.000224347	FALSE	298810100	335810100	441290000	901289600	910169800	830219600	1416500000	1873701000	1729699000
NP_001240610.1	NM_001253681.1	90	70	76	77	75	82	62	81	79	70	77	81	Immt	0.0461469	FALSE	9572610000	8527791000	8662398000	8079000000	8349008000	9011895000	10147000000	8669409000	10071000000
NP_001240641.1	NM_001253712.1	59	58	59	59	80	79	81	82	105	106	107	107	Msra	0.000192794	FALSE	1051201000	1144701000	1427699000	2515901000	2203500000	2775701000	4242898000	5133507000	4483604000
NP_001240667.1	NM_001253738.1	126	127	127	125	127	128	127	127	125	122	121	125	Tpm3	0.149152	FALSE	9491103000	8269802000	8464507000	8207391000	7844601000	9635003000	7525395000	7554602000	8626192000
NP_001240743.1	NM_001253814.1	75	74	74	76	80	79	78	81	72	71	74	74	Ankle2	0.000803874	FALSE	249460100	245970000	202120000	178610000	232289900	221530000	96767990	79554990	118689900
NP_001240763.1	NM_001253834.1	117	116	117	115	100	102	99	100	96	99	99	97	Atp2c1	0.00909772	FALSE	260160100	148179900	196820000	138110000	86347970	86293990	132349900	109009900	89403970
NP_001240776.1	NM_001253847.1	40	39	38	37	33	32	30	33	33	32	29	32	Cbll1	0.000929658	FALSE	24234990	36932990	38934980	78117010	86029030	75395970	59293990	36318000	48833000
NP_001240799.1	NM_001253870.1	84	83	84	86	82	79	82	82	99	100	105	102	Tmem205	0.0717771	FALSE	245129800	268149900	277839900	541240300	381100000	332770000	340770000	671759700	336810100
NP_001240822.1	NM_001253893.1	76	71	78	77	73	75	67	77	81	81	83	82	Dnm2	0.114532	FALSE	202850100	105900000	159620100	35563990	118980000	150580000	95155020	92571060	132310000
NP_001243037.2	NM_001256108.2	75	76	74	78	69	69	70	65	72	67	68	67	Mib2	0.0179905	TRUE	41218020	36297980	18653000	12954000	16557550	21476000	12773000	13942010	20630000
NP_001243062.1	NM_001256133.1	91	91	95	91	81	82	83	83	97	97	100	101	Nipa2	0.00596353	FALSE	87702010	93002000	98428980	54606020	43906000	25195990	105820000	62907000	64974020
NP_001243124.1	NM_001256195.1	65	65	64	64	57	58	55	54	55	58	51	55	Eif4g3	0.00208909	FALSE	562160300	526909700	587070200	311689900	469219900	393360100	261480100	312049900	376799900
NP_001257427.1	NM_001270498.1	66	63	67	62	78	79	77	78	75	73	74	71	Tmem254c	0.0296885	FALSE	472499900	621940000	609910000	505570100	909800400	892700300	877989900	812410400	861730200
NP_001257542.1	NM_001270613.1	111	112	113	107	144	145	143	139	79	83	84	80	Defa36	0.00570986	TRUE	5814247	6326155	11658500	43043020	117370000	56356970	6986652	8511606	8413543
NP_001258278.1	NM_001271349.1	94	93	94	94	87	87	86	89	94	95	94	94	Fbxw11	0.035159	FALSE	104520000	102570000	74141000	73878970	66745020	50864000	58601020	83972960	90087980
NP_001258289.1	NM_001271360.1	36	37	36	41	24	25	27	26	23	25	26	25	Arrb2	0.00177638	TRUE	23120990	32700010	38492000	14015010	14842010	14553000	15466000	11274440	9993494
NP_001258344.1	NM_001271415.1	64	64	64	63	37	34	33	40	38	41	36	37	Capg	0.000111087	FALSE	844720100	696760300	720889700	204349900	158209900	153000100	456619900	418249800	483180300
NP_001258394.1	NM_001271465.1	80	77	81	79	71	72	73	70	73	75	73	71	Gfm2	0.00142832	FALSE	1277400000	1152500000	1126199000	953390000	852669800	856820400	1051700000	989219700	944009500
NP_001258657.1	NM_001271728.1	107	106	107	108	119	121	121	122	126	128	126	130	Trim2	0.000340481	FALSE	635889900	553899800	560669900	1253301000	1109300000	1192500000	1290100000	1273301000	1565700000
NP_001258802.1	NM_001271873.1	74	73	74	73	57	60	60	57	69	68	74	68	Ano10	0.00129507	FALSE	1143699000	747369900	841640100	362330200	366679800	367160000	508750200	468190000	514709900
NP_001258813.1	NM_001271884.1	9	9	10	8	30	33	32	31	49	48	52	47	Ano7	0.0384318	TRUE	16192770	9552372	2990219	10483000	21827200	9147394	72062010	12751000	38819020
NP_001258827.1	NM_001271898.1	89	88	93	90	70	63	73	66	109	109	109	115	Acox1	0	FALSE	13448980000	12876990000	13651990000	5131905000	4646799000	4721895000	12540000000	12348010000	12920980000
NP_001258959.1	NM_001272030.1	50	49	50	50	49	47	48	50	50	45	43	47	Arvcf	0.00349299	FALSE	88209000	60733990	74017990	81245980	110540000	76006970	5149400	41257990	37263020
NP_001258964.1	NM_001272035.1	96	96	98	93	84	83	84	82	96	99	97	98	Slc33a1	0.000615977	FALSE	826019800	856940400	884170600	606900000	474089900	452170200	849180000	1021000000	1003599000
NP_001258970.1	NM_001272041.1	45	44	39	49	74	73	71	76	50	50	49	49	Acta1	0.000785094	FALSE	23743980000	19931990000	21382000000	22787990000	23652990000	21901970000	28522030000	28834980000	27931980000
NP_001258993.1	NM_001272064.1	78	77	75	75	98	96	97	96	69	69	70	67	Trim24	0.000131122	FALSE	63814020	78496950	50776990	234130000	224649900	203170000	44651010	41946980	39048020
NP_001259020.1	NM_001272091.1	66	64	68	68	67	66	67	65	85	81	85	81	Tysnd1	0.0651938	FALSE	34515000	37122980	42345990	20450990	17352010	16615000	63559990	15526990	34481020
NP_001263217.1	NM_001276288.1	109	109	109	114	100	98	102	103	126	123	125	128	Aes	0.00561308	FALSE	101730000	100200100	156340000	82339980	56377020	88644940	62274960	40564980	42260980
NP_001263245.1	NM_001276316.1	115	116	115	117	115	116	115	116	117	118	118	117	Uba1	0.00270576	FALSE	12667000000	11332010000	12622000000	12889010000	12697990000	12801010000	13949010000	14595000000	13826980000
NP_001263288.1	NM_001276359.1	56	57	59	59	58	58	59	63	53	52	49	55	Camsap1	0.090655	FALSE	15501990	34845980	23211000	33088010	31855000	27927000	14223000	26874010	22648990
NP_001263340.1	NM_001276411.1	33	29	35	32	4	5	4	4	4	5	6	4	Fn1	0.00080897	FALSE	889640500	734640400	916670300	318079900	317340200	356889900	550770000	567570000	341849800
NP_001263371.1	NM_001276442.1	73	72	70	75	65	64	67	68	98	100	101	103	Acy1	0.0012381	FALSE	1746600000	1650400000	1454700000	1554299000	1592099000	1612000000	4101401000	2797200000	3068501000
NP_001263372.1	NM_001276443.1	59	61	61	61	40	46	46	46	92	91	92	91	Gpr155	0.00127392	TRUE	17255220	18221120	11681080	7488279	21138090	6445026	40199000	39988990	32004010
NP_001263381.1	NM_001276452.1	63	65	62	64	63	63	65	62	72	75	74	76	Slc17a5	0.202853	TRUE	17092490	8931230	3989426	10488010	12884990	15531000	26010990	13515010	9769003
NP_001264029.1	NM_001277100.1	120	119	120	119	118	119	118	121	111	114	110	114	Add3	0.0166938	FALSE	2215101000	2058701000	1939599000	2986501000	2403299000	2847098000	2648899000	2257500000	1910901000
NP_001264045.1	NM_001277116.1	59	60	60	60	66	65	68	67	58	60	61	58	Rbpj	0.00190942	FALSE	55942970	63900980	81258980	104310000	101410000	77435990	46501000	31002010	45903980
NP_001264050.1	NM_001277121.1	52	51	47	48	63	63	61	54	44	38	40	44	Hnrnpr	0.00483009	FALSE	1435801000	1409699000	1414501000	1804799000	1956300000	2325001000	1663500000	1383401000	1170600000
NP_001264251.1	NM_001277322.1	68	69	67	64	76	77	75	76	46	46	44	49	Ilf3	0.000149284	FALSE	1425300000	1367300000	1604800000	2580499000	2544801000	2597600000	1244000000	1429301000	1146000000
NP_001264259.1	NM_001277330.1	97	97	96	96	92	89	89	88	105	102	101	101	Pex5	0.0172132	FALSE	604700000	876609700	593910300	455779700	402329800	428189900	484810000	535230300	678040300
NP_001265004.1	NM_001278075.1	107	107	107	109	105	106	105	106	79	78	77	81	Farsb	0.0210024	FALSE	2951200000	3334499000	3512001000	4068899000	3957601000	3535901000	3869200000	3510200000	3499001000
NP_001265044.1	NM_001278115.1	29	27	28	27	33	35	35	31	10	11	10	12	Ube2t	0.00056904	TRUE	24010000	24043980	24995000	35689000	40094020	28803010	14141850	12794190	8993436
NP_001265200.1	NM_001278271.1	45	43	47	42	53	52	50	53	47	45	47	48	Gm44504	0.00864005	FALSE	393230100	470900300	571570000	509710300	527200300	349180200	307029900	196570100	285390000
NP_001268394.1	NM_001281465.1	41	38	36	32	44	41	38	41	26	12	29	33	Ctc1	0.00070006	FALSE	180329900	164140000	163559900	229600000	272920000	315399900	109820000	131300000	97734980
NP_001268401.1	NM_001281472.1	93	91	92	93	95	94	94	97	116	118	117	118	Psme2b	0.00150473	FALSE	1660400000	1647000000	1800900000	2980399000	2215400000	2211900000	2897300000	3144098000	2839899000
NP_001268724.1	NM_001281795.1	85	87	87	86	74	72	73	75	100	101	101	100	Slc25a44	0.0274171	FALSE	80644020	40539990	87135000	42451990	38532990	28077000	56072990	77078000	56286980
NP_001268930.1	NM_001282001.1	60	59	59	61	68	66	68	71	72	73	74	74	Rbl2	0.0130182	TRUE	20690590	8511898	5588029	15981880	19307420	46452030	43095000	34049980	43881970
NP_001268946.1	NM_001282017.1	89	87	87	84	81	81	76	83	81	83	79	81	Psmd4	0.114645	FALSE	1951201000	1383701000	1607901000	1820200000	1560501000	2074301000	1494299000	1474200000	1607601000
NP_001268951.1	NM_001282022.1	80	77	76	76	82	82	82	83	84	77	74	85	Vasp	0.00102092	FALSE	728130100	731249900	800289500	950020500	1114901000	1055300000	1213599000	1062100000	1072900000
NP_001269666.1	NM_001282737.1	67	65	66	64	67	68	67	64	50	52	51	51	Magoh	0.0129012	FALSE	1998400000	2592701000	2697899000	3172102000	2701201000	2635001000	1833299000	2310501000	1953800000
NP_001269921.1	NM_001282992.1	58	60	59	60	84	81	81	84	75	74	71	77	Pcnt	0.000355879	FALSE	77841950	106810000	98861060	187869900	174910100	161829900	80268010	65241980	87113000
NP_001269959.1	NM_001283030.1	80	78	79	75	89	87	85	87	85	84	86	84	Spin1	0.00177541	FALSE	129780000	126269900	156349900	261280000	215369900	270610100	183909900	114310100	138040100
NP_001269975.1	NM_001283046.1	68	68	66	69	80	81	82	83	88	85	85	85	Abl1	0.15598	FALSE	57532960	63885010	53431970	61010030	64540980	89593050	55279000	58490020	77676950
NP_001269991.1	NM_001283062.1	93	92	95	93	107	107	107	107	90	87	80	87	Ewsr1	0.000567927	FALSE	813609900	742509600	726369600	1461199000	1251301000	1511700000	1074000000	868710200	892950500
NP_001271118.1	NM_001284189.1	77	78	77	76	67	68	67	67	66	65	66	66	Homer1	0.0889327	FALSE	40751010	56325020	37349980	25734000	31465980	18230010	59189040	48810030	16444000
NP_001271125.1	NM_001284196.1	78	78	78	78	82	83	83	81	64	65	63	64	Srsf10	0.000805684	FALSE	617330400	523769700	548360000	944560100	908479500	803689900	580579700	557260200	669890200
NP_001271202.1	NM_001284273.1	25	27	28	27	27	27	30	26	19	26	25	25	Tmem201	0.0422207	FALSE	57716030	47459030	47749980	57813020	47327010	53715990	50425970	39311990	37159020
NP_001271432.1	NM_001284503.1	86	83	88	89	91	100	97	93	105	98	108	106	Cask	0.000479181	FALSE	794990500	612499800	696320100	1222999000	1189100000	1482301000	1550601000	1423000000	1349099000
NP_001271452.1	NM_001284523.1	120	120	122	119	117	118	116	118	117	116	116	118	Larp4	0.000356636	FALSE	258399900	248809900	292489900	167250000	194100000	186140000	118640000	143590000	142600000
NP_001272359.1	NM_001285430.1	110	105	107	107	110	108	109	109	91	92	87	91	Eef1d	0.00210632	FALSE	5383400000	5852800000	5111497000	6304496000	6732694000	6911007000	4419398000	4919699000	5490005000
NP_001272362.1	NM_001285433.1	69	73	74	69	64	66	64	65	48	51	44	56	Eef1d	0.353361	FALSE	173000100	86971000	69576980	79075050	95195040	208350000	87102980	95331060	88597960
NP_001272382.1	NM_001285453.1	52	53	51	55	55	53	52	51	77	80	77	80	Bad	0.0012972	FALSE	53003000	43594980	44992990	91469950	57954980	53374000	131489900	100940000	135610000
NP_001272388.1	NM_001285459.1	61	59	59	62	67	61	67	66	95	97	96	96	Fmn1	0.000211099	FALSE	243880100	193919900	224019900	272380000	263639900	264270100	722080100	544600200	614569800
NP_001272408.1	NM_001285479.1	80	82	79	79	90	92	89	96	85	89	87	93	Hp1bp3	0.000235016	FALSE	817450400	966590500	859979800	1895399000	1954901000	1785901000	1114299000	1417200000	1427199000
NP_001272435.1	NM_001285506.1	83	88	85	90	87	88	84	84	91	96	94	92	Rps6ka1	0.00177279	FALSE	7592491000	7559598000	8372397000	7905507000	8367108000	8854397000	12154010000	11008990000	9843301000
NP_001272459.1	NM_001285530.1	77	77	76	79	87	89	90	87	78	78	79	81	Tle1	0.333881	TRUE	23237010	31851000	6041822	19131000	16791000	43981000	11772170	21206110	20938000
NP_001272713.1	NM_001285784.1	42	37	37	42	44	44	46	44	33	32	36	35	Pars2	0.00673996	FALSE	109930000	78919950	95348960	187720000	148050100	246519900	175620000	224980100	157959900
NP_001272733.1	NM_001285804.1	61	62	62	61	61	61	62	63	83	85	84	83	Chchd7	0.0683831	TRUE	55157010	44482030	18404340	44327980	46737980	63953970	52741010	61122980	66220030
NP_001272754.1	NM_001285825.1	45	45	43	47	48	50	50	45	38	38	40	40	Snrpa	0.00113937	FALSE	763999700	799100100	791880300	1073800000	953900600	1038700000	896390100	782550000	812150500
NP_001272756.1	NM_001285827.1	56	55	56	51	63	61	63	62	49	52	53	52	Ppil3	0.0401808	FALSE	180010000	200959900	155789900	200550100	314429800	226850100	211550000	196590100	188530000
NP_001272768.1	NM_001285839.1	47	45	48	45	57	56	55	56	48	45	45	43	Osgepl1	0.00362258	TRUE	14913760	7994046	18458000	64755000	46436000	46092020	11176340	34586990	37702020
NP_001272823.1	NM_001285894.1	60	58	59	57	61	58	58	59	55	59	61	57	Vps8	0.0739865	FALSE	107849900	63389970	64500980	52003000	51628970	68017000	51440990	68685970	37590980
NP_001272830.1	NM_001285901.1	59	54	58	60	55	57	56	57	50	52	48	49	Eri3	0.0151238	FALSE	86757050	59049990	67499040	80494040	54217990	44625990	42154010	32741020	37801990
NP_001272878.1	NM_001285949.1	47	45	45	46	46	44	40	44	64	61	61	61	Fez2	0.00103211	FALSE	43959020	36889020	48072020	37159020	45064010	50006000	67761020	64402980	73308040
NP_001272922.1	NM_001285993.1	36	39	36	38	48	45	49	46	45	50	49	51	Tbc1d5	0.00895714	FALSE	281399900	306520100	257149800	343880100	400930100	514339800	139950100	229950000	304969900
NP_001272936.1	NM_001286007.1	50	49	49	50	65	66	66	64	36	40	37	38	Tubgcp2	0	FALSE	400589900	360040000	348900100	598740000	585870000	605250200	131750100	132280000	129210000
NP_001272993.1	NM_001286064.1	85	84	86	87	96	94	95	94	89	88	89	87	Grk6	0.137623	FALSE	56356000	123670000	111370000	104870100	117370000	119700000	124120100	111230100	136280100
NP_001273333.1	NM_001286404.1	10	8	10	11	40	35	35	35	63	64	61	67	Ghrl	0.000695495	TRUE	25716990	14321950	28044320	65468010	62776980	72508980	246039900	313420000	176959900
NP_001273342.1	NM_001286413.1	89	89	87	86	85	85	88	84	77	80	77	78	Mtus1	0.00277879	FALSE	259480000	271460100	244189900	304119900	257319900	243240000	193740000	203539900	183150000
NP_001273366.1	NM_001286437.1	45	44	47	46	47	46	42	44	43	42	51	49	Scfd2	0.0204339	FALSE	650750300	522720300	515050200	360750000	418129800	439800100	457830100	401049900	562439800
NP_001273427.1	NM_001286498.1	54	55	56	58	56	58	58	57	64	59	63	63	Tex264	0.00150297	FALSE	318280100	315699800	301699900	264690000	247880100	285470000	362349800	356130100	426059900
NP_001273469.1	NM_001286540.1	55	61	61	63	54	51	57	54	49	44	50	49	Sigmar1	0.0842725	FALSE	273120000	413840200	395719800	223140000	362820100	236070100	193020100	355060100	166099900
NP_001273591.1	NM_001286662.1	102	102	103	103	95	96	96	95	99	100	103	101	Pdpk1	0.000409646	FALSE	587300000	455329800	529569800	225340000	329200100	255479900	192400000	137120100	170830000
NP_001273713.1	NM_001286784.1	76	74	72	76	81	79	79	79	88	89	84	90	Magi1	0.0020229	FALSE	174300000	209220000	193440000	275829900	252119800	231630000	253829900	248160100	263100200
NP_001273773.1	NM_001286844.1	70	71	68	70	78	79	79	79	88	86	86	84	Etv3	0.0173119	TRUE	20374990	23307010	25990980	22044000	26901990	30175020	13801000	6807251	22149990
NP_001273786.1	NM_001286857.1	44	41	46	42	40	38	41	38	16	18	16	20	Gpatch4	0.0182751	FALSE	34596000	36388990	32435980	19834000	50508970	55451010	11127010	17594010	18730000
NP_001273873.1	NM_001286944.1	106	107	107	111	95	95	97	96	116	113	117	115	Jund	0.00203778	TRUE	82343020	85574940	91151980	74017020	67435000	80642950	56855990	33660980	16857610
NP_001273902.1	NM_001286973.1	66	68	65	65	65	67	67	66	68	66	68	66	Dnajc19	0.0187568	FALSE	41044010	41175000	44159990	46876970	43454000	58647990	37694990	36359990	41112010
NP_001273944.1	NM_001287015.1	46	44	46	43	55	55	56	52	50	50	50	52	Rnpc3	0.0817679	FALSE	38502990	52419020	36729990	39766980	67482980	70492980	39173980	33056000	55988030
NP_001274510.1	NM_001287581.1	140	138	140	137	145	144	143	143	129	130	127	125	Rpl34	0.0659777	FALSE	973819600	914970400	974860500	1104700000	812410400	917040000	1316700000	1066101000	1005000000
NP_001274667.1	NM_001287738.1	64	64	63	68	73	74	73	72	87	83	89	86	Cebpb	0.122184	TRUE	18602100	7133799	11246910	10482000	11946010	10753000	7098801	9516497	7507698
NP_001274729.1	NM_001287800.1	6	6	6	5	13	14	12	16	37	38	41	38	Fhl1	0.00103308	TRUE	21566000	10052000	11909660	13609050	22848990	7561429	73031960	70978990	44518980
NP_001276366.1	NM_001289437.1	66	65	66	67	76	76	76	76	62	63	66	65	Kansl2	0.0295238	TRUE	6666936	15417640	7233147	17236000	15592000	23850980	9376846	16806650	15675150
NP_001276377.1	NM_001289448.1	53	55	54	53	53	57	55	57	48	54	57	45	Rad1	0.0526364	TRUE	5923374	116519900	112699900	164360000	120529900	71097050	13770220	76018020	5598396
NP_001276391.1	NM_001289462.1	65	62	60	62	120	117	117	123	200	202	205	204	Mme	0	FALSE	628320300	483469700	508469900	2714898000	2145599000	2268900000	9907091000	10910000000	11574000000
NP_001276402.1	NM_001289473.1	106	107	106	107	122	123	124	123	131	131	132	134	Erbb2ip	0.000699642	FALSE	226809900	287869900	259920100	559009700	679740300	636820400	318930000	387859800	484870300
NP_001276417.1	NM_001289488.1	70	69	67	64	72	76	74	74	114	116	117	114	Exoc3l4	0.000125845	FALSE	131039900	133480000	134440100	96749060	120330000	124270000	544850100	463470100	600290300
NP_001276420.1	NM_001289491.1	67	65	65	67	72	75	73	72	68	70	70	71	Oard1	0.00449467	FALSE	74554030	100680000	114760000	129810000	277970000	251309900	71498030	66876990	63586970
NP_001276439.1	NM_001289510.1	60	59	57	59	53	56	53	54	53	51	57	52	Tecpr2	0.00153669	TRUE	17896000	19056010	18506990	12487000	16567990	11595990	11579170	11004000	11821000
NP_001276446.1	NM_001289517.1	105	106	107	106	120	121	121	120	96	98	98	98	Anapc5	0.0512792	FALSE	729869700	818069900	428440200	936569400	674729900	728200400	302659900	695390000	375240000
NP_001276460.1	NM_001289531.1	93	93	92	98	79	78	80	84	148	147	144	146	Cndp2	0.000242348	FALSE	6943703000	5483506000	5622606000	3881301000	3317600000	4798001000	11248010000	10132010000	11303010000
NP_001276464.1	NM_001289535.1	59	59	59	60	56	59	58	59	54	52	51	55	Stx18	0.132967	FALSE	253829900	231279900	146180000	140999900	190860100	198659900	122449900	150739900	199420100
NP_001276468.1	NM_001289539.1	39	41	38	43	45	42	46	46	48	46	46	49	Sh2b1	0.0723377	FALSE	35166990	49097000	59083020	97232990	83099050	49240980	90930980	60351000	56293000
NP_001276473.1	NM_001289544.1	72	75	75	76	80	77	78	79	85	82	84	85	Brap	0.0363234	FALSE	98571970	89434940	84850000	104640000	126550000	104010000	86614020	108379900	104670100
NP_001276525.1	NM_001289596.1	40	40	40	39	35	39	35	39	31	34	35	36	Slc25a40	0.00116841	TRUE	46376980	42436000	51373020	19026000	23941400	20752990	6845625	24940010	3105892
NP_001276528.1	NM_001289599.1	97	106	96	102	106	98	101	105	94	95	111	111	Txndc5	0.00025807	FALSE	3367202000	3346901000	3398701000	5022895000	4600404000	5126196000	6457606000	6075704000	5679896000
NP_001276535.1	NM_001289606.1	77	78	78	77	96	94	96	93	81	80	79	80	Brd8	0.000469615	FALSE	22557010	21342010	25592990	116630000	122099900	82998040	45895970	50557010	39639010
NP_001276548.1	NM_001289619.1	36	39	37	41	45	43	44	46	57	56	60	56	Zyx	0.00506534	FALSE	97605980	95370020	90635020	199900000	195340000	145370000	151190000	119770000	82250980
NP_001276555.1	NM_001289626.1	34	31	31	30	51	51	53	51	49	46	49	49	St7	0.476503	TRUE	17258000	21592160	16586010	30218020	20927010	17700000	9621041	36131990	21411000
NP_001276560.1	NM_001289631.1	41	42	43	44	61	61	62	56	34	35	38	31	Mgme1	0.000228431	FALSE	51202020	35061980	58248020	120780000	151290000	143250000	23620000	40266980	30125990
NP_001276580.1	NM_001289651.1	81	81	81	83	76	76	76	78	84	83	84	83	Gid8	0.0058256	FALSE	550440300	323080100	545020100	404680200	550259800	610310000	170529900	231899900	261370200
NP_001276606.1	NM_001289677.1	43	42	40	41	19	16	18	20	13	13	11	9	Pacsin3	0.162154	FALSE	163320100	53460020	83553030	59520970	91098000	71682970	107590000	102070000	128300000
NP_001276648.1	NM_001289719.1	60	58	58	62	60	60	62	63	54	53	54	56	Ampd2	0.0154435	FALSE	565700200	356480100	510799700	470650100	444169700	410990200	333289900	262200100	346149800
NP_001276699.1	NM_001289770.1	78	79	81	80	74	77	75	73	69	69	68	70	Exoc1	0.0456423	FALSE	789539700	468560300	611060100	444350000	275089900	595379700	373160200	387839800	436879900
NP_001276703.1	NM_001289774.1	70	67	70	69	71	69	70	71	74	79	78	77	Rufy3	0.0454913	FALSE	176480000	136270000	160520100	124149900	96672980	103290000	69434000	97887060	162909900
NP_001276727.1	NM_001289798.1	157	156	157	155	132	134	133	134	141	144	145	142	Hadhb	0.000825272	FALSE	15007990000	13431000000	15289010000	8124393000	8397095000	9186708000	13304990000	11041000000	10607990000
NP_001276762.1	NM_001289833.1	52	46	46	50	74	71	72	74	137	132	140	134	Apoc3	0.00112718	FALSE	75360980	70727020	59419000	90380020	158250100	112810000	545790200	699289800	356329800
NP_001277056.1	NM_001290127.1	75	74	79	75	82	83	82	81	82	86	88	85	Gm21992	0.00378241	FALSE	116519900	125290000	140920000	258200100	236929900	171739900	131449900	146960000	160259900
NP_001277203.1	NM_001290274.1	47	48	44	52	55	55	54	56	40	38	34	41	Amot	0.0148682	TRUE	8926897	11300000	10329000	10177000	16824990	13926990	10239400	6599952	5323898
NP_001277278.1	NM_001290349.1	117	118	120	122	139	141	141	142	155	154	151	158	Plcb3	0	FALSE	3704301000	4308195000	4280699000	8459897000	8141791000	8304600000	8996610000	8908598000	9128402000
NP_001277293.1	NM_001290364.1	91	92	91	94	82	83	83	83	88	89	83	92	Aifm1	0.000235694	FALSE	8462604000	8985603000	8406492000	6871703000	6057305000	6340405000	9293206000	9403299000	9078791000
NP_001277299.1	NM_001290370.1	5	4	4	22	30	24	5	20	21	6	5	8	Nmt2	0.000195798	FALSE	411800000	404380200	369490100	309259900	246370000	305620100	170940000	147520000	183379900
NP_001277349.1	NM_001290420.1	64	59	61	60	50	53	53	50	45	47	46	46	Ccnc	0.556526	TRUE	23005000	14740320	3271480	26661010	17024000	9599099	6898903	19799990	24666010
NP_001277353.1	NM_001290424.1	74	77	76	77	82	83	80	83	71	71	69	73	Fmr1	0.00317927	FALSE	486480000	699750300	692699700	905109500	708170200	788470500	487920200	439969900	444489900
NP_001277359.1	NM_001290430.1	42	44	41	40	40	38	37	38	35	35	31	34	Ftsj1	0.000216026	FALSE	194850000	186250100	211959900	228709900	228729900	202930000	115740000	123370000	111299900
NP_001277383.1	NM_001290454.1	68	70	67	69	65	65	64	66	76	77	76	79	Ubap1	0.0526743	FALSE	178399900	151850000	106300000	112530100	88357000	113100000	119739900	126770100	90704060
NP_001277384.1	NM_001290455.1	1	7	2	1	5	7	1	1	1	1	1	1	Gripap1	0.0219704	FALSE	219610100	207190000	173549900	169210000	212140100	250090100	262440100	263140200	248149900
NP_001277398.1	NM_001290469.1	11	11	11	11	2	4	3	2	3	4	3	3	Atp1a3	0.000440794	TRUE	57564000	92515020	83381980	9457672	10209430	6795400	6390546	21563000	4328675
NP_001277410.1	NM_001290481.1	69	69	68	70	91	90	91	92	115	114	115	112	Rxra	0.000823728	FALSE	44081010	56940990	57574960	131400100	132840100	106060000	82248040	76006970	101540000
NP_001277421.1	NM_001290492.1	39	36	35	40	45	47	48	47	40	34	39	35	Rhbdd3	0.0816039	TRUE	10659010	13415000	14224000	14484990	30014990	15285010	11310590	12781010	16050000
NP_001277432.1	NM_001290503.1	35	33	34	36	42	41	42	42	48	46	50	47	Zer1	0.0286982	TRUE	14988010	12195010	13523000	14821560	15729000	17554000	16794300	17834830	14589000
NP_001277443.1	NM_001290514.1	81	79	80	80	70	74	70	73	78	79	83	82	Mospd1	0.000410661	FALSE	42668000	46597000	46493010	29670010	30266990	27932020	42849010	44680000	38429000
NP_001277466.1	NM_001290537.1	71	72	69	74	73	73	73	73	82	81	82	81	Otud5	0.0495474	TRUE	15431000	13094000	14727000	19163000	16998000	24858990	19411360	8659720	14559350
NP_001277477.1	NM_001290548.1	76	74	72	73	73	74	74	74	67	64	65	66	Fubp3	0.00323277	FALSE	945249700	1026900000	1120300000	1224800000	1061401000	861429500	534489900	622380000	722030500
NP_001277498.1	NM_001290569.1	19	20	18	22	25	23	23	20	27	28	24	22	Lin37	0.103144	TRUE	20725000	18929000	26790010	45503020	46945010	5006779	10962520	15727000	13678010
NP_001277557.1	NM_001290628.1	94	95	96	95	104	102	102	102	107	109	111	109	Vps54	0.00564381	FALSE	54261020	57356010	47250990	61660040	64511040	60102010	61992960	75984970	75207020
NP_001277572.1	NM_001290643.1	83	79	79	82	74	73	77	76	88	92	94	90	Rp2	0.337554	FALSE	235149900	220290000	189509900	188799900	197440000	208040000	179089900	191580100	238950100
NP_001277588.1	NM_001290659.1	69	70	69	71	69	67	69	70	71	72	74	73	Tanc1	0.0180959	FALSE	82839960	123550000	80402040	258790000	104140000	237800100	83975950	113490000	89828950
NP_001277613.1	NM_001290684.1	61	61	64	62	62	63	62	62	67	66	65	65	Shroom2	0.0279365	FALSE	112780000	78876040	66153000	97588950	74240950	105810000	20852990	27865990	81575010
NP_001277630.1	NM_001290701.1	24	24	26	26	40	39	38	41	36	35	36	38	Meaf6	0.000229718	FALSE	21123000	18117990	17903010	64686030	54100990	67614980	34881020	27801010	33478000
NP_001277654.1	NM_001290725.1	70	68	70	68	74	71	71	73	51	49	52	52	Ppp1r8	0.000196506	FALSE	316110000	318919900	347080100	617799800	725129900	757280300	406720000	344910000	375410100
NP_001277690.1	NM_001290761.1	45	47	48	47	57	56	57	59	14	17	14	14	Nmral1	0.00268286	FALSE	737769700	661710200	588450200	1009800000	903910100	850339500	650400200	536609800	704739600
NP_001277693.1	NM_001290764.1	61	62	59	62	60	60	56	58	69	69	68	68	Pnkp	0.0220064	FALSE	362670000	395719800	262089900	197340000	283159900	228800100	260220000	198439900	267529900
NP_001277698.1	NM_001290769.1	102	103	100	103	106	106	107	106	130	127	128	127	Sqstm1	0.0437593	FALSE	63760980	77688050	60034030	77827960	125970000	99937050	84074050	71547960	110760000
NP_001277714.1	NM_001290785.1	17	58	76	13	59	11	71	12	52	34	50	59	Sec24a	0.00128457	FALSE	1766600000	1487200000	1615700000	1248700000	1409901000	1411400000	2304299000	2142801000	2849599000
NP_001277717.1	NM_001290788.1	77	76	77	80	73	75	74	77	64	63	63	67	Aqr	0.00162372	FALSE	1470101000	1520801000	1751699000	1283400000	1813901000	1747501000	714720400	862719700	908169700
NP_001277724.1	NM_001290795.1	27	22	22	24	35	35	36	37	43	52	45	46	Wdr45	0.000464612	FALSE	70950000	67612020	60039990	110230100	139909900	123600000	123240000	115300000	124060000
NP_001277735.1	NM_001290806.1	64	65	65	69	48	50	46	42	38	37	38	35	Kif3a	0.000192108	FALSE	174709900	239630000	205030000	74360990	66575020	65482990	62453960	63952020	59929990
NP_001277739.1	NM_001290810.1	73	71	76	75	70	68	68	69	32	40	38	40	Mrto4	0.000344715	FALSE	1198899000	1245000000	1090099000	1108400000	833200500	1154701000	425150000	340820000	384499900
NP_001277746.1	NM_001290817.1	0	0	0	0	0	0	1	0	1	0	1	0	Sparc	0.00289448	FALSE	816819500	508640000	577900200	195440000	130450000	254120000	181780000	393199900	154399900
NP_001277747.1	NM_001290818.1	76	77	76	79	78	79	80	80	83	82	81	85	Adrbk1	0.127917	FALSE	201860000	235870100	238950100	309500000	310730000	195940100	247540100	236650100	185030000
NP_001277752.1	NM_001290823.1	37	38	39	40	41	41	47	41	49	45	47	45	Bscl2	0.00548017	FALSE	51690980	23672990	34431000	31389980	37360000	33031010	89849980	80115020	53009030
NP_001277753.1	NM_001290824.1	60	60	59	63	65	66	65	66	63	64	64	63	Tubgcp4	0.00197148	FALSE	82020010	67412980	53251010	79582970	89025000	93039020	49268980	37037000	47950020
NP_001277915.1	NM_001290986.1	53	55	54	53	67	68	67	64	29	32	30	33	Wdr76	0.19956	TRUE	15065010	15939000	18235000	17564000	18336000	43331010	6682070	30193020	14612190
NP_001277920.1	NM_001290991.1	81	81	82	82	88	91	89	87	72	72	76	73	Ctdspl2	0.00168246	FALSE	36858020	40230000	51452010	64156960	82455990	107890000	25863980	29280990	23956000
NP_001277931.1	NM_001291002.1	93	92	92	92	82	82	80	80	79	79	78	78	Galk2	0.0319434	FALSE	729290000	552440000	708489500	592100100	525460000	495849900	683590200	696519900	592830100
NP_001277933.1	NM_001291004.1	65	66	64	67	60	58	61	62	75	75	79	74	H6pd	0.00591649	FALSE	867170200	682630200	637580200	264050100	396920200	615059900	880869800	746190100	851560100
NP_001277955.1	NM_001291026.1	38	39	34	35	45	49	49	50	52	52	50	51	Prdm16	0.00396832	FALSE	183570100	265629900	233379900	431719800	446229800	367630200	180800000	224340000	339680100
NP_001277960.1	NM_001291031.1	46	44	43	48	51	50	53	53	60	64	59	62	Ap5s1	0.00233956	FALSE	50253000	48992020	50933980	37295990	42426010	42940990	65712020	95700050	71635980
NP_001277962.1	NM_001291033.1	29	25	28	34	29	25	27	28	27	24	27	24	Mapk7	0.0973283	TRUE	13301000	13148990	7993105	16766990	12149000	13949990	18252000	15589420	12039000
NP_001277978.1	NM_001291049.1	37	40	39	38	44	44	45	45	45	40	41	42	Usp43	0.00488204	FALSE	23109010	23178010	25358000	56492960	40932000	36079000	30768980	30630980	31691010
NP_001277991.1	NM_001291062.1	72	73	73	69	82	82	84	82	72	77	75	73	Elf2	0.000445295	TRUE	10154850	24703990	12306000	42596980	39949990	49503970	5095682	4917768	11505000
NP_001277996.1	NM_001291067.1	38	40	39	40	42	43	42	41	26	27	26	27	Foxa2	0.00175862	TRUE	27235020	22622000	24721010	37674020	64692020	66583030	13243310	19338000	7333693
NP_001277997.1	NM_001291068.1	53	48	50	49	60	63	60	62	69	69	64	67	Polr2a	0.00110295	FALSE	1628001000	1325401000	1441299000	1666701000	1948399000	1790800000	1041700000	1229800000	1120200000
NP_001278003.1	NM_001291074.1	79	82	81	82	77	79	79	78	76	78	75	78	Nsfl1c	0.0024309	FALSE	2296799000	2283000000	2270301000	2474200000	2488099000	2768902000	1844000000	1848000000	2197800000
NP_001278052.1	NM_001291123.1	35	36	44	38	43	35	43	41	45	44	52	43	Epb41l1	0.0566963	FALSE	250050100	151280000	237620100	247479900	390529800	283860000	173770100	276759900	225930000
NP_001278067.1	NM_001291138.1	82	83	82	82	79	79	78	80	84	81	82	81	Ralgapb	0.00666359	FALSE	297030200	307180100	308349900	153520000	148749900	251480000	128699900	132540100	236759900
NP_001278077.1	NM_001291148.1	77	76	75	73	77	73	77	75	81	83	82	84	Derl2	0.0398115	FALSE	64330990	75844960	73702980	70043990	78804950	87339020	71864970	110430000	132850100
NP_001278084.1	NM_001291155.1	57	55	58	59	53	49	51	48	49	45	46	52	Tomm34	0.00606374	FALSE	997430100	1494700000	1214900000	942879400	782070100	922190100	647669800	842870600	710520300
NP_001278098.1	NM_001291169.1	17	13	13	11	14	14	11	11	10	10	9	9	Nfatc2	0.10614	TRUE	50387990	28359000	8953432	40533020	27864000	25707000	5309081	22190090	15730990
NP_001278111.1	NM_001291182.1	13	9	11	17	21	28	26	14	28	27	32	23	Ush1c	0.000105761	FALSE	1152099000	1273100000	1163400000	1663100000	1545701000	1527200000	3081400000	3059500000	2725799000
NP_001278114.1	NM_001291185.1	48	48	48	54	61	67	65	66	19	21	19	20	Aurka	0.00141154	TRUE	99741040	73493000	72317020	78210020	129800000	81920960	16777500	6056313	16348210
NP_001278131.1	NM_001291202.1	39	42	33	33	26	29	25	24	18	16	21	21	Tpd52l2	0.192189	TRUE	16429900	49223020	17215000	31450010	20773990	29582000	17255010	12234410	21626010
NP_001278167.1	NM_001291238.1	47	60	57	46	27	45	42	68	55	45	37	39	Cux1	0.0604483	FALSE	220060000	164120100	147939900	272930100	187479900	162170000	134040000	138609900	150670000
NP_001278175.1	NM_001291246.1	66	65	65	66	76	77	77	78	65	65	65	68	Lig3	0.00126377	FALSE	506200100	409900000	400840000	582930100	620760400	704620400	200449900	211350100	381500200
NP_001278178.1	NM_001291249.1	54	54	54	58	63	64	63	63	60	58	57	58	Cpsf4	0.00179369	FALSE	384219900	515790200	525719800	665130000	747459800	797399900	496679900	459900000	553180400
NP_001278204.1	NM_001291275.1	84	83	84	81	84	85	83	81	97	98	99	95	Cib1	0.000342788	FALSE	219730000	184490000	172339900	199250100	122830000	276910000	574750300	501939700	545139700
NP_001278215.1	NM_001291286.1	69	68	65	67	65	64	64	65	54	53	57	54	l7Rn6	0.0416253	FALSE	74303990	63744030	55209030	74013000	112380000	74852980	36057020	66036960	67028000
NP_001278368.1	NM_001291439.1	145	144	146	142	130	129	129	129	146	145	146	144	Hmgcs1	0.0442678	FALSE	2372700000	1949600000	2096600000	1917899000	1620500000	1712101000	2349001000	1763401000	2090599000
NP_001278377.1	NM_001291448.1	69	70	69	73	67	67	69	67	64	62	64	64	Foxred1	0.416173	FALSE	51227000	52944030	74663020	68393020	74380950	43442980	56699030	51447990	110890000
NP_001278432.1	NM_001291503.1	68	65	69	64	82	82	83	82	81	83	82	79	Birc2	0.00599529	TRUE	11179560	6657045	6824841	16070990	15566000	20443990	14630010	13344000	20750390
NP_001278716.1	NM_001291787.1	46	47	48	51	40	41	41	41	44	42	49	45	Map4k2	0.0133305	TRUE	20778000	24825000	19300990	7628200	22544070	8664106	9555213	9966868	3836900
NP_001278764.1	NM_001291835.1	77	79	78	80	84	82	84	84	107	104	105	107	Alas1	0.00227785	FALSE	954599500	884850000	1039599000	897459700	1267101000	925030300	1506100000	1461400000	1399601000
NP_001280230.1	NM_001293301.1	69	66	67	69	68	70	69	68	85	82	81	81	Clasp1	0.03606	FALSE	767950200	931680100	875170200	959170200	683260400	858110400	1049699000	917440200	1140700000
NP_001280242.1	NM_001293313.1	61	62	60	59	57	57	57	57	46	54	50	49	Nme7	0.0023656	FALSE	71197980	118100000	92803020	65340040	75431960	77339000	29104000	44151000	29063010
NP_001280488.1	NM_001293559.1	146	145	146	146	144	145	145	144	157	158	158	157	Cox4i1	0.00818532	FALSE	14273010000	13502000000	14121020000	11500990000	12473000000	10338000000	11709000000	13639000000	12447010000
NP_001280550.1	NM_001293621.1	85	92	98	102	96	105	104	106	111	116	118	119	Ganab	0.0409087	FALSE	11933990	22041000	33146980	44510030	35678990	23857010	65685970	46770990	29853010
NP_001280551.1	NM_001293622.1	87	87	86	86	89	88	89	89	93	93	92	95	Ppp3ca	0.227116	FALSE	88030980	89166000	117530100	79225000	72354030	91162940	112460000	63305970	105160000
NP_001280559.1	NM_001293630.1	63	62	65	65	97	95	96	95	131	129	136	132	Slc37a4	0.000348812	FALSE	40672000	28497990	56930980	174530100	126950000	143620000	491520000	526400000	348039900
NP_001280568.1	NM_001293639.1	70	70	67	68	66	66	64	65	45	47	50	47	Nek1	0.000474249	FALSE	75357000	66449020	63571000	42134000	39147010	53372030	29379990	29422010	28837000
NP_001280577.1	NM_001293648.1	48	46	48	46	44	44	45	44	48	45	48	44	Plcd1	0.720045	FALSE	564669800	596199700	619740300	474130000	646620000	618120100	358779900	721279600	799759600
NP_001280579.1	NM_001293650.1	101	105	103	105	94	95	95	93	101	103	93	102	Prkcsh	0.00593504	FALSE	2744200000	2535599000	2317801000	2622601000	2489099000	2363499000	4036500000	3781498000	2875100000
NP_001280581.1	NM_001293652.1	72	73	71	73	67	67	68	68	77	75	74	76	Rab7	0.000486842	FALSE	3442599000	3600500000	3631301000	2640399000	2188400000	2123699000	2884199000	2838101000	2730402000
NP_001280601.1	NM_001293672.1	42	40	40	37	39	41	40	38	33	36	36	28	Ctbs	0.0814681	TRUE	50484000	65477010	60867990	34786010	73056970	37580990	30825010	12986940	54425980
NP_001280613.1	NM_001293684.1	84	85	85	85	76	73	76	77	69	73	66	72	Zwint	0.000112719	FALSE	274690100	284470200	297610000	156700100	152030000	110400000	27555980	20724010	42694010
NP_001280615.1	NM_001293686.1	68	68	70	72	66	68	67	67	68	73	71	71	Vti1a	0.0166927	FALSE	133190000	94288940	69005990	67813000	64083040	76591020	50446980	53141020	56685010
NP_001280623.1	NM_001293694.1	96	98	98	96	97	98	98	98	113	116	119	116	Cept1	0.00370743	FALSE	175299900	118689900	100710000	90507010	101800000	131270000	274130000	202409900	202030000
NP_001280630.1	NM_001293701.1	44	46	48	44	52	47	45	51	53	48	49	48	Polr3gl	0.0448675	TRUE	2062900	3244898	2156700	2046801	11271020	11041150	6117003	4952099	4274298
NP_001280687.1	NM_001293758.1	41	41	45	43	43	40	37	41	47	46	48	50	Dctn6	0.00950229	FALSE	118070000	107340000	91874990	78826000	69910960	43653000	81013020	90512030	108570000
NP_001280697.1	NM_001293768.1	62	67	66	67	60	63	66	64	59	59	61	58	Pygo2	0.0700978	TRUE	10222680	15251000	18713000	13512010	14098000	23889010	8117899	15071900	4260814
NP_001280710.1	NM_001293781.1	95	96	94	95	101	101	100	101	93	93	92	93	Chtop	0.000796717	FALSE	141179900	202370000	180220000	492549800	400150000	405840200	295760200	330989900	231430100
NP_001280724.1	NM_001293795.1	62	65	64	67	73	74	76	76	117	116	121	118	Tm6sf2	0.000232336	TRUE	25079010	27334000	13910050	27757010	39982010	36241020	79727030	97516990	87885050
NP_001281251.1	NM_001294322.1	73	74	76	73	68	69	65	68	69	71	74	67	Mpv17	0.108676	TRUE	30842980	14420010	22532990	31136660	11573000	14167990	10052170	7694025	17480000
NP_001284530.1	NM_001297601.1	34	33	32	37	45	47	45	48	46	42	46	44	Nfix	0.00483534	TRUE	12433030	10253520	36262010	83074990	64094990	50262970	38258010	52327970	35732000
NP_001284536.1	NM_001297607.1	31	36	30	31	30	30	37	29	32	33	30	26	Rad23a	0.816747	FALSE	289340000	168379900	176909900	156150000	207059900	246690000	269960100	121589900	268109900
NP_001287996.1	NM_001301067.1	120	120	121	121	107	104	106	107	123	124	124	126	Cap1	0.0127309	FALSE	6063506000	5972299000	5882200000	4281299000	4783003000	5407396000	5428297000	5433294000	6444097000
NP_001288029.1	NM_001301100.1	68	67	67	70	75	76	74	75	68	60	68	66	Edc4	0.00139619	FALSE	1132900000	1227900000	1369199000	2081999000	1621299000	1719500000	1001100000	1178500000	974209800
NP_001288140.1	NM_001301211.1	90	89	90	89	85	87	84	85	91	93	92	90	Ap1g1	0.00298181	FALSE	1380100000	1245899000	1125600000	916080300	889700500	996919900	988189700	1011700000	1082900000
NP_001288161.1	NM_001301232.1	22	21	23	22	34	29	34	31	54	54	56	56	Rab27a	0.000988525	TRUE	16142390	13848010	8922756	32841990	23556010	44604990	73799990	108419900	70786040
NP_001288179.1	NM_001301250.1	69	68	69	70	61	61	60	60	57	54	56	58	Capn5	0.0135371	FALSE	434069800	617430000	610060000	336479900	506609800	380499900	312120000	406909800	230960000
NP_001288259.1	NM_001301330.1	127	127	128	124	135	135	135	134	135	136	135	137	Wapl	0.00281695	FALSE	1677101000	1443200000	1349601000	1819399000	2272199000	2158799000	1447900000	1278499000	1561200000
NP_001288272.1	NM_001301343.1	141	141	142	141	147	149	149	148	131	131	131	132	Hnrnpk	0.0417548	FALSE	1191400000	1228699000	1370300000	1835400000	2052599000	3655698000	527240000	1697599000	2030199000
NP_001288273.1	NM_001301344.1	115	116	116	113	121	122	120	123	109	109	107	107	Hnrnpk	0.00227314	FALSE	7767900000	8757189000	8230297000	13232020000	12529000000	10509990000	9900204000	8901205000	10145010000
NP_001288293.1	NM_001301364.1	118	115	115	114	126	124	124	124	147	145	142	145	Hdlbp	0.000351988	FALSE	5015503000	4972403000	4948597000	5028503000	5064397000	5807201000	7151693000	7897798000	8063698000
NP_001288341.1	NM_001301412.1	93	91	95	92	99	104	99	101	33	33	34	37	Smc2	0.000171947	FALSE	1586600000	1569800000	1811701000	2609100000	2905098000	2931899000	991850600	760150100	875239700
NP_001288343.1	NM_001301414.1	81	81	82	81	93	91	89	90	62	64	62	61	Usp1	0.024455	TRUE	17908000	30959990	16592000	36483020	45224020	37755990	3907917	36129460	6994896
NP_001288353.1	NM_001301424.1	67	66	66	68	68	70	73	71	53	54	54	54	Slc7a1	0.00383443	FALSE	265609900	241779900	350590100	597960000	543040000	422260100	410510100	345939800	311280100
NP_001288572.1	NM_001301643.1	17	5	5	5	5	13	14	14	12	14	15	21	Pitpnb	0.101984	TRUE	21577010	8340305	31481000	11258880	5921479	13480640	11053010	9302992	19322000
NP_001288578.1	NM_001301649.1	79	83	81	83	78	76	76	78	89	87	92	87	Aup1	0.0349564	FALSE	129239900	107070000	150399900	147060100	162310100	116670100	304850200	224679900	137340000
NP_001288581.1	NM_001301652.1	46	47	48	45	53	52	48	51	40	40	33	40	R3hcc1	0.00177475	FALSE	31364020	28225020	28137020	40981010	38272020	44248990	25072010	32435980	23201000
NP_001288740.1	NM_001301811.1	86	84	87	85	83	84	82	83	77	78	76	77	Irf8	0.00086603	TRUE	45665980	41638000	34399010	39233020	41145990	40289020	8433511	16347000	22006990
NP_001288746.1	NM_001301817.1	91	92	91	89	98	98	99	97	115	115	116	117	Fgd4	0.000608498	FALSE	214480000	187010000	208420000	263270000	214599900	200830000	587330200	487670000	419899700
NP_001289006.1	NM_001302077.1	58	59	60	57	54	52	52	55	56	55	58	54	Fkbp1a	0.292003	FALSE	924970400	817669800	689699600	879339700	569489700	898379800	824730000	745260400	480239900
NP_001289016.1	NM_001302087.1	59	57	59	55	52	52	52	51	46	48	46	47	Uros	0.639274	FALSE	130410000	165730100	114420000	176239900	112699900	119419900	153200100	105870000	120500000
NP_001289265.1	NM_001302336.1	48	48	51	47	47	47	48	45	50	51	48	48	Mrpl55	0.779497	FALSE	229550000	530609800	335669900	305230000	494929700	392169900	510670100	437070000	240349900
NP_001289266.1	NM_001302337.1	66	67	69	67	58	60	62	60	66	66	68	69	Aktip	0.324247	FALSE	227820000	146770100	169289900	163320100	156540000	203200100	144880000	158989900	174060000
NP_001289311.1	NM_001302382.1	69	68	68	66	63	64	61	62	56	56	61	59	Cdc37l1	0.00794206	FALSE	40791010	37130000	33451010	27837010	27018010	34098990	21455000	30338990	19205990
NP_001289369.1	NM_001302440.1	43	43	41	38	58	57	57	58	54	51	51	48	Zfp422	0.000227159	FALSE	35657020	42892990	35621020	187419900	156570000	147590000	104810000	87444980	87249010
NP_001289380.1	NM_001302451.1	63	61	61	63	63	61	62	62	61	62	62	62	Ing1	0.0285056	FALSE	23020000	19165000	25531990	34537000	33791000	21710000	21983000	22190990	16407000
NP_001289397.1	NM_001302468.1	112	111	112	110	112	111	111	111	125	128	123	128	Sdf4	0.00682242	FALSE	1796401000	1386000000	1693101000	1370499000	1196300000	1249500000	1313301000	844010200	890850400
NP_001289410.1	NM_001302481.1	14	15	12	16	23	18	22	22	36	33	39	34	Acy3	0.000235269	FALSE	152130000	131670000	142479900	274770000	221499900	214649900	454290200	393609800	509199700
NP_001289427.1	NM_001302498.1	65	65	64	67	73	74	74	72	74	71	74	74	Gjb1	0.00599069	TRUE	15802010	12941010	10699710	17662990	19336000	15547000	7055396	12495720	9971573
NP_001289435.1	NM_001302506.1	52	50	53	53	57	58	58	56	67	63	65	64	Tmub2	0.735656	FALSE	49397010	53296020	53548020	45647020	67155020	55411000	41970000	39451000	76737980
NP_001289469.1	NM_001302540.1	82	82	84	85	103	105	101	102	24	29	22	25	Mcm5	0.000152786	FALSE	3085101000	3366801000	3424899000	4323601000	4159201000	4872305000	1331300000	1171000000	1404201000
NP_001289683.1	NM_001302754.1	57	54	56	59	47	47	51	51	59	57	61	57	Elmo2	0.0175849	TRUE	39279990	85013040	31815010	21091920	43620990	10727180	6626847	7194483	5917293
NP_001289727.1	NM_001302798.1	70	71	70	70	68	70	70	70	79	79	77	77	Rab27b	0.0048883	FALSE	185840000	114249900	156240000	141640000	127950000	132110100	211670000	203530000	269829900
NP_001289880.1	NM_001302951.1	55	52	55	56	57	58	57	57	75	74	73	74	Tle4	0.117284	FALSE	64838010	76699950	67024010	118230000	63356040	94686940	88203980	78941970	63565030
NP_001289885.1	NM_001302956.1	90	91	91	91	90	89	89	88	58	56	54	52	Qsox2	0.0002125	FALSE	1358401000	1179800000	1113500000	595440300	693299800	775569900	408389800	294619800	451140200
NP_001289899.1	NM_001302970.1	108	109	108	108	110	108	108	107	116	116	115	115	Ap2m1	0.00162434	FALSE	1297300000	1303000000	1290500000	783410200	867380100	901899900	1146900000	1244800000	1511700000
NP_001289962.1	NM_001303033.1	87	86	84	82	84	83	86	84	100	100	100	102	Ubr3	0.0233739	FALSE	222679900	240050100	210470100	252559900	229370000	244770000	295949900	334540100	236850100
NP_001290202.1	NM_001303273.1	64	61	64	61	60	58	59	56	56	51	55	56	Traf6	0.054231	FALSE	57613040	40695020	59397000	43775010	53823970	36140020	37937020	38112020	41211000
NP_001290352.1	NM_001303423.1	108	109	110	108	96	94	93	93	118	118	119	116	Aldoc	0.0050618	FALSE	2752401000	2177600000	2605101000	1665599000	1762301000	2051699000	3824799000	2690601000	2965401000
NP_001290374.1	NM_001303445.1	59	60	57	62	58	59	59	61	66	69	72	67	Csnk2b	0.0261832	FALSE	1247200000	905030500	957520600	832539800	591109900	686020200	1013000000	710460200	936740300
NP_001290461.1	NM_001303532.1	43	41	44	45	48	42	47	44	25	27	31	29	Hus1	0.68688	FALSE	22346000	30627010	44657980	33138000	29721010	27300010	34210980	31493990	27823000
NP_001291195.1	NM_001304266.1	55	56	56	53	75	76	72	74	79	81	79	76	Srcap	0.0208019	FALSE	350599800	411320100	618630200	688090300	1127999000	817039800	680060300	448729900	794490400
NP_001291385.1	NM_001304456.1	70	73	73	71	63	67	64	67	74	75	73	76	Rnf13	0.00370238	FALSE	180750000	204010000	162780100	182460000	150460000	124070000	229880100	239359900	217750000
NP_001291457.1	NM_001304528.1	131	131	130	132	142	142	142	142	131	131	131	130	Gm4737	0.0060176	FALSE	11694990000	10851000000	11712010000	12325990000	12815000000	13867000000	11424010000	10405990000	9159495000
NP_001291648.1	NM_001304719.1	144	144	145	140	141	141	141	142	148	151	150	149	Atp5f1	0.00126534	FALSE	7593495000	6337706000	7076695000	7060900000	6194707000	6855007000	9413101000	8572191000	8934098000
NP_001291690.1	NM_001304761.1	69	69	70	71	69	71	69	69	73	68	72	71	Csk	0.0397323	FALSE	879080500	799010300	697350100	631899900	737280200	1055500000	471070300	569339800	643469800
NP_001292114.1	NM_001305185.1	66	67	65	64	61	61	62	62	65	68	63	64	Plekha7	0.0171453	FALSE	834530000	669169600	677889700	575910300	647080100	659960300	798990300	750649600	763400000
NP_001292160.1	NM_001305231.1	69	65	69	71	70	71	72	71	80	79	81	79	Fam134a	0.0756257	FALSE	76311050	46794000	59662000	46732980	50671970	57920970	64756970	68874020	63602020
NP_001292173.1	NM_001305244.1	50	51	50	52	49	49	48	50	53	51	50	53	Psmf1	0.00722793	FALSE	141550000	183680000	147270000	187089900	236499900	239330100	177110000	164580000	144109900
NP_001292316.1	NM_001305387.1	49	46	46	48	52	52	51	52	53	50	52	52	Pigo	0.0204142	FALSE	193260100	192980000	220320000	238630000	263350000	201980100	281410000	421939800	262300000
NP_001292352.1	NM_001305423.1	55	57	52	55	69	71	71	73	87	87	86	86	Tmco4	0.000526032	TRUE	5934960	7373856	7939497	21283010	17173990	23671990	21189010	26840000	28778010
NP_001292366.1	NM_001305437.1	68	67	68	65	74	75	76	75	79	81	79	80	Pter	0.000411001	FALSE	394510000	470030100	424729800	754830300	736129900	611680000	837670500	821400300	764679900
NP_001292561.1	NM_001305632.1	33	32	26	31	71	69	71	73	24	26	27	32	Pla2g4a	0.000465049	FALSE	131660000	111010000	138490000	425169700	325440100	307059900	133870000	123630100	76757980
NP_001292581.1	NM_001305652.1	53	53	55	55	48	50	49	50	35	36	40	40	Bcs1l	0.00257282	FALSE	503140300	429030200	454209700	328169800	265110000	306009900	204260000	261830200	351829900
NP_001292604.1	NM_001305675.1	39	39	43	38	37	34	37	35	47	52	53	52	Wdr44	0.000131899	FALSE	336920100	313320200	295479900	154160100	157430000	148630000	354320200	407059900	385990100
NP_001292607.1	NM_001305678.1	64	62	59	64	65	68	67	68	73	73	69	69	Usf1	0.00291204	TRUE	13090000	20567010	15246000	27721000	41552980	33235010	16577000	16085300	22759000
NP_001292729.1	NM_001305800.1	52	50	53	51	56	58	57	56	16	15	16	17	Spc25	0.000122588	TRUE	50150000	48782030	44368030	46399000	58069020	50704000	7488863	3374993	9832143
NP_001292773.1	NM_001305844.1	16	19	16	21	18	16	16	17	11	10	10	11	Apoe	0.00346361	TRUE	86523040	50963010	41216010	5604343	10464200	17036000	19895720	12769220	20508040
NP_001292864.1	NM_001305935.1	50	48	48	46	30	35	34	34	12	14	16	14	Bckdhb	0.000798494	FALSE	286090000	344120200	244030100	203460000	140680000	133410000	85964000	81287020	87528950
NP_001292909.1	NM_001305980.1	65	64	64	63	69	69	67	71	83	81	76	82	Diaph1	0.0127689	FALSE	1609300000	1448101000	1535699000	1766100000	1655801000	1553200000	1485400000	1427399000	1252900000
NP_001292911.1	NM_001305982.1	70	67	70	71	69	69	67	70	85	83	82	81	Coasy	0.975331	FALSE	1188799000	966700400	761580500	916539500	796389600	1207500000	1108199000	959670000	812130000
NP_001292921.1	NM_001305992.1	41	43	42	42	75	72	75	79	147	149	150	145	Ggt1	0	FALSE	75084020	72672020	60983980	294600000	225080000	243289900	917150300	894880400	987210400
NP_001293072.1	NM_001306143.1	43	40	39	44	50	47	50	49	38	35	34	39	Mbd3	0.000455597	FALSE	53367020	76362010	40776020	166410000	181080100	209360000	54782020	97741060	67206000
NP_001293077.1	NM_001306148.1	84	84	84	85	57	57	55	57	16	20	20	13	Car12	0.00110244	FALSE	268390000	182669900	169619900	68999980	131680100	132300100	17652000	18063990	12822000
NP_001293134.1	NM_001306205.1	46	46	45	41	52	31	35	43	52	52	42	53	Mvk	0.000280869	FALSE	401739800	399459700	446390300	676770400	860770400	815810400	1269601000	1591899000	1273200000
NP_001293151.1	NM_001306222.1	31	30	29	35	24	19	25	21	32	28	29	31	Nfkbib	0.0651153	FALSE	20167990	36736980	41609990	27886010	21100000	16015000	34204010	33317010	27531000
NP_001294969.1	NM_001308040.1	36	35	34	38	42	38	37	38	56	52	52	53	Ttyh3	0.00166523	FALSE	38901020	69767020	36575990	138089900	113419900	97027020	108390000	111429900	130990000
NP_001294970.1	NM_001308041.1	9	44	21	39	48	49	42	39	40	55	47	10	Brd9	0.0059154	FALSE	59635970	57115000	49759020	78398020	69882960	116700000	19056010	24512010	51358970
NP_001295001.1	NM_001308072.1	78	81	79	80	70	71	69	70	65	63	65	67	Gpr108	0.000209716	FALSE	111070000	102760000	101940000	71883980	66822990	50622020	47281980	38877980	34421990
NP_001295020.1	NM_001308091.1	36	33	34	31	36	33	36	35	37	37	37	31	Smim4	0.00664753	FALSE	116430000	124520000	101960000	224679900	140730100	139909900	93678980	65132010	69434000
NP_001295073.1	NM_001308144.1	42	44	43	43	49	48	43	48	43	46	40	45	Zcchc4	0.329678	TRUE	7516497	16108200	12497000	8147004	10319990	12836010	13278970	8658369	18412010
NP_001295097.1	NM_001308168.1	61	60	62	63	65	63	63	67	71	69	69	71	Sh3bp5l	0.141997	FALSE	26687990	21109990	17474990	10789000	19738990	18954000	11664000	22530010	15636010
NP_001295215.1	NM_001308286.1	41	41	39	40	35	31	33	36	37	40	37	37	Fhit	0.0149441	FALSE	414719800	397589900	307109900	190150100	243179900	345949900	230470100	244209900	253690000
NP_001295257.1	NM_001308328.1	67	68	67	66	70	71	70	68	59	59	59	59	Nek4	0.00942648	TRUE	23170990	21672010	26844010	13478000	26894980	23513010	15432140	9888249	6545824
NP_001295377.1	NM_001308448.1	55	57	59	60	66	64	65	68	74	72	70	71	Secisbp2	0.0180106	TRUE	21867000	28187990	17737010	29046990	22583000	25651020	11670900	13926990	20709000
NP_001295435.1	NM_001308506.1	92	92	92	92	82	81	82	84	83	83	84	83	Nnt	0.00048762	TRUE	34909020	37067020	42472980	16184830	15510870	5690224	7400802	5474886	12661580
NP_001295572.1	NM_001308643.1	95	95	96	97	115	117	116	117	61	58	61	62	Aqp4	0.00748625	FALSE	76732000	83652950	94733020	251070100	148730000	141430100	88289970	95962940	88122050
NP_001296311.1	NM_001309382.1	189	190	194	190	138	135	138	134	181	176	185	171	Sprr2a3	0.0611024	FALSE	498500200	263100200	161410100	98878050	87478050	149030000	202769900	405080000	176970000
NP_001296776.1	NM_001309847.1	71	67	72	67	71	69	70	71	84	82	84	86	Synj2bp-cox16	0.0020711	FALSE	773999600	844399700	786049500	658759900	754550000	516740400	927010000	979429800	1060200000
NP_001296838.1	NM_001309909.1	30	29	29	32	21	27	25	26	32	30	32	31	Scamp3	0.119557	TRUE	200899900	8637275	205980100	181160100	17567250	20078920	151499900	147350000	293650000
NP_001296945.1	NM_001310016.1	19	37	28	26	29	26	27	26	23	29	21	32	Clk2-scamp3	0.0349255	FALSE	204449900	159929900	182690000	109990000	158320000	92053960	196919900	155310000	121800100
NP_001297355.1	NM_001310426.1	70	68	68	64	71	70	71	70	65	66	66	68	Ppp3cb	0.497526	FALSE	570610400	507690000	554820300	464630200	490460000	660429800	477390000	662420100	601159900
NP_001297371.1	NM_001310442.1	103	101	99	98	82	85	85	85	84	84	87	86	Atp6v1h	0.000342126	FALSE	2285899000	1855300000	2084999000	604759900	730479800	956360400	971299500	873310600	1147399000
NP_001297373.1	NM_001310444.1	72	73	74	71	88	89	89	85	88	89	89	88	Kdm6a	0.00675754	FALSE	118040000	97710950	147720000	210690100	269829900	338030200	148120000	205930000	82465040
NP_001297381.1	NM_001310452.1	70	72	72	72	73	73	71	73	95	96	97	94	Mapk8	0.0522047	FALSE	451359700	349370000	321309800	377060100	299450000	395260200	507939700	389220000	467760000
NP_001297384.1	NM_001310455.1	115	115	115	115	108	104	106	108	136	137	139	138	Malrd1	0.00494475	FALSE	338440200	215210000	189830100	74457010	63893040	83558990	215379900	174740000	284530000
NP_001297385.1	NM_001310456.1	68	68	67	69	70	69	69	69	77	74	79	78	Cdk16	0.00935166	FALSE	24224000	18442000	21546990	29075000	24994010	22935010	9212105	16870010	18880990
NP_001297412.1	NM_001310483.1	92	92	90	91	80	80	79	79	97	96	98	98	Lmbrd1	0.0378898	FALSE	211290100	278020000	195930000	265970100	255239900	290740000	264279900	341070200	282930100
NP_001297434.1	NM_001310505.1	36	40	40	40	45	41	40	42	46	46	48	47	Tmem55b	0.688049	FALSE	62887960	71794980	66678960	42147990	40836010	117730000	86816020	66480030	72044010
NP_001297443.1	NM_001310514.1	119	118	120	120	117	118	119	118	107	110	112	111	Mbnl1	0.66338	FALSE	269869900	236110000	114830100	230140100	245850000	142430000	274409900	126310000	295549900
NP_001297469.1	NM_001310540.1	83	86	86	88	76	85	84	81	67	77	64	72	Tpp2	0.824426	FALSE	188690100	124690000	151450000	111650000	126770100	201039900	150450000	126800100	179719900
NP_001297472.1	NM_001310543.1	74	74	73	77	74	75	76	76	78	70	78	76	Scrib	0.0295174	FALSE	688780200	779969900	932209900	863679400	1048701000	939610400	731350500	557359600	831259600
NP_001297513.1	NM_001310584.1	55	58	56	59	56	58	58	57	53	55	56	55	Tmem260	0.0713939	FALSE	107630000	101320000	93230980	84919020	104170000	85367020	170410000	100010000	109379900
NP_001297514.1	NM_001310585.1	98	98	99	97	95	98	96	98	99	96	99	97	Mob4	0.158634	FALSE	508699800	340000000	360050000	412710200	368809800	364860100	292489900	326549900	384960200
NP_001297528.1	NM_001310599.1	76	73	76	80	71	80	55	73	92	91	95	83	Fam126b	0.0513928	FALSE	49629980	44608000	32696980	28020010	30247990	41135000	61873990	36916980	51162980
NP_001297530.1	NM_001310601.1	85	83	82	83	85	84	84	85	75	74	72	77	Bod1l	0.000123558	FALSE	119020100	111319900	120030000	223720100	218059900	200670000	96897030	102000000	105380000
NP_001297534.1	NM_001310605.1	43	41	41	42	65	65	63	64	41	38	41	41	Pmf1	0.00153547	TRUE	7449659	19230000	23611010	57094020	45317980	76509050	21699900	10530380	4390629
NP_001297600.1	NM_001310671.1	48	48	47	45	46	48	47	48	37	37	35	35	Sept11	0.00278222	FALSE	1305999000	1118000000	1163800000	1583901000	1463399000	1842601000	1084000000	1053800000	1252400000
NP_001297647.1	NM_001310718.1	68	73	71	71	63	64	61	63	78	76	78	79	P2rx4	0.00287962	FALSE	172180000	194389900	191950000	108149900	132289900	92471000	152529900	212469900	182810100
NP_001297651.1	NM_001310722.1	22	19	23	21	22	23	24	21	21	21	20	17	Gemin8	0.000635161	TRUE	105990000	90197980	80607990	47189000	39403980	60562000	12064300	32085010	26197010
NP_001297654.1	NM_001310725.1	69	70	72	72	81	82	80	82	84	83	83	88	Kmt5a	0.000786442	FALSE	13920990	10518000	12512000	20523010	27272990	24206010	9248299	8375698	12788000
NP_001297659.1	NM_001310730.1	69	68	68	69	73	73	70	69	67	58	61	64	Rnf220	0.0104548	TRUE	21559010	25224990	39170980	32580000	33146980	33699410	24137300	7138441	8626878
NP_001297687.1	NM_001310758.1	86	83	85	84	88	90	88	88	82	81	80	82	Unc13b	0.00409992	FALSE	76528980	91864060	109779900	54165980	31435000	54331010	47358000	68005040	59803990
NP_001297699.1	NM_001310770.1	78	79	80	74	75	76	77	77	79	80	80	82	Bud31	0.00146916	FALSE	369329900	354290200	295010000	573409900	473410300	460750100	275040100	336839900	298130200
NP_001297990.1	NM_001311061.1	41	46	40	45	52	50	51	50	41	44	43	43	Ing3	0.0112725	TRUE	14241480	6541282	12101950	22452990	20653010	30721990	7269500	10502010	20503000
NP_001297999.1	NM_001311070.1	73	74	76	73	77	77	79	75	76	75	75	77	Smad2	0.144794	FALSE	127120000	157859900	210690100	228190100	260610000	146230100	200830000	214790100	197290000
NP_001298015.1	NM_001311086.1	53	50	49	50	53	52	50	53	45	42	42	42	Zc3hc1	0.0134593	FALSE	2418701000	2123801000	1875999000	3497702000	8609604000	13783980000	2177900000	1605500000	1991000000
NP_001298066.1	NM_001311137.1	68	66	65	68	65	67	67	66	69	69	70	71	B4galt7	0.0118465	FALSE	21233990	23566000	28351010	15849000	17271010	8469904	16520000	21357000	13990990
NP_001298079.1	NM_001311150.1	44	45	46	46	43	44	41	43	54	52	52	55	Parp3	0.0234979	FALSE	202370000	192249900	234300000	132370000	125320000	146029900	336640000	332770000	149829900
NP_001298086.1	NM_001311157.1	85	84	84	83	84	82	84	85	92	92	91	93	Usp4	0.0297082	FALSE	1261199000	1365201000	1388599000	1675100000	1839600000	1355201000	1577500000	1534401000	1661601000
NP_001299835.1	NM_001312906.1	151	149	150	151	150	150	150	151	151	151	150	151	Hnf4a	0.009252	FALSE	577300000	565540200	397609800	609980100	899510000	888919800	585749900	493250300	484729900
NP_001300625.1	NM_001313696.1	43	50	44	44	38	41	36	38	48	46	45	46	Ube2a	0.0518022	TRUE	40977980	77722980	66581980	10272220	32212990	54219000	22921180	22206140	52715990
NP_001300627.1	NM_001313698.1	102	101	101	100	106	105	105	105	132	133	130	130	Bcap31	0.000941258	FALSE	5041403000	5079995000	4974204000	4331405000	5602305000	5616707000	7469293000	7597110000	8808791000
NP_001300654.1	NM_001313725.1	32	30	30	31	35	36	37	36	41	39	43	41	Fam3a	0.00183361	FALSE	151960100	115040100	136930000	151320000	205989900	182520000	225020000	216050100	255069900
NP_001300662.1	NM_001313733.1	76	77	75	75	79	80	79	77	79	81	80	82	Apool	0.00203074	FALSE	822929600	811509700	730410300	819610400	838000600	798080300	1564299000	1358101000	1076700000
NP_001300809.1	NM_001313880.1	178	178	176	184	205	210	209	207	95	91	97	96	Hist1h2bq	0.106156	FALSE	48998040000	60267980000	45449020000	53071010000	64420950000	53330970000	49119970000	51186990000	47077010000
NP_001300823.1	NM_001313894.1	135	137	137	135	156	158	157	158	114	116	112	118	Hmgb1	0.00128024	FALSE	6963302000	6280902000	5790198000	12009010000	13139000000	17526980000	8238200000	6770809000	7690403000
NP_001300828.1	NM_001313899.1	5	3	4	4	5	5	4	7	3	3	4	3	Postn	0.00190401	TRUE	34349980	36733000	29473980	12811310	11187710	18239070	4327937	18767010	16270010
NP_001300843.1	NM_001313914.1	33	34	31	35	22	26	27	23	11	13	13	10	Thbs1	0.000821699	TRUE	42960980	32886000	34266020	25832000	16502980	22978010	7456764	14097440	5576383
NP_001300866.1	NM_001313937.1	49	49	47	47	46	47	46	44	54	51	50	50	Grb2	0.000217177	FALSE	1090401000	970120100	1060500000	1085800000	1070100000	1158099000	546799900	552029700	674449900
NP_001300891.1	NM_001313962.1	111	110	111	109	113	113	113	115	125	122	124	125	Rhoa	0.0191755	FALSE	3564401000	3592901000	3625602000	4208100000	4094001000	4401694000	3964901000	4029099000	4991095000
NP_001300905.1	NM_001313976.1	91	91	94	93	80	80	82	83	81	82	81	84	Prkar1a	0.00150355	FALSE	785750300	988340000	627389800	440810000	432080200	385669800	369530100	343369900	306969800
NP_001300964.1	NM_001314035.1	52	55	55	54	64	66	65	66	50	47	49	47	Dmd	0.00851227	TRUE	25642840	19198860	9166571	7348999	6018002	5652001	2852000	7695846	3067001
NP_001303300.1	NM_001316371.1	98	98	100	97	73	74	71	72	77	73	76	73	P4ha1	0.000136745	FALSE	793719700	692199900	621330200	99473060	163180000	143540000	142570000	131139900	111140000
NP_001303301.1	NM_001316372.1	63	66	65	64	62	58	61	60	61	56	58	59	Pctp	0.0412425	FALSE	223720100	131270000	245199900	144230000	213110000	235159900	159990000	91524990	108110000
NP_001303603.1	NM_001316674.1	106	106	108	107	109	107	109	108	164	164	166	164	Sgpl1	9.44853e-05	FALSE	2257300000	1844300000	2007300000	1556499000	1584701000	1516500000	4186702000	3812300000	4339097000
NP_001303618.1	NM_001316689.1	24	22	26	24	47	47	45	47	46	53	48	48	Ern2	0.000445946	TRUE	12980230	16509740	16807010	43214990	41028980	49835000	41878980	47142980	57561040
NP_001303668.1	NM_001316739.1	97	95	95	95	99	97	99	99	165	168	164	166	Fam213a	0.000115521	FALSE	2999400000	2921201000	2843701000	2865901000	3166299000	2976599000	10609000000	8336699000	9545692000
NP_001303671.1	NM_001316742.1	77	73	74	76	77	79	77	78	74	73	65	69	Mrpl2	0.190573	FALSE	206120100	166270000	176230100	182520000	260459900	218600000	258629900	191500100	171290000
NP_001303677.1	NM_001316748.1	71	70	70	74	75	75	73	74	86	87	87	81	Tspan14	0.40665	FALSE	166469900	160320100	117980000	172690000	126109900	91225030	158950000	131130000	140100000
NP_001303680.1	NM_001316751.1	37	40	37	42	43	45	42	45	39	39	37	40	Prpf3	0.00251171	FALSE	1038400000	1153800000	1020601000	1699299000	1090099000	1495600000	594289700	703390000	727710500
NP_001304279.1	NM_001317350.1	64	67	71	70	68	73	74	71	55	60	61	53	Bub3	0.00420851	FALSE	951019500	901280100	835910300	980540100	1019301000	1121700000	835999900	764790100	877350500
NP_001304284.1	NM_001317355.1	49	50	50	56	38	38	41	41	44	42	40	43	Pld3	0.00103503	FALSE	101250100	72629950	74883970	26091000	29469000	31956990	43079000	37340990	54973990
NP_001304294.1	NM_001317365.1	113	112	116	111	125	124	124	124	117	117	118	119	Dsc2	0.00520096	FALSE	1179900000	1111801000	1212600000	1383500000	1466899000	1815799000	1209600000	1104700000	1093000000
NP_001304314.1	NM_001317385.1	116	114	115	113	120	120	119	121	114	116	115	114	Prdx2	0.244073	FALSE	7396496000	6592608000	5677794000	6231292000	5237794000	6347702000	6863604000	6857291000	5658101000
NP_001304333.1	NM_001317404.1	53	53	51	56	45	47	47	45	49	48	50	49	Clcn7	0.00164738	TRUE	59423000	33193990	54950020	5588014	6167716	21109990	9384299	7879985	15289390
NP_001306915.1	NM_001319986.1	95	99	98	95	93	93	93	93	55	51	51	50	Mmp7	0.000795462	FALSE	1878200000	1358101000	1714101000	1512499000	1255701000	1673800000	535910000	647530200	558830100
NP_001307483.1	NM_001320554.1	61	59	62	62	44	43	46	45	26	22	21	21	Rcor2	0.00114755	FALSE	70651030	126910100	107570000	31386000	48798990	30518000	11096000	23127010	7489397
NP_001311439.1	NM_001324510.1	39	41	40	40	52	53	50	51	25	31	31	28	Tmed1	0.194398	FALSE	72978970	58927000	63039960	109000000	53922980	79035950	58910020	77711980	57884000
NP_001311444.1	NM_001324515.1	42	45	43	46	37	37	38	38	34	37	38	37	Tmem251	0.140678	FALSE	27329010	20748000	25080000	14935000	19570990	21139010	13005000	25117000	25394000
NP_001313517.1	NM_001326588.1	49	49	48	51	59	57	59	57	68	70	67	65	Ccdc134	0.00182742	FALSE	189409900	132770000	183670100	181500000	160850000	166130000	388530100	434610100	271650000
NP_001313523.1	NM_001326594.1	93	91	91	93	91	90	91	93	88	88	86	86	Usp5	0.168311	FALSE	3536701000	4781802000	4705605000	5286198000	5174800000	4282703000	4725704000	4507902000	5014203000
NP_001315976.1	NM_001329047.1	78	79	79	74	93	89	90	89	124	125	122	125	Mia2	0.000232519	FALSE	896669900	847530200	795740200	1183501000	1137599000	1102400000	2534801000	2794199000	2077300000
NP_001316549.1	NM_001329620.1	87	88	88	88	60	65	63	62	57	57	56	55	Enpp5	0.000254197	FALSE	659909600	490860300	565230000	175630000	215050100	169020000	182180100	219380000	239110000
NP_031402.3	NM_007376.4	2	2	3	2	3	3	4	2	6	8	6	8	Pzp	0.00191775	FALSE	630239600	417729800	346599900	126800100	130670100	100280000	168160100	189190000	110190000
NP_031407.2	NM_007381.4	90	89	91	87	71	70	72	71	88	92	87	87	Acadl	0.000334443	FALSE	12147010000	12650000000	12985990000	6912396000	6222994000	7107899000	13094020000	10394990000	11925000000
NP_031408.1	NM_007382.5	109	109	110	108	110	110	110	111	129	130	127	129	Acadm	0.000218633	FALSE	2510800000	2770799000	2114301000	2806601000	2571400000	2908299000	5141304000	5725993000	4858899000
NP_031409.2	NM_007383.3	90	90	90	91	79	81	80	79	95	94	91	89	Acads	0.000621814	FALSE	4187400000	3827000000	3909699000	2754400000	2649001000	3222202000	4278798000	4609000000	4151098000
NP_031412.2	NM_007386.2	101	99	100	102	112	112	112	112	136	137	137	136	Aco1	0.00105128	FALSE	3114699000	2788302000	2958900000	4569502000	3947698000	4704597000	5497995000	5329298000	6979007000
NP_031413.1	NM_007387.2	51	52	51	50	61	61	58	57	69	67	72	69	Acp2	0.1203	FALSE	84195960	143460000	80485960	73262980	72370010	101079900	92315020	108259900	203390100
NP_031419.1	NM_007393.5	181	180	181	182	179	179	179	180	208	207	209	207	Actb	0.000955888	FALSE	103630000000	100080000000	97442100000	89911040000	96297940000	99782970000	135149900000	120020100000	120969900000
NP_031421.1	NM_007395.3	77	79	79	78	84	85	84	85	91	92	89	91	Acvr1b	0.465744	TRUE	30902980	19276990	26258000	30361020	24429000	32178980	5982281	35000010	29346990
NP_031422.3	NM_007396.4	72	70	73	72	70	73	71	69	83	85	83	83	Acvr2a	0.512994	TRUE	21904990	25751010	28757010	16131000	47705940	32176000	10038640	11499800	50657970
NP_031424.1	NM_007398.4	52	52	53	54	46	43	43	43	46	42	38	38	Ada	0.000793662	FALSE	893000100	952610000	1002300000	860110600	1013300000	1163800000	549929600	407679800	466050100
NP_031430.2	NM_007404.2	106	109	109	107	79	80	79	80	85	87	85	87	Adam9	0.00023915	FALSE	111180100	125230000	116550000	52707000	44432010	34736010	59128970	44805000	40304000
NP_031435.1	NM_007409.2	147	147	146	144	185	182	184	188	253	255	255	255	Adh1	0.000214605	FALSE	15687000000	12714990000	13657010000	27535990000	28547980000	26932980000	95436100000	75710900000	70068070000
NP_031436.2	NM_007410.3	119	118	119	117	117	119	118	118	133	134	132	132	Adh5	0.020411	FALSE	5541795000	5066098000	4975099000	5550800000	4981602000	4479705000	6127703000	5468404000	6883396000
NP_031440.1	NM_007414.3	47	47	47	47	46	43	43	45	44	42	43	42	Adprh	0.00687178	FALSE	473449700	482839900	415140000	399609800	354630000	389459900	531630100	441730000	492230100
NP_031441.2	NM_007415.2	107	106	108	110	108	109	109	109	71	73	62	70	Parp1	0.00012598	FALSE	4900497000	5418202000	5414106000	6393604000	5741503000	6253708000	1876800000	1865899000	2163999000
NP_031443.4	NM_007417.4	42	37	37	37	37	33	35	34	17	22	23	16	Adra2a	0.57567	TRUE	4385501	3843601	4714398	2819999	3436102	3555102	14202880	770410	962570
NP_031448.2	NM_007422.3	116	116	117	114	111	110	111	109	115	117	116	117	Adss	0.179736	FALSE	4173798000	3471801000	3887603000	3653399000	3408898000	3480100000	4115899000	3575501000	3380100000
NP_031449.3	NM_007423.4	12	13	14	13	60	55	58	58	114	118	115	116	Afp	0.00177672	TRUE	9554329	6344934	10852450	41453010	32108990	34373010	117560000	121000000	223839900
NP_031458.2	NM_007432.2	45	44	47	48	36	39	42	38	19	22	20	18	Akp3	0.000140811	FALSE	1795800000	1851399000	2192399000	564500300	633729600	579549800	584580200	494590200	470539900
NP_031461.1	NM_007435.2	31	28	32	33	41	36	42	43	79	78	77	77	Abcd1	0	FALSE	46796970	70936970	47484010	97798060	96121020	102209900	577700000	599750100	647599600
NP_031464.1	NM_007438.4	183	183	183	183	158	158	159	158	169	166	169	164	Aldoa	0.266365	FALSE	75848970	104120100	37475020	39148980	64157980	37756990	44233030	137750000	48097000
NP_031473.1	NM_007447.3	46	50	46	48	36	32	38	36	32	29	34	33	Ang	0.179282	TRUE	12774990	6023598	12593000	53628430	6237599	10674000	9517957	8766677	6849020
NP_031476.3	NM_007450.4	132	129	130	130	67	66	65	64	44	46	43	43	Slc25a4	0	FALSE	7030199000	8398894000	7248807000	691940000	725889600	573710200	834020500	705560100	575799900
NP_031477.1	NM_007451.4	146	146	146	146	150	150	151	151	172	173	175	171	Slc25a5	0.00126751	FALSE	32999010000	25649990000	28817980000	33320970000	32471030000	30733000000	44372950000	46814970000	39433010000
NP_031478.1	NM_007452.2	108	110	110	111	99	99	101	101	93	92	95	92	Prdx3	0.0312816	FALSE	3256002000	3488599000	3593999000	2677301000	2921799000	2436400000	2703301000	3141900000	3922098000
NP_031479.1	NM_007453.4	140	140	141	140	130	131	131	131	131	132	134	133	Prdx6	0.016103	FALSE	10976990000	10402990000	10693010000	10830990000	11374010000	12324000000	12940990000	11700990000	11855990000
NP_031480.2	NM_007454.3	90	89	87	89	85	83	85	82	97	95	96	97	Ap1b1	0.00378349	FALSE	7509195000	6673796000	6905107000	5885498000	5554397000	5653300000	6380296000	7516705000	7267308000
NP_031481.2	NM_007455.5	54	55	51	56	57	55	56	57	67	67	66	66	Ap1g2	0.010234	FALSE	1219701000	1192600000	1117199000	1042200000	993379500	967430400	1130899000	1434099000	1593900000
NP_031482.1	NM_007456.5	35	34	29	36	32	37	32	33	40	38	37	40	Ap1m1	0.00168881	FALSE	518830300	494220300	455670100	339000000	336819900	278469900	433699800	559369700	536090000
NP_031483.1	NM_007457.2	82	84	84	86	70	72	73	74	78	82	76	76	Ap1s1	0.0133214	FALSE	1074401000	784369900	969640500	685380200	638439700	522399700	1100700000	730179500	1034900000
NP_031485.3	NM_007459.3	87	99	96	94	93	98	97	90	119	116	120	125	Ap2a2	0.00118734	FALSE	2674500000	2886301000	2369199000	2472101000	2432699000	2535401000	3411698000	3167802000	3607900000
NP_031486.1	NM_007460.1	97	96	96	100	91	91	91	91	102	97	97	99	Ap3d1	0.00599132	FALSE	3746198000	3100701000	2793102000	2313300000	2210099000	2222200000	2701101000	2392802000	2769100000
NP_031488.2	NM_007462.3	89	85	87	84	85	83	84	85	92	91	90	91	Apc	0.515948	FALSE	56166030	57550000	65859010	79770050	52294980	54760000	61365970	71032970	31474010
NP_031492.2	NM_007466.3	95	91	91	94	84	89	88	92	80	82	81	75	Api5	0.00103351	FALSE	1592699000	1471801000	1430800000	1992001000	2538500000	2549401000	1237701000	1400000000	1495900000
NP_031494.2	NM_007468.2	156	153	151	151	176	169	177	178	261	260	255	256	Apoa4	0.000130905	FALSE	5437505000	4815897000	4405199000	6606708000	5983996000	6714294000	16400990000	15379990000	13520010000
NP_031498.1	NM_007472.2	127	127	126	128	110	113	114	113	66	66	62	67	Aqp1	0.00114038	FALSE	212519900	228430100	348429900	126240000	157990000	146250000	39694020	43996000	48201970
NP_031501.1	NM_007475.5	211	211	212	212	223	224	224	224	199	201	202	201	Rplp0	0.0405138	FALSE	9296302000	8004006000	7701698000	8924796000	9237789000	9201805000	7661501000	7613499000	8719596000
NP_031502.1	NM_007476.3	130	131	131	133	123	126	125	126	139	140	142	142	Arf1	0.0844949	FALSE	11592010000	9535399000	11855990000	11830000000	10300000000	8782696000	11234010000	12646990000	12365000000
NP_031505.1	NM_007479.3	74	74	76	77	72	73	71	75	88	88	89	86	Arf4	0.000466031	FALSE	1071401000	1343800000	1155000000	1067600000	1069500000	1234700000	1896999000	1947899000	1726101000
NP_031506.1	NM_007480.1	73	74	76	73	83	81	81	80	105	102	108	103	Arf5	0.0010602	FALSE	850639600	680529700	1000600000	1045700000	1081100000	882560100	2879901000	1959499000	2057901000
NP_031507.1	NM_007481.3	123	124	125	123	120	119	120	120	133	132	132	131	Arf6	0.0343399	FALSE	1084999000	620620000	630399600	1079801000	1045300000	1138300000	927669600	976080400	897339900
NP_031508.1	NM_007482.3	1	1	2	1	1	1	2	1	2	2	3	3	Arg1	0.000463762	FALSE	37177990	36238000	43160970	24672980	25081990	26399980	26979990	27707990	26350990
NP_031509.1	NM_007483.2	66	67	65	68	50	53	53	51	61	58	63	59	Rhob	0.0788588	TRUE	57654030	55209030	50307980	44777990	33464010	37015020	56327030	4700004	34261990
NP_031520.1	NM_007494.3	74	75	78	76	31	33	32	30	27	24	26	26	Ass1	0.000169342	FALSE	1569601000	2100501000	2183400000	150129900	116230100	134029900	74349980	88586950	107160000
NP_031528.1	NM_007502.4	77	81	81	81	71	72	73	71	57	54	55	58	Atp1b3	0.0543048	FALSE	540730300	405920100	495329700	470699800	443910200	421590200	363219900	368370200	451279800
NP_031531.1	NM_007505.2	188	187	188	188	190	190	190	191	198	199	196	196	Atp5a1	0.000693095	FALSE	49904020000	47768040000	46073000000	46012980000	42453050000	44886990000	56554010000	64799010000	64315080000
NP_031533.2	NM_007507.2	86	85	85	85	84	82	83	84	91	91	88	84	Atp5k	0.000865111	FALSE	1612401000	1724001000	1689101000	1958300000	1923501000	1236700000	3351302000	3041702000	2798802000
NP_031535.2	NM_007509.3	100	100	102	101	80	79	79	80	84	84	86	86	Atp6v1b2	0.00102365	FALSE	3815002000	2700901000	3155200000	1375300000	1123500000	1293401000	2126399000	1571100000	1533200000
NP_031536.2	NM_007510.2	103	105	105	103	90	91	93	92	105	104	104	104	Atp6v1e1	0.000931104	FALSE	2590700000	3467700000	3600900000	1172200000	1090800000	1456401000	2092001000	1534800000	1707600000
NP_031537.2	NM_007511.2	50	48	49	52	54	57	57	60	74	74	75	73	Atp7b	0.012031	TRUE	6126157	8449269	24559500	7539448	11515540	12090000	37306990	23294990	24872010
NP_031538.2	NM_007512.4	116	111	113	112	125	123	121	124	143	144	137	142	Atpif1	0.00496607	FALSE	228409900	179490100	76242980	242510100	392260100	188720100	586669800	464670100	383649900
NP_031542.2	NM_007516.3	58	57	50	47	54	54	47	54	53	53	42	39	Hnrnpd	0.00243671	FALSE	4424495000	5329496000	5211201000	7753597000	6329801000	6417400000	3960700000	4952603000	4526104000
NP_031546.1	NM_007520.2	100	100	102	100	108	107	106	106	113	112	112	110	Bach1	0.0065568	FALSE	98647060	93042950	99598990	102010000	99941020	106360000	75565010	55622970	89017000
NP_031549.2	NM_007523.2	62	63	62	62	64	62	63	64	80	79	80	79	Bak1	0.000191449	FALSE	278340000	319310200	276949900	326559800	294580100	271020100	502809800	487980200	522980200
NP_031556.1	NM_007530.3	48	54	51	52	42	49	47	48	30	30	32	33	Bcap29	0.00107147	FALSE	428559700	619489600	521300000	287280200	319710200	319140100	248680000	255590000	246789900
NP_031557.2	NM_007531.2	124	124	124	125	126	125	125	126	118	116	115	118	Phb2	0.0223867	FALSE	9014707000	8737090000	8789805000	8181499000	7430094000	8551997000	8552992000	9527889000	8835197000
NP_031559.3	NM_007533.5	65	65	68	68	73	75	75	75	74	73	70	74	Bckdha	0.000205431	FALSE	1225699000	1055500000	1054300000	896239700	918090600	869690400	337999800	459910300	368760000
NP_031589.1	NM_007563.4	78	79	80	81	67	68	68	69	84	87	82	87	Bpgm	0.00671773	FALSE	221620000	128029900	135579900	150820000	124319900	154160100	235969900	255020000	223019900
NP_031592.3	NM_007566.3	116	114	116	116	119	117	118	116	121	123	122	124	Birc6	0.000200862	FALSE	1912600000	1784301000	1877599000	1689699000	1530201000	1402201000	947510500	984249500	1069699000
NP_031599.2	NM_007573.2	66	64	65	62	58	64	61	63	39	35	35	32	C1qbp	0.00233309	FALSE	8869511000	9903608000	8573801000	7688899000	7586009000	6982495000	7474706000	6228097000	6277797000
NP_031611.1	NM_007585.3	152	156	154	153	141	142	141	140	160	162	160	160	Anxa2	0.00205618	FALSE	33491010000	28253980000	30819010000	23898990000	26712980000	25363030000	33483040000	31560970000	32894040000
NP_031617.1	NM_007591.3	153	153	153	152	138	139	139	140	146	147	142	147	Calr	0.00421237	FALSE	33274040000	33697980000	35151040000	29700970000	26568990000	29461010000	39199000000	33098980000	34848980000
NP_031618.2	NM_007592.3	77	74	77	73	85	87	84	85	70	75	74	74	Car8	0.0163129	FALSE	248859900	194810000	163060100	202860000	210719900	345380000	136310000	111860100	127880000
NP_031620.1	NM_007594.4	102	103	107	103	91	93	90	91	88	93	85	85	Calu	0.000213482	FALSE	5112997000	5742201000	5667699000	3011699000	3178398000	3265201000	3119999000	2718400000	2220300000
NP_031622.2	NM_007596.2	57	57	63	58	63	61	62	63	64	65	63	64	Caml	0.384295	FALSE	38451000	74921990	65099980	57401980	48015990	50300000	69406010	45118970	34359020
NP_031623.1	NM_007597.3	168	169	169	167	161	162	162	162	160	161	158	162	Canx	0.00627348	FALSE	33670010000	35334990000	35349010000	29389970000	32733010000	32907960000	35739980000	35392030000	38159960000
NP_031626.1	NM_007600.3	95	96	94	98	93	95	97	95	101	102	103	100	Capn1	0.000194167	FALSE	5299802000	5209699000	5824502000	4519801000	4368695000	4641102000	6343893000	6260806000	6311601000
NP_031630.1	NM_007604.2	131	130	134	130	121	124	122	122	123	127	128	127	Capza2	0.109169	FALSE	7093705000	6898100000	7530690000	5818698000	6937995000	6384296000	5909497000	6470493000	7546996000
NP_031635.2	NM_007609.3	76	75	77	75	77	75	78	79	86	90	88	89	Casp4	0.19256	FALSE	53702000	75116980	70408030	87255010	69262010	59838000	108540000	67597990	73303970
NP_031636.1	NM_007610.2	60	62	62	62	78	77	80	77	61	62	63	62	Casp2	0.000473256	FALSE	104600100	130470000	98078000	186829900	215229900	231630000	29925010	57914000	83993060
NP_031637.1	NM_007611.2	77	78	77	76	100	102	98	102	127	128	129	130	Casp7	0.00220127	FALSE	336950000	439779700	380270000	1361200000	1019100000	1266600000	1718400000	1045000000	1960499000
NP_031640.1	NM_007614.3	175	177	175	175	173	175	173	174	181	182	182	181	Ctnnb1	0.0031704	FALSE	6179901000	6014199000	5712594000	6529306000	7023807000	6127605000	4772997000	4772997000	5612402000
NP_031645.2	NM_007619.2	45	42	47	46	48	53	50	49	55	51	52	51	Cbl	0.000647316	FALSE	87375980	75778000	72583020	132519900	119250000	134410000	59985000	61838980	85511950
NP_031646.2	NM_007620.2	84	87	87	92	85	88	87	92	128	128	124	133	Cbr1	0.000189138	FALSE	9564691000	9255490000	8618806000	10272990000	8719596000	9993598000	18128990000	20089990000	21817990000
NP_031650.3	NM_007624.3	94	94	95	94	111	114	111	112	75	73	76	77	Cbx3	0.000157061	FALSE	2764600000	3532098000	3275898000	7061592000	6802392000	6503993000	3347202000	3191498000	3989198000
NP_031652.1	NM_007626.3	96	95	96	96	116	116	116	116	76	79	78	79	Cbx5	0.000349771	FALSE	2050099000	2015701000	1501299000	4356998000	3763300000	4934394000	1826400000	1891799000	1804100000
NP_031657.1	NM_007631.2	94	95	95	95	103	104	102	101	34	38	34	36	Ccnd1	0.0010994	TRUE	24391010	32092990	29658010	43238020	40424010	29584000	15686030	8269640	10983870
NP_031659.2	NM_007633.2	41	42	40	44	34	34	33	34	9	10	9	10	Ccne1	0.195943	TRUE	20092010	25198990	17459010	26300770	11205650	11032370	20794660	12906080	10174870
NP_031663.1	NM_007637.2	141	140	140	139	141	142	142	141	114	116	114	117	Cct5	0.000335915	FALSE	9430888000	9924395000	9450209000	11140000000	10891990000	11586000000	8395297000	8433989000	9118801000
NP_031664.3	NM_007638.4	130	128	129	129	123	123	124	123	105	103	102	105	Cct7	0.00188471	FALSE	7194995000	7284391000	7187694000	8471403000	8486402000	7806610000	6640808000	7285797000	6360992000
NP_031670.1	NM_007644.4	109	108	107	109	101	103	102	103	101	103	102	102	Scarb2	0.0575383	FALSE	1027300000	1080500000	795949600	1242600000	889520500	1600799000	1577199000	1181200000	1384200000
NP_031672.2	NM_007646.5	102	102	105	102	106	109	108	109	100	103	106	103	Cd38	0.00127234	FALSE	406340000	482080200	552160400	627530000	581540000	539830300	698480400	822940500	827509600
NP_031682.1	NM_007656.5	76	77	77	77	87	85	86	87	113	110	109	110	Cd82	0.00596506	FALSE	247549900	364340000	318539800	463199900	444000000	617089700	573980300	517450000	759590500
NP_031683.1	NM_007657.3	75	75	76	79	65	66	65	68	42	41	45	47	Cd9	0.00971282	FALSE	322060000	412160100	519779800	306509900	422850100	335170100	250880000	214520000	233749900
NP_031685.2	NM_007659.3	85	84	88	89	96	99	95	96	30	25	25	26	Cdk1	0.000208555	FALSE	911370200	988180500	1319401000	1509701000	1566100000	1450400000	136550000	115779900	157400000
NP_031694.1	NM_007668.3	55	57	52	54	55	50	55	55	61	61	61	62	Cdk5	0.0292617	FALSE	325270200	303239900	327689900	366579900	328449800	312280100	404550200	529119800	347570000
NP_031695.1	NM_007669.5	58	56	57	57	44	41	45	40	61	61	59	55	Cdkn1a	0.0194434	TRUE	22865010	20759990	24977000	23657630	6772055	7363919	4176244	14236110	7014297
NP_031696.1	NM_007670.4	79	80	78	76	78	76	78	79	120	123	124	119	Cdkn2b	0.334371	TRUE	13137000	9794700	8940598	8992996	9372904	10489000	6718903	15127000	13536290
NP_031698.2	NM_007672.2	75	76	75	74	74	72	75	76	123	124	121	125	Cdr2	0.000807046	FALSE	43340980	46509980	40140000	30232000	30236000	46866000	159530000	108789900	111289900
NP_031699.2	NM_007673.3	113	113	112	113	112	111	111	111	113	110	112	110	Cdx2	0.00128083	FALSE	42040020	47616970	59393000	40125990	47898000	37037000	19948000	22837000	21576010
NP_031708.2	NM_007682.3	118	119	116	118	112	113	112	112	115	115	113	115	Cenpb	0.00860874	TRUE	20996990	20757990	22309010	45256020	39886980	24194010	21364990	9158975	18259000
NP_031710.1	NM_007684.3	60	59	60	60	70	73	72	70	53	55	49	52	Cetn3	0.00339706	FALSE	192490000	338879900	216380000	290190100	281219900	254180100	122610000	117620100	101200000
NP_031713.1	NM_007687.5	134	135	136	135	124	124	124	125	132	134	134	132	Cfl1	0.0334617	FALSE	11103010000	11166010000	11712010000	15313000000	11237990000	15983020000	12803990000	14551000000	14572020000
NP_031714.1	NM_007688.2	71	74	72	74	61	62	64	62	62	62	66	65	Cfl2	0.00114498	FALSE	178119900	233000100	213890100	114029900	120980000	90779040	143210000	106740000	111070000
NP_031716.2	NM_007690.3	86	87	86	85	85	86	85	85	87	86	83	85	Chd1	0.0069636	FALSE	237859900	345580100	355310000	720209500	448369900	686080100	399769900	426160200	249389800
NP_031717.2	NM_007691.5	39	39	38	42	55	58	56	58	15	13	12	12	Chek1	0.00222577	TRUE	9883884	17561010	16905000	23952010	25528980	26293010	14225150	16355240	17806060
NP_031718.1	NM_007692.6	54	54	53	55	69	66	65	67	94	93	94	91	Chkb	0.00108159	FALSE	85159950	45651000	50670030	130080000	87325980	111800000	198400000	149959900	201520000
NP_031719.1	NM_007693.2	22	23	23	22	70	70	71	72	113	113	100	115	Chga	0.000235014	FALSE	9765504	3217898	5090699	325099900	261189900	235690000	835859500	680840200	596280100
NP_031720.1	NM_007694.4	33	37	34	37	116	116	115	115	158	157	136	155	Chgb	0.000229073	FALSE	21742000	22031010	14765990	1306400000	1393200000	1316499000	2560801000	2575101000	1826801000
NP_031731.1	NM_007705.2	51	52	51	53	63	68	62	62	62	62	59	61	Cirbp	0.000482609	FALSE	164560000	183210000	214569900	357540200	381269800	344300000	272590000	267810200	217790000
NP_031740.1	NM_007714.6	66	64	67	65	78	74	77	74	76	72	76	76	Clk4	0.0518548	FALSE	62012960	57371020	63422000	83736050	171490100	92341020	79461020	101910000	42372980
NP_031751.1	NM_007725.2	78	79	75	75	40	42	44	41	20	31	21	20	Cnn2	0	TRUE	177489900	154280000	162400000	43427990	21970330	25747000	11670000	11283990	17834990
NP_031773.2	NM_007747.2	95	96	96	96	86	89	88	89	97	95	98	93	Cox5a	0.177236	FALSE	6020499000	4072499000	4150999000	4818903000	4059700000	4193400000	4266901000	3846102000	3895201000
NP_031774.1	NM_007748.3	93	94	93	96	83	81	86	83	99	93	96	97	Cox6a1	0.127623	TRUE	1041900000	77937000	251270000	29977990	133240000	276480100	13072400	63166020	221950100
NP_031775.1	NM_007749.3	122	122	121	122	128	129	127	131	138	138	140	139	Cox7c	0.059788	FALSE	237890100	334549900	152880000	255120100	125010000	276780000	413169900	347509800	274840200
NP_031780.2	NM_007754.2	128	126	128	128	110	112	111	111	112	110	114	111	Cpd	0.000933555	FALSE	1371901000	1194100000	1175600000	588240300	705039700	728960300	879730400	571860200	680019800
NP_031783.2	NM_007757.2	94	92	94	92	79	78	79	76	91	94	93	89	Cpox	0.000136702	FALSE	3091001000	2906800000	2831101000	1554700000	1577099000	1492801000	1971601000	2093301000	2002899000
NP_031787.1	NM_007761.2	59	57	54	57	54	56	56	54	53	55	53	56	Crcp	0.00396944	TRUE	128790000	161410100	109200000	84036040	102250000	119010000	24768060	35360980	79646020
NP_031789.1	NM_007763.3	92	95	92	95	106	108	108	110	149	150	155	150	Crip1	0.00273604	FALSE	313879900	364119900	251440100	636319600	516400200	500969800	1265500000	1289701000	692159600
NP_031790.2	NM_007764.5	64	62	64	65	60	65	65	64	66	65	68	67	Crkl	0.209463	FALSE	558449800	753060000	730890400	864450600	827060100	638390000	775679600	704749900	684440300
NP_031816.2	NM_007790.3	89	89	89	88	95	94	93	92	72	71	68	72	Smc3	0.000337699	FALSE	2237100000	2507201000	2742800000	4223701000	4472498000	3790298000	2498399000	2051899000	2115699000
NP_031817.1	NM_007791.5	77	80	80	80	67	69	68	69	39	39	38	39	Csrp1	0.00033564	FALSE	891940500	974669800	993910200	835419800	1085901000	842380400	294099900	304019800	376120100
NP_031818.3	NM_007792.4	83	82	84	84	101	102	102	101	48	49	46	42	Csrp2	0.000113261	FALSE	162709900	146159900	165370000	415800200	390889800	322710000	48866010	63613040	34431000
NP_031819.1	NM_007793.3	72	70	70	70	59	58	60	59	64	62	65	61	Cstb	0.109584	FALSE	684510000	653969900	487800300	373940000	320209800	582420200	832950500	417069800	565929800
NP_031824.1	NM_007798.3	139	137	137	137	118	117	117	119	135	135	136	134	Ctsb	0.00104056	FALSE	3537098000	2978099000	3202102000	2228999000	2017599000	2443000000	2157101000	2346900000	1979101000
NP_031829.2	NM_007803.5	116	115	115	115	111	111	109	110	121	122	118	121	Cttn	0.00127976	FALSE	1448899000	1477499000	1463800000	1293100000	1381100000	1385300000	1292700000	1222801000	1155600000
NP_031832.2	NM_007806.3	79	77	77	79	72	71	76	74	55	59	55	56	Cyba	0.0138859	TRUE	51579980	57148010	42831000	34385100	17079950	9523080	9119658	42236790	11844960
NP_031834.1	NM_007808.4	132	134	134	129	111	111	109	110	126	130	127	127	Cycs	0.0471404	FALSE	2061400000	2390699000	2823901000	1591899000	1676699000	1892900000	2705100000	1982500000	1637100000
NP_031841.3	NM_007815.3	39	33	34	38	87	85	87	93	152	158	162	157	Cyp2c29	0.000151453	FALSE	364839800	547980200	359749800	962950200	594579700	474840100	2487401000	2321699000	2551400000
NP_031844.1	NM_007818.3	94	93	92	92	123	120	123	130	220	226	230	230	Cyp3a11	0.000100391	FALSE	231090100	204660000	231960000	1167900000	1028900000	940240400	5772694000	5586299000	4545197000
NP_031845.1	NM_007819.4	118	118	117	116	119	118	118	120	176	181	182	178	Cyp3a13	0.000131566	FALSE	3326199000	2555900000	2350300000	3369798000	3968599000	4468101000	12870010000	11555010000	10512990000
NP_031849.1	NM_007823.2	98	99	97	99	66	67	61	67	125	125	131	126	Cyp4b1	0.000345463	FALSE	1893201000	1420701000	1462701000	211630000	178430100	237090000	703259800	994969900	955300200
NP_031854.1	NM_007828.2	52	55	54	55	51	53	54	52	61	63	60	65	Dapk3	0.0338508	FALSE	113170000	152040100	115650000	73489020	109009900	77095020	57490000	97307970	110010100
NP_031856.1	NM_007830.4	148	149	148	147	134	133	134	135	170	173	170	171	Dbi	0.0177022	FALSE	1859199000	2552001000	2715401000	1383500000	989170000	1392699000	3558501000	3085901000	1607399000
NP_031858.1	NM_007832.4	52	54	54	53	49	50	49	50	31	26	30	28	Dck	0.0309869	FALSE	40262990	78421020	100419900	103990000	64248040	54229030	32620990	40972020	21379010
NP_031860.1	NM_007834.3	80	79	81	79	71	69	68	72	73	76	78	74	Dscr3	0.212801	FALSE	512839900	334030100	436800200	421779700	383150000	313920200	498980200	440519900	372510000
NP_031864.2	NM_007838.2	116	117	116	118	107	108	109	107	104	106	104	104	Ddost	0.0266043	FALSE	8418793000	8197306000	8509095000	8685310000	8458510000	6144398000	9594200000	11002010000	8975297000
NP_031865.2	NM_007839.3	119	120	120	117	118	120	119	116	94	96	96	95	Dhx15	0.00111962	FALSE	5018700000	4507699000	4603604000	4835304000	5053295000	5953694000	3101402000	3350000000	3540902000
NP_031866.2	NM_007840.3	139	139	139	138	153	154	153	154	152	155	153	156	Ddx5	0.000452893	FALSE	10584000000	10780990000	10509990000	13590010000	14090990000	15043990000	9002607000	10197990000	10786000000
NP_031878.1	NM_007852.1	85	84	84	81	132	130	129	128	99	104	101	95	Defa6	0.000257939	FALSE	421600200	351789900	405200000	908569600	1010801000	1045101000	952810400	864129500	739159900
NP_031879.1	NM_007853.4	79	80	81	82	66	64	64	68	77	79	80	81	Degs1	0.000449889	FALSE	451409900	372759800	395549800	168919900	207280100	222299900	206580000	129390000	200380000
NP_031882.1	NM_007856.2	63	65	64	67	54	58	52	53	76	74	74	70	Dhcr7	0.0011461	FALSE	1517599000	1633201000	1655299000	912609700	873530000	745670400	2406701000	2267301000	1613800000
NP_031885.3	NM_007859.4	34	36	38	38	52	54	53	51	49	49	51	52	Dffb	0.0069602	FALSE	27473010	22692000	28284000	79760980	42453000	55724030	75663980	61286020	50456980
NP_031887.2	NM_007861.5	98	100	102	103	97	101	101	101	105	107	103	108	Dld	0.00935593	FALSE	5113606000	4449002000	4349700000	4639801000	4896495000	6115498000	9253998000	6717508000	6324398000
NP_031895.1	NM_007869.3	64	66	64	65	55	57	57	55	52	53	53	52	Dnajc1	0.0116446	FALSE	110470000	131830000	130950000	108200000	107089900	78723000	55926030	90342030	93321000
NP_031898.1	NM_007872.4	63	64	63	64	73	69	72	73	67	66	68	63	Dnmt3a	0.000225828	FALSE	171540000	170390000	210990000	241189900	245510000	242650000	100859900	108699900	109640000
NP_031900.3	NM_007874.3	57	58	58	55	24	27	29	25	37	37	36	35	Reep5	0.000103629	FALSE	244090100	221569900	220680000	37594010	45519020	52932970	62582990	27047990	24312010
NP_031902.2	NM_007876.2	60	62	65	62	67	67	71	71	138	140	141	139	Dpep1	0.000799386	FALSE	228460000	263240000	226669900	421220300	377680200	359419900	1239900000	1284300000	1981900000
NP_031905.1	NM_007879.1	90	93	93	92	95	96	95	95	80	81	82	80	Drg1	0.00127181	FALSE	1699501000	1762399000	1997600000	2172801000	1713500000	1956499000	873259800	1044099000	1285000000
NP_031909.2	NM_007883.3	105	103	101	105	102	99	102	102	108	110	107	109	Dsg2	0.00178385	FALSE	2860602000	2627501000	2503101000	3009398000	2790599000	2706101000	2219199000	2279899000	2219501000
NP_031911.1	NM_007885.2	75	75	77	78	69	69	67	69	74	72	74	76	Slc26a2	0.0542446	FALSE	112140100	119339900	150670000	145149900	184660100	140610000	177379900	194939900	136190000
NP_031914.3	NM_007888.3	44	41	42	41	42	40	42	43	34	39	34	37	Dvl2	0.00362679	FALSE	68558960	94009010	86711980	69646010	85997980	73702980	57895020	40697010	33247000
NP_031922.1	NM_007896.3	108	109	109	106	102	103	103	102	99	102	98	98	Mapre1	0.00173707	FALSE	2108999000	2170099000	2062801000	2008500000	1880700000	2223501000	1732601000	1500700000	1485801000
NP_031924.1	NM_007898.3	82	84	83	84	86	86	86	86	94	97	100	96	Ebp	0.0133207	FALSE	539070100	417129900	636200100	543890000	781490300	901899900	888139800	824119600	821659800
NP_031933.1	NM_007907.2	219	220	221	224	228	228	229	230	233	232	231	234	Eef2	0.0222883	FALSE	49034970000	43940950000	42586050000	43828970000	45283960000	42331990000	40266970000	39508990000	41434980000
NP_031934.1	NM_007908.4	64	66	66	68	74	73	75	75	65	66	66	67	Eef2k	0.0518694	FALSE	103320100	116950000	138660000	188229900	138170100	139810100	119660000	113210100	146390000
NP_031941.1	NM_007915.5	84	85	84	85	82	83	83	84	86	85	87	86	Ei24	0.00927538	FALSE	27769010	28308990	25119990	32255990	38576010	21642000	53267980	64980030	37216990
NP_031942.2	NM_007916.2	54	53	54	54	52	54	55	52	48	44	42	48	Ddx19a	0.00210558	FALSE	1595099000	1807801000	1722399000	1464500000	1420999000	1934401000	1084999000	987300400	965530400
NP_031943.3	NM_007917.4	101	104	103	103	94	95	95	94	78	81	79	79	Eif4e	0.00535404	FALSE	2160701000	2160201000	2552399000	1760101000	1854500000	2329000000	1165500000	1339600000	1714101000
NP_031944.3	NM_007918.3	67	66	66	67	59	59	62	61	46	42	45	44	Eif4ebp1	0.0109843	FALSE	62306010	94514970	69842970	72263020	61526980	88662990	45557010	50607970	24194010
NP_031950.2	NM_007924.2	44	45	43	42	43	43	45	43	55	58	55	54	Ell	0.107188	FALSE	30970020	44651010	35496020	55216990	52687000	30938020	39558020	34126010	30921990
NP_031952.2	NM_007926.2	99	98	97	99	100	100	101	100	97	99	92	97	Aimp1	0.0159499	FALSE	2773199000	2540501000	3150298000	4278798000	3177100000	3868402000	3349800000	2868502000	2619001000
NP_031953.1	NM_007927.3	51	51	50	52	50	52	55	54	40	43	37	38	Emd	0.00224231	FALSE	550440300	809140000	820750000	1228100000	1003700000	883149500	459789900	502150100	487019900
NP_031954.2	NM_007928.3	55	52	53	55	61	63	64	63	75	76	72	75	Mark2	0.00322195	FALSE	246600000	313410100	332289900	532350300	352699800	451440300	657700000	485819900	648959800
NP_031957.1	NM_007931.1	43	43	45	46	51	52	52	50	70	69	69	68	Endog	0.00130357	FALSE	89310050	133940000	160499900	266549800	343280000	347759800	386289800	533989900	652090300
NP_031959.1	NM_007933.3	28	24	25	28	35	36	37	36	34	34	31	32	Eno3	0.00713462	FALSE	38838020	19520010	19670010	49254000	46320980	55241010	81524010	58451990	47117000
NP_031960.1	NM_007934.3	118	115	117	117	108	105	108	108	174	174	174	174	Enpep	0	FALSE	4200602000	3382201000	3531300000	3325201000	3397502000	3350602000	9870798000	10052990000	10208000000
NP_031966.2	NM_007940.4	96	95	95	95	96	93	96	96	160	160	163	159	Ephx2	0.000252868	FALSE	4319305000	4179701000	4556399000	4257800000	3000400000	3614498000	12984000000	10809990000	14047990000
NP_031969.1	NM_007943.3	83	82	84	80	83	84	85	86	82	86	86	85	Eps15	0.0704914	FALSE	621680200	671170200	535110000	643250400	621170000	836310500	430550200	545739700	650050300
NP_031974.2	NM_007948.2	41	39	38	41	35	34	39	38	30	31	34	34	Ercc1	0.0156915	TRUE	27826010	30460000	44480030	34861010	39456010	40271980	12252860	26254010	25946010
NP_031975.2	NM_007949.4	61	60	57	63	65	62	61	62	48	53	53	51	Ercc2	0.000337238	FALSE	265620100	211689900	233689900	142350000	133729900	133299900	113800000	102939900	123580100
NP_031977.1	NM_007951.3	86	91	87	89	87	87	89	87	60	60	62	62	Erh	0.0476849	FALSE	2547800000	2951898000	2848800000	4303504000	2977001000	3159098000	2779101000	2920498000	2815699000
NP_031978.2	NM_007952.2	105	102	101	95	103	102	101	99	104	105	101	99	Pdia3	0.000551343	FALSE	29123010000	25777000000	27430980000	33923980000	31935030000	33343970000	41449010000	37857950000	36882040000
NP_031979.2	NM_007953.2	106	104	105	107	103	103	104	102	131	130	126	126	Esrra	0.80686	FALSE	166510000	205820000	187180000	193710000	149749900	205959900	122099900	127910000	270900100
NP_031980.2	NM_007954.4	10	8	9	8	31	32	33	35	58	59	59	59	Ces1c	0.000133854	TRUE	4536937	8389395	5974377	59056000	33451010	26390000	223019900	220060000	192890000
NP_031984.1	NM_007958.1	76	76	76	75	80	82	80	81	64	63	62	65	Smarcad1	0.000339827	FALSE	176220100	219420000	178130000	207940000	246980200	252009900	77948950	67370040	90509040
NP_031987.3	NM_007961.4	70	70	70	66	74	76	76	76	56	52	53	49	Etv6	0.000161801	FALSE	264740100	212810100	260650000	420950300	438660200	397160100	122690100	77209980	87711050
NP_031997.2	NM_007971.2	66	65	64	61	70	72	71	68	54	55	57	54	Ezh2	0.00178978	FALSE	61664030	93616960	107340000	122140000	227030100	180490000	34008000	35231020	27696010
NP_032004.2	NM_007978.3	47	46	46	49	38	40	37	42	43	46	49	45	F8a	0.05929	FALSE	74536980	127180000	108970000	92411000	70876970	83914030	79319950	53778020	84172020
NP_032006.1	NM_007980.3	165	164	164	165	147	144	146	149	227	232	232	229	Fabp2	0.00114861	FALSE	2960399000	3965698000	3154599000	2251500000	2238201000	2061800000	8286394000	8726400000	5315900000
NP_032008.2	NM_007982.2	76	75	77	76	77	79	75	76	75	77	76	77	Ptk2	0.00520226	FALSE	649430100	494509800	521799900	575260400	505310100	559750000	325850000	415059800	402360100
NP_032009.2	NM_007983.2	94	95	96	95	98	99	98	96	86	88	85	86	Faf1	0.00969587	FALSE	141870000	179270000	197899900	222360100	199739900	243230000	182240100	149089900	145450000
NP_032010.2	NM_007984.2	5	5	7	9	1	2	1	1	1	2	2	1	Fscn1	0.00494342	TRUE	31213980	91121010	69159980	12194010	9638878	14633010	13517010	12354300	14300500
NP_032014.3	NM_007988.3	109	108	108	112	114	114	115	114	112	109	109	109	Fasn	0.000824823	FALSE	14814990000	13452010000	14179010000	17954010000	18422990000	17718020000	16932010000	17947980000	19213020000
NP_032016.1	NM_007990.3	137	137	137	138	143	141	143	141	151	153	147	150	Fau	0.301643	FALSE	681400300	1167900000	1292801000	1293500000	1337400000	971169800	1344600000	1070400000	1233600000
NP_032017.2	NM_007991.3	61	60	58	59	63	66	62	61	37	35	36	31	Fbl	0.000137105	FALSE	3640400000	3280900000	3390699000	4034899000	3977802000	4100198000	1656499000	2079699000	2058600000
NP_032020.2	NM_007994.3	122	120	121	119	128	126	127	127	158	162	154	159	Fbp2	0.000117079	FALSE	4121399000	3928201000	3417802000	4982695000	4329298000	5726705000	9167999000	8757791000	9256396000
NP_032022.1	NM_007996.2	59	57	60	60	54	54	53	57	65	66	69	62	Fdx1	0.00101792	FALSE	102919900	138530000	129930000	69696020	61966980	89769950	53189020	53843970	37192000
NP_032023.1	NM_007997.1	49	50	45	51	49	49	50	49	43	46	44	44	Fdxr	0.00695357	FALSE	380830000	405980200	433400000	504890100	423840200	426660200	374350000	339060100	346720000
NP_032024.2	NM_007998.6	60	64	64	64	61	65	62	62	62	66	64	66	Fech	0.122767	FALSE	772449900	1060500000	1002500000	1013401000	973270100	512169800	667550000	810019800	631580000
NP_032038.1	NM_008012.1	97	98	98	98	54	55	55	57	40	42	40	38	Akr1b8	0.000432059	FALSE	4705704000	3436601000	3118399000	1133801000	903770300	721259600	881580500	811210400	960360400
NP_032039.2	NM_008013.4	72	75	76	76	61	60	64	60	93	96	95	97	Fgl2	0.000581971	FALSE	67662990	72667990	75514980	52145990	36108020	29033020	85677060	104730000	97067050
NP_032040.1	NM_008014.3	86	86	85	87	76	77	76	76	67	63	62	66	Ppm1g	0.00794395	FALSE	1523000000	2214100000	1801600000	1905200000	1646799000	1793100000	1385300000	1105500000	1207899000
NP_032053.1	NM_008027.2	57	57	56	61	60	59	60	60	77	74	66	76	Flot1	0.00826942	FALSE	158810100	114560000	151330000	76971990	79735050	78893980	119230000	78545020	49901980
NP_032059.1	NM_008033.3	92	92	93	91	96	94	96	95	94	94	93	96	Fnta	0.0105603	FALSE	666110300	646869700	664919900	600739600	538100200	628140000	578920300	609480300	595830100
NP_032063.2	NM_008037.4	72	71	70	73	84	84	84	84	96	94	97	95	Fosl2	0.00899485	FALSE	105599900	85344010	100940000	119679900	141700000	109520000	84310020	100750000	83065980
NP_032070.1	NM_008044.2	39	40	40	41	51	49	48	49	46	39	41	44	Fxn	0.0067383	FALSE	142440000	185930000	144080000	200950100	251450100	270610100	190050100	124110100	115119900
NP_032086.1	NM_008060.2	87	82	75	80	84	69	73	71	81	58	70	62	Ganab	0.00289539	FALSE	10280000000	8772206000	10040000000	8554802000	8509905000	9347794000	10722000000	11105010000	10955010000
NP_032087.2	NM_008061.4	55	52	51	55	77	71	75	77	131	132	136	133	G6pc	0.000456961	FALSE	518599800	308910100	303600100	221829900	207839900	357850000	854220000	1054401000	1137799000
NP_032088.1	NM_008062.2	76	78	76	79	69	70	69	69	77	75	75	75	G6pdx	0.0112295	FALSE	6584107000	6826301000	5768193000	5377397000	4734597000	5666605000	5948297000	6055704000	6398001000
NP_032105.2	NM_008079.4	22	24	20	24	25	25	21	24	17	16	18	18	Galc	0.0096674	TRUE	41553980	41624020	36129980	40102020	40845030	50899990	9047244	6061047	36302020
NP_032107.1	NM_008081.3	127	126	129	130	139	139	139	138	150	150	152	149	B4galnt2	0	FALSE	1190700000	1305999000	1279800000	1835700000	1914499000	1741500000	2761302000	2829200000	2729601000
NP_032110.1	NM_008084.3	180	178	178	178	160	159	160	161	194	190	191	189	Gapdh	0.0012746	FALSE	63265970000	53095010000	58636970000	56869060000	49297060000	48206040000	84113950000	77419090000	70817950000
NP_032118.2	NM_008092.4	68	68	68	73	72	68	74	72	81	76	80	79	Gata4	0.00220655	FALSE	83545960	89618050	75008020	148880000	145640100	165260100	171559900	170360000	116729900
NP_032120.1	NM_008094.5	75	75	72	74	55	57	58	56	64	67	67	62	Gba	0.00606528	FALSE	619109700	735130200	620009900	474020300	329010000	482860300	655879900	518499700	597129700
NP_032121.3	NM_008095.4	71	69	69	67	71	74	73	72	64	63	64	63	Gbas	0.0721359	FALSE	522080100	564260000	744190100	648030400	799849500	804929700	912800400	606990000	919350100
NP_032124.1	NM_008098.4	120	121	121	118	113	115	114	114	110	111	114	112	Mtpn	0.18828	FALSE	411450100	493129700	403060200	457920300	463410000	450759800	244370100	540700300	302089900
NP_032126.1	NM_008100.4	12	13	13	15	65	66	63	68	102	99	102	103	Gcg	0.000529913	TRUE	14291440	6958739	9572726	39283980	34968000	59848990	203000000	230000100	133740000
NP_032128.1	NM_008102.3	75	78	77	77	51	54	49	50	64	65	64	63	Gch1	0.458042	TRUE	34475000	37083000	24763020	6310935	37103010	34314980	26298990	37148020	28037020
NP_032138.3	NM_008112.4	147	147	148	145	140	140	141	141	151	152	153	152	Gdi2	0.122169	FALSE	15506000000	15794010000	16541000000	16579010000	16290000000	15688990000	13574990000	15730990000	16061010000
NP_032155.1	NM_008129.4	68	69	69	67	63	64	64	64	95	95	97	97	Gclm	0.00127088	FALSE	1076800000	716170400	866880300	739500100	709830200	556409900	1449399000	1239200000	1269399000
NP_032157.2	NM_008131.4	93	93	92	94	104	104	106	106	79	80	79	79	Glul	0.00456594	FALSE	78754960	71093010	63445980	199470000	154540000	137730000	137290100	108640000	68753020
NP_032159.1	NM_008133.4	115	115	116	117	114	116	115	115	134	131	129	135	Glud1	0.000797725	FALSE	9385092000	8916705000	8306598000	8487703000	8320711000	9094697000	12644010000	10978990000	12432010000
NP_032162.2	NM_008136.2	75	75	75	79	63	65	65	63	73	71	66	71	Gnl1	0.000190093	FALSE	784499500	801700100	764089700	400030000	419829800	407659900	349050000	498239900	347900100
NP_032163.3	NM_008137.4	0	0	0	0	0	0	0	0	0	0	0	0	Gna14	0.666875	TRUE	11155010	21069010	89328000	14521000	37769020	42030020	30520990	87703980	13479600
NP_032165.3	NM_008139.5	68	68	70	69	69	70	67	70	72	71	71	73	Gnaq	0.70571	FALSE	852759900	978169300	664319700	689310400	929019600	1017201000	898420200	964239400	751979600
NP_032168.1	NM_008142.4	90	91	91	93	88	88	90	91	107	109	108	112	Gnb1	0.0133152	FALSE	4918398000	5068201000	5247594000	5246596000	5184004000	5369894000	9406806000	5600794000	7911801000
NP_032169.1	NM_008143.3	205	203	204	205	214	213	213	213	189	191	194	187	Rack1	0.00268128	FALSE	17685020000	19619000000	19427990000	24666980000	21225010000	22386000000	17789990000	18970010000	17846990000
NP_032172.3	NM_008146.3	65	63	63	63	63	62	63	61	66	68	62	67	Golga3	0.0287231	FALSE	521330300	476380000	576830000	482129900	479220000	430730100	450849800	313519900	454380300
NP_032176.2	NM_008150.2	49	47	49	46	51	55	53	54	68	71	67	65	Gpc4	0.0604441	FALSE	310720100	369580000	366759800	359219900	269319900	301920200	488590300	382750100	334720200
NP_032181.2	NM_008155.4	153	152	153	154	143	143	145	145	165	162	162	160	Gpi1	0.00128243	FALSE	17139990000	17390980000	18137000000	19983970000	20210990000	16747980000	23127010000	23413990000	25904020000
NP_032182.2	NM_008156.2	56	55	57	60	78	77	76	78	64	62	64	65	Gpld1	0.00421085	FALSE	36267000	39960980	46624000	43420980	39120980	42756990	29133990	28765990	33430980
NP_032186.2	NM_008160.6	112	115	113	114	121	121	122	123	142	142	145	145	Gpx1	0.00187769	FALSE	1370599000	1355799000	1461599000	983120600	974999700	1080000000	2266399000	1918500000	1557199000
NP_032187.2	NM_008161.3	2	2	2	2	2	2	2	2	2	2	2	2	Gpx3	0.226307	TRUE	10021990	9647802	9221353	20359540	12425650	5864264	9930001	9763103	7847195
NP_032188.3	NM_008162.3	117	117	117	119	117	120	119	121	160	163	166	163	Gpx4	0.000784199	FALSE	681030100	1034600000	849180000	659239900	646060400	563239700	1283000000	1233400000	1430000000
NP_032201.2	NM_008175.4	69	71	72	73	55	56	55	58	59	62	62	57	Grn	0.0026754	FALSE	93520970	133780000	67969980	63068970	57537000	55482030	14247000	24051010	24403010
NP_032206.1	NM_008180.2	100	100	101	101	100	99	101	100	99	99	98	101	Gss	0.119521	FALSE	2284201000	2001700000	1824399000	2679100000	1937500000	2592999000	2001099000	1720101000	2382801000
NP_032207.3	NM_008181.3	107	105	105	111	132	131	131	135	213	213	214	217	Gsta1	0.000187903	FALSE	100190000	73247010	54363990	279960100	169720000	110579900	573490300	747940200	741640400
NP_032209.1	NM_008183.3	69	74	72	73	70	69	68	69	75	74	77	76	Gstm2	0.000191208	FALSE	5694196000	5360404000	4963799000	5892006000	6229398000	5426202000	9363403000	8413408000	9604810000
NP_032210.3	NM_008184.3	74	73	74	75	67	67	69	69	108	111	110	107	Gstm6	0.000496606	FALSE	636200100	464360000	511920000	606770100	590090200	637529700	3291601000	2472301000	2060500000
NP_032211.3	NM_008185.3	90	89	88	90	84	84	82	82	111	110	109	108	Gstt1	0.00927144	FALSE	2139099000	1821100000	1854500000	1154200000	1946401000	1389301000	2793900000	2225301000	2187500000
NP_032212.3	NM_008186.4	102	103	104	103	89	89	89	90	88	91	88	91	Gtf2h1	0.00321904	FALSE	187610100	264900100	271360000	90470040	159920000	91471040	102789900	79785030	145259900
NP_032213.2	NM_008187.2	67	67	68	69	66	69	66	67	59	60	62	62	Cfap20	0.00149878	FALSE	195400000	108670100	138249900	222069900	247640000	201610000	94012980	94026040	88005970
NP_032214.1	NM_008188.2	82	84	87	82	85	89	86	87	70	71	69	72	Thumpd3	0.000670012	FALSE	718960400	466930200	558139800	854209900	866430000	770640300	363379800	314050100	343339900
NP_032217.2	NM_008191.2	48	46	48	47	71	70	71	75	138	137	142	138	Guca2b	0.00592162	TRUE	19425810	42695650	8489399	25069000	48374020	59496030	165389900	299959900	112200000
NP_032220.1	NM_008194.3	79	80	80	81	54	53	53	56	101	104	107	103	Gk	0.00540253	FALSE	173520100	250610100	196559900	73364950	123010000	75654980	183110000	133080000	214879900
NP_032223.2	NM_008197.3	155	155	155	156	137	136	136	138	141	137	135	137	H1f0	0.00130571	FALSE	5382105000	7389498000	5567704000	3012599000	3579702000	2594199000	3610100000	3101201000	3151502000
NP_032224.2	NM_008198.2	80	78	81	83	114	114	113	115	141	141	136	140	Cfb	0.0014093	FALSE	98547990	112120000	85838960	192729900	301660000	270439900	324340100	239170100	339670200
NP_032228.2	NM_008202.2	104	102	103	102	100	99	99	99	106	107	101	105	Slc39a7	0.0152112	FALSE	94611980	67977980	76493980	140020000	55474040	89698060	127070100	154910100	150140000
NP_032234.3	NM_008208.4	26	27	26	26	56	52	58	59	98	96	96	97	H2-T3	0.00649352	FALSE	523359900	230160100	253710100	174489900	161880000	206090100	472539800	513100300	757699800
NP_032238.2	NM_008212.4	121	123	125	128	138	138	139	141	178	178	179	179	Hadh	0.000121801	FALSE	8147799000	7967898000	7584505000	10537010000	9748707000	11240010000	16471000000	16891990000	15796010000
NP_032240.3	NM_008214.4	86	84	85	85	82	84	80	84	72	73	71	69	Hars	0.217714	FALSE	298789900	250589900	166989900	275189900	279740000	351479800	180010000	225760100	351470000
NP_032244.2	NM_008218.2	0	0	0	0	0	0	0	0	0	0	0	0	Hba-a1	0.0160408	TRUE	2979398000	1447900000	872149800	4002697	363279900	11341940	558429900	30059510	1024700000
NP_032246.2	NM_008220.5	0	0	0	0	0	0	0	0	0	1	1	1	Hbb-bt	0.000225588	FALSE	1969199000	1679699000	1661801000	772410000	753119800	752370400	1188799000	1158801000	1032100000
NP_032250.2	NM_008224.4	60	57	57	60	71	74	72	74	60	59	60	58	Hcfc1	0.00082617	FALSE	791040100	805179900	639539600	2077800000	2136301000	1510599000	1172600000	1104800000	1016800000
NP_032254.1	NM_008228.2	66	68	67	69	56	55	53	54	47	48	47	47	Hdac1	0.0115883	FALSE	2661800000	2664600000	2905302000	2650700000	1765699000	1458800000	1930201000	1788800000	1217799000
NP_032255.2	NM_008229.2	98	99	100	99	95	96	96	98	68	71	67	68	Hdac2	0.00137977	FALSE	2230600000	3194098000	2718001000	4415496000	3754300000	5347507000	2260501000	1794400000	1774301000
NP_032257.3	NM_008231.4	92	91	92	92	113	113	114	114	100	99	92	101	Hdgf	0.000141962	FALSE	2252500000	2273298000	2310699000	6238596000	6252203000	6064805000	4526702000	3830999000	3467801000
NP_032259.1	NM_008233.3	63	63	65	65	61	57	59	59	63	63	54	64	Hdgfrp2	0.768371	FALSE	59038980	91539990	87155050	103460000	78057960	59094980	102130000	80730000	70152980
NP_032270.3	NM_008244.3	62	60	63	63	60	64	62	61	68	69	65	69	Hgs	0.0576781	FALSE	753010300	613959900	564519700	687250200	726650100	528179800	559889900	547350300	418759900
NP_032274.1	NM_008248.2	99	100	100	100	112	113	114	115	111	115	116	116	Hint1	0.174552	FALSE	2524801000	1871599000	2301401000	2389299000	2420498000	3083801000	2534999000	2008800000	2731499000
NP_032275.2	NM_008249.4	64	66	63	64	65	64	67	65	59	59	56	62	Tfb2m	0.0195539	FALSE	102910000	98430020	85024060	108760000	94572970	48127980	59568990	48811000	47901990
NP_032278.1	NM_008252.3	73	73	72	73	94	95	94	94	45	45	41	45	Hmgb2	0.000233668	FALSE	5684193000	4622095000	5857893000	11484010000	11306990000	12929010000	7270902000	6981702000	8011692000
NP_032279.1	NM_008253.4	62	62	62	65	83	84	82	86	46	42	49	45	Hmgb3	0.000341466	FALSE	869509900	802219600	820280300	2010899000	1629200000	2036401000	973599500	674470300	806849700
NP_032282.2	NM_008256.4	136	136	134	136	97	97	97	98	57	61	56	58	Hmgcs2	0	FALSE	18420990000	16902000000	14850020000	2089900000	2344400000	2281799000	583959900	612909600	732860400
NP_032284.1	NM_008258.1	118	119	119	121	113	114	114	114	107	108	111	106	Hn1	0.00217325	FALSE	682979600	546919900	598919700	775670400	692080000	585849800	390549900	340290100	151509900
NP_032304.2	NM_008278.2	76	76	76	74	69	69	71	69	112	111	114	115	Hpgd	0.000226202	FALSE	161780100	227230100	234560000	181030000	152750100	187330000	545020100	645750300	692709800
NP_032313.2	NM_008287.3	85	84	86	82	69	67	68	69	70	70	68	68	Rida	0.00736789	FALSE	443249900	287909800	334760000	261529900	190270000	319829900	133480000	206349900	159810100
NP_032316.2	NM_008290.2	92	91	91	90	65	63	68	64	73	72	71	71	Hsd17b2	0.00012524	FALSE	1362801000	1470499000	1166400000	374070000	363269800	345810000	502320100	474340000	507420200
NP_032318.2	NM_008292.4	114	116	116	116	113	111	113	113	159	159	157	159	Hsd17b4	0.000683578	FALSE	9964205000	8276102000	7933693000	6967704000	5486305000	5471702000	10995000000	13239020000	12345010000
NP_032324.1	NM_008298.6	97	97	95	95	98	97	96	96	105	106	101	106	Dnaja1	0.01354	FALSE	1437799000	1538699000	1293001000	1755399000	1698299000	1948499000	1768000000	1989400000	1550100000
NP_032326.3	NM_008300.3	140	139	140	137	127	127	127	125	120	122	117	118	Hspa4	0.00253338	FALSE	16933980000	19413000000	18516020000	18411980000	18948010000	16708000000	13867000000	14125010000	15276000000
NP_032328.2	NM_008302.3	145	145	144	147	149	149	150	151	120	119	111	123	Hsp90ab1	0.0015065	FALSE	87265950000	84477930000	86704060000	83790960000	84257080000	82837090000	77666980000	69681000000	66397980000
NP_032329.1	NM_008303.4	116	115	113	114	113	114	113	115	83	86	80	79	Hspe1	0.0450011	FALSE	7654799000	6481007000	5838302000	8195897000	7397396000	9695289000	8922388000	7321292000	7421710000
NP_032356.1	NM_008330.2	11	9	11	15	18	20	15	15	17	23	22	21	Ifi47	0.000451724	FALSE	71830970	44720010	44276030	114120000	107880000	92993020	152229900	206969900	178710100
NP_032357.2	NM_008331.3	33	32	32	32	32	36	32	34	40	43	44	45	Ifit1	0.0802321	TRUE	3997102	12174000	33965990	40949000	34403020	11755380	23463010	53583000	174880000
NP_032386.1	NM_008360.1	89	89	89	87	52	50	54	53	77	79	79	76	Il18	0.00022	FALSE	104890000	88410050	97132010	35640000	34958990	30515020	115390000	130140100	105330000
NP_032390.1	NM_008364.2	54	56	57	58	46	50	47	46	37	37	38	40	Il1rap	0.0203866	TRUE	21058010	12946990	15344010	13102000	17664250	17349120	4167292	13738990	7095489
NP_032405.3	NM_008379.3	117	118	118	120	125	126	124	125	102	104	101	103	Kpnb1	0.00019463	FALSE	5673907000	5794103000	5299199000	6625199000	6874592000	7272805000	4830205000	4856394000	4920297000
NP_032411.3	NM_008385.4	63	63	62	63	76	79	80	80	92	91	92	92	Inpp5b	0.000158574	FALSE	327299800	311619800	316140100	650830300	618979600	742790400	1002599000	1151199000	971830000
NP_032414.1	NM_008388.2	137	138	139	134	141	143	142	143	119	121	120	120	Eif3e	0.00432449	FALSE	2933601000	2701601000	2698499000	2914901000	3125498000	3482199000	2631200000	2059901000	2263701000
NP_032422.2	NM_008396.2	93	90	93	92	84	85	85	85	66	64	68	67	Itga2	0.000567187	FALSE	1798299000	1753300000	1761299000	2107001000	2066199000	2353200000	1337901000	1437299000	1583300000
NP_032427.2	NM_008401.2	23	24	29	25	28	32	31	32	40	45	43	44	Itgam	0.00207038	FALSE	70823020	82169030	83284050	37225010	59899020	59189980	30528980	47187000	37953980
NP_032428.2	NM_008402.3	84	83	85	85	58	66	61	62	66	63	69	65	Itgav	0.00314056	FALSE	253049900	178420000	242340000	108170000	141370100	113040000	158290000	125859900	98185940
NP_032430.2	NM_008404.4	4	4	4	4	4	4	4	4	4	4	3	4	Itgb2	0.13761	TRUE	67320980	76382000	48148020	67422970	28633980	14384210	33677980	83922020	51286030
NP_032434.3	NM_008408.4	117	117	118	117	112	113	113	112	116	116	116	115	Stt3a	0.0174569	FALSE	5955206000	6897808000	7036206000	4052300000	5973500000	4746806000	5618905000	6065703000	6799802000
NP_032436.1	NM_008410.2	122	122	123	123	125	126	125	126	149	150	151	149	Itm2b	0.0182773	FALSE	117880000	120210100	92597990	135030000	156940000	221850100	458380000	353670100	155410000
NP_032456.2	NM_008430.2	90	89	91	92	85	87	87	88	60	61	67	62	Kcnk1	0.00126372	FALSE	92091940	87561010	88584960	92296960	91861020	100480000	70685980	60470000	45110980
NP_032460.2	NM_008434.2	96	95	95	99	92	93	93	92	48	45	43	44	Kcnq1	0	TRUE	189839900	194790000	193450000	157129900	136519900	156379900	10577080	10505010	4749940
NP_032465.2	NM_008439.4	107	100	104	106	115	115	114	117	176	174	172	171	Khk	0	FALSE	1042701000	982890600	975859800	1641500000	1392401000	1559901000	5720394000	4878196000	4971102000
NP_032470.3	NM_008444.4	76	74	76	77	62	60	62	62	63	65	63	62	Kif3b	0.000336597	FALSE	262480000	379110000	410269800	67407020	60381960	41942980	39346980	35494980	28942990
NP_032472.2	NM_008446.2	62	62	64	65	77	79	75	75	32	36	31	35	Kif4	0.000114758	FALSE	278299800	230460100	197060000	750170400	590759900	712009900	97090020	103720000	110270000
NP_032474.2	NM_008448.3	150	151	152	148	140	141	139	140	147	148	145	148	Kif5b	0.000683998	FALSE	3062402000	3293699000	3103802000	2604199000	2597600000	2744701000	3303000000	3702700000	3592901000
NP_032475.2	NM_008449.2	12	12	11	11	5	4	6	7	8	8	7	9	Kif5c	0.00122955	FALSE	162130000	160640000	152620100	119300000	124040000	126220000	184350000	203650000	244259900
NP_032479.1	NM_008453.5	60	63	62	67	69	66	66	68	82	77	82	84	Klf3	0.00177214	FALSE	26263000	33219980	27292000	84800990	64184020	63222000	34678010	55820990	42695990
NP_032492.1	NM_008466.5	81	80	81	77	73	74	72	73	64	63	65	63	Kpna3	0.000929277	FALSE	1893799000	1836101000	1479501000	1296500000	1318199000	1556600000	548600000	905060500	776790000
NP_032493.1	NM_008467.4	63	64	65	64	63	64	66	66	67	65	64	65	Kpna4	0.203142	FALSE	578889700	705380000	651420000	684250300	797750000	671569700	727599900	685209900	511040200
NP_032494.3	NM_008468.4	87	88	88	91	79	79	80	81	80	81	85	86	Kpna6	0.0435379	FALSE	853610400	1185601000	1102099000	756249700	731689900	1059301000	710049900	728080000	879730400
NP_032497.1	NM_008471.3	166	166	165	166	174	174	174	174	179	179	173	179	Krt19	0.000431754	FALSE	38052040000	41873990000	38891040000	49735010000	50473050000	49528970000	64974010000	79316890000	66255930000
NP_032506.2	NM_008480.2	1	1	1	1	1	0	1	1	0	1	1	1	Lama1	0.000468951	FALSE	280090000000	240530100000	236350200000	134500000000	128579800000	132530100000	185440200000	192360200000	152639800000
NP_032518.1	NM_008492.3	16	18	18	16	4	3	3	3	3	4	3	3	Ldhb	0	FALSE	166300100	170890100	180610000	31415020	27922010	33051020	32748980	51927980	33891980
NP_032521.1	NM_008495.2	56	49	55	55	15	16	12	12	8	8	8	7	Lgals1	0.000305828	TRUE	396990000	410730000	257669900	10341000	8359005	10811010	31448970	14612170	7195396
NP_032529.2	NM_008503.5	200	199	197	201	200	200	200	199	167	166	166	164	Rps2	0.262649	FALSE	10579000000	8269190000	7883506000	7486990000	8105896000	10910000000	8131593000	6913895000	8360098000
NP_032538.2	NM_008512.2	81	74	74	80	85	83	84	87	116	113	114	115	Lrp1	0.000757365	FALSE	839669600	987139800	998410400	1043000000	769349500	801490200	1598999000	1492599000	1390300000
NP_032539.2	NM_008513.3	82	80	81	83	80	80	78	78	79	77	77	76	Lrp5	0.00227007	FALSE	47816000	47232000	42018020	35721000	42202020	39820010	27110000	27201010	35549980
NP_032540.2	NM_008514.4	101	101	102	102	99	101	98	100	116	117	115	116	Lrp6	0.518883	FALSE	55538980	69248000	54411010	41892000	65517970	73533040	80729040	55498020	61277030
NP_032543.2	NM_008517.2	118	114	117	117	110	110	111	112	121	120	122	120	Lta4h	0.0260639	FALSE	7838007000	7699702000	7998399000	8351106000	8110206000	8085796000	8786691000	8999393000	7946794000
NP_032558.2	NM_008532.2	183	183	183	182	180	179	180	179	175	176	172	176	Epcam	0.0569407	FALSE	4161302000	4312594000	3468099000	4207600000	4512803000	4963300000	4510895000	4320698000	4237600000
NP_032563.2	NM_008537.4	61	59	61	61	60	62	58	60	72	73	72	71	Amacr	0.0011466	FALSE	597369700	607250000	543869900	474230300	448220000	447640200	748960400	792619800	628630200
NP_032564.1	NM_008538.2	85	83	85	82	85	89	88	88	51	53	50	57	Marcks	0.000228752	FALSE	488430100	678840400	617590000	965019900	1076800000	961680500	364310100	249419800	297089900
NP_032574.1	NM_008548.4	107	108	107	107	106	107	107	108	130	131	131	130	Man1a	0.0254115	FALSE	623689700	505790000	518390100	512400100	399319800	439109900	867719600	634120100	545180100
NP_032575.2	NM_008549.2	103	105	105	104	107	108	109	110	113	114	114	116	Man2a1	0.0206175	FALSE	2685100000	2308299000	2565702000	2327399000	2039599000	2395299000	2535800000	2601701000	2688201000
NP_032576.2	NM_008550.2	57	51	54	51	46	44	48	45	58	56	60	54	Man2b2	0.00919007	FALSE	929140000	762380400	1026100000	430989900	413590200	547139800	516639900	475639900	890200500
NP_032577.1	NM_008551.2	90	90	89	90	85	86	85	83	90	92	91	92	Mapkapk2	0.081657	FALSE	41442980	58018000	35352990	20668990	25072010	26711000	45110020	18449000	66752970
NP_032588.1	NM_008562.3	105	106	105	106	109	108	108	110	122	122	123	123	Mcl1	0.55189	FALSE	52445020	22764990	32044990	28680010	22804990	46070020	31286980	29827020	30064990
NP_032589.1	NM_008563.2	74	75	75	76	88	87	85	89	14	17	18	16	Mcm3	0.000226843	FALSE	3343801000	2788899000	3454202000	4666796000	3974900000	3910702000	1246801000	1130100000	1343599000
NP_032590.2	NM_008564.2	74	71	70	74	87	89	85	85	19	22	20	21	Mcm2	0.000113216	FALSE	2229701000	2729701000	2239799000	4003501000	3791099000	3654998000	953679900	959710600	894369500
NP_032591.3	NM_008565.3	61	62	62	67	84	82	82	83	20	21	25	23	Mcm4	0	FALSE	3019700000	2750499000	2777000000	4971798000	4992903000	4640795000	1237200000	1180400000	1138800000
NP_032593.1	NM_008567.2	103	103	104	105	123	125	125	124	49	48	45	51	Mcm6	0	FALSE	2949101000	2976898000	3120098000	4234100000	4648495000	4719099000	1235400000	1274100000	1289300000
NP_032594.1	NM_008568.2	86	84	85	88	105	107	107	107	39	44	40	39	Mcm7	0	FALSE	3141099000	2778899000	3037101000	5283795000	5451700000	5411802000	1494600000	1323100000	1154200000
NP_032595.2	NM_008569.2	94	93	94	98	99	100	102	100	86	86	90	87	Anapc1	0.00191911	FALSE	1017201000	710839800	660229900	750749800	790899900	890819800	371089900	374369800	337410000
NP_032603.3	NM_008577.4	75	71	73	70	74	72	73	73	106	105	106	105	Slc3a2	0.000484909	FALSE	2357700000	2040500000	2174600000	2525001000	2453500000	2385300000	4170499000	4252197000	3451002000
NP_032606.4	NM_008580.4	52	58	55	57	60	54	57	55	49	48	47	50	Map3k5	0.0284989	FALSE	35435020	54941010	42739980	52621980	77121020	58274980	32915010	51692010	42230980
NP_032609.1	NM_008583.2	58	61	59	60	55	55	55	55	55	50	48	53	Men1	0.0120852	FALSE	98272950	153490000	98090970	118090000	162259900	133010000	60853030	92852980	70287970
NP_032612.2	NM_008586.2	112	111	111	110	124	119	122	126	188	194	194	192	Mep1b	0.000209487	FALSE	810640100	549830000	712080400	794159600	848140000	955760100	2552500000	2529498000	3352299000
NP_032613.1	NM_008587.1	30	32	31	32	50	48	50	52	73	74	71	74	Mertk	0.000930622	FALSE	21019010	14301010	17721000	22271000	22953990	47194990	64056020	62826960	76560950
NP_032624.1	NM_008598.2	29	27	27	31	29	28	30	29	9	10	10	12	Mgmt	0.00415489	TRUE	63852000	61389010	47029000	41175000	39957020	31023990	12694310	37924980	12578390
NP_032634.3	NM_008608.4	46	51	46	46	69	70	68	72	65	64	61	65	Mmp14	0.00601362	TRUE	6518956	13732760	6841391	30254990	40821000	25089990	10336350	25690930	25254990
NP_032638.2	NM_008612.2	71	74	73	71	67	68	67	67	47	46	45	49	Mnat1	0.00313865	FALSE	187170100	271830000	325029900	198789900	169869900	206280100	57868000	69338970	128880100
NP_032641.2	NM_008615.2	41	41	43	29	18	9	20	18	41	24	43	19	Me1	0.000205047	FALSE	4079602000	3372802000	3567102000	1053800000	678240300	1152399000	1577500000	1524200000	1741599000
NP_032643.2	NM_008617.2	108	107	110	109	99	98	100	101	137	137	137	136	Mdh2	0.00021237	FALSE	32496030000	31343000000	33444020000	33854000000	38531960000	35504980000	87927910000	73239930000	70846980000
NP_032644.3	NM_008618.3	138	138	138	138	129	127	129	129	160	162	164	162	Mdh1	0.0155439	FALSE	9874400000	9953988000	9775811000	11928000000	8151096000	10905990000	12767980000	11797010000	14769000000
NP_032647.1	NM_008621.3	98	99	98	99	81	78	82	81	126	131	131	131	Mpp1	0.000125366	FALSE	2070799000	2281799000	1960699000	1505101000	1368200000	1346500000	3985398000	4325396000	3857998000
NP_032651.2	NM_008625.2	57	62	56	55	26	32	31	29	23	25	22	21	Mrc1	0.00187495	FALSE	64065000	65554970	58953970	31597000	36481000	28439990	47371020	56268970	34183990
NP_032654.1	NM_008628.2	76	77	77	80	92	94	91	94	58	59	52	59	Msh2	0.000213682	FALSE	1901999000	1628599000	1532999000	2320299000	2258201000	2738699000	826739800	908939600	855720000
NP_032655.1	NM_008629.1	20	16	16	19	16	18	16	19	7	7	8	6	Msi1	0	FALSE	321680000	330500100	322870000	443180200	501289800	463190100	96634010	91267980	133899900
NP_032661.2	NM_008635.2	100	98	99	99	92	90	90	92	114	113	106	111	Map7	0.0824992	FALSE	183580000	247030100	248730000	144049900	210930000	180740000	242190100	201779900	188809900
NP_032663.1	NM_008637.1	50	49	50	50	61	62	59	63	54	57	51	53	Nudt1	0.0340772	TRUE	18945000	21590990	18596000	46026980	40051000	41659970	14447300	53715990	29174000
NP_032671.2	NM_008645.3	4	4	4	4	4	4	4	4	4	4	4	4	Mug1	0.0013622	FALSE	542539800	383469800	319670100	103150000	74101020	78317000	169779900	193710000	83873990
NP_032676.2	NM_008650.3	102	102	103	101	90	88	89	87	95	94	95	92	Mut	0.000692212	FALSE	2561898000	2572600000	2563199000	1592200000	1723900000	1405501000	2273298000	2106600000	1796999000
NP_032685.1	NM_008659.3	74	72	74	76	67	73	69	71	63	65	62	63	Myo1c	0.0711448	FALSE	1103800000	1127500000	1249000000	1123900000	1039599000	1111901000	1130500000	1041799000	847420400
NP_032696.2	NM_008670.2	104	104	102	103	115	114	114	114	135	135	134	136	Naip1	0	FALSE	454239700	599079700	466040300	1707501000	1703699000	1419600000	3199500000	3137301000	3488300000
NP_032707.2	NM_008681.2	139	138	138	135	130	127	131	130	180	178	179	177	Ndrg1	0.000416513	FALSE	4353497000	5159703000	4217301000	4645596000	5961697000	5877893000	8270108000	9573294000	9512709000
NP_032708.2	NM_008682.2	67	66	67	67	73	72	74	71	56	54	55	57	Nedd1	0.000112771	FALSE	84433940	81238030	74301050	92159050	107700000	94047050	29369000	23256990	33135980
NP_032715.2	NM_008689.2	82	81	81	82	96	95	94	95	92	90	89	90	Nfkb1	0.000791422	FALSE	309250100	303749900	269789900	575280200	528269900	659929700	310810100	415310100	407479900
NP_032717.2	NM_008691.2	6	5	6	5	6	4	6	6	5	7	5	9	Nefm	0.000332984	FALSE	12688010	19772000	12219010	26415000	29805020	25015000	42768020	41008000	36309980
NP_032721.2	NM_008695.2	44	40	40	41	30	28	33	29	32	36	35	33	Nid2	0.0013644	FALSE	2700701000	1819300000	1998799000	985670100	939860200	858790300	1185900000	1330000000	1119700000
NP_032724.1	NM_008698.2	104	106	103	104	99	99	96	99	91	95	94	93	Nipsnap1	0.0041393	FALSE	3524001000	3628301000	3791300000	2471899000	2581701000	2799001000	3725499000	3090600000	2818702000
NP_032730.1	NM_008704.2	100	100	100	100	95	94	92	94	71	73	69	70	Nme1	0.000450886	FALSE	11524010000	10428990000	11364990000	16379010000	14173010000	15557010000	11255000000	10782010000	11005010000
NP_032731.1	NM_008705.5	122	119	121	119	124	123	123	123	111	113	108	107	Nme2	0.0924327	FALSE	7107392000	6708508000	7474706000	7862501000	7879504000	9360309000	6614591000	9140599000	8044191000
NP_032732.3	NM_008706.5	60	61	63	62	75	76	76	76	92	93	94	94	Nqo1	0.000186187	FALSE	466819700	381410000	510550000	800790100	859419500	1149200000	1683000000	2124399000	1841999000
NP_032733.1	NM_008707.3	88	86	86	86	79	79	81	80	81	80	80	83	Nmt1	0.0013712	FALSE	734569600	811539700	825959700	934680600	1089100000	1109500000	779140200	694340000	625070000
NP_032748.1	NM_008722.3	162	161	163	158	180	180	178	179	124	127	121	129	Npm1	0.000554611	FALSE	5824394000	5998000000	6612598000	7811008000	7996708000	9461510000	4249101000	4354705000	4990501000
NP_032749.1	NM_008723.1	81	82	82	81	82	82	82	81	51	52	52	50	Npm3	0.00150238	FALSE	334980100	233030000	277950200	547189700	486700000	421710000	247409900	308320100	303570000
NP_032766.2	NM_008740.4	72	75	75	76	71	73	73	72	69	72	65	70	Nsf	0.000359322	FALSE	2142900000	2145801000	2366701000	1980999000	1934700000	1945501000	2513799000	2557601000	2547100000
NP_032776.1	NM_008750.5	64	61	62	64	31	32	31	28	14	17	13	17	Nxn	0.00362974	TRUE	369510100	157479900	167100100	9030000	12535000	34267020	13889430	6387699	8162798
NP_032791.1	NM_008765.3	72	72	73	71	67	70	66	67	45	49	47	47	Orc2	0.0240634	TRUE	56010980	51709030	59896960	70399010	90921970	82884980	31829990	73556960	9060159
NP_032793.2	NM_008767.2	62	65	63	65	55	49	55	51	77	74	80	76	Slc22a18	0.0129792	FALSE	153410000	381590000	320090000	204240000	247350100	91336060	507710100	425849900	343640100
NP_032802.1	NM_008776.2	69	72	67	72	84	86	86	86	81	80	80	80	Pafah1b3	0.00104044	FALSE	923080600	946179800	1033699000	1392800000	1459701000	1567801000	1258100000	1481901000	1555901000
NP_032810.4	NM_008784.3	95	96	97	94	100	98	99	99	97	97	95	98	Igbp1	0.0372597	FALSE	534559900	697649800	574700200	528879900	826029600	670609700	532049900	483440300	415610000
NP_032821.1	NM_008795.2	39	38	39	43	42	42	42	44	64	59	63	62	Cdk18	0.00254095	FALSE	96774010	71450020	85523030	122330000	80930050	60605980	358840100	193489900	408470200
NP_032825.2	NM_008799.2	66	67	70	66	69	73	70	71	60	63	59	62	Pdcd2	0.0105585	FALSE	48979000	88133000	96927020	98909030	113759900	127270000	79527020	60284010	54577000
NP_032827.1	NM_008801.2	32	34	29	26	26	24	27	23	23	25	24	23	Pde6d	0.000442391	FALSE	123890100	109910100	124530000	94916060	83961970	69186050	59684010	59883020	48956020
NP_032836.1	NM_008810.3	134	134	136	135	143	144	142	145	130	130	129	131	Pdha1	0.000354735	FALSE	2546800000	2170601000	2487500000	2904599000	3172102000	2984101000	3530898000	3611900000	3862403000
NP_032838.2	NM_008812.2	34	38	35	35	36	33	38	34	36	40	38	35	Padi2	0.0332143	TRUE	71457960	28414020	22787990	22315560	6604404	9195897	5264885	19972300	9803730
NP_032839.3	NM_008813.4	52	54	55	55	42	45	39	41	42	44	46	44	Enpp1	0.0010365	TRUE	91068020	83481040	87619020	30773010	41893990	52569000	20200170	8279639	44600980
NP_032846.2	NM_008820.2	101	100	101	99	92	92	92	95	145	145	146	143	Pepd	0.00022963	FALSE	1547001000	1743700000	1627200000	1561299000	1311900000	1088600000	3204902000	3348698000	2918101000
NP_032848.1	NM_008822.2	83	83	82	81	79	79	79	78	80	82	80	77	Pex7	0.339065	FALSE	266780000	203489900	131830000	190800000	193770000	204449900	247270000	190539900	239750100
NP_032851.2	NM_008825.4	101	103	101	99	94	92	93	92	114	116	117	115	Pfkfb2	0.00060811	FALSE	607870100	671559900	691710400	414060200	356159800	342840100	910900500	723969900	735910000
NP_032852.2	NM_008826.4	136	136	137	138	136	137	137	136	142	140	136	135	Pfkl	0.00301354	FALSE	8110206000	7668697000	8973493000	9905205000	9488191000	9975198000	10543000000	9501297000	10568010000
NP_032854.2	NM_008828.3	192	191	193	189	175	176	175	174	186	186	186	182	Pgk1	0.171007	FALSE	52796960000	44758040000	49026940000	49336960000	41332010000	46721980000	49288970000	52587970000	46984990000
NP_032857.1	NM_008831.4	129	128	129	128	123	122	122	121	108	108	105	107	Phb	0.0976084	FALSE	9809394000	9780309000	10468000000	7987093000	8416902000	9145603000	12769000000	7858406000	10841990000
NP_032867.2	NM_008841.2	75	77	79	79	77	74	76	78	91	87	90	93	Pik3r2	0.0309671	TRUE	37258000	32548010	10284700	39707980	29549990	34080020	47328010	48626010	39949990
NP_032872.1	NM_008846.2	66	69	67	69	71	70	72	69	91	94	95	91	Pip5k1b	0.00594743	TRUE	8021932	28652990	30844980	32756990	40619980	36784020	47319000	45249980	47968980
NP_032876.1	NM_008850.2	97	96	95	95	83	82	82	84	104	101	98	103	Pitpna	0.030609	FALSE	2553702000	2425201000	2459599000	2366801000	2823599000	2235598000	3087901000	2926601000	2621200000
NP_032880.1	NM_008854.5	64	63	62	65	54	58	58	59	66	62	65	64	Prkaca	0.00134323	FALSE	970729500	1128801000	980499900	526230200	741640400	518050300	449249900	484590200	677339600
NP_032883.2	NM_008857.3	101	100	102	101	90	91	92	92	71	71	72	71	Prkci	0.00486789	FALSE	816340200	879180500	711499800	892969400	704420200	629320400	435589800	544410200	495169900
NP_032886.2	NM_008860.3	75	76	76	75	78	81	79	78	93	96	97	94	Prkcz	0.0169327	TRUE	6011330	7684317	18418950	21171010	17995010	11177990	20222000	23983000	35054980
NP_032892.1	NM_008866.2	105	108	107	107	114	117	116	118	130	132	136	135	Lypla1	0.00310429	FALSE	635479700	626089700	581300100	669129800	768530200	853740200	1716899000	1035399000	1299200000
NP_032897.2	NM_008871.2	50	47	51	45	26	24	25	24	14	17	17	15	Serpine1	0.00079894	TRUE	146620000	149330000	79232020	7269798	8544505	12095010	6611375	17366990	7731805
NP_032898.2	NM_008872.3	91	94	92	92	37	38	37	33	25	27	22	20	Plat	0.00493296	FALSE	598949800	162669900	445289800	23894000	31780000	55421040	15026000	12992000	36516990
NP_032901.2	NM_008875.4	94	94	94	93	99	99	99	100	115	113	113	113	Pld1	0.00025659	FALSE	909819700	587570200	886349800	1265900000	1256601000	1203801000	2034100000	1732001000	1939199000
NP_032907.1	NM_008881.2	50	48	46	44	52	48	47	51	46	45	46	40	Plxna1	0.0627431	TRUE	35628980	47866030	54761020	66298000	57223990	57717020	54221000	42988020	4990093
NP_032908.2	NM_008882.2	61	61	60	60	60	62	60	60	72	69	68	66	Plxna2	0.195519	FALSE	39046010	51329980	43425000	68701950	50104000	40742980	51151000	39539980	43456990
NP_032912.2	NM_008886.2	48	47	46	48	55	56	52	56	30	34	33	33	Pms2	0.0082233	FALSE	16968990	13123000	15084000	23596990	22898010	26208990	19906000	6887202	12935990
NP_032915.2	NM_008889.2	83	81	83	84	89	88	90	91	63	66	68	65	Ppp1r14b	0.000206591	FALSE	151460100	170830000	196330100	299140100	335610000	308990200	118600000	135070000	137320000
NP_032917.2	NM_008891.2	61	58	61	60	66	67	64	69	61	60	53	59	Pnn	0.0038267	FALSE	679760000	748649600	840680400	1089599000	1268500000	913349600	733449700	690279800	751959700
NP_032918.1	NM_008892.2	83	82	83	84	96	98	95	95	26	30	27	32	Pola1	8.92361e-05	FALSE	471609900	523640200	467499700	768749600	947699700	886850300	115140000	116370000	113440000
NP_032919.2	NM_008893.3	54	49	55	54	62	60	62	61	45	49	45	42	Pola2	0.000678176	FALSE	318450200	379600000	420300200	454400100	328970000	493280300	100200100	78871970	113550000
NP_032924.1	NM_008898.2	116	116	114	118	104	104	105	105	140	136	134	139	Por	0.00103614	FALSE	21232980000	16340990000	17955010000	11793990000	12706990000	14595000000	23034980000	21099000000	24003990000
NP_032929.1	NM_008903.2	64	69	67	70	69	67	67	69	109	108	111	110	Plpp1	0.00093691	FALSE	24265000	23509990	22927000	24957980	20155010	28116010	54346020	48552010	39301020
NP_032933.1	NM_008907.1	170	171	172	170	190	191	190	190	162	163	164	164	Ppia	0.00357247	FALSE	18881990000	19818010000	22020020000	31657000000	28532970000	32609040000	31405960000	23456000000	24246010000
NP_032935.2	NM_008909.2	71	73	72	73	65	65	62	63	74	72	64	76	Ppl	0.355041	FALSE	295100100	346990100	351589900	288630100	377969900	197290000	281219900	298380200	368150100
NP_032936.1	NM_008910.3	102	102	101	103	110	110	110	111	138	140	140	139	Ppm1a	0.000105328	FALSE	564619700	532710000	476099800	801130000	669110300	831720300	1443799000	1416700000	1347299000
NP_032937.1	NM_008911.2	48	46	48	49	53	51	48	51	61	59	60	56	Ppox	0.0654971	FALSE	513250300	365330200	415310100	354560100	363400000	326510200	365480000	415159700	485169700
NP_032942.1	NM_008916.2	43	41	41	41	50	52	55	55	60	60	62	61	Inpp5k	0.00656005	FALSE	29693010	16342010	35719020	51711010	38440990	70510970	52905970	81953020	84857970
NP_032943.2	NM_008917.3	94	95	93	91	70	73	69	69	73	69	73	71	Ppt1	0.00867632	FALSE	732440000	571669800	632360400	350969900	389650000	536919900	498380200	314399900	430860000
NP_032947.1	NM_008921.2	70	70	73	69	78	79	76	80	19	18	18	17	Prim1	0.000126764	FALSE	357939900	372940200	466360200	597790000	556170100	528230000	106090000	101419900	101260000
NP_032948.1	NM_008922.2	60	61	62	62	64	65	65	64	24	27	28	24	Prim2	9.0493e-05	FALSE	289759900	263109900	315909900	629849800	627700000	530370000	114260100	108220000	104820000
NP_032950.1	NM_008924.2	84	83	84	88	79	79	80	81	89	87	88	91	Prkar2a	0.105988	FALSE	3038800000	2992900000	2688499000	2739499000	2687099000	2779002000	2937199000	2759700000	2760900000
NP_032952.3	NM_008926.4	100	101	101	99	95	94	93	94	125	125	124	126	Prkg2	0.000685258	FALSE	632530100	556320100	530710100	614260300	603969700	537719700	1465800000	2072500000	1456100000
NP_032953.1	NM_008927.3	107	107	107	108	100	101	100	100	110	112	110	108	Map2k1	0.0328549	FALSE	2327501000	2078701000	2191399000	1752899000	1988501000	1907201000	1891699000	2341299000	2364399000
NP_032954.1	NM_008928.4	48	48	51	51	45	50	52	52	64	65	65	65	Map2k3	0.261849	FALSE	311750000	298600000	399200000	391160200	319560200	500930000	506370100	266720100	469239700
NP_032955.2	NM_008929.3	107	107	108	104	109	110	111	109	123	124	123	124	Dnajc3	0.00035268	FALSE	2649999000	3012599000	3165001000	3161902000	3386000000	3620998000	5233198000	4904995000	4602898000
NP_032961.2	NM_008935.2	130	130	132	130	113	113	114	111	79	78	81	80	Prom1	0.000531338	FALSE	1210100000	1144599000	1059301000	723689500	1036701000	873600400	208079900	198740000	475860000
NP_032968.2	NM_008942.2	90	89	89	85	91	88	88	87	95	93	92	92	Npepps	0.0157433	FALSE	5914296000	5688794000	5700900000	6348508000	6605398000	6807898000	7421298000	6135193000	6499592000
NP_032969.1	NM_008943.2	74	75	76	79	76	79	80	80	92	93	93	96	Psen1	0.0275329	FALSE	165160100	217280100	252749900	248540000	260249900	275559800	244919900	272890000	281510000
NP_032970.2	NM_008944.2	112	112	111	110	107	108	107	107	102	105	104	99	Psma2	0.239898	FALSE	3099000000	2065901000	2086799000	1811799000	2336399000	3052801000	2467099000	1711999000	1721900000
NP_032971.2	NM_008945.3	127	126	124	125	119	119	118	117	112	114	116	110	Psmb4	0.0120974	FALSE	2469100000	1990700000	2045099000	2199000000	2205499000	2265501000	1494900000	1841101000	1903501000
NP_032972.3	NM_008946.4	102	103	101	99	104	105	104	104	101	106	102	105	Psmb6	0.420281	FALSE	950060700	1163200000	1196901000	1038500000	980659400	1113400000	1016100000	1071401000	1152000000
NP_032973.1	NM_008947.3	107	106	105	104	100	99	99	97	96	96	95	95	Psmc1	0.210115	FALSE	2831801000	2992900000	3355802000	3087999000	3429199000	3145000000	3086701000	2809898000	3160402000
NP_032974.2	NM_008948.2	103	102	102	102	107	107	106	106	97	101	92	96	Psmc3	0.0218034	FALSE	4601305000	4772896000	4998398000	4347802000	4230200000	5177893000	4015098000	4248000000	3937201000
NP_032976.1	NM_008950.1	77	77	77	80	79	82	82	84	79	81	76	81	Psmc5	0.0734244	FALSE	3927900000	3895701000	4227098000	4475597000	3794600000	3923198000	5670802000	4679399000	3964199000
NP_032977.1	NM_008951.2	84	84	86	87	81	81	84	80	82	83	83	84	Psmd4	0.07641	FALSE	120630000	128819900	129020000	132260000	201139900	174560100	387599900	251770100	110360000
NP_032978.2	NM_008952.2	66	67	64	67	49	45	50	43	65	61	59	62	Pipox	0.000144321	FALSE	1292700000	1348700000	1603500000	180270100	175950000	260550100	562160300	521510200	526070200
NP_032982.2	NM_008956.3	93	95	95	96	104	105	105	106	87	88	88	89	Ptbp1	0.000442712	FALSE	4116998000	4141800000	4091101000	6533399000	5614004000	6136604000	4113598000	3852901000	4565903000
NP_032985.2	NM_008959.3	104	104	103	104	100	101	100	100	109	111	113	110	Ptdss1	0.00339605	FALSE	366349800	306249900	304519800	218910000	243640000	224540000	286020100	306880100	349929800
NP_032986.1	NM_008960.2	131	132	134	130	121	125	123	122	131	132	135	133	Pten	0.0874103	FALSE	412489900	204909900	248370100	141280000	190750100	134190000	144510000	336680100	132850100
NP_032997.3	NM_008971.4	128	130	129	127	119	119	119	119	134	133	133	135	Twf1	0.00291824	FALSE	3784599000	4273902000	4402195000	3067600000	2855799000	3162098000	4268001000	3514100000	3790799000
NP_032998.1	NM_008972.2	202	201	202	200	207	208	208	208	145	147	138	147	Ptma	0.00851028	FALSE	54894020000	38902960000	32484000000	51097060000	38898030000	34739040000	14256000000	27612980000	10678990000
NP_033000.1	NM_008974.4	132	134	136	133	127	127	126	129	125	127	127	127	Ptp4a2	0.87956	FALSE	273890200	286960200	424640000	297759900	372060200	282669900	330290000	358929800	284140200
NP_033016.3	NM_008990.3	49	44	54	47	42	46	40	45	45	43	48	46	Nectin2	0.00765219	FALSE	233859900	213999900	183810000	250780100	250680000	201410000	148500000	184430000	116859900
NP_033017.2	NM_008991.2	131	130	131	131	109	111	110	111	136	136	137	137	Abcd3	0.00317446	FALSE	7552805000	10481990000	7103202000	4924996000	4951503000	3995400000	8394409000	9875994000	8145106000
NP_033022.1	NM_008996.3	109	112	110	109	100	101	100	100	121	118	119	119	Rab1a	0.000417563	FALSE	6457196000	5845701000	6675208000	4573394000	4541701000	4700904000	6327007000	6433201000	6089406000
NP_033023.1	NM_008997.3	43	47	43	46	40	39	39	41	46	53	52	48	Rab11b	0.000414083	FALSE	5178195000	4895006000	4740597000	3885100000	3577799000	3865401000	4215300000	4267301000	4188502000
NP_033024.1	NM_008998.4	62	65	64	66	71	69	71	72	92	88	89	86	Rab17	0.00188269	FALSE	232020100	311509900	297789800	221939900	178079900	286079800	411660100	556529800	631359600
NP_033026.1	NM_009000.3	77	80	79	80	77	75	74	74	84	86	83	82	Rab24	0.086188	FALSE	186069900	256830100	119239900	149229900	94787020	123000000	157150100	158420000	104180000
NP_033027.1	NM_009001.6	32	31	30	35	26	27	24	23	30	32	35	33	Rab3a	0.0133452	FALSE	280130000	402110100	348149900	223410000	265260000	191699900	230060100	292350000	289560000
NP_033029.2	NM_009003.3	48	45	46	50	50	48	49	51	68	67	65	65	Rab4a	0.000484472	FALSE	398700000	329680100	432000200	344100200	423859800	460010000	651639600	647539700	673169700
NP_033030.1	NM_009004.4	70	71	70	71	84	84	85	84	26	26	25	24	Kif20a	0.000153687	TRUE	82606020	67743020	80748040	81706040	84197960	93423950	5774329	5234167	14700720
NP_033033.1	NM_009007.2	91	93	91	92	87	88	90	91	99	97	98	101	Rac1	0.0133518	FALSE	1587801000	1642401000	1296100000	1729699000	1663300000	1630400000	2046800000	1700299000	1939099000
NP_033037.2	NM_009011.4	123	125	125	125	117	119	119	120	117	117	118	118	Rad23b	0.00190603	FALSE	2271199000	2024300000	1956499000	1970400000	2348501000	2502098000	1575199000	1200700000	1427299000
NP_033038.2	NM_009012.2	75	75	73	74	80	81	78	79	58	56	53	62	Rad50	0.000120882	FALSE	878429900	920219600	940000600	1933899000	1782900000	1658699000	848280100	768569800	909970000
NP_033040.2	NM_009014.3	51	50	48	49	45	48	46	46	13	14	14	13	Rad51b	0.0387209	TRUE	138920000	136839900	107489900	59714000	75485030	111460000	10344600	10722680	123770100
NP_033047.2	NM_009021.2	34	38	38	39	44	43	40	43	45	40	38	38	Rai1	0.0103442	TRUE	67185030	84360980	60246960	105560000	143010000	121050000	80412990	7573835	73087020
NP_033053.2	NM_009027.3	52	51	54	49	62	66	60	61	64	58	65	63	Rasgrf2	0.0147561	FALSE	25073010	24215000	18120990	20317990	26284990	35771990	32487010	35445000	39260980
NP_033055.2	NM_009029.2	96	95	97	94	92	90	92	94	102	102	104	104	Rb1	0.00252728	FALSE	365180000	294550100	357690100	245410000	314510000	426749900	149740000	134620100	110610000
NP_033056.2	NM_009030.3	102	103	102	100	107	106	106	105	82	83	84	81	Rbbp4	0.00114807	FALSE	2739401000	2042999000	2476799000	2572301000	2961099000	3753402000	1113400000	968479800	1183601000
NP_033057.3	NM_009031.3	116	117	120	118	126	127	127	126	90	91	88	90	Rbbp7	0.00010239	FALSE	4929999000	4197898000	4827601000	5945200000	6097608000	6259399000	2552200000	2374200000	2596199000
NP_033059.2	NM_009033.2	74	76	74	73	79	82	81	77	44	43	43	47	Rbmxl1	0.000251698	FALSE	1556100000	1728401000	1751500000	2557902000	2604598000	2424499000	992270300	1208601000	1380801000
NP_033060.3	NM_009034.4	94	93	95	96	114	114	115	119	186	184	180	185	Rbp2	9.51852e-05	FALSE	4244099000	3923001000	4614902000	6303295000	6609207000	8618806000	18818980000	17342990000	20192990000
NP_033063.1	NM_009037.2	31	31	29	27	29	26	29	28	27	28	28	32	Rcn1	0.194484	FALSE	121170000	58780020	75913980	20934010	80268960	56137010	32954980	60311040	101460000
NP_033068.1	NM_009042.1	90	86	84	83	179	177	175	183	284	293	298	290	Reg1	0	FALSE	1330401000	912679700	818470100	5761699000	6923408000	6360807000	32095020000	37348000000	39315050000
NP_033070.2	NM_009044.2	18	17	18	16	15	16	17	18	19	19	21	17	Rel	0.00268614	FALSE	137160000	103180000	103240100	74333960	78762040	95950000	68288020	53275020	59853030
NP_033081.3	NM_009055.4	26	30	27	32	38	35	35	37	45	37	43	40	Rfx1	0.00366072	FALSE	109379900	67805020	93943040	146269900	199620000	133090000	77710020	88595030	66096970
NP_033085.2	NM_009059.2	61	61	60	62	69	63	65	65	68	68	66	64	Rgl2	0.0243977	TRUE	10340440	29082000	27526020	39377010	30559990	45592020	32589000	32336990	40142020
NP_033086.1	NM_009060.2	94	96	95	92	99	97	98	101	125	129	129	129	Rgn	0.000195329	FALSE	1460799000	1191700000	1285401000	1294800000	1243701000	1334099000	2681300000	2909599000	3396100000
NP_033092.3	NM_009066.3	48	51	51	47	51	52	53	50	51	48	44	45	Ring1	0.0027251	FALSE	83685020	93693980	123310000	86195020	88294060	72540040	54588980	44070000	49152000
NP_033095.1	NM_009069.4	58	60	58	57	52	52	49	46	59	61	59	59	Rit1	0.0081474	TRUE	9747781	29875440	13200240	6658550	9127595	25926840	51401970	64781970	30656990
NP_033096.2	NM_009070.2	85	86	86	86	87	89	88	87	70	71	70	71	Rnps1	0.0541264	FALSE	1006500000	1090500000	679910100	1119100000	1144900000	1393101000	1168000000	996050400	858950300
NP_033098.2	NM_009072.2	103	104	103	102	104	105	103	103	116	115	117	119	Rock2	0.0069285	FALSE	864370600	962979500	990080600	1097200000	1175900000	1227499000	1200700000	1104800000	1397800000
NP_033100.2	NM_009074.2	54	56	56	59	58	58	59	58	62	59	61	60	Mst1r	0.0114468	FALSE	55140970	77456980	68405040	113640000	120830000	88976060	110230100	94574970	74646050
NP_033101.2	NM_009075.2	76	75	75	74	89	89	88	88	76	73	73	76	Rpia	0.00281099	FALSE	662429700	622390000	553779600	935590500	1011399000	880100400	843180400	707189700	596209900
NP_033102.2	NM_009076.3	174	174	175	174	191	191	191	190	153	154	152	155	Rpl12	0.00114293	FALSE	5652598000	4942804000	5401994000	6736397000	6906805000	6677697000	4448202000	5330693000	5358802000
NP_033103.2	NM_009077.2	174	173	173	174	176	176	176	176	159	157	159	159	Rpl18	0.234372	FALSE	5125396000	6557108000	5103907000	8096108000	6157799000	5010506000	6355394000	4284102000	5483897000
NP_033105.1	NM_009079.3	144	145	145	143	154	152	152	152	125	127	125	128	Rpl22	0.393169	FALSE	1824901000	2363299000	2420902000	2184001000	2161801000	2858299000	2321100000	2156001000	2343799000
NP_033106.1	NM_009080.2	171	172	172	168	176	174	175	176	151	156	151	155	Rpl26	0.172143	FALSE	2977001000	2813500000	2525101000	3742802000	2518100000	3249100000	3049400000	3538001000	2934400000
NP_033107.1	NM_009081.2	112	115	112	118	118	118	118	120	107	104	106	110	Rpl28	0.0254807	FALSE	1224800000	1208101000	1050800000	1659699000	1574100000	1381900000	1822001000	1743101000	1204100000
NP_033110.1	NM_009084.4	152	152	151	151	164	163	163	162	145	148	147	143	Rpl37a	0.0842728	FALSE	933000300	923990200	742490000	862040200	806070300	1297400000	631409700	823930000	735340100
NP_033111.2	NM_009085.2	91	89	89	88	85	83	83	83	67	65	64	64	Polr1c	0.0027831	FALSE	319710200	288230100	399879800	327010000	286420100	207350000	146890000	150440100	155540100
NP_033112.2	NM_009086.2	79	80	82	82	86	86	85	87	50	49	55	49	Polr1b	0.00105079	FALSE	281819900	187909900	258289900	210880100	234000000	233600000	110900000	105070000	79859010
NP_033113.1	NM_009087.2	76	75	78	77	74	74	75	73	69	66	67	65	Polr1d	0.00294556	FALSE	55301000	64329040	90437990	50566970	47859010	60877010	18898000	15079990	33420990
NP_033114.3	NM_009088.3	78	77	76	76	82	81	83	84	46	50	43	47	Polr1a	0.000234676	FALSE	593940200	576720200	484419800	596579700	706789600	549830000	96342020	129810000	113550000
NP_033116.2	NM_009090.5	71	70	71	72	72	71	74	73	65	66	65	65	Polr2c	0.00177149	FALSE	503969800	613139800	588199800	523519800	747999600	688660000	231160100	367149800	294450000
NP_033117.1	NM_009091.2	139	140	140	140	147	145	146	147	131	131	129	130	Rps15	0.0724808	FALSE	769479700	780879900	1035200000	1137799000	831750000	1445199000	1029201000	1150300000	1240900000
NP_033118.1	NM_009092.3	154	157	155	154	165	164	164	165	134	136	135	136	Rps17	0.0905161	FALSE	1523701000	1772100000	1443000000	2245501000	1615800000	1790000000	1854199000	2038701000	1680801000
NP_033119.1	NM_009093.2	118	122	124	124	137	138	137	139	123	126	126	125	Rps29	0.053725	FALSE	593000300	842089800	816030500	1257901000	1189700000	1779201000	508539800	763279900	1618000000
NP_033121.2	NM_009095.2	175	174	175	175	181	181	182	181	159	158	161	157	Rps5	0.017572	FALSE	4568402000	4653094000	3186502000	7858199000	5304400000	6738607000	9793895000	7734697000	5463302000
NP_033124.1	NM_009098.2	182	182	181	182	192	192	192	192	165	165	161	164	Rps8	0.126792	FALSE	14237020000	19294020000	19411000000	25620030000	25811990000	18147020000	27266970000	17375990000	17728990000
NP_033127.1	NM_009101.2	38	37	40	42	30	28	30	28	39	37	34	37	Rras	0.000930224	FALSE	791259700	539559900	673740400	262979800	274479900	225420100	235560000	261130100	369020000
NP_033129.2	NM_009103.3	95	94	93	96	106	108	106	105	35	40	42	36	Rrm1	0.000991519	FALSE	970789800	805129900	842039700	1419700000	2194499000	2637200000	196229900	136720000	184680100
NP_033130.1	NM_009104.2	68	67	66	72	65	67	69	66	18	20	24	17	Rrm2	0.0013611	FALSE	211440100	383579800	283780100	311870000	339899800	528710000	16496000	9678105	9550604
NP_033131.2	NM_009105.4	53	54	55	55	35	36	37	38	22	25	18	21	Rsu1	0.000705532	FALSE	227999900	167000000	178650100	135890000	134179900	152319900	71194960	79808980	65477010
NP_033138.1	NM_009112.2	127	131	130	128	112	112	113	113	114	118	115	120	S100a10	0.0120124	FALSE	3478899000	3459201000	2331498000	2176000000	1927500000	2162401000	2814501000	3429901000	2919201000
NP_033153.2	NM_009127.4	138	138	139	132	104	103	107	104	137	137	138	133	Scd1	0.0435789	FALSE	92936000	201779900	160570000	249200000	341759900	116250000	226790100	315480000	383080200
NP_033154.2	NM_009128.2	159	160	161	161	142	144	146	146	158	155	156	155	Scd2	0.811296	FALSE	707969900	612260100	644810200	475100000	842489500	458860200	446569700	375640000	1065100000
NP_033155.1	NM_009129.2	12	14	16	12	32	35	31	32	55	54	53	60	Scg2	0.13065	FALSE	123240000	168290000	199510000	209650000	61901970	136039900	115610000	95739020	100380000
NP_033164.1	NM_009138.3	109	108	107	107	131	130	131	132	165	167	161	166	Ccl25	0.0166032	FALSE	232949900	402370200	296080200	438939800	410199800	391449900	485060000	710820000	442019800
NP_033165.1	NM_009139.3	17	14	14	16	68	66	66	67	107	108	111	111	Ccl6	0.000160802	TRUE	8424874	10749000	25978720	56533010	48026980	46112980	224389900	197580000	253010000
NP_033168.2	NM_009142.3	58	59	54	55	51	48	50	53	77	75	80	79	Cx3cl1	0.0353585	TRUE	15792010	14823010	14001020	13070000	17616790	13598010	21535000	16477990	17442010
NP_033169.3	NM_009143.3	72	72	72	73	73	70	74	70	82	82	82	79	Sdf2	0.00177344	FALSE	114700000	88217050	60718980	107270000	83097950	97177990	201969900	229890100	156430000
NP_033171.2	NM_009145.2	115	112	115	114	92	95	90	93	102	104	106	101	Nptn	0.00590811	FALSE	1787701000	1912400000	1619100000	1529900000	1194001000	1108701000	1551599000	1652300000	1595800000
NP_033173.2	NM_009147.2	100	101	100	102	106	106	107	110	148	149	151	150	Sec23a	0.000190121	FALSE	2069099000	1903400000	1806200000	1783101000	1962400000	1943400000	4156600000	5175498000	4871403000
NP_033174.2	NM_009148.3	93	93	91	92	75	76	76	73	57	59	58	57	Exoc4	0.000189872	FALSE	986410600	934090000	1036701000	542400000	523319800	604690400	650469900	542090300	509560000
NP_033175.1	NM_009149.2	89	86	83	87	77	77	76	77	79	76	75	76	Glg1	0	FALSE	5680301000	5797306000	5765403000	2998501000	3071001000	3021302000	2719299000	2664300000	2971299000
NP_033176.2	NM_009150.3	117	115	118	112	104	104	105	103	110	108	109	106	Selenbp1	0.00109859	FALSE	6188404000	6849409000	6174593000	5965403000	4862794000	5489004000	7735106000	7268499000	7952007000
NP_033183.1	NM_009157.5	77	80	78	77	71	74	73	72	81	79	85	82	Map2k4	0.00853626	FALSE	391579800	357200100	346599900	382750100	395420200	415510000	399720200	437939900	441219900
NP_033190.2	NM_009164.3	10	10	11	12	12	12	11	12	13	12	16	16	Sh3bp1	0.0723361	TRUE	13765990	11789000	22145010	7221996	10966000	10225000	16886990	8952130	10336990
NP_033197.2	NM_009171.2	87	87	87	87	104	105	103	104	69	70	67	69	Shmt1	0.000449227	FALSE	5025605000	4733695000	4816699000	5845299000	5870903000	7047900000	3248001000	3309601000	3654601000
NP_033206.2	NM_009180.3	56	55	52	54	65	67	65	66	64	60	61	62	St6galnac2	0.43224	FALSE	112720100	129410000	105309900	90014060	116410000	86321940	42191030	154810000	94830010
NP_033210.1	NM_009184.2	29	29	29	26	33	32	34	31	57	55	57	56	Ptk6	0.000680244	FALSE	65794000	58029960	44089980	66543960	65023000	48881000	190100100	164250100	252990000
NP_033213.1	NM_009187.3	146	145	146	144	137	137	137	135	140	142	141	139	Cox7a2l	0.732042	FALSE	791549500	610850000	627650200	550979800	803250100	620639700	830140500	726720200	539360200
NP_033214.2	NM_009188.4	77	76	77	75	81	80	78	80	86	86	83	85	Sin3b	0.0476641	TRUE	22213010	34487990	30925010	33715000	32306990	26577010	12199410	4308418	31517980
NP_033216.2	NM_009190.2	105	106	105	106	103	105	104	105	107	110	108	111	Vps4b	0.224324	FALSE	1523199000	1575801000	1466101000	1598200000	1677901000	1459701000	1727000000	1573199000	1528301000
NP_033217.1	NM_009191.3	88	88	88	87	79	80	78	79	71	68	66	70	Clpb	0.0159798	FALSE	509100100	823239700	622749600	536000000	600419700	489670200	215110100	412840100	448999900
NP_033220.2	NM_009194.3	159	159	160	161	176	176	175	175	70	69	69	70	Slc12a2	0	FALSE	5305999000	5136806000	4578500000	8805600000	9276388000	9286304000	638290400	628469800	554200100
NP_033222.1	NM_009196.4	139	139	140	138	120	123	122	120	114	113	114	113	Slc16a1	0.158019	FALSE	778029600	743520400	737950100	694039900	690540000	831469600	756179800	628950300	677099700
NP_033225.1	NM_009199.2	80	83	81	83	69	73	71	75	61	59	59	60	Slc1a1	0.00077097	FALSE	93245030	101369900	104790000	57947010	78421020	57503990	46827980	55330990	37087020
NP_033227.2	NM_009201.2	87	89	87	89	77	74	74	75	43	43	40	47	Slc1a5	0.000556077	FALSE	544149600	818109900	715330100	506250300	551710100	456929700	162350000	180520000	140580000
NP_033228.2	NM_009202.5	63	57	57	57	69	67	67	67	82	79	83	80	Slc22a1	0.00863763	TRUE	10150340	15613000	22871990	28739990	22770010	28595020	33783000	50223980	29585990
NP_033231.2	NM_009205.2	112	110	113	112	101	102	102	103	146	147	148	144	Slc3a1	0.000200615	FALSE	591719800	524150000	529560000	611939600	502419700	550339800	2718199000	1957899000	2191999000
NP_033236.2	NM_009210.3	79	78	79	78	80	80	77	81	77	81	83	84	Hltf	0.0172972	FALSE	60976000	55864030	66216000	72437020	68830960	66707000	65631020	89418980	88245040
NP_033237.2	NM_009211.2	61	60	60	62	71	69	69	69	53	50	55	53	Smarcc1	0.000344121	FALSE	1534001000	1862001000	1666300000	3919900000	3528001000	3603300000	2137900000	1351300000	1370201000
NP_033238.2	NM_009212.2	42	42	40	40	50	50	51	49	44	44	47	44	Ighmbp2	0.00421471	FALSE	66853030	123610000	109440000	266590000	212050100	173240000	92443010	129350000	147009900
NP_033239.1	NM_009213.2	62	62	62	65	65	65	67	65	76	80	78	78	Smpd2	0.00187903	FALSE	963090200	682160200	917299500	733180200	848850000	708559800	1295001000	1123500000	1205500000
NP_033248.1	NM_009222.3	70	73	70	72	74	74	74	76	86	87	87	88	Snap23	0.00414118	FALSE	329729800	298910000	292469800	440029800	549979800	627029900	459470300	339979800	435020000
NP_033250.3	NM_009224.5	91	92	87	93	98	95	95	95	82	83	72	80	Snrnp70	0.00193539	FALSE	1103800000	1223599000	1355299000	1734900000	1877299000	1817800000	1635999000	1288199000	1313400000
NP_033251.1	NM_009225.2	98	97	97	99	102	103	103	101	84	79	81	81	Snrpb	0.00277155	FALSE	2325099000	2545400000	2539400000	3690102000	3483198000	2665801000	2035499000	2057199000	2057400000
NP_033252.1	NM_009226.4	76	77	77	74	81	84	81	83	44	45	42	49	Snrpd1	0.0075171	FALSE	851590500	1049599000	932700500	1066900000	1113299000	1080100000	769020000	578199700	909550300
NP_033253.1	NM_009227.3	92	93	92	92	99	101	100	99	75	76	75	76	Snrpe	0.0068489	FALSE	605530400	769020000	743750500	831889600	935860200	803680300	397900100	446599800	696380000
NP_033255.1	NM_009229.4	50	52	44	50	46	42	42	48	36	34	35	30	Sntb2	0.138857	TRUE	27263010	33297020	23531010	28468010	12969010	19171010	13851010	29253980	21724990
NP_033256.2	NM_009230.3	113	114	116	115	100	99	100	99	55	62	59	58	Soat1	0.00110109	FALSE	2672199000	1945400000	1500601000	957739600	1045401000	995630400	299129800	377740100	225289900
NP_033257.2	NM_009231.2	67	64	65	61	67	66	65	65	78	78	83	79	Sos1	0.801906	FALSE	177240000	150239900	159130000	136340100	176109900	164190000	139069900	184770000	147620100
NP_033270.3	NM_009244.4	5	8	8	6	6	5	6	6	7	18	11	12	Serpina1b	0.0127185	FALSE	102910000	100200100	90156020	58601020	59635970	62267970	81252960	105129900	56868020
NP_033271.1	NM_009245.2	11	12	9	12	9	7	10	8	15	9	15	11	Serpina1c	0.00103945	FALSE	777910300	591690000	640360300	303600100	172200100	324959800	336620000	423560100	300620100
NP_033272.1	NM_009246.3	0	0	0	0	0	0	0	0	0	0	1	0	Serpina1d	0.00441658	FALSE	96702000	75222030	118560100	29566990	28650980	44615020	58083000	88317990	47882990
NP_033283.1	NM_009257.3	74	77	76	70	34	39	34	35	24	17	21	20	Serpinb5	0.0001103	FALSE	2132001000	1744000000	1888601000	386070300	193590000	191560100	225899900	96833000	105280000
NP_033290.1	NM_009264.2	5	6	7	4	5	4	6	5	9	9	8	8	Sprr1a	0.00268634	FALSE	47004010	63241980	70578020	17666000	30533990	16575000	40704980	29322990	19527010
NP_033292.2	NM_009266.3	151	150	151	151	147	149	148	149	174	174	176	173	Sephs2	0.00290494	FALSE	410030100	275069900	253020100	183730100	172320100	187869900	429970000	346510100	394519900
NP_033295.2	NM_009269.2	94	94	93	95	89	90	88	90	91	94	95	91	Sptlc1	0.0427474	FALSE	890250000	837330600	619479700	625729700	513360200	656259800	677910300	760380200	642380100
NP_033296.1	NM_009270.3	118	118	120	118	104	106	108	105	108	107	106	105	Sqle	0.012	FALSE	1775200000	1817800000	1714901000	912210500	1095200000	1396800000	1062600000	891029400	1631000000
NP_033298.1	NM_009272.4	44	47	49	54	36	40	39	38	17	18	18	14	Srm	0.000860095	FALSE	1703100000	1635900000	1929700000	1215200000	1139501000	1164200000	1165000000	837340500	754609800
NP_033299.1	NM_009273.4	81	81	82	81	74	71	71	73	73	74	72	74	Srp14	0.085063	FALSE	258479800	229840000	279730000	287759900	107420000	124310100	160309900	222750000	155650000
NP_033300.2	NM_009274.2	71	71	69	70	68	69	69	69	51	48	47	48	Srpk2	0.00227708	FALSE	333379800	441660000	491019900	257920000	275189900	174930000	185199900	228360000	198570100
NP_033301.1	NM_009275.4	66	67	68	71	65	66	67	68	68	65	69	69	Srprb	0.0196244	FALSE	1048900000	1252999000	1006400000	1280099000	1060500000	1383101000	1421200000	1432701000	1327700000
NP_033305.1	NM_009279.3	98	96	96	96	102	102	102	103	103	104	104	101	Ssr4	0.11745	FALSE	4939603000	3323298000	3182599000	2940202000	3015101000	3320198000	3165901000	4043999000	4743105000
NP_033307.2	NM_009281.3	58	56	59	57	57	56	56	55	53	51	54	52	Zfp143	0.00720437	FALSE	30932000	25038990	21820010	43456990	45575990	43298020	36373980	35579980	19021000
NP_033310.2	NM_009284.2	92	92	92	95	97	97	97	98	106	103	104	105	Stat6	0.0127757	FALSE	454140100	237759900	229560000	460160300	536019800	528089700	411919800	466709900	476410200
NP_033313.2	NM_009287.4	66	61	65	65	62	60	60	59	72	67	65	68	Stim1	0.0335637	FALSE	1480601000	1254400000	1292399000	1078200000	997969600	1186700000	1238701000	1102400000	1435400000
NP_033314.2	NM_009288.2	28	29	31	27	18	13	14	19	30	26	26	24	Stk10	0.0163163	TRUE	42204980	20036990	26763990	14006580	11977000	10346960	25338200	15795990	17130000
NP_033319.1	NM_009293.1	3	3	4	4	4	4	4	4	3	4	4	3	Sts	0.0166443	FALSE	29142000	38371990	49074020	11193000	17180010	34549010	11050990	18269990	22053010
NP_033320.1	NM_009294.3	44	44	45	46	49	49	50	46	53	54	53	53	Stx4a	0.040801	FALSE	309020000	438479900	340059800	339000000	396660000	438880000	541070000	425849900	446330100
NP_033321.2	NM_009295.2	16	17	14	19	13	8	13	12	17	17	15	20	Stxbp1	0.0122097	TRUE	15773000	21673010	13025010	9309402	9166183	12765620	6541187	9244302	11514250
NP_033323.2	NM_009297.2	80	78	78	81	79	81	79	82	84	82	82	84	Supt6	0.000437008	FALSE	1533500000	1527600000	1666899000	1974100000	2109099000	1984299000	1129501000	1226500000	1453500000
NP_033324.1	NM_009298.3	61	63	62	64	64	63	66	64	50	49	47	47	Surf6	0.00128402	FALSE	61942980	85209060	86241980	104630100	116810000	105850000	58637980	65873990	42704000
NP_033328.3	NM_009302.3	86	86	86	86	86	85	83	86	69	69	65	68	Swap70	0.000349131	FALSE	1052300000	1035801000	948089400	815170000	961009400	1027000000	391720100	449719900	522850200
NP_033330.1	NM_009304.2	77	79	80	83	74	74	75	75	74	74	77	77	Syngr2	0.172627	FALSE	327289800	221530000	255990100	74139040	273839800	215590100	324479900	216630100	206400100
NP_033341.1	NM_009315.3	67	64	63	64	63	62	65	63	52	52	54	56	Taf6	0.00297216	FALSE	120650000	122070100	165349900	228840000	205080100	203549900	64915980	129690100	133960000
NP_033344.1	NM_009318.2	72	68	68	73	64	68	67	68	93	91	98	95	Tapbp	0.00414094	FALSE	356990000	268359900	268340000	172099900	163090100	203939900	274370000	348209800	283119800
NP_033347.1	NM_009321.2	97	95	95	94	95	93	94	94	98	97	92	95	Tbca	0.0256689	FALSE	672909900	1064299000	856179500	1346801000	1072500000	1105200000	915629900	927209800	557700200
NP_033353.2	NM_009327.3	42	43	45	47	50	51	52	55	66	65	61	64	Hnf1a	0.00046967	FALSE	80762020	84189940	90358990	209280100	232300000	197949900	212100000	223250000	167010000
NP_033364.2	NM_009338.3	102	103	106	101	110	111	112	111	101	102	102	101	Acat2	0.000758237	FALSE	1785599000	1683000000	1677599000	3095998000	2780501000	2916802000	2592999000	2447002000	1981900000
NP_033368.1	NM_009342.2	116	115	115	115	114	114	114	117	135	139	143	136	Dynlt1b	0.13523	FALSE	396390000	262019900	213239900	169940000	210170100	277270100	369150200	247009900	284110100
NP_033377.1	NM_009351.2	78	76	78	79	87	87	86	89	111	112	113	113	Tep1	0.0029428	FALSE	865080500	936959600	916230500	722769700	697589800	769560100	1074100000	1175900000	1527600000
NP_033378.1	NM_009352.3	40	41	40	40	42	43	42	45	38	36	34	34	Terf1	0.00777721	TRUE	122920000	53449980	57856990	50426970	68545000	79426040	15602600	11592840	6856114
NP_033379.2	NM_009353.2	40	43	39	39	45	45	47	47	38	37	36	35	Terf2	0.0266259	FALSE	84623030	143020100	133970100	233140000	296220000	194239900	231430100	143140000	62389020
NP_033386.1	NM_009360.4	91	93	91	91	101	101	101	101	85	84	84	84	Tfam	0.00291916	FALSE	699990000	615430000	680999600	950869900	1284100000	1236100000	747940200	656220000	930000300
NP_033387.1	NM_009361.3	92	91	92	92	99	100	98	96	63	66	65	67	Tfdp1	0.000352355	FALSE	71755030	62515010	80361980	84271020	98440050	109790000	30998000	28793000	28837000
NP_033392.1	NM_009366.4	107	107	109	106	101	100	100	99	107	103	105	104	Tsc22d1	0.0343322	TRUE	16212010	7369801	17630000	28621980	16207000	21689840	11796270	16474620	4286397
NP_033395.1	NM_009369.4	37	38	34	39	53	52	53	54	79	80	84	80	Tgfbi	0.113827	TRUE	37277020	36175010	10419130	28235990	27152000	10858250	31128020	34210980	44460980
NP_033399.1	NM_009373.3	104	103	104	104	95	94	94	96	79	77	78	76	Tgm2	0.00616192	FALSE	3686201000	4552100000	4063099000	3348999000	3843702000	3583802000	3314501000	3136099000	2916998000
NP_033412.2	NM_009386.2	87	87	85	87	92	90	93	92	103	102	101	102	Tjp1	0.00585163	FALSE	1697500000	1301100000	1263599000	2474501000	1867200000	1810801000	2258300000	2122201000	2211201000
NP_033414.1	NM_009388.6	160	160	161	160	168	169	168	168	165	169	165	166	Tkt	0.00610586	FALSE	31382970000	28696010000	32558030000	35072960000	36932980000	37544040000	35287000000	31255020000	32847970000
NP_033417.1	NM_009391.3	130	130	131	132	132	134	134	134	93	95	94	93	Ran	0.000883945	FALSE	10413010000	10823000000	9536988000	11248990000	13004000000	11595990000	8563990000	8042191000	7885695000
NP_033428.1	NM_009402.2	85	82	84	82	77	76	78	77	62	63	62	58	Pglyrp1	0.161538	FALSE	105090000	87339950	89139950	109740000	94507980	100370000	118759900	153000100	81831980
NP_033434.2	NM_009408.2	83	85	85	82	85	87	87	89	81	80	79	81	Top1	0.000233262	FALSE	2935700000	2611702000	2890601000	4288198000	4591399000	4945104000	2624401000	3069402000	2679299000
NP_033435.2	NM_009409.2	120	120	119	117	130	131	130	128	114	116	115	118	Top2b	0.000214397	FALSE	4109603000	3587600000	3940299000	5796095000	6413906000	5920007000	4199902000	4427398000	3952497000
NP_033439.1	NM_009413.1	40	38	38	42	17	18	17	19	11	14	10	11	Tpd52l1	9.62547e-05	FALSE	31678980	33872000	25718010	1962401	1019000	1118200	481930	498070	713120
NP_033441.2	NM_009415.2	174	173	175	172	166	166	165	165	177	180	174	175	Tpi1	0.0016008	FALSE	28465980000	28142960000	28547980000	33219980000	35057010000	33654970000	26616030000	26130970000	30551990000
NP_033444.1	NM_009418.3	68	68	69	66	77	68	70	72	68	63	72	72	Tpp2	0.00313013	FALSE	3145300000	2771902000	2908899000	2985100000	2991401000	3070599000	2554499000	2348799000	2647002000
NP_033448.2	NM_009422.3	45	50	48	49	54	54	52	53	53	53	54	49	Traf2	0.0492486	FALSE	25964980	18749010	18646000	49051000	34392010	20890000	26043990	44715990	54280030
NP_033449.2	NM_009423.4	67	66	67	69	72	69	73	71	87	86	87	84	Traf4	0.037917	FALSE	44444000	36932020	41624020	50253000	45080990	65091040	43569000	48965020	44856020
NP_033455.1	NM_009429.3	161	159	159	156	159	159	157	158	168	167	169	163	Tpt1	0.0431885	FALSE	4993299000	5175594000	5138803000	5129097000	5054297000	6173303000	5023094000	4419000000	4683497000
NP_033457.2	NM_009431.2	92	93	93	91	88	89	91	88	85	88	85	87	Ctr9	0.00347198	FALSE	992599700	878670300	993069600	628040400	846250400	1031000000	323590100	398740000	598649700
NP_033463.1	NM_009437.4	88	89	88	87	47	47	47	47	33	27	33	29	Tst	0	FALSE	4285200000	4568306000	4147801000	1323200000	1227499000	1281500000	1213900000	1090099000	1220100000
NP_033464.2	NM_009438.5	196	192	192	191	203	200	200	200	176	176	170	172	Rpl13a	0.0691773	FALSE	3380900000	3344999000	4078200000	4349803000	3972399000	4070002000	4161901000	3452398000	3291601000
NP_033465.1	NM_009439.1	87	90	90	96	84	84	88	88	83	82	81	82	Psmd3	0.201828	FALSE	6326204000	5198705000	5173104000	4931694000	5205706000	5589506000	5720198000	5763604000	5493795000
NP_033469.1	NM_009443.3	129	130	130	131	109	111	109	112	152	151	154	154	Tgoln1	0.00187293	FALSE	71249950	96340990	81761040	105010100	129730000	78210020	249110100	196799900	164240100
NP_033471.2	NM_009445.2	46	47	46	47	61	57	59	59	10	14	12	16	Ttk	0.00065933	TRUE	31161000	45626020	59803990	71750950	94123050	86956980	23104400	15702300	10417680
NP_033473.1	NM_009447.4	80	82	81	81	69	68	68	66	64	62	62	63	Tuba4a	0.043722	FALSE	1377100000	1297100000	1523000000	1048400000	1196200000	1247399000	1392999000	963609900	1040100000
NP_033474.1	NM_009448.4	116	116	118	119	106	107	107	106	101	102	102	97	Tuba1c	0.0834591	FALSE	5456906000	4983301000	5253300000	4744096000	3641401000	3375202000	7817310000	5205596000	3927801000
NP_033485.1	NM_009459.3	77	81	79	84	74	75	74	75	77	74	80	81	Ube2h	0.006316	FALSE	251580100	213180100	186909900	221030100	200959900	242439900	96212060	175620000	125670000
NP_033486.1	NM_009460.2	92	96	94	93	96	97	98	98	100	102	101	103	Sumo1	0.0417325	FALSE	96771060	175860000	134170000	236220000	165930000	190180000	161370000	156880000	198780000
NP_033488.1	NM_009462.2	80	81	79	83	83	82	84	87	86	84	86	86	Usp10	0.135259	FALSE	1150099000	1064801000	1035901000	1555500000	1293001000	1060101000	1379600000	1227600000	1017600000
NP_033492.1	NM_009466.2	114	116	117	116	110	111	111	114	151	150	151	152	Ugdh	0.000124155	FALSE	11208990000	11529010000	11038000000	12388010000	13583000000	12875010000	26982020000	26721030000	23994030000
NP_033493.3	NM_009467.3	90	90	92	88	85	86	85	87	151	154	156	157	Ugt2b5	0.000399659	FALSE	1267101000	1010600000	1186899000	1317900000	1189001000	907250400	4644097000	6010193000	4047503000
NP_033497.1	NM_009471.2	93	95	94	94	92	93	91	91	52	57	54	54	Umps	0.000256859	FALSE	1980800000	1759800000	1637601000	1681901000	1791700000	1391900000	621500200	646679900	607420200
NP_033501.2	NM_009475.2	136	135	136	136	137	135	138	138	190	190	193	188	Prap1	0.000231348	FALSE	74285040	88773950	65425960	159280000	136610000	172140000	270689900	262200100	224300000
NP_033504.2	NM_009478.4	85	83	81	82	79	79	79	79	80	82	80	81	Urod	0.0104976	FALSE	997670100	807059800	962629400	992380500	832789800	784779600	583280100	753979600	665530200
NP_033524.1	NM_009498.4	97	95	97	97	95	95	94	96	110	112	111	110	Vamp3	0.00567631	FALSE	852599900	870880100	812369500	717220200	505630200	797230300	1034600000	923400400	1174600000
NP_033528.3	NM_009502.4	85	87	86	85	87	85	83	87	108	106	107	108	Vcl	0.0010944	FALSE	3797500000	3488401000	3415900000	3231698000	3346600000	3617199000	4363004000	4348297000	4114397000
NP_033529.3	NM_009503.4	120	121	122	121	125	127	126	128	130	130	128	132	Vcp	0.000954435	FALSE	16569020000	16871010000	16826990000	20885020000	20733980000	20143980000	25310970000	21591010000	22223990000
NP_033530.2	NM_009504.4	77	76	77	76	93	91	92	95	109	108	108	107	Vdr	0.00213916	FALSE	180230000	132060000	148370000	312489900	318590000	385370100	253499900	248450000	361490000
NP_033533.1	NM_009507.3	76	77	79	73	64	64	66	64	61	65	64	58	Vhl	0.00178254	FALSE	47623010	61618960	58654960	59983970	51059990	49690980	37080990	27504010	31377990
NP_033535.2	NM_009509.2	162	162	163	164	157	156	157	159	195	196	192	195	Vil1	9.21147e-05	FALSE	29469030000	30490980000	28364990000	28398990000	26771030000	27218990000	47201030000	52831030000	49412030000
NP_033536.2	NM_009510.2	133	136	133	133	132	134	132	135	152	152	145	154	Ezr	0.227267	FALSE	7428896000	7901996000	7521595000	6986392000	6916198000	7890909000	6993896000	8400004000	7881797000
NP_033542.2	NM_009516.3	41	42	40	43	52	52	52	55	44	45	43	44	Wee1	0.00102799	FALSE	58632020	64689030	58293020	76143050	61506970	62764040	35204020	23430000	38684020
NP_033556.2	NM_009530.2	97	91	92	91	103	100	103	101	95	88	82	90	Atrx	0.00011629	FALSE	1019700000	1199001000	1136099000	1590399000	1742101000	1612501000	560879700	542290300	595719800
NP_033557.2	NM_009531.2	61	61	61	65	68	71	69	66	55	54	47	54	Xpc	0.000826619	FALSE	76908010	75577000	69172970	123600000	106439900	108750000	88769020	73315990	79890050
NP_033558.3	NM_009532.4	59	57	54	59	58	57	56	58	45	42	45	43	Xrcc1	0.0102421	FALSE	86476030	57516990	67294020	118110000	131769900	257479800	51220980	45893000	64709980
NP_033561.1	NM_009535.3	112	112	114	110	113	113	112	114	121	123	122	123	Yes1	0.000525332	FALSE	646520000	725299600	654120300	878410200	901549400	832020500	1406401000	1352199000	1103900000
NP_033562.3	NM_009536.4	85	83	85	84	80	85	84	84	81	81	77	82	Ywhae	0.00879497	FALSE	22104030000	21901970000	24719020000	26278000000	26941030000	27700000000	26956990000	23492990000	24574990000
NP_033563.2	NM_009537.3	79	84	82	80	87	89	89	87	86	86	83	87	Yy1	0.000206981	FALSE	57248960	50622020	44409990	107830000	119470000	125980000	36167980	48443010	34152000
NP_033572.2	NM_009546.2	72	73	74	79	71	75	75	78	87	88	88	90	Trim25	0.121069	FALSE	1877800000	1733401000	1788500000	1953501000	1945799000	1868800000	1744800000	1918500000	2069099000
NP_033577.1	NM_009551.5	98	99	98	98	99	100	102	99	118	119	122	120	Zfand5	0.0444574	TRUE	12817000	12192990	8461409	11791990	11407000	17882000	8943424	8373904	9924502
NP_033595.1	NM_009569.3	72	73	73	78	66	68	67	69	74	73	73	72	Zfpm1	0.000870715	FALSE	55479020	60159010	39848020	70885970	62872000	65606040	31131020	30286010	29379020
NP_033605.1	NM_009579.3	78	79	77	78	71	74	75	74	91	91	91	90	Slc30a1	0.0013891	FALSE	63058970	65156990	65122970	127699900	110000000	90337020	145979900	167430000	121020000
NP_033610.1	NM_009584.4	87	85	86	86	88	90	89	91	70	68	63	70	Dnajc2	0.000342857	FALSE	944799900	1032001000	1090800000	2012699000	1945200000	1598401000	726020200	810540400	921049700
NP_033722.1	NM_009592.1	100	103	103	101	100	98	100	99	96	96	99	98	Abcb7	0.358296	FALSE	1009500000	1034500000	1200000000	888649500	924499700	1133700000	1252900000	927880600	961820400
NP_033745.4	NM_009615.6	85	84	85	84	76	76	79	75	74	72	71	74	Adam17	0.00340154	FALSE	182570000	152049900	167459900	143590000	190100100	159920000	91327970	110179900	120860100
NP_033754.2	NM_009624.3	61	59	60	64	55	58	53	56	64	62	66	66	Adcy9	0.202106	FALSE	69766000	28900010	44129000	37628020	45037030	24469010	39807010	40555000	21248010
NP_033758.2	NM_009628.3	75	71	72	70	79	78	76	78	72	75	72	71	Adnp	0.000187687	FALSE	624329900	843450200	798639600	1098800000	1297499000	1349401000	339320100	383530100	404719800
NP_033764.2	NM_009634.6	98	96	97	96	95	96	94	95	66	72	70	68	Adsl	0.000565347	FALSE	3862801000	3853502000	3898999000	3101599000	3715902000	3568102000	1863599000	2173200000	2574199000
NP_033765.2	NM_009635.3	13	14	14	16	37	40	38	36	59	54	50	60	Avil	0.00153131	FALSE	34815000	26442980	39001020	124270000	97169000	46003010	221980100	199540100	138559900
NP_033773.1	NM_009643.2	143	140	139	139	132	131	131	131	148	148	143	147	Ahnak	0.00046532	FALSE	6654694000	6247906000	6302796000	4121600000	4172700000	4513400000	4149901000	4119399000	5032001000
NP_033777.1	NM_009647.5	115	116	116	113	101	101	102	100	88	84	85	80	Ak4	0.124602	FALSE	1164500000	2112599000	1518601000	1256800000	1160900000	1501299000	832600400	1091700000	1535900000
NP_033778.2	NM_009648.2	92	89	91	91	92	91	90	92	77	82	77	78	Akap1	0.00682829	FALSE	731920200	588489900	522560000	544580000	889420600	840320400	381830200	397619800	364910300
NP_033782.1	NM_009652.3	95	93	92	94	92	90	93	89	85	85	83	86	Akt1	0.00179173	FALSE	471649800	376079800	304560100	411140200	412810100	339370000	184500000	166140100	187650000
NP_033786.1	NM_009656.4	120	121	120	122	105	105	106	105	121	120	115	120	Aldh2	0.00177234	FALSE	18154990000	18703000000	18216010000	18360010000	17753990000	16781980000	21069000000	25926970000	24096010000
NP_033788.3	NM_009658.3	78	79	77	79	65	65	66	67	40	39	43	40	Akr1b3	0.000757801	FALSE	2854999000	3264100000	2915302000	2172200000	2159801000	1694399000	1781300000	1942301000	1597501000
NP_033790.3	NM_009660.3	1	2	1	2	2	2	1	2	2	1	2	2	Alox15	0.0168212	TRUE	20470010	31864010	36610000	28513100	12596910	11728000	8485124	4175747	17397280
NP_033792.1	NM_009662.2	8	7	7	6	17	20	23	23	36	33	36	38	Alox5	0.00103268	TRUE	17813520	17971750	17460930	19174990	26641980	18525010	38731000	45758980	58169990
NP_033801.4	NM_009671.5	101	98	98	97	97	95	96	95	96	96	97	97	Ankfy1	0.0199203	FALSE	900990600	1004400000	1046400000	848440500	964920400	762210000	772289600	764310000	871809700
NP_033802.2	NM_009672.3	74	76	75	73	82	84	83	83	64	68	62	63	Anp32a	0.0145605	FALSE	5042403000	6835206000	5532206000	8179401000	7183400000	7354509000	6581705000	5144799000	6417502000
NP_033803.1	NM_009673.2	80	84	84	81	45	51	45	49	44	44	45	46	Anxa5	0.000118981	FALSE	3722299000	4169402000	4417703000	705280300	1138400000	892019500	679500400	871279700	797299800
NP_033808.2	NM_009678.2	98	97	95	96	97	96	92	97	91	89	92	92	Ap1m2	0.0952811	FALSE	1843400000	1508101000	1540800000	1493000000	1587899000	1497000000	2046600000	1592200000	1683400000
NP_033810.2	NM_009680.3	91	93	91	93	94	95	96	95	98	95	95	98	Ap3b1	0.000157361	FALSE	1581200000	1602800000	1622500000	998089700	1092600000	1137100000	1271301000	1297901000	1213101000
NP_033811.1	NM_009681.5	76	75	75	75	70	71	72	72	86	90	89	89	Ap3s1	0.0471204	FALSE	242800200	293400100	258640200	202560100	271280000	220919900	329569900	295689800	251600100
NP_033812.3	NM_009682.3	73	72	72	73	69	70	68	72	70	69	71	67	Ap3s2	0.000656076	TRUE	24689990	26806980	25526990	13775010	15918570	7546987	12242500	10424540	9853706
NP_033814.2	NM_009684.2	87	87	87	86	86	86	88	87	87	86	89	84	Apaf1	0.912654	FALSE	379569900	267040100	258719800	292770000	238230000	390670200	286280000	272689900	334179900
NP_033817.1	NM_009687.2	85	84	85	85	91	90	90	91	51	48	48	49	Apex1	0.000433594	FALSE	3223501000	2688101000	3621702000	4356905000	4546194000	4214899000	2267199000	2157800000	1559000000
NP_033822.2	NM_009692.4	88	86	85	87	137	132	134	138	218	215	210	214	Apoa1	0	FALSE	1520001000	1354199000	1315200000	3946399000	4321098000	3867901000	8664505000	7599500000	7836205000
NP_033823.2	NM_009693.2	177	174	175	176	185	182	185	185	246	248	248	250	Apob	0.000127228	FALSE	9943413000	8024710000	8525491000	9874609000	9377700000	9436600000	19114010000	20397010000	20937000000
NP_033828.2	NM_009698.2	105	102	105	104	93	94	95	92	109	110	111	107	Aprt	0.0014651	FALSE	5354398000	4406597000	4772000000	2867501000	2569701000	3308800000	3682601000	3575899000	2844100000
NP_033835.1	NM_009705.3	55	55	59	55	100	101	100	103	160	165	165	164	Arg2	0.000124344	FALSE	1057201000	924719700	920430100	4201502000	4864401000	5265204000	12778990000	13231000000	16333000000
NP_033843.2	NM_009713.4	45	44	46	43	45	41	45	44	62	57	62	59	Arsa	0.0064725	TRUE	18977310	29450110	24456180	17342010	11595990	13140010	24041000	24603990	21107010
NP_033850.1	NM_009720.2	77	77	75	76	62	61	63	62	71	74	72	73	Atox1	0.599829	FALSE	304639800	300630000	116270000	219370100	246899800	168709900	214819900	297900100	100930000
NP_033851.1	NM_009721.6	131	130	128	130	126	125	125	127	161	160	159	158	Atp1b1	0.000129146	FALSE	8275205000	9534895000	9356795000	9585806000	10493000000	9426501000	17074980000	16945000000	16512990000
NP_033856.3	NM_009726.5	75	73	78	77	65	63	67	61	72	75	76	72	Atp7a	0.000489968	FALSE	306560200	265959900	272560100	118009900	95293010	150549900	185690000	152910100	187900000
NP_033857.1	NM_009727.3	99	100	100	100	82	83	81	83	92	93	95	94	Atp8a1	0.000495596	FALSE	318440100	345320200	270350100	170319900	158900000	148890000	241219900	235049900	219420000
NP_033859.1	NM_009729.3	53	50	49	55	40	40	43	39	59	58	57	56	Atp6v0c	0.00142719	FALSE	788090100	569139700	614040300	203580000	318320100	294600000	445830000	467260000	561699600
NP_033861.2	NM_009731.2	30	31	27	31	55	52	53	57	116	118	117	118	Akr1b7	0	FALSE	691099800	686520100	613379800	1540301000	1095100000	1292500000	4229898000	4561703000	4936195000
NP_033864.3	NM_009734.3	30	33	30	35	34	35	33	33	16	19	18	19	Cep131	0.00542159	FALSE	114080000	120239900	189010000	112920100	180000000	131430000	49850020	57009990	50305980
NP_033865.2	NM_009735.3	109	110	108	106	99	101	100	102	132	133	136	137	B2m	0.000351058	FALSE	294019800	288769800	305240200	213770000	180100000	175360000	426059900	349260100	379670200
NP_033866.4	NM_009736.3	109	107	108	107	117	116	117	118	123	128	120	125	Bag1	0.000705957	FALSE	195589900	149009900	172690000	373210000	386049900	433910300	424650100	325940000	324490200
NP_033867.1	NM_009737.3	33	43	36	42	39	37	40	41	40	36	34	36	Bcat2	0.0273459	FALSE	727370000	575750400	974390100	679000100	706599900	989620000	278920100	382010000	643900400
NP_033868.3	NM_009738.3	92	91	92	92	129	130	129	130	179	181	184	183	Bche	0	FALSE	419369900	340539800	371249900	1219301000	1285800000	1290599000	3875799000	3617802000	4313997000
NP_033869.1	NM_009739.3	75	75	77	77	81	80	82	81	77	78	80	78	Bckdk	0.00313769	FALSE	421090000	415590300	337910000	345990100	232410000	326480000	222049900	236439900	211370000
NP_033870.1	NM_009740.2	73	74	74	73	70	69	70	69	72	73	71	72	Bcl10	0.241858	FALSE	32931990	48337000	59850020	52621010	58139010	64499020	70096980	38120980	31756010
NP_033876.1	NM_009746.2	39	42	42	45	53	57	55	56	44	39	40	42	Bcl7c	0.00565665	TRUE	58202990	11309800	23534000	73722950	97539040	102310000	56074030	16665840	8077111
NP_033878.1	NM_009748.2	72	73	75	72	72	75	74	73	97	96	99	96	Bet1	0.00698781	FALSE	140590100	221109900	195350100	174519900	166070000	165510000	229990100	341890000	274929900
NP_033882.1	NM_009752.2	81	83	82	82	65	70	70	68	62	62	63	63	Glb1	0.000212265	FALSE	902029900	843030000	864760300	479130100	563130200	557560100	601820000	488610300	548260000
NP_033890.1	NM_009760.4	124	124	127	121	84	86	84	83	94	94	99	90	Bnip3	0.000455257	FALSE	97004060	90092990	83579980	30805000	34280020	40979980	70403010	48420980	63575960
NP_033893.2	NM_009763.3	18	13	13	19	46	43	45	45	93	96	95	90	Bst1	0.000692621	FALSE	40765990	18160010	35663000	105139900	122920000	124149900	474840100	267489900	418029800
NP_033899.2	NM_009769.4	58	59	61	60	63	63	66	64	76	71	73	71	Klf5	0.00706712	FALSE	95078940	164070000	124570000	273030100	349660200	218600000	255039900	170060000	183730100
NP_033905.3	NM_009775.4	81	80	81	83	75	80	78	75	63	64	69	63	Tspo	0.000566818	FALSE	224150000	234260000	224890000	171630000	174579900	147809900	176789900	170280000	188710100
NP_033908.2	NM_009778.3	23	23	19	21	7	7	11	12	7	9	7	7	C3	0.00159713	FALSE	329279800	321179900	318119800	112540000	112030000	129620000	295580000	229750000	141090000
NP_033916.1	NM_009786.2	93	95	96	91	88	87	86	87	73	74	71	72	Cacybp	0.000400342	FALSE	4253800000	4359003000	4314898000	4854995000	5504599000	4753299000	3220600000	2758901000	2557499000
NP_033917.2	NM_009787.2	126	124	128	125	121	124	122	122	111	114	111	114	Pdia4	0.0042926	FALSE	13651010000	12418010000	12998020000	12201990000	11956010000	12149000000	14004000000	14313000000	13169990000
NP_033919.1	NM_009789.2	69	70	65	66	83	83	80	83	115	121	120	118	S100g	0.547235	FALSE	38899990	86882050	17594010	33977000	59089980	78066010	45844000	63357970	24590990
NP_033920.1	NM_009790.5	188	189	189	187	184	185	184	184	207	211	211	210	Calm1	0.00277791	FALSE	30886970000	39354990000	35149000000	37703010000	41210990000	38531040000	45984030000	46035980000	44650000000
NP_033924.2	NM_009794.3	41	45	43	45	38	42	42	40	36	32	32	35	Capn2	0.000466667	FALSE	151630000	142040000	171120000	68824960	95830960	66292040	65432960	79042020	83928010
NP_033926.1	NM_009796.2	98	96	97	96	93	93	94	92	88	88	87	89	Capn7	0.0255693	FALSE	70747020	70227030	98145970	116800000	129469900	114810000	63557980	90203940	120880000
NP_033927.2	NM_009797.2	128	128	129	127	116	121	120	119	118	121	123	121	Capza1	0.0343123	FALSE	4049001000	3601700000	3851898000	3673299000	3013698000	2442399000	3171099000	3270800000	3642398000
NP_033928.1	NM_009798.4	77	76	74	75	71	73	69	70	82	76	77	76	Capzb	0.255738	FALSE	5379103000	4992600000	5329101000	5586698000	4781600000	5249801000	6232297000	5430493000	5014906000
NP_033934.2	NM_009804.2	105	104	103	103	117	116	117	119	172	172	174	174	Cat	0.000135325	FALSE	8329692000	6629703000	7493209000	8119990000	7819398000	8241207000	20015010000	17483010000	17360010000
NP_033937.2	NM_009807.2	88	86	89	85	115	114	114	115	135	137	137	138	Casp1	0	FALSE	1216700000	1068200000	1117700000	2993502000	3289600000	3183799000	5451599000	5688703000	5791698000
NP_033940.1	NM_009810.3	99	99	100	97	100	102	101	102	112	118	117	116	Casp3	0.000635962	FALSE	1542999000	1422300000	1595099000	2286900000	2087100000	1894300000	2883201000	2406500000	2733298000
NP_033941.3	NM_009811.4	60	59	55	56	62	62	66	63	93	93	94	93	Casp6	0.000234003	FALSE	1430201000	1431101000	1366799000	1756200000	1690600000	1614700000	3486400000	2816899000	3318899000
NP_033942.1	NM_009812.2	103	102	103	102	97	99	98	97	105	106	102	105	Casp8	0.00612299	FALSE	1496800000	1552900000	1737901000	2012000000	1525799000	1440701000	2153901000	2160001000	2137799000
NP_033958.2	NM_009828.2	97	98	98	98	110	113	112	110	33	30	30	32	Ccna2	0.00599375	TRUE	65290040	62591010	52015030	166790000	162030100	94870010	86257940	6937547	10092660
NP_033959.1	NM_009829.3	140	140	138	140	110	111	110	114	69	71	66	70	Ccnd2	0.00253255	FALSE	182220100	89553020	118230000	48451020	31804000	37364990	32018990	26397020	28076000
NP_033963.1	NM_009833.1	45	48	48	45	52	51	52	51	48	45	47	50	Ccnt1	0.0113642	FALSE	137100000	125410000	97456020	176359900	145979900	212100000	92312940	135380000	123330000
NP_033964.1	NM_009834.2	36	32	33	34	27	26	30	25	23	27	24	23	Noct	0.00056645	FALSE	50731020	51505020	50274000	26560990	25952010	32517000	32018020	25181010	36426000
NP_033966.1	NM_009836.1	136	135	135	135	136	137	137	135	106	107	103	107	Cct3	0.0248996	FALSE	15688990000	15419000000	15417980000	16316980000	15597000000	16168000000	12778010000	14479990000	15539990000
NP_033967.1	NM_009837.1	133	133	133	131	139	141	141	140	120	120	121	118	Cct4	0.23471	FALSE	8879390000	8118402000	8955290000	7944210000	8034200000	9136104000	8963510000	7729995000	7399705000
NP_033968.1	NM_009838.2	134	133	134	133	133	135	134	134	110	114	111	113	Cct6a	0.00695853	FALSE	9900596000	9454208000	8840805000	10364010000	9702803000	9698290000	8847306000	7896106000	8697996000
NP_033970.3	NM_009840.3	131	131	131	129	126	126	127	127	101	103	97	100	Cct8	0.0031444	FALSE	12783020000	13524010000	12479010000	15898000000	14577990000	13254010000	11660000000	11453990000	11169000000
NP_033977.3	NM_009847.3	123	125	123	120	113	113	115	114	114	114	113	116	Cd2ap	0.0122194	FALSE	1862001000	1926601000	1827499000	1891299000	1878900000	2134700000	1498299000	1373599000	1824199000
NP_033979.2	NM_009849.2	59	61	60	63	49	49	49	49	58	55	58	55	Entpd2	0.00271096	FALSE	158280000	142340000	141640000	81306050	85664030	63564020	153350000	122150000	97426010
NP_033989.2	NM_009859.4	101	103	101	103	106	105	102	107	94	98	95	100	Sept7	0.0172151	FALSE	1860399000	2102799000	2114200000	1975499000	2322801000	2245899000	1704199000	1860301000	1918901000
NP_033991.1	NM_009861.3	138	139	140	138	130	134	133	133	145	147	150	148	Cdc42	0.00104012	FALSE	1836800000	1752100000	1619100000	1564101000	1573800000	1267499000	2246300000	2119699000	2064599000
NP_033994.1	NM_009864.3	127	128	128	130	117	119	118	122	126	125	124	128	Cdh1	0.00209127	FALSE	4309996000	4535796000	4272800000	5513295000	5537797000	5177100000	4641703000	4629005000	3903398000
NP_034000.1	NM_009870.3	104	103	103	101	112	111	110	111	73	70	68	69	Cdk4	0.00382155	FALSE	642150000	342680100	288240000	315169800	326640100	479330300	21765990	11517000	42321980
NP_034003.1	NM_009873.3	68	65	67	68	80	82	83	82	34	40	42	38	Cdk6	0	TRUE	141190000	147730000	146500000	334480000	358899900	374880000	31650010	34852020	15890020
NP_034004.2	NM_009874.3	80	78	79	78	82	81	80	81	81	83	86	80	Cdk7	0.00319446	FALSE	465849900	412470200	268550100	266930000	270100100	263290200	189790000	107340000	136709900
NP_034005.2	NM_009875.4	87	89	88	90	93	94	94	96	83	80	81	84	Cdkn1b	0.000479704	FALSE	25002010	37022010	24115010	85931950	67624000	62129980	104300000	97221940	87421980
NP_034010.3	NM_009880.3	68	70	71	73	77	79	80	80	80	73	76	77	Cdx1	0.0166469	FALSE	33296010	15046000	20474990	31931990	50533020	60505980	13592990	14238990	35534990
NP_034018.2	NM_009888.3	5	5	5	6	13	14	13	17	23	22	25	24	Cfh	0.0014138	FALSE	123720000	103970000	117430000	207410100	210279900	195350100	155700000	189250000	222039900
NP_034024.2	NM_009894.3	33	33	33	38	44	42	45	42	75	75	75	71	Cideb	0.0011491	FALSE	83679060	74298980	84235040	103660100	102150000	76890020	177780000	152070000	221750100
NP_034027.1	NM_009897.2	133	132	133	133	133	133	133	132	164	163	159	163	Ckmt1	0.00102748	FALSE	15688990000	11974990000	13789010000	15792000000	14308980000	15489000000	29169010000	24861980000	22042980000
NP_034029.2	NM_009899.4	35	32	32	32	51	47	48	50	46	45	45	49	Clca3a1	0.000994705	FALSE	6227604	5877700	6347199	13634010	15208990	17159010	11365010	14675010	16773000
NP_034030.2	NM_009900.2	79	79	77	80	90	88	89	89	116	114	114	112	Clcn2	0.0406334	FALSE	54478020	74150020	58472010	71737010	46588010	44119020	126609900	67551000	79940980
NP_034032.1	NM_009902.4	97	96	96	100	107	108	109	109	130	130	132	130	Cldn3	0.000110381	FALSE	837090400	877439900	917470500	1644500000	1767500000	1766899000	2112800000	1910600000	1807899000
NP_034033.1	NM_009903.2	114	116	114	116	87	89	87	83	97	93	94	86	Cldn4	0.767922	FALSE	137620100	189529900	164620100	164110100	175790100	122390000	305150200	128570000	88827960
NP_034036.1	NM_009906.6	61	59	60	60	40	46	43	43	52	49	52	48	Tpp1	0.00069632	FALSE	403679900	558190000	453439900	217810100	211149900	145710000	166009900	218050100	214750100
NP_034038.2	NM_009908.2	138	139	139	136	117	117	117	118	118	117	115	115	Cmas	0.000758674	FALSE	3896901000	3764300000	4098198000	2413200000	2680701000	2589601000	3381902000	3188002000	2712699000
NP_034049.2	NM_009919.2	85	87	87	87	76	77	77	77	77	78	82	81	Cnih1	0.21193	FALSE	214819900	274719900	229250000	197659900	209690000	198960000	220689900	343960100	185940100
NP_034061.2	NM_009931.2	1	1	1	1	1	1	1	1	1	1	1	1	Col4a1	0.00742116	FALSE	2239000000	1472900000	1578000000	765189600	895300500	1136700000	1304400000	1402900000	1078900000
NP_034062.3	NM_009932.4	1	1	1	1	1	1	1	1	1	1	1	1	Col4a2	0.000760427	FALSE	3968399000	3287100000	2911300000	1255000000	1202201000	1755399000	1660099000	1870301000	1799401000
NP_034063.1	NM_009933.4	2	2	2	2	2	2	2	2	2	2	2	2	Col6a1	0.00101395	FALSE	110280000	88687030	120729900	44861010	61602020	52635000	56081960	65444040	53495020
NP_034068.3	NM_009938.4	130	130	128	131	126	125	125	126	141	142	142	144	Copa	0.000136031	FALSE	10717010000	10455000000	10381010000	9408397000	8387797000	8795710000	12764000000	13027990000	12712000000
NP_034069.2	NM_009939.3	105	105	107	104	99	103	102	102	96	95	95	97	Cops2	0.0015637	FALSE	2910800000	2748801000	2669801000	2311799000	2210301000	2276201000	2335599000	2277600000	1957399000
NP_034070.1	NM_009940.3	44	47	47	47	51	52	54	52	50	51	43	51	Coq7	0.103634	FALSE	149340100	112200000	191189900	204680000	209360000	244950000	184869900	480250000	195429900
NP_034072.2	NM_009942.2	117	118	118	117	119	118	118	119	126	125	122	124	Cox5b	0.0405118	FALSE	947789900	972930400	900179800	641769800	563239700	752309800	1288100000	1029300000	650310000
NP_034074.1	NM_009944.3	38	34	37	37	59	55	56	56	104	101	102	96	Cox7a1	0.00233878	FALSE	553390300	326809900	366569800	780189600	927050400	465590100	2121701000	1803299000	1146800000
NP_034075.2	NM_009945.3	109	111	112	110	110	109	109	109	116	120	124	116	Cox7a2	0.11112	FALSE	1504200000	1059799000	1249500000	1068200000	1136799000	1265500000	1196001000	1020000000	981720500
NP_034076.1	NM_009946.3	25	23	27	21	31	31	34	32	30	28	32	34	Cplx2	0.000459023	TRUE	2677801	5197400	8924879	31806980	32242990	44656970	28130990	26087000	28929990
NP_034079.2	NM_009949.2	76	76	76	77	66	68	64	66	90	87	89	90	Cpt2	0.000188165	FALSE	5425699000	5739196000	5230998000	3958402000	3995199000	4192502000	6271194000	6771006000	6259597000
NP_034080.1	NM_009950.2	13	15	14	15	20	20	15	21	25	24	23	23	Cradd	0.0151836	TRUE	42017020	12289840	60751980	59703970	93360980	37219990	221690000	129610000	86109020
NP_034081.1	NM_009951.4	11	12	13	13	3	3	3	3	4	3	3	3	Igf2bp1	0.000414429	TRUE	57855000	56114000	42390020	16097850	11176710	5632673	6359555	11352320	17421380
NP_034084.2	NM_009954.3	57	58	58	60	64	59	65	63	77	79	76	77	Bcar1	0.00900506	FALSE	170820100	155210000	228399900	600590400	654099600	409260000	326109800	373620300	681069800
NP_034085.2	NM_009955.3	95	94	96	95	77	79	83	82	87	87	88	86	Dpysl2	0.000141209	FALSE	9520410000	9702907000	10294010000	5554896000	5796493000	5702800000	5962296000	5748506000	6263008000
NP_034104.1	NM_009974.3	48	45	47	44	44	43	44	44	45	42	40	40	Csnk2a2	0.0583217	FALSE	1726799000	2363699000	2099299000	1759700000	2191000000	1545701000	1627000000	1748499000	1380801000
NP_034106.2	NM_009976.4	93	92	93	94	82	83	83	83	89	86	91	88	Cst3	0.0104525	FALSE	66273020	80771960	88538940	89662960	76712020	68124990	128080000	95928060	104400000
NP_034111.1	NM_009981.4	100	98	100	97	89	90	88	88	111	111	109	107	Pcyt1a	0.00591802	FALSE	1149800000	1079701000	1296100000	717330200	703470000	726829800	1057900000	1218001000	1677901000
NP_034112.3	NM_009982.5	90	93	91	92	89	87	88	87	89	88	90	90	Ctsc	0.106345	FALSE	778560500	868980100	718839700	876170500	946019800	889980500	880109700	754269700	1027500000
NP_034113.1	NM_009983.2	132	133	132	134	109	109	110	111	126	126	125	127	Ctsd	0.000254725	FALSE	2702301000	2355700000	2255999000	1394499000	1568700000	1343100000	1341200000	1271800000	1191900000
NP_034114.1	NM_009984.4	101	103	102	99	64	61	59	61	64	68	63	61	Ctsl	0.00115065	FALSE	86367950	106820000	72867030	59383030	25765010	44361980	19433000	22143990	18996990
NP_034116.3	NM_009986.4	36	35	36	35	40	42	42	36	42	39	41	41	Cux1	0.00706884	TRUE	37098990	29115000	22141000	10340000	9059704	12779990	21015010	14183910	3526248
NP_034129.1	NM_009999.4	76	75	75	76	99	96	101	102	149	150	154	150	Cyp2b10	0.000126456	FALSE	2546201000	2517401000	2160101000	3184801000	2715200000	2306201000	9308109000	7857804000	7812805000
NP_034135.2	NM_010005.3	12	14	12	11	37	38	40	36	76	73	76	75	Cyp2d10	0	TRUE	4319723	16708800	8894512	36920980	32901000	35856980	377369800	364850000	317510200
NP_034141.3	NM_010011.3	83	83	82	81	31	31	31	38	61	67	66	61	Cyp4a10	0.000132234	TRUE	204800000	150029900	185830000	6769915	3124900	4376946	10478000	19672580	7711490
NP_034145.1	NM_010015.4	65	65	65	63	48	54	55	54	62	57	64	59	Dad1	0.0181182	FALSE	1567001000	1646399000	1592200000	1830200000	1699600000	987079800	2443500000	3054101000	1838100000
NP_034149.2	NM_010019.3	77	77	77	76	82	80	81	80	60	60	59	53	Dapk2	0.00171974	FALSE	512320100	413890000	420679900	538629800	360810100	469190100	187449900	181049900	246870100
NP_034152.2	NM_010022.3	77	75	74	72	64	63	62	63	56	61	60	60	Dbt	0.000932071	FALSE	2478299000	2144799000	2318401000	1133200000	1200100000	1426899000	1216800000	1689199000	1154000000
NP_034153.2	NM_010023.4	81	79	78	79	85	85	86	85	87	90	86	87	Eci1	0.00680866	FALSE	3212899000	2495201000	2821901000	3726198000	3184102000	3158100000	5457397000	4477396000	3722102000
NP_034157.1	NM_010027.1	47	45	44	47	35	38	37	38	44	41	45	44	Ddt	0.00352992	FALSE	1109000000	1204399000	1145300000	944490100	743760300	931629600	600169700	910450200	728030000
NP_034158.1	NM_010028.3	139	140	142	139	141	142	141	142	144	145	142	147	Ddx3x	0.0478017	FALSE	8448005000	7184198000	7585709000	7569699000	6787605000	9902298000	5816606000	6623903000	6570003000
NP_034159.1	NM_010029.2	2	2	1	1	1	1	1	2	1	1	1	1	Ddx4	0.139376	TRUE	123080000	55271040	17033000	48757010	48736000	18923000	6905181	14576240	49079020
NP_034161.2	NM_010031.2	104	104	104	100	154	153	151	150	95	96	98	96	Defa1	0.337981	FALSE	577710000	279789900	269530000	401590000	300580000	516920000	194630100	290680000	434449900
NP_034176.1	NM_010046.2	103	103	102	104	121	119	120	121	173	171	175	171	Dgat1	0.000133933	FALSE	457040300	616610100	549880200	1040301000	1628399000	1203400000	3550902000	3070400000	3581202000
NP_034178.2	NM_010048.3	84	83	85	87	94	93	94	93	93	91	92	91	Dgcr2	0.0830326	TRUE	18312330	13498010	12105010	21921010	16205000	41675010	22560800	20063000	16320010
NP_034179.1	NM_010049.3	61	62	64	63	79	79	80	81	76	77	79	80	Dhfr	0.000759112	FALSE	845049700	834929500	858040100	1219301000	1324401000	1207400000	839350000	814569900	1023200000
NP_034192.1	NM_010062.3	50	51	53	52	45	43	46	43	51	50	51	48	Dnase2a	0.25464	TRUE	13752000	19586990	11951990	8923888	8788296	10006000	24595150	7265704	5085748
NP_034195.2	NM_010065.3	18	35	40	9	33	28	9	29	40	35	35	46	Dnm1	0.000237755	FALSE	619980400	632889800	613749700	569180300	684650200	627860200	1022499000	1115200000	1189700000
NP_034200.4	NM_010070.4	49	49	50	51	43	42	45	45	34	38	37	40	Dok1	0.255142	FALSE	96046970	69949980	67921030	69295980	83534030	53271010	76075030	65769040	58018000
NP_034202.1	NM_010072.4	78	74	76	72	70	67	67	68	74	79	75	74	Dpm1	0.00025131	FALSE	1896101000	1821100000	1930400000	1230800000	999690200	1141500000	1402499000	1485400000	1451601000
NP_034236.2	NM_010106.2	277	277	278	275	299	299	299	299	282	285	284	285	Eef1a1	0.00070766	FALSE	37422030000	37656980000	42743990000	49033940000	49653010000	49822010000	47477040000	46419050000	47008970000
NP_034240.1	NM_010110.5	70	72	70	74	81	79	81	80	93	87	89	91	Efnb1	0.000356956	FALSE	110280000	73271990	82457960	235860100	243020100	283199900	389040000	298530100	377619800
NP_034241.2	NM_010111.5	47	50	52	50	63	65	63	66	100	100	97	103	Efnb2	0.00338529	FALSE	33337010	31480000	21590990	65673030	95934020	137440100	296640100	188550000	456010000
NP_034247.2	NM_010117.2	55	56	53	56	59	54	54	56	51	54	55	53	Rhbdf1	0.231796	TRUE	7981405	14534000	19330000	11706000	15696010	17103000	12303820	8643123	12994000
NP_034249.1	NM_010119.5	80	78	79	79	65	65	64	65	91	89	88	86	Ehd1	0.00103114	FALSE	3430700000	3426702000	3105201000	2010099000	2433899000	2296301000	2855599000	3248001000	3358701000
NP_034252.2	NM_010122.2	60	62	58	59	61	61	63	63	57	55	52	56	Eif2b4	0.0447004	FALSE	456210200	417010200	322250000	449649800	271130100	396480200	305869900	225570100	297280000
NP_034253.3	NM_010123.3	121	122	123	124	122	126	126	127	109	109	103	113	Eif3a	0.000634761	FALSE	9849289000	8870402000	9334210000	10090010000	9645990000	9774208000	7479807000	6456001000	7512293000
NP_034254.1	NM_010124.2	35	37	36	35	36	31	33	33	42	43	39	42	Eif4ebp2	0.00617313	FALSE	74979960	78516980	71955950	88897980	77965030	58470000	34396010	58072020	30004990
NP_034269.2	NM_010139.3	82	83	83	82	67	67	66	66	51	45	44	45	Epha2	0.00127076	FALSE	121129900	134950100	92369950	59666960	98072030	73933000	39847020	27564980	36029000
NP_034272.1	NM_010142.4	116	114	114	116	103	103	103	103	72	69	74	70	Ephb2	0	FALSE	1036601000	1144499000	1100801000	1163400000	1031500000	1118099000	155299900	235149900	236399900
NP_034273.1	NM_010143.1	61	62	62	63	69	71	68	70	23	23	24	21	Ephb3	0.00159835	FALSE	118620000	98262950	113140000	198070100	425200100	414919900	12470000	25512010	21784010
NP_034274.4	NM_010144.6	83	84	83	87	98	96	95	97	84	80	81	86	Ephb4	0.00017661	FALSE	448180300	308750100	391939800	761179800	762179800	749049500	188289900	220030000	209640000
NP_034275.1	NM_010145.3	98	96	97	99	87	87	84	88	121	119	118	118	Ephx1	0	FALSE	15448020000	13995010000	13611010000	9904210000	9572206000	10664010000	23598020000	23527000000	22578010000
NP_034280.2	NM_010150.2	89	90	87	92	94	96	97	96	104	102	104	103	Nr2f6	0.137863	FALSE	80566020	76135000	101410000	100350000	95961040	86969050	66864960	84921040	90880990
NP_034283.1	NM_010153.1	96	94	94	98	134	132	134	134	164	164	161	165	Erbb3	0.00109339	FALSE	35668000	59742030	53191980	325570000	387529700	399370000	433290000	356960200	637329900
NP_034301.3	NM_010171.3	40	44	40	38	42	42	43	39	42	39	40	42	F3	0.00922298	FALSE	10324010	11814000	10202000	19046990	19272000	16931010	11991010	7579104	17046000
NP_034303.3	NM_010173.4	68	66	66	72	79	80	80	82	123	121	125	124	Faah	0.000106639	FALSE	1488601000	1292601000	1384301000	1610901000	1635900000	1798299000	4122402000	3712499000	4346296000
NP_034305.1	NM_010175.5	38	39	36	43	48	44	44	48	49	52	48	47	Fadd	0.0718719	FALSE	82465040	82147960	124369900	385640200	205989900	88309000	201350100	267830000	170600000
NP_034310.2	NM_010180.2	51	50	51	48	51	51	52	52	91	86	89	87	Fbln1	0.000649749	FALSE	706770000	765869600	927050400	383110000	290580100	198740000	379539700	445819900	423289700
NP_034321.2	NM_010191.3	118	114	119	115	113	112	112	112	117	118	115	115	Fdft1	0.119414	FALSE	623340200	573059800	585639900	572869700	511259800	543990000	556910300	671510100	550400300
NP_034323.1	NM_010193.4	106	107	108	106	99	98	100	99	88	88	87	90	Fem1b	0.00369585	TRUE	43055990	38341000	43236990	18001220	26970010	25980990	21846510	35064020	22818990
NP_034339.2	NM_010209.2	115	114	116	113	111	110	109	109	104	103	98	102	Fh1	0.0404919	FALSE	8537108000	9363502000	9369793000	7325804000	8048999000	8868901000	7994995000	8168508000	8716599000
NP_034349.1	NM_010219.3	129	129	130	132	136	137	137	137	124	125	120	125	Fkbp4	0	FALSE	5817298000	6148997000	5983807000	8484405000	8943009000	8542302000	5642100000	5461699000	5686403000
NP_034350.1	NM_010220.4	68	66	64	64	36	36	36	37	23	22	18	16	Fkbp5	0.000222512	FALSE	775170100	1043600000	956279500	193130100	197130100	251280000	210140100	129500100	120870000
NP_034364.1	NM_010234.2	48	53	50	52	53	50	53	49	51	47	45	43	Fos	0.0157864	FALSE	16355000	20374000	19831010	12777000	13898010	16310990	14744010	9846296	15443000
NP_034366.2	NM_010236.2	42	45	45	45	42	42	45	42	29	25	28	26	Fpgs	0.00534979	TRUE	55313000	46547010	31110980	36131990	40879980	57377020	12992670	13347290	21856010
NP_034368.2	NM_010238.3	83	82	82	83	98	95	97	95	99	96	98	96	Brd2	0.00168194	FALSE	337670100	297850100	439230000	377240100	306680200	365849800	154680000	151390000	188030000
NP_034369.1	NM_010239.2	104	107	107	106	108	104	105	107	131	130	130	129	Fth1	0	FALSE	1466000000	1123099000	1216001000	2506999000	2580401000	2604901000	4084702000	3869000000	4012100000
NP_034386.2	NM_010256.2	105	104	106	106	104	103	105	103	49	53	51	50	Gart	9.80916e-05	FALSE	4178899000	4416804000	4415905000	4892004000	4810895000	4387704000	2292100000	2082200000	1950301000
NP_034388.2	NM_010258.3	72	70	72	72	72	72	77	76	91	87	91	89	Gata6	0.00765129	FALSE	44961000	60061020	47041000	64353020	58747010	67478970	68343030	68077010	62910000
NP_034391.1	NM_010261.2	74	72	71	74	65	63	66	63	64	63	66	61	Rabac1	0.110738	FALSE	51512990	62391000	45922980	69159980	102970000	62506000	39257980	87307980	49572020
NP_034396.1	NM_010266.2	102	100	103	99	71	72	73	75	132	136	138	136	Gda	0.000160308	FALSE	2517302000	2091500000	2226299000	578240300	556830100	497900100	1974400000	2213301000	2066401000
NP_034400.1	NM_010270.2	77	76	78	76	72	71	71	72	70	73	73	70	Mrps33	0.00556598	FALSE	147580100	164320000	174050100	219179900	230800000	186780000	288619800	322429800	215679900
NP_034401.1	NM_010271.2	125	125	124	126	127	125	127	128	188	187	185	185	Gpd1	0.000476209	FALSE	8107397000	7026092000	7003501000	6391508000	5566203000	7576307000	14199980000	16536020000	19313980000
NP_034403.1	NM_010273.4	58	59	58	58	62	58	56	56	67	68	67	63	Gdi1	0.00997507	FALSE	818270000	882090000	1023000000	593520300	704709800	671569700	687410200	882229900	853660100
NP_034411.2	NM_010281.2	113	114	114	109	83	84	84	84	69	72	73	63	Ggh	0.000107983	FALSE	1615300000	1500900000	1749901000	414330100	644990100	538439700	290249900	281660100	277160100
NP_034425.1	NM_010295.2	96	96	97	97	87	86	87	89	97	97	99	100	Gclc	0.0026912	FALSE	801749900	1102000000	1097799000	924829800	1015800000	699119700	1778599000	1534599000	1355701000
NP_034429.1	NM_010299.3	61	62	62	66	43	44	44	45	35	36	41	40	Gm2a	0.0245554	TRUE	266029800	57460980	119410000	69042040	24628990	37799990	32776010	10251500	7736703
NP_034431.1	NM_010301.3	120	122	122	125	130	129	130	132	176	173	173	174	Gna11	0.000255243	FALSE	4891099000	4370798000	4275801000	5177702000	4793195000	5384895000	10421990000	12734000000	10730000000
NP_034433.3	NM_010303.3	102	102	102	101	101	103	103	100	112	113	114	113	Gna13	0.000441432	FALSE	1124600000	1220401000	1035200000	1318999000	1442100000	1322600000	2009599000	2258401000	1828601000
NP_034436.1	NM_010306.3	134	136	135	134	121	122	122	121	125	126	129	126	Gnai3	0.3965	FALSE	1581599000	1199500000	1580999000	1315000000	1507800000	2027299000	1628199000	1111801000	1581099000
NP_034439.2	NM_010309.4	105	106	106	108	116	115	117	118	128	125	127	126	Gnas	0.000881633	FALSE	1383300000	1367801000	1158801000	1726001000	1704999000	1634799000	1808100000	1747700000	1963101000
NP_034448.2	NM_010318.2	67	70	68	68	72	72	71	73	83	81	86	82	Gng5	0.0564996	FALSE	57576030	61778030	94797040	240899900	166060000	78851020	103859900	160439900	82047990
NP_034452.3	NM_010322.3	74	75	75	77	75	77	75	79	66	62	65	64	Gnpat	0.000466342	FALSE	664360100	656380500	564489900	568740300	445070300	489970000	259239900	231780100	324190000
NP_034454.2	NM_010324.2	73	76	76	74	43	43	44	43	45	48	49	43	Got1	0	FALSE	2179400000	2134799000	1984200000	906930200	881129500	1037200000	762149600	776809500	652610400
NP_034455.1	NM_010325.2	112	115	115	116	95	97	96	97	97	96	97	96	Got2	0.00277615	FALSE	9133907000	7635494000	8583010000	5408397000	6192202000	6671502000	7240398000	7992396000	7479392000
NP_034460.3	NM_010330.4	14	14	15	16	9	12	11	9	13	15	15	13	Emb	0.227292	TRUE	23145000	12422010	15776000	18152810	18995260	6922997	13697060	14568800	7456547
NP_034461.1	NM_010331.2	73	74	71	80	64	64	63	64	68	68	70	66	Gpaa1	0.091382	FALSE	188440100	134280000	145239900	110370000	130819900	147230100	90632980	140680000	134200000
NP_034474.4	NM_010344.4	134	134	138	134	129	130	130	129	102	104	104	103	Gsr	0.0503189	FALSE	3868601000	3643698000	3488599000	3613801000	4304699000	4501006000	3539302000	3765903000	3791501000
NP_034476.1	NM_010346.2	50	46	50	48	74	70	72	71	75	71	74	73	Grb7	0.000341137	FALSE	159200000	118530000	144460000	674599700	659790100	789249500	239590100	319450000	448640300
NP_034486.2	NM_010356.4	75	74	76	71	91	89	90	91	125	124	126	125	Gsta3	9.77186e-05	FALSE	1002201000	763830100	911559500	1632799000	1543199000	1355600000	2964499000	2650101000	2808301000
NP_034487.2	NM_010357.3	121	120	122	121	118	114	116	118	160	164	161	163	Gsta4	9.31159e-05	FALSE	3622200000	4139200000	3861101000	3842402000	3846600000	3811000000	9476208000	8127508000	8784810000
NP_034488.1	NM_010358.5	55	52	55	62	64	62	67	63	95	97	99	101	Gstm1	0.000168648	FALSE	16841020000	14176010000	14642000000	22209010000	21176010000	24938020000	42912040000	46469040000	52177990000
NP_034489.1	NM_010359.2	55	58	57	60	65	63	65	66	99	97	99	98	Gstm3	0	FALSE	9154798000	6864892000	8441998000	9868710000	10199990000	10305990000	28248010000	25700980000	26423970000
NP_034490.1	NM_010360.2	86	84	89	84	62	62	63	59	51	52	48	50	Gstm5	0	FALSE	3541600000	3417201000	3799901000	1404999000	1526899000	1269399000	1030400000	1151501000	999609600
NP_034492.1	NM_010362.3	100	101	102	102	109	108	109	112	129	129	131	132	Gsto1	0.000456619	FALSE	6985191000	6620698000	8157198000	11999010000	12588000000	13826000000	19275000000	15961010000	15286020000
NP_034493.1	NM_010363.4	56	59	54	53	72	73	73	73	76	77	80	77	Gstz1	0.000237064	FALSE	678980400	639740100	669450100	1255300000	1208300000	1185400000	1606999000	1555699000	1325900000
NP_034494.1	NM_010364.4	47	49	45	49	52	55	52	50	33	32	40	35	Gtf2h4	0.000800279	FALSE	113060000	114910000	93407040	89769000	90949020	89381980	69475970	60724040	65669040
NP_034498.1	NM_010368.1	57	59	60	64	55	58	59	63	50	52	50	54	Gusb	0.0288974	FALSE	1029700000	956639900	1059400000	1109500000	1660799000	1560701000	1436999000	1056700000	1142800000
NP_034506.1	NM_010376.4	52	50	49	52	46	47	47	45	53	47	50	49	H13	0.0119872	FALSE	1888099000	1810801000	2539698000	1615100000	1492700000	1726500000	2314399000	2163599000	2210800000
NP_034508.2	NM_010378.2	0	0	0	0	0	0	0	0	0	0	0	0	H2-Aa	0.0163671	FALSE	101079900	74754980	83058960	53740000	57170000	51512990	32418020	76940960	56040980
NP_034510.3	NM_010380.3	157	152	152	149	121	119	117	116	144	143	139	134	H2-D1	0	FALSE	1986599000	2075000000	1999201000	801339800	850970400	789749500	911640200	951360300	1091500000
NP_034515.1	NM_010385.2	78	78	77	77	75	73	73	74	70	72	64	71	Pfdn6	0.0093149	FALSE	447959900	503280000	457810100	363749900	429130100	502819700	377119900	299330000	331520200
NP_034521.1	NM_010391.4	87	87	89	84	62	63	67	66	91	93	89	90	H2-Q10	0.0282223	FALSE	178470000	94900990	149760000	67162030	104610000	81813050	73133020	114089900	90675040
NP_034541.2	NM_010411.2	101	101	103	102	92	92	91	92	87	90	91	86	Hdac3	0.00352786	FALSE	130180000	145730000	135030000	125680000	188760000	171360000	101260000	80284030	85811950
NP_034544.1	NM_010414.3	93	89	90	90	86	84	85	86	76	73	76	76	Htt	0.000194849	FALSE	625580000	639059600	575739700	523359900	461860100	482490200	233490100	251199900	305650000
NP_034551.2	NM_010421.4	106	105	106	106	87	89	89	90	94	93	93	94	Hexa	0.000231579	FALSE	1787401000	1664100000	1840999000	1036799000	1012800000	936559500	1164300000	1237100000	1330599000
NP_034552.1	NM_010422.2	107	107	107	108	97	94	95	97	127	127	131	129	Hexb	0.000883019	FALSE	4466695000	4235802000	5307698000	3032002000	3010898000	3629702000	5270999000	5229698000	5450907000
NP_034565.2	NM_010435.2	66	64	61	64	64	63	63	60	57	56	56	54	Hira	0.00370012	FALSE	183230100	146740000	194569900	215849900	217230100	196649900	158340000	121400100	99654970
NP_034571.1	NM_010441.2	45	46	42	45	41	41	38	39	21	22	17	19	Hmga2	0.00150827	FALSE	24870990	29073000	30865010	16370010	15678010	14608000	12504000	19717000	10346000
NP_034572.1	NM_010442.2	33	32	35	31	17	13	14	11	15	13	13	13	Hmox1	0.00045122	TRUE	80818960	70466980	52521000	7744644	12820000	18098000	15909820	5964796	16890010
NP_034573.2	NM_010443.2	66	67	70	70	64	67	65	67	68	70	70	71	Hmox2	0.101532	FALSE	2254800000	2081600000	2345501000	2053699000	2247800000	1934301000	1881799000	1978801000	2209599000
NP_034578.1	NM_010448.3	119	122	120	122	134	134	134	135	110	110	105	112	Hnrnpab	0.000822144	FALSE	2746999000	3823101000	3523302000	5671401000	5199296000	5972505000	2277399000	3152898000	3353301000
NP_034608.2	NM_010478.2	57	57	61	61	35	42	37	33	40	42	36	36	Hspa1b	0	FALSE	1883800000	1929601000	1782700000	335559800	421469800	417330100	360740000	416540200	308739900
NP_034610.1	NM_010480.5	151	153	154	151	145	146	144	145	113	114	111	115	Hsp90aa1	0.000931173	FALSE	20810000000	22049970000	22416980000	21486000000	22779980000	19934000000	16899990000	14622000000	13355990000
NP_034611.2	NM_010481.2	165	166	166	163	158	159	158	158	138	142	135	142	Hspa9	0.0205289	FALSE	23720010000	22261990000	22247980000	18962990000	21631010000	20074000000	21990000000	21001980000	19600020000
NP_034641.1	NM_010511.3	102	105	104	103	110	112	109	111	125	125	127	124	Ifngr1	0.012513	FALSE	101070000	156109900	128850100	154630000	161740100	153260000	155660000	219049900	210460100
NP_034643.2	NM_010513.2	67	63	65	65	67	64	63	63	46	44	48	48	Igf1r	0.054489	FALSE	72628990	76846010	93484990	53913990	40421020	64118040	83496050	14857010	35172010
NP_034645.2	NM_010515.2	153	151	152	152	115	113	115	116	123	124	123	126	Igf2r	0	FALSE	5068496000	5333302000	5001902000	1596599000	1573501000	1713700000	1386200000	1355100000	1363001000
NP_034674.2	NM_010544.3	49	45	47	49	59	59	58	60	73	69	72	70	Ihh	0.026283	FALSE	51476020	76118990	47177020	78372000	97619020	78327050	58058970	68519990	78602050
NP_034676.1	NM_010546.2	72	73	74	74	68	68	69	68	60	62	59	62	Ikbkb	0.00208191	FALSE	182829900	126460000	172830000	88947940	119550000	127670100	50318020	66785010	79650020
NP_034708.1	NM_010578.2	120	123	123	122	119	121	118	120	115	115	113	118	Itgb1	0.00825454	FALSE	1260799000	1472900000	1381000000	1995501000	1764999000	1592699000	1587299000	1401100000	1561700000
NP_034709.1	NM_010579.2	104	102	105	105	103	102	104	103	115	115	115	114	Eif6	0.0355581	FALSE	968960100	1345900000	1052000000	1142499000	1165299000	1376799000	1675401000	1214400000	1590801000
NP_034714.1	NM_010584.3	159	162	159	159	187	188	188	187	142	141	142	139	Itln1	0.000211797	FALSE	8109605000	8199301000	8898805000	16979990000	16143010000	16063980000	11299010000	13219010000	10173000000
NP_034719.2	NM_010589.6	49	53	53	56	34	35	39	33	20	19	18	17	Jak3	0.0475775	TRUE	4395700	4372203	4169899	20556410	6332816	9684991	7242381	7296238	10364130
NP_034743.3	NM_010613.3	75	78	79	82	81	82	83	83	76	71	73	74	Khsrp	0.000394608	FALSE	2930202000	3197601000	2972600000	3931001000	4399705000	4451897000	3032102000	2667201000	2729701000
NP_034745.1	NM_010615.1	95	98	96	96	111	114	112	112	36	38	33	36	Kif11	0.000513737	TRUE	100630100	129219900	103730000	342450000	302190100	244199900	33750680	13864000	102250000
NP_034750.1	NM_010620.1	71	68	70	72	91	89	90	90	41	41	41	40	Kif15	0	FALSE	249190100	285219900	243670000	541039900	562840000	530419700	52036980	62068980	73102960
NP_034759.1	NM_010629.3	62	61	64	64	54	48	52	51	37	37	34	38	Kifap3	0.000681907	FALSE	234879900	132610000	172820000	39299000	27582990	33515990	15926000	12081010	17349990
NP_034764.1	NM_010634.3	60	61	61	61	64	67	68	63	54	49	50	49	Fabp5	0.0128462	FALSE	1501500000	1429301000	1608300000	2622299000	2072401000	2298399000	2695999000	2131801000	1693101000
NP_034769.4	NM_010639.8	18	18	18	20	51	51	53	52	65	63	68	66	Klk1	0.000216165	FALSE	120639900	150010100	106190000	1229200000	1238000000	1571900000	3103699000	2376700000	2457801000
NP_034785.1	NM_010655.3	118	117	118	119	121	122	121	119	99	100	102	102	Kpna2	0.00187427	FALSE	1084000000	604620000	678089600	676639700	734169600	883100500	122030100	168290000	210380000
NP_034794.2	NM_010664.2	141	141	140	140	159	159	158	156	129	128	124	125	Krt18	0.00495988	FALSE	24746030000	28274980000	26238010000	29911000000	31886000000	34425030000	29056010000	28448970000	27568990000
NP_034810.1	NM_010680.1	51	50	46	52	31	34	31	25	28	28	30	27	Lama3	0.0184396	FALSE	76623020	87726010	91263030	49077980	29756000	9903504	33327010	24526990	90700940
NP_034813.2	NM_010683.2	72	71	69	74	47	45	46	46	42	42	46	41	Lamc1	0.000931587	FALSE	161549900000	143670100000	140439900000	82349000000	72413070000	73721970000	122169800000	118609900000	87362920000
NP_034814.2	NM_010684.3	150	150	151	150	125	127	127	128	156	156	160	157	Lamp1	0.00103803	FALSE	1147000000	1049699000	1226601000	695880200	746850400	661070100	884950600	1101000000	1042200000
NP_034815.2	NM_010685.4	123	123	122	122	93	95	93	96	101	101	102	103	Lamp2	0.000225455	FALSE	1168100000	1289000000	1308799000	466669800	518229700	656259800	574929700	485330100	613100100
NP_034818.1	NM_010688.4	95	95	94	95	98	96	94	96	127	123	124	122	Lasp1	0.000496943	FALSE	1740301000	2557198000	2027501000	3038201000	2377300000	2261700000	4090301000	4610902000	4405700000
NP_034820.1	NM_010690.1	79	78	78	75	84	84	84	84	84	85	86	87	Lats1	0.220874	FALSE	52085980	55597020	40019980	55435980	64667990	69483040	32841990	49231020	78767980
NP_034829.1	NM_010699.2	183	184	184	184	165	167	168	167	194	193	193	190	Ldha	0.0110675	FALSE	33484980000	29468020000	29145960000	31733010000	30772030000	31954030000	50531010000	38838010000	36198970000
NP_034835.1	NM_010705.3	91	93	94	92	52	54	50	49	42	39	40	39	Lgals3	0.000137831	FALSE	4313496000	3894702000	3623599000	958840600	611490000	1283999000	662110100	781869600	931459600
NP_034837.1	NM_010707.2	111	111	110	110	107	106	109	109	99	97	101	99	Lgals6	0.000490756	FALSE	1240600000	888970400	996850000	1384400000	1307699000	1037901000	2241399000	2024600000	2366100000
NP_034848.1	NM_010718.4	97	97	96	98	127	127	126	126	92	91	94	93	Limk2	0.000380363	FALSE	632639700	435060300	361550200	1256200000	1359200000	1660900000	472919800	372800200	516170200
NP_034849.2	NM_010719.5	42	42	38	39	35	39	31	32	56	50	47	47	Lipe	0.000220712	FALSE	355940000	197140000	293900100	181800000	185590100	312610200	801770000	802569700	862560000
NP_034850.3	NM_010720.3	52	53	54	53	57	56	57	58	43	41	43	40	Lipg	0.00660211	FALSE	97652970	108450000	84290960	86558050	93879970	91317940	71392990	78941970	70616020
NP_034851.2	NM_010721.2	80	80	77	79	93	90	92	88	51	46	45	52	Lmnb1	0.000236035	FALSE	8375010000	8281991000	8418103000	12835000000	13503000000	11852010000	8925196000	8218401000	8372995000
NP_034852.2	NM_010722.5	87	88	87	90	98	96	97	99	86	88	83	86	Lmnb2	0.000605019	FALSE	1251301000	1437900000	1422701000	2049801000	1841600000	1876599000	1915401000	1777901000	1905399000
NP_034854.2	NM_010724.2	34	35	35	35	27	33	28	32	48	51	49	50	Psmb8	0.00996106	FALSE	217750000	224649900	166940000	142010000	125740000	147699900	262070100	230470100	175140100
NP_034856.1	NM_010726.2	87	87	88	84	87	87	86	87	115	116	116	120	Phyh	0.000151014	FALSE	1476099000	1297300000	1473999000	1158300000	1414400000	1352700000	2502499000	2458799000	2423201000
NP_034860.2	NM_010730.2	96	98	97	93	29	33	32	31	19	26	24	19	Anxa1	0	FALSE	3249598000	3473702000	3376001000	104660000	107970100	160650000	54765000	78086030	65909970
NP_034877.2	NM_010747.2	36	46	9	8	32	39	38	41	32	25	32	34	Lyn	0.00287871	FALSE	230140100	226100000	185390000	423900100	472829800	364489800	442880300	384750000	291060000
NP_034878.2	NM_010748.2	56	56	56	54	50	49	45	49	49	50	51	50	Lyst	0.0126799	TRUE	9323000	18541010	18900000	8304996	11315990	10621000	3724505	4418300	9527097
NP_034879.2	NM_010749.6	135	135	136	134	126	126	125	127	121	123	123	122	M6pr	0.0187606	FALSE	1018500000	927539600	1023100000	793070500	783689900	753790200	728629900	1007500000	755299500
NP_034882.2	NM_010752.3	55	53	55	57	60	62	58	58	43	47	36	45	Mad1l1	0.0282795	FALSE	267260200	208580100	202300000	288859900	358019900	384909800	155029900	331510100	229750000
NP_034886.1	NM_010756.3	39	40	38	44	44	44	42	42	45	42	45	45	Mafg	0.425464	TRUE	9521997	9763103	10462990	10359010	11295990	12797000	8296195	17450860	9063801
NP_034893.1	NM_010763.2	107	105	104	103	102	105	102	103	103	105	103	103	Man1a2	0.00654125	FALSE	492730200	524489700	645320200	368980000	350139900	373869800	364069900	339409900	487630000
NP_034894.2	NM_010764.2	90	91	91	93	85	86	86	85	90	88	91	88	Man2b1	0.0004625	FALSE	1796600000	1475299000	1491700000	1024700000	1059301000	891720100	824540300	801799700	859840000
NP_034901.2	NM_010771.6	128	128	129	125	136	137	135	135	114	116	116	114	Matr3	0.00268042	FALSE	3601500000	3383002000	3527101000	4513400000	3938398000	5076396000	3257599000	3001701000	3325500000
NP_034903.2	NM_010773.2	89	89	88	88	89	91	90	90	85	83	82	83	Mbd2	0.0944616	FALSE	226860000	314969900	239710100	307910000	371869800	270809800	301459900	231510000	256580000
NP_034920.2	NM_010790.2	56	58	60	59	68	70	70	67	21	20	18	20	Melk	0.000858137	TRUE	73000970	66084040	85216040	122470000	105020000	90035000	11876610	43839990	22353030
NP_034922.1	NM_010792.1	36	37	33	36	33	34	35	37	18	18	16	16	Mettl1	0.0155797	FALSE	230770100	181819900	141110000	178150100	329640000	341749900	171249900	103390000	126069900
NP_034928.1	NM_010798.2	97	100	99	99	86	87	87	85	68	62	68	64	Mif	0.00300756	FALSE	7226493000	8695006000	7019909000	8518303000	5584498000	6271393000	3800901000	4236698000	2720701000
NP_034929.1	NM_010799.2	98	98	100	98	84	85	83	85	101	101	102	100	Minpp1	0.000435139	FALSE	460879900	510660000	460540000	248290000	286789900	318790100	338200000	313150000	364409800
NP_034937.1	NM_010807.4	55	53	55	57	55	54	53	57	71	69	71	70	Marcksl1	0.0108147	FALSE	51412020	89676000	87769980	42327010	100600000	89943030	41438000	9583299	9564794
NP_034947.1	NM_010817.2	57	59	61	64	58	62	60	65	55	53	54	57	Psmd7	0.0285049	FALSE	2036899000	2304400000	2363099000	2351702000	2391400000	1744000000	3342201000	2721500000	2435901000
NP_034952.2	NM_010822.3	50	49	49	49	50	47	51	51	42	46	38	43	Mpg	0.0795608	FALSE	84642060	96388010	115640000	129120000	128260000	101570000	116920100	94724000	80467020
NP_034959.2	NM_010829.2	44	45	46	45	63	65	63	66	57	56	57	58	Msh3	0.00327608	FALSE	41307980	32381990	37822990	115290100	84049040	59412010	15410000	27116990	34858980
NP_034960.1	NM_010830.2	89	88	89	92	99	97	98	98	80	76	78	81	Msh6	0.000338298	FALSE	2360901000	1989201000	1702600000	2570499000	2858299000	3104499000	1059900000	1034000000	966930400
NP_034981.1	NM_010851.2	49	45	48	51	44	49	45	46	57	53	53	55	Myd88	0.208709	FALSE	159399900	88547960	97956060	63356960	75385000	115950000	120870000	70502020	97779060
NP_034990.1	NM_010860.4	142	143	141	141	139	139	138	138	149	153	147	151	Myl6	0.302413	FALSE	9940600000	10822000000	9771908000	10897000000	9379609000	10717010000	10690010000	11889990000	9853587000
NP_034993.2	NM_010863.4	78	77	76	80	79	68	68	70	54	53	41	48	Myo1b	0.000170261	FALSE	1747799000	2070900000	1797700000	1478699000	1472900000	1361400000	457690300	456440000	485240300
NP_035004.1	NM_010874.3	55	55	55	52	59	56	56	59	73	73	74	74	Nat2	0	FALSE	525089800	471480300	465369800	562659900	590320300	569540100	983570400	981459600	1010801000
NP_035009.3	NM_010879.3	90	91	89	92	97	97	97	98	95	94	94	96	Nck2	0.000648936	FALSE	311409800	272269900	340000000	487889900	489089900	415040100	285530100	264940000	234250100
NP_035010.3	NM_010880.3	112	112	110	109	113	114	113	116	81	80	75	80	Ncl	0.000188812	FALSE	29523000000	34047990000	30364990000	36744990000	41656990000	38230950000	18595010000	18647010000	18565980000
NP_035015.2	NM_010885.5	77	79	78	74	82	82	82	81	89	94	87	87	Ndufa2	0.00827915	FALSE	260680000	367659800	420170200	372600100	365539900	178260100	648959800	580519800	464890100
NP_035016.1	NM_010886.2	110	108	108	107	107	104	104	104	104	107	104	105	Ndufa4	0.343842	FALSE	2774299000	3001300000	2965099000	3002499000	2723001000	2758999000	2746099000	3065500000	2488300000
NP_035017.2	NM_010887.2	92	91	91	89	81	82	81	81	82	84	81	82	Ndufs4	0.00530271	FALSE	1692501000	2427501000	1620901000	1532199000	1967000000	1867400000	2722900000	2961698000	2543301000
NP_035018.1	NM_010888.2	70	71	70	72	72	69	70	72	77	77	75	74	Ndufs6	0.0958798	FALSE	263550000	335530100	184060000	186229900	160930000	254189900	406950200	401150100	177379900
NP_035020.2	NM_010890.3	136	136	137	136	144	146	145	146	111	111	110	114	Nedd4	0.000229244	FALSE	2239400000	2569701000	2185101000	2474701000	2029099000	2255400000	785409700	733920200	670829600
NP_035021.1	NM_010891.2	133	132	133	130	122	124	123	124	114	115	118	116	Sept2	0.00299685	FALSE	692140400	821830400	1033000000	713720400	867369800	743459500	478640000	463750200	350150000
NP_035023.3	NM_010893.3	99	97	99	101	67	67	66	67	72	68	72	69	Neu1	0	FALSE	563779800	494959800	512440000	59936010	84018040	55842990	57363970	52967000	60442020
NP_035030.2	NM_010900.3	38	35	36	36	37	35	36	37	30	30	31	28	Nfatc2ip	0.00928163	FALSE	56208000	59577970	80395980	127420000	101770000	84600990	72962950	69043960	47296990
NP_035037.2	NM_010907.2	74	76	74	77	73	73	72	71	75	73	76	72	Nfkbia	0.164829	TRUE	7205134	33683020	38832010	41402020	44530980	43156010	30849960	50715000	9577346
NP_035041.2	NM_010911.2	86	88	88	88	86	88	87	88	77	79	78	78	Nfs1	0.011275	FALSE	1168599000	923460200	1104200000	1001500000	948010500	1023600000	829509700	809169900	907310400
NP_035047.2	NM_010917.2	26	23	24	27	6	6	5	6	5	7	5	7	Nid1	0.000453229	FALSE	96315000000	82956990000	82732030000	42061980000	42889010000	44682010000	63895050000	65399050000	50301050000
NP_035052.2	NM_010922.2	67	66	68	70	64	68	68	66	61	64	61	62	Mrpl40	0.065776	FALSE	752020400	545889800	532540400	697430300	913540500	794960000	886380300	642369900	677480300
NP_035055.2	NM_010925.2	111	110	109	109	107	107	103	103	99	98	89	96	Rrp1	0.000345801	FALSE	377910000	433070100	352969900	363130100	266830100	361410200	106160000	79979030	65285030
NP_035056.1	NM_010926.5	66	66	68	71	62	62	63	59	57	59	57	55	Emc8	0.0489982	FALSE	1646201000	751319800	953649700	695870100	626909700	579290000	660950400	908360600	721450400
NP_035058.2	NM_010928.2	62	57	57	58	56	59	57	56	29	29	26	22	Notch2	0.00178059	TRUE	77381960	110870100	61508030	72062010	42558980	60073970	12698180	7126503	10519710
NP_035071.3	NM_010941.3	68	68	71	68	71	68	70	69	67	71	71	68	Nsdhl	0.00349218	FALSE	3568701000	3064001000	3503098000	4268199000	3754399000	3981601000	4021898000	4344803000	4284102000
NP_035076.1	NM_010946.3	58	57	54	59	53	55	55	58	56	55	56	49	Ntan1	0.0308146	FALSE	73005980	60048000	49001020	45672010	43413980	53300030	54355000	31872020	30847020
NP_035078.1	NM_010948.3	91	92	91	92	83	81	82	85	60	64	50	63	Nudc	0.00103954	FALSE	2711201000	3346998000	4018598000	3351599000	3224000000	2795599000	1520001000	1234901000	1182800000
NP_035086.2	NM_010956.4	103	106	104	109	109	107	109	107	140	147	144	145	Ogdh	0.00125964	FALSE	528179800	421009800	504960200	638130000	464239700	362019900	872890400	893750100	1083500000
NP_035145.2	NM_011015.2	20	24	22	24	30	30	30	27	8	11	10	7	Orc1	0.00170952	FALSE	56341030	67993980	56809030	81949990	55678000	67877040	34143020	29616990	32396980
NP_035159.3	NM_011029.4	202	201	200	203	211	211	211	210	173	173	170	173	Rpsa	0.0403168	FALSE	11788000000	11079990000	12190990000	16271010000	16948000000	11908990000	12879000000	15147010000	12710010000
NP_035162.1	NM_011032.2	190	191	191	191	184	184	185	186	236	237	237	237	P4hb	0.000119535	FALSE	60261930000	61446000000	58250020000	47033960000	56903050000	54084040000	101760000000	98016030000	102550100000
NP_035164.1	NM_011034.4	163	164	165	165	155	155	156	156	164	169	170	168	Prdx1	0.00748347	FALSE	12604990000	12340990000	15854010000	13633990000	13387000000	13799990000	17529020000	16130000000	16525000000
[truncated: 5,460 more rows]
