# Supplementary material for: Integrative multi‐omics analysis of intestinal organoid differentiation
Source: Mol Syst Biol. 2018 Jun 26;14(6):e8227. doi: 10.15252/msb.20188227 (PMC6018986; doi:10.15252/msb.20188227)
Supplement: Supplementary file 3 — Dataset EV2 [file MSB-14-e8227-s003.xlsx]

## Sheet: Table of contents
Expanded View Dataset 2, related to Expanded View Figure 1B
Relative abundances of polar and organic metabolites. Relative metabolite abundances were quantified with mass spectrometry based lipidomics and metabolomics.

## Sheet: Metabolite abundances
polar/organic	ion	row m/z	Molecular formula	putative ID	putative name	FDR	CV1	CV2	CV3	ENR1	ENR2	ENR3	EN1	EN2	EN3
polar	ESI-	413.272	C26H38O4	HMDB12516	11'-Carboxy-alpha-tocotrienol	0.0138822	323032	463054	322018	125887	206208	232875	205959	241675	126196
polar	ESI+	311.221	C18H30O4	HMDB13623	12(13)Ep-9-KODE	0.0255684	402950	1.46403e+06	1.11036e+06	405067	201313	373676	316162	323544	69407.5
polar	ESI-	311.224	C18H32O4	HMDB03871	13-L-Hydroperoxylinoleic acid	0.0188225	368806	396529	319295	293121	366790	272829	252236	109965	248110
polar	ESI-	295.226	C18H32O3	HMDB04667	13S-hydroxyoctadecadienoic acid	0.0063112	105185	240133	166234	27154.9	30115.1	17500.2	31154.6	35075.2	35331.8
polar	ESI-	270.133	C11H19N4O4	HMDB11654	2-(3-Carboxy-3-(methylammonio)propyl)-L-histidine	0.181382	64917.2	136623	78366.4	91419.1	62906.4	71409.6	100922	22908.4	41574.1
polar	ESI-	131.071	C6H12O3	HMDB00317	2-Hydroxy-3-methylpentanoic acid	0.221346	64276.5	150292	57309.6	37575.6	93313.9	27375.8	66877.4	48457.7	78704.8
polar	ESI-	129.055	C6H10O3	HMDB00408	2-Methyl-3-ketovaleric acid	0.0397189	183636	206405	181521	180974	221487	192945	136509	185725	141161
polar	ESI-	158.081	C7H13NO3	HMDB00339	2-Methylbutyrylglycine	0.0837504	514340	593259	311941	327069	521650	438631	371394	264638	279791
polar	ESI-	325.112	C12H22O10	HMDB06590	2-O-a-L-Fucopyranosyl-galactose	0.0131198	117278	119922	121096	108000	101157	87107.5	111346	118333	111326
polar	ESI-	141.092	C8H14O2	HMDB00392	2-Octenoic acid	0.119075	224712	329168	181708	207308	117145	173749	191853	201024	279963
polar	ESI-	187.133	C10H20O3	HMDB02203	3-Hydroxycapric acid	0.00413092	2.83103e+06	3.55571e+06	2.77557e+06	1.53388e+06	1.89619e+06	1.70782e+06	1.68048e+06	1.83369e+06	1.715e+06
polar	ESI-	159.066	C7H12O4	HMDB00555	3-Methyladipic acid	0.00634442	77359.4	57259.2	75422	150423	131742	111010	136845	163877	120024
polar	ESI-	165.043	C6H6N4O2	HMDB01886	3-Methylxanthine	0.0473323	56118.5	52711.8	92916.2	93238.1	96124.3	134515	110197	93167.1	81084.4
polar	ESI+	132.065	C5H9NO3	HMDB00725	4-Hydroxyproline	0.00216139	151010	63418.6	73820.4	102125	148862	56872.6	411076	413735	359186
polar	ESI-	182.045	C8H9NO4	HMDB00017	4-Pyridoxic acid	0.265387	652753	631332	657283	649998	644378	618375	595495	645783	642535
polar	ESI-	387.239	C20H36O7	HMDB12109	5,6-Dihydroxyprostaglandin F1a	0.00446235	161031	199482	160556	53077	91950.1	99051.8	69010.7	83886.8	83915.1
polar	ESI-	134.047	C5H5N5	HMDB00034	Adenine	0.0106674	16247.8	15036.6	5052.93	50698.4	28993.7	65634.9	9212.28	22454.6	7899.84
polar	ESI+	268.103	C10H13N5O4	HMDB00050	Adenosine	0.000946279	585308	667064	915003	587550	692507	782356	1.91387e+06	2.3937e+06	2.05166e+06
polar	ESI-	505.986	C10H16N5O13P3	HMDB00538	Adenosine triphosphate	0.00894104	4871.18	2683.34	5820.42	34652.8	12898.7	29565.3	99419.8	138672	49373.2
polar	ESI-	115.04	C5H8O3	HMDB00019	Alpha-ketoisovaleric acid	0.140841	108516	109439	64220.2	110852	144443	103085	118529	108602	106268
polar	ESI+	322.275	C20H35NO2	HMDB13624	Alpha-Linolenoyl ethanolamide	0.222634	49605.4	108859	29557	74463.2	20920.9	8774.47	33057.1	16088	48013.2
polar	ESI-	153.128	C10H18O	HMDB04043	Alpha-Terpineol	0.00685546	701850	1.01031e+06	715266	247224	436769	435593	370509	422879	435201
polar	ESI+	162.075	C6H11NO4	HMDB00510	Aminoadipic acid	0	32521.3	62012.6	22722.5	90446.4	92744.2	102619	197725	193357	194666
polar	ESI-	301.164	C11H22N6O4	HMDB28707	Arginyl-Glutamine	0.0426452	203898	309840	215109	153127	198450	164631	171100	156119	192311
polar	ESI-	301.2	C12H26N6O3	HMDB28714	Arginyl-Lysine	0.276451	54014.2	105490	69990.2	53517.3	95914.4	22876	69897	101389	73187.4
polar	ESI+	118.085	C5H11NO2	HMDB00043	Betaine	0.00281922	1.97928e+07	2.11712e+07	2.05881e+07	7.66345e+06	8.12905e+06	8.0945e+06	7.04292e+06	7.07496e+06	431233
polar	ESI-	115.076	C6H12O2	HMDB00535	Caproic acid	0.00583888	884113	1.04036e+06	920851	613532	763357	690573	638406	632526	712466
polar	ESI+	202.143	C10H19NO3	HMDB00832	Capryloylglycine	0.0254737	9.57491e+06	1.12912e+07	1.02812e+07	7.66384e+06	1.07867e+07	8.78555e+06	7.2305e+06	7.98791e+06	7.89963e+06
polar	ESI-	419.258	C21H41O6P	HMDB07004	CPA(18:0/0:0)	0.0030707	251932	157253	291750	10293.2	6176.87	7509.78	42246.7	11708.8	37784.3
polar	ESI-	102.056	C4H9NO2	HMDB00092	Dimethylglycine	0	1.57146e+06	1.70827e+06	1.70438e+06	1.29076e+06	1.31884e+06	1.39367e+06	967494	1.00764e+06	936991
polar	ESI+	160.133	C8H17NO2	HMDB00991	DL-2-Aminooctanoic acid	0.015466	4.17983e+06	4.75549e+06	3.72128e+06	3.25333e+06	4.03195e+06	3.87045e+06	3.2772e+06	2.96173e+06	2.80253e+06
polar	ESI-	327.233	C22H32O2	HMDB02183	Docosahexaenoic acid	0.153107	312852	372283	350022	292317	431261	212356	390373	130669	109898
polar	ESI+	231.159	C12H22O4	HMDB00623	Dodecanedioic acid	0.0107272	588429	369616	534364	363292	330136	260220	276629	233298	265558
polar	ESI-	115.003	C4H4O4	HMDB00134	Fumaric acid	0	938491	1.01873e+06	972556	298924	325733	325492	330593	343024	308140
polar	ESI+	277.102	C10H16N2O7	HMDB11737	Gamma Glutamylglutamic acid	0.0011956	13627.1	45345	26531	27187.9	29178.3	104535	263543	276693	239181
polar	ESI-	129.018	C5H6O4	HMDB00620	Glutaconic acid	0.0153005	200396	254359	103783	195766	207956	210360	68238.3	75932.4	95557.8
polar	ESI-	308.125	C14H19N3O5	HMDB28809	Glutaminyl-Tyrosine	0.284835				48717	24302.5	65977.9
polar	ESI-	273.133	C11H20N3O5	HMDB28824	Glutamyl-Lysine	0.828887	303114	117667	126914	64029.9	99175.7	344083	166134	81577.5	237061
polar	ESI+	308.091	C10H17N3O6S	HMDB00125	Glutathione	0.018367	161518	220566	105327	58380	226717	97023.8	729637	489225	267390
polar	ESI+	258.109	C8H20NO6P	HMDB00086	Glycerophosphocholine	0	419696	517496	585328	5.38905e+06	5.34108e+06	4.40652e+06	836044	1.13017e+06	1.3687e+06
polar	ESI-	214.048	C5H14NO6P	HMDB00114	Glycerylphosphorylethanolamine	0.00340656	268292	244190	272857	348788	299617	319444	193047	189479	213079
polar	ESI-	442.015	C10H15N5O11P2	HMDB01201	Guanosine diphosphate	0.0631322	4853.23	26777.6	35163	16098.1	25620.6	63908.1	3166.64	4143	3816.11
polar	ESI-	362.049	C10H14N5O8P	HMDB01397	Guanosine monophosphate	0.00335415	245814	262427	236966	211787	212018	209138	64128.4	132199	50423.7
polar	ESI-	113.097	C7H14O	HMDB03671	Heptanone	0.00567934	243777	296413	251731	146348	207460	193328	153575	160984	156606
polar	ESI-	428.3	C23H43NO6	HMDB00712	Hexadecanedioic acid mono-L-carnitine ester	0.00480509	103145	70616.4	68659.7	9370.08	24854.6	4910.33	33371.9	29480	10486.8
polar	ESI-	230.139	C11H21NO4	HMDB00736	Isobutyryl-L-carnitine	0.0572062	96404.9	122750	104554	54432.1	91755.5	108905	73606.9	79979.8	67326.2
polar	ESI+	204.123	C9H17NO4	HMDB00201	L-Acetylcarnitine	0.00318277	3.92856e+06	4.98829e+06	4.61112e+06	2.29393e+06	2.71201e+06	2.2886e+06	2.39471e+06	2.85377e+06	2.55185e+06
polar	ESI-	173.103	C6H14N4O2	HMDB00517	L-Arginine	0.00822536	147910	136862	137798	94979	129723	41710.4	45399.7	46104.8	4782.57
polar	ESI-	132.03	C4H7NO4	HMDB00191	L-Aspartic acid	0.00330333	1.05397e+06	1.07498e+06	1.02938e+06	837037	824832	888644	752758	837024	704012
polar	ESI-	130.087	C6H13NO2	HMDB00172	L-Isoleucine	0.000732838	240935	259859	267457	290106	305289	296104	168726	193207	170385
polar	ESI+	166.085	C9H11NO2	HMDB00159	L-Phenylalanine	0.000763803	1.20334e+06	1.3117e+06	1.31051e+06	1.24622e+06	1.31807e+06	1.31761e+06	654537	806352	732468
polar	ESI+	116.07	C5H9NO2	HMDB00162	L-Proline	0.000704286	1.68128e+06	1.51774e+06	1.55336e+06	1.78912e+06	1.91011e+06	1.76557e+06	1.12028e+06	975694	958190
polar	ESI+	182.08	C9H11NO3	HMDB00158	L-Tyrosine	0.00928197	569128	714054	814567	791208	993005	1.14568e+06	550846	552321	489076
polar	ESI-	133.013	C4H6O5	HMDB00156	Malic acid	0	490381	492589	519583	59465.3	70252.3	33955.5	87698.4	91092.8	35275.1
polar	ESI+	353.268	C21H36O4	HMDB11570	MG(18:3)	0.623017	147210	199528	140415	176022	159295	84236.2	185830	44446.7	214823
polar	ESI+	222.098	C8H15NO6	HMDB00212	N-Acetylgalactosamine	0	28508.5	26196.2	31216.6	328239	335533	359975	132244	139742	111338
polar	ESI-	186.113	C9H17NO3	HMDB13010	N-Heptanoylglycine	0.00118261	8.30042e+06	9.65639e+06	8.88122e+06	4.47992e+06	5.5205e+06	5.17611e+06	5.05119e+06	5.1877e+06	5.38943e+06
polar	ESI+	123.054	C6H6N2O	HMDB01406	Niacinamide	0.00443338	1.67107e+06	1.68838e+06	1.90504e+06	1.9565e+06	2.18019e+06	2.30227e+06	1.13742e+06	569919	1.12487e+06
polar	ESI-	127.112	C8H16O	HMDB01140	Octanal	0.0092386	897598	1.24458e+06	962213	574475	737770	683125	710197	695977	655561
polar	ESI+	340.285	C20H37NO3	HMDB13631	Oleoyl glycine	0.00343339	207709	260705	186535	69636.6	76654.5	93925.9	80660.7	86061.6	81673.1
polar	ESI-	140.012	C2H8NO4P	HMDB00224	O-Phosphoethanolamine	0	896532	868453	861302	294483	290900	306709	181754	169687	166987
polar	ESI+	256.264	C16H33NO	HMDB12273	Palmitic amide	0.0964807	6.3522e+07	6.86468e+07	1.4512e+07	3.21631e+07	2.08899e+07	1.92913e+07	3.6288e+07	1.91907e+07	1.87618e+07
polar	ESI+	298.273	C18H35NO2	HMDB13648	Palmitoleoyl Ethanolamide	0.0739508	6.44696e+06	7.71045e+06	5.05569e+06	4.56122e+06	6.51928e+06	1.85866e+06	3.52967e+06	4.00699e+06	4.08511e+06
polar	ESI-	312.253	C18H35NO3	HMDB13034	Palmitoylglycine	0.0157415	1.35054e+06	1.62829e+06	2.27215e+06	1.23239e+06	1.52057e+06	1.4836e+06	822435	995882	850207
polar	ESI+	137.059	C8H8O2	HMDB00209	Phenylacetic acid	0.0699643	2.37321e+06	2.94721e+06	1.90699e+06	2.45823e+06	2.14367e+06	1.99746e+06	2.11287e+06	1.55316e+06	1.60623e+06
polar	ESI+	165.054	C9H8O3	HMDB00205	Phenylpyruvic acid	0.0134186	447413	563874	619883	565276	698815	822512	409313	416051	403066
polar	ESI-	367.104	C8H6O4	HMDB02107	Phthalic acid	0.00312919	874798	1.11755e+06	889210	591383	679973	821280	1.2707e+06	1.34634e+06	1.30295e+06
polar	ESI-	128.071	C6H11NO2	HMDB00070	Pipecolic acid	0.37097	37343.2	86529.1	17394.5	24279.5	45153.2	29689.3	37941.6	34662.1	27963.9
polar	ESI-	142.087	C7H13NO2	HMDB04827	Proline betaine	0.0918891	233038	292134	257455	217918	314798	258161	216904	225136	210217
polar	ESI+	218.138	C10H19NO4	HMDB00824	Propionylcarnitine	0.000774714	5.98917e+06	6.79145e+06	6.64796e+06	2.88322e+06	3.68526e+06	3.3037e+06	3.50133e+06	3.44644e+06	3.59027e+06
polar	ESI+	396.274	C22H37NO5	HMDB13038	Prostaglandin E2 ethanolamide	0.0639632	633231	1.02146e+06	462030	253856	461998	524322	412139	471506	271242
polar	ESI-	128.035	C5H7NO3	HMDB00267	Pyroglutamic acid	0.00116989	666826	703144	707340	543840	551027	614115	439295	433946	381568
polar	ESI+	352.224	C16H34NO5P	HMDB60061	Sphingosine 1-phosphate (d16:1-P)	0.449475	440725	485956	314274	352916	470451	508630	443299	423137	505897
polar	ESI-	173.082	C8H14O4	HMDB00893	Suberic acid	0.0348668	541828	452391	579509	173309	482501	190708	389104	209356	280254
polar	ESI-	124.007	C2H7NO3S	HMDB00251	Taurine	0	788344	927396	997178	2.84783e+06	2.80562e+06	2.73419e+06	1.08504e+06	1.09401e+06	1.06681e+06
polar	ESI+	138.092	C8H11NO	HMDB00306	Tyramine	0.0527112	3.66927e+06	4.596e+06	3.96394e+06	3.51944e+06	4.45449e+06	4.18802e+06	3.27484e+06	3.56509e+06	3.30408e+06
polar	ESI-	402.993	C9H14N2O12P2	HMDB00295	Uridine 5'-diphosphate	0	896999	972413	932799	719686	785423	805609	168094	160247	155469
polar	ESI+	325.042	C9H13N2O9P	HMDB00288	Uridine 5'-monophosphate	0	301885	353605	339767	218238	207245	202450	29729.3	78113.4	76517.2
organic	ESI+	343.26	C18H31NO4	HMDB05049	10-Nitrolinoleic acid	0.164208	1.8015e+06	1.93045e+06	1.54854e+06	1.74383e+06	922766	2.07863e+06	939023	1.59707e+06	1.28165e+06
organic	ESI-	309.208	C18H30O4	HMDB13623	12(13)Ep-9-KODE	0.0456373	4.41249e+06	5.14217e+06	4.73405e+06	4.77956e+06	5.49812e+06	4.27251e+06	3.69359e+06	4.30427e+06	4.01396e+06
organic	ESI+	464.373	C28H46O4	HMDB12557	13'-Carboxy-gamma-tocopherol	0.00623291	3.71525e+06	3.20919e+06	3.03035e+06	3.18701e+06	2.75039e+06	2.68804e+06	1.85471e+06	1.87407e+06	2.36822e+06
organic	ESI-	295.227	C18H32O3	HMDB04667	13S-hydroxyoctadecadienoic acid	0.139004	1.79698e+07	1.75563e+07	1.43475e+07	4.82791e+06	1.72972e+07	1.74016e+07	1.75009e+07	3.86549e+06	3.994e+06
organic	ESI+	302.233	C16H31NO4	HMDB06320	2,6 Dimethylheptanoyl carnitine	0.0108243	1.86492e+06	2.21607e+06	2.31206e+06	1.82562e+06	2.17143e+06	1.62087e+06	1.29453e+06	1.27809e+06	1.54517e+06
organic	ESI+	365.305	C23H40O3	HMDB13657	2-Arachidonyl Glycerol ether	0	210030	212619	238134	838667	1.03346e+06	1.02936e+06	191440	151714	139311
organic	ESI-	284.186	C15H27NO4	HMDB13324	2-Octenoylcarnitine	0.04044	340572	413820	137286	525121	648670	423629	415973	268735	354832
organic	ESI+	322.201	C18H24O4	HMDB60352	2-Polyprenyl-3-methyl-5-hydroxy-6-methoxy-1,4-benzoquinone	0.0135334	3.34533e+06	4.04717e+06	4.37035e+06	4.20443e+06	5.59556e+06	5.37958e+06	2.95976e+06	3.73697e+06	3.0313e+06
organic	ESI-	433.331	C27H46O4	HMDB00359	3a,7a-Dihydroxycoprostanic acid	0	258385	274720	279178	36621.6	41082	26068.5	40453.1	47078.5	56733
organic	ESI+	1052.32	C37H64N7O20P3S	HMDB13187	3-Hydroxyhexdecanedioyl-CoA	0.000742877	4.70009e+06	4.6938e+06	5.5495e+06	1.50349e+06	2.01934e+06	2.06069e+06	8.27782e+06	1.05095e+07	1.01353e+07
organic	ESI-	344.243	C18H35NO5	HMDB61637	3-hydroxyundecanoyl carnitine	0.256412	4.10399e+06	4.49071e+06	3.62562e+06	3.69971e+06	3.76186e+06	3.18256e+06	3.71365e+06	575660	4.43395e+06
organic	ESI+	964.268	C33H56N7O18P3S	HMDB03937	3-Oxododecanoyl-CoA	0.000723067	2.46652e+06	2.57498e+06	1.99593e+06	527643	829231	640135	3.91878e+06	3.93644e+06	4.80966e+06
organic	ESI-	269.212	C16H30O3	HMDB10733	3-Oxohexadecanoic acid	0.0586371	4.15961e+06	4.57965e+06	3.87341e+06	3.70404e+06	4.44484e+06	4.03152e+06	3.79769e+06	3.66115e+06	2.58908e+06
organic	ESI+	330.264	C18H35NO4	HMDB06202	4,8 Dimethylnonanoyl carnitine	0.00880278	5.09227e+07	5.74145e+07	5.66599e+07	4.943e+07	5.72389e+07	5.00565e+07	4.3707e+07	4.28635e+07	4.43098e+07
organic	ESI+	332.221	C20H26O3	HMDB06285	4-oxo-Retinoic acid	0.0807094	566952	440535	448629	775886	780397	793864	870400	428801	196060
organic	ESI+	225.185	C14H24O2	HMDB00560	5,8-Tetradecadienoic acid	0.11822	3.00629e+06	3.82826e+06	3.45906e+06	3.23441e+06	4.64714e+06	3.40184e+06	1.96138e+06	3.49339e+06	2.99824e+06
organic	ESI+	383.331	C27H42O	HMDB01093	5a-Cholesta-8,24-dien-3-one	0.00304923	810209	1.08312e+06	1.16425e+06	833822	911853	809841	414723	293828	316899
organic	ESI+	438.394	C27H48O3	HMDB01457	5-b-Cholestane-3a ,7a ,12a-triol	0.0146883	2.77706e+06	2.79979e+06	2.6353e+06	2.87137e+06	3.98916e+06	3.45687e+06	2.23395e+06	2.65483e+06	2.12724e+06
organic	ESI-	328.213	C17H31NO5	HMDB13202	6-Keto-decanoylcarnitine	0.00527936	776957	1.05297e+06	528925	2.26392e+06	2.87582e+06	2.36284e+06	713282	1.56549e+06	1.52523e+06
organic	ESI+	401.342	C27H44O2	HMDB00501	7-Ketocholesterol	0	2.02137e+07	1.96906e+07	1.85257e+07	1.5843e+07	1.39609e+07	1.62216e+07	5.66284e+06	4.62504e+06	6.62453e+06
organic	ESI-	282.098	C11H15N4O5	HMDB03950	7-Methylinosine	0.0007975	299707	313326	230119	922848	944035	1.11218e+06	1.00671e+06	1.0698e+06	916613
organic	ESI+	253.216	C16H28O2	HMDB00477	7Z,10Z-Hexadecadienoic acid	0.0364584	1.33002e+06	1.5448e+06	1.43539e+07	1.39075e+07	1.65152e+07	1.54816e+07	1.33232e+07	1.20904e+07	1.35022e+07
organic	ESI-	305.247	C20H34O2	HMDB02925	8,11,14-Eicosatrienoic acid	0.00580626	1.33129e+06	1.43191e+06	1.24376e+06	918255	1.18055e+06	913868	821233	774125	911530
organic	ESI-	394.296	C23H41NO4	HMDB13334	9,12-Hexadecadienoylcarnitine	0.233505	1.48302e+06	1.62806e+06	1.15088e+06	1.51321e+06	1.05698e+06	1.07501e+06	1.26652e+06	1.34757e+06	1.65862e+06
organic	ESI+	314.233	C17H31NO4	HMDB13205	9-Decenoylcarnitine	0.256889	2.43993e+06	2.42458e+06	3.59684e+06	2.22618e+06	3.29703e+06	2.86567e+06	2.88618e+06	3.29322e+06	3.56595e+06
organic	ESI+	376.32	C24H41NO2	HMDB13626	Adrenoyl ethanolamide	0.494008	1.79241e+07	1.86554e+07	6.4476e+06	1.71754e+07	5.46433e+06	1.72379e+07	2.0461e+07	8.24385e+06	2.22535e+07
organic	ESI-	299.2	C20H28O2	HMDB01852	All-trans-retinoic acid	0.173924	309448	345873	252382	248562	272145	1.95367e+06	340405	183668	81023.9
organic	ESI-	277.216	C18H30O2	HMDB01388	Alpha-Linolenic acid	0.0178888	857331	830422	923194	735834	535315	333680	632762	576277	678855
organic	ESI-	303.232	C20H32O2	HMDB01043	Arachidonic acid	0.207055	42813.8	107863	24377	48811.9	28359.4	1.17969e+06	69931.4	62932.5	71336.7
organic	ESI-	396.348	C24H47NO3	HMDB13219	Behenoylglycine	0.598738	326808	343849	44566.7	342352	38798.5	328605	361135	68078.7	470315
organic	ESI+	230.139	C11H19NO4	HMDB13126	Butenylcarnitine	0.0349918	1.41955e+06	728721	1.16423e+06	1.49107e+06	1.07654e+06	1.06819e+06	720689	328944	764361
organic	ESI+	220.215	C11H24NO2	HMDB13224	Caproylcholine	0.36025	1.0762e+06	977405	591944	1.15189e+06	578291	910442	1.11684e+06	711031	1.40358e+06
organic	ESI+	248.247	C13H28NO2	HMDB13225	Capryloylcholine	0.206722	5.38696e+06	3.58092e+06	2.87758e+06	5.61825e+06	3.41016e+06	5.6167e+06	5.22669e+06	4.43555e+06	5.45812e+06
organic	ESI+	202.144	C10H19NO3	HMDB00832	Capryloylglycine	0.0785478	1.24339e+07	1.4436e+07	1.35758e+07	1.27449e+07	1.52835e+07	1.20357e+07	1.15701e+07	1.16422e+07	1.72925e+06
organic	ESI-	304.192	C18H27NO3	HMDB02227	Capsaicin	0.218542	904523	1.07161e+06	835626	948191	1.04448e+06	647593	660098	837197	845461
organic	ESI-	619.543	C43H72O2	HMDB60058	CE(16:2)	0.130577	151279	202592	124724	151815	230656	44954.1	175443	262069	234560
organic	ESI+	694.647	C47H80O2	HMDB06734	CE(20:2(6Z,9Z))	0.3859	1.41438e+06	1.49728e+06	345639	1.37923e+06	210826	1.2707e+06	803513	429332	879202
organic	ESI+	688.602	C47H74O2	HMDB06731	CE(20:5(5Z,8Z,11Z,14Z,17Z)	0.274784	15791.7	23770	170622		59635.1		23140.1	38052.5	28018.2
organic	ESI+	707.669	C49H86O2	HMDB10372	CE(22:1(13Z))	0.477244	608341	591504	55288	629816	0	530409	858712	38938.1	876611
organic	ESI+	540.534	C34H69NO3	HMDB11760	Cer(d18:0/16:0)	0.0107522	1.4292e+07	1.66104e+07	1.16675e+07	8.53347e+06	1.1171e+07	8.76952e+06	9.47769e+06	9.28631e+06	8.61779e+06
organic	ESI+	620.596	C40H77NO3	HMDB11775	Cer(d18:1/22:1(13Z))	0.35119	313884	361590	573382	397331	734342	266706	298800	508646	158794
organic	ESI+	648.629	C42H81NO3	HMDB04953	Cer(d18:1/24:1(15Z))	0.0019094	4.61855e+06	6.23819e+06	4.2958e+06	1.05014e+06	1.15285e+06	749696	493693	555739	560092
organic	ESI+	581.56	C36H69NO3	HMDB04948	Ceramide (d18:1/9Z-18:1)	0	4.86283e+06	5.00177e+06	5.32802e+06	1.82775e+06	1.83212e+06	1.72942e+06	909464	792687	856894
organic	ESI+	388.395	C27H46	HMDB00941	Cholest-5-ene	0.385709	1.25616e+06	1.20215e+06	1.3118e+06	1.27443e+06	1.38747e+06	1.16738e+06	1.4544e+06	1.22697e+06	1.29223e+06
organic	ESI-	465.304	C27H46O4S	HMDB00653	Cholesterol sulfate	0.0127024	2.27903e+07	2.64944e+07	2.17589e+07	1.98022e+07	1.90479e+07	1.91194e+07	1.7691e+07	2.00228e+07	1.94296e+07
organic	ESI+	863.694	C59H90O4	HMDB01072	Coenzyme Q10	0.00115745	1.14683e+06	1.36687e+06	1.22387e+06	1.05932e+06	1.19341e+06	1.05574e+06	545872	539718	620104
organic	ESI+	795.63	C54H82O4	HMDB06707	Coenzyme Q9	0.000677875	2.03021e+06	2.37003e+06	1.78353e+06	751899	1.06161e+06	867063	230852	235921	271169
organic	ESI+	468.368	C27H46O5	HMDB00601	Coprocholic acid	0.0428809	2.71724e+07	2.91254e+07	2.53936e+07	2.27371e+07	3.39297e+07	2.67505e+07	2.07824e+07	2.22427e+07	1.99885e+07
organic	ESI+	467.35	C26H43NO5	HMDB00631	Deoxycholic acid glycine conjugate	0.706097	962742	886439	1.21796e+06	1.00168e+06	1.01289e+06	1.0732e+06	1.08835e+06	987176	1.08022e+06
organic	ESI+	530.478	C31H60O5	HMDB07008	DG(14:0/14:0/0:0)	0.248414	361745	275324	371202	293024	389367	263661	298090	259861	303361
organic	ESI+	544.494	C32H62O5	HMDB07010	DG(14:0/15:0/0:0)	0.488343	141389	63080.5	111679	59493.6	59548.9	303442	104013	129687	52636
organic	ESI+	558.508	C33H64O5	HMDB07011	DG(14:0/16:0/0:0)	0.005774	1.22978e+06	1.26352e+06	1.4134e+06	1.06531e+06	972882	954827	932102	830488	1.02673e+06
organic	ESI+	556.494	C33H62O5	HMDB07012	DG(14:0/16:1(9Z)/0:0)	0.0727584	429419	295141	678355	323082	262999	156513	356037	431614	326792
organic	ESI+	586.542	C35H68O5	HMDB07013	DG(14:0/18:0/0:0)	0.00571695	3.67512e+06	3.90069e+06	3.43996e+06	2.8151e+06	2.14669e+06	2.45863e+06	2.43424e+06	1.92152e+06	2.64662e+06
organic	ESI+	584.525	C35H66O5	HMDB07014	DG(14:0/18:1(11Z)/0:0)	0.00626606	3.68472e+06	3.36801e+06	4.45429e+06	2.94917e+06	2.62658e+06	2.83074e+06	2.46492e+06	2.45553e+06	2.47445e+06
organic	ESI+	582.511	C35H64O5	HMDB07016	DG(14:0/18:2(9Z,12Z)/0:0)	0.435257	701538	774605	882806	700411	750488	928585	649491	980537	965074
organic	ESI+	563.464	C35H62O5	HMDB07017	DG(14:0/18:3(6Z,9Z,12Z)/0:0)	0.480898	329199	351084	471574	324690	222830	461326	412605	293060	423234
organic	ESI+	561.449	C35H60O5	HMDB07019	DG(14:0/18:4(6Z,9Z,12Z,15Z)/0:0)	0.030548	113879	65518.3	157130	30299.3	23072.6	78951.8	93089.7	122924	148588
organic	ESI+	612.556	C37H70O5	HMDB07021	DG(14:0/20:1(11Z)/0:0)	0	2.6747e+07	2.69265e+07	3.03512e+07	1.6748e+07	1.71537e+07	1.5655e+07	1.22079e+07	1.22057e+07	1.24409e+07
organic	ESI+	608.527	C37H66O5	HMDB07023	DG(14:0/20:3(5Z,8Z,11Z)/0:0)	0.240097	779372	591838	805457	714754	399659	475341	371882	637657	930896
organic	ESI+	640.587	C39H74O5	HMDB07029	DG(14:0/22:1(13Z)/0:0)	0	2.65773e+07	2.65619e+07	2.77475e+07	2.03184e+07	2.09472e+07	2.12056e+07	1.75315e+07	1.77545e+07	1.78192e+07
organic	ESI+	638.57	C39H72O5	HMDB07030	DG(14:0/22:2(13Z,16Z)/0:0)	0.0172639	2.9265e+07	3.05569e+07	3.43016e+07	2.60769e+07	2.78825e+07	2.81461e+07	2.63244e+07	2.6857e+07	2.77973e+07
organic	ESI+	634.54	C39H68O5	HMDB07031	DG(14:0/22:4(7Z,10Z,13Z,16Z)/0:0)	0.0285383	1.29432e+06	1.28815e+06	1.14386e+06	1.03531e+06	646008	965861	1.06294e+06	1.14389e+06	894510
organic	ESI+	668.616	C41H78O5	HMDB07036	DG(14:0/24:1(15Z)/0:0)	0.00296626	3.36076e+06	3.70878e+06	3.52002e+06	2.12858e+06	2.0052e+06	662306	744544	822869	662337
organic	ESI+	611.468	C39H62O5	HMDB07063	DG(14:1(9Z)/22:6(4Z,7Z,10Z,13Z,16Z,19Z)/0:0)	0.532326	666859	631939	277445	796534	432261	648115	1.04235e+06	93603.4	925189
organic	ESI+	572.524	C34H66O5	HMDB07069	DG(15:0/16:0/0:0)	0.696505	706439	743073	938883	695453	804433	822016	760601	747635	890748
organic	ESI+	570.51	C34H64O5	HMDB07070	DG(15:0/16:1(9Z)/0:0)	0.554948	725017	662673	879116	652102	870390	820846	962667	668243	805947
organic	ESI+	600.557	C36H70O5	HMDB07071	DG(15:0/18:0/0:0)	0.0113146	664087	526505	574855	603495	814998	757552	489132	445100	479219
organic	ESI+	598.541	C36H68O5	HMDB07072	DG(15:0/18:1(11Z)/0:0)	0.183542	945670	1.00068e+06	1.27591e+06	908297	896443	1.07425e+06	954444	901857	997755
organic	ESI+	596.526	C36H66O5	HMDB07074	DG(15:0/18:2(9Z,12Z)/0:0)	0.00615476	547971	494009	609054	366431	308746	339789	439584	540507	440404
organic	ESI+	577.48	C36H64O5	HMDB07075	DG(15:0/18:3(6Z,9Z,12Z)/0:0)	0.0841662	201593	260246	393458	277383	273563	304101	386307	398490	330465
organic	ESI+	575.465	C36H62O5	HMDB07077	DG(15:0/18:4(6Z,9Z,12Z,15Z)/0:0)	0.434431	241309	142646	236570	170808	174616	267384	261884	197076	237228
organic	ESI+	626.571	C38H72O5	HMDB07079	DG(15:0/20:1(11Z)/0:0)	0.0232669	780130	708271	836953	510696	567778	650418	554165	597247	744899
organic	ESI+	624.556	C38H70O5	HMDB07080	DG(15:0/20:2(11Z,14Z)/0:0)	0.0372785	533564	496029	517072	465215	497472	446982	536045	565431	738189
organic	ESI+	603.495	C38H66O5	HMDB07083	DG(15:0/20:4(5Z,8Z,11Z,14Z)/0:0)	0.00692475	458029	422822	496150	368746	331313	349008	407931	359990	357636
organic	ESI-	629.512	C40H70O5	HMDB07089	DG(15:0/22:4(7Z,10Z,13Z,16Z)/0:0)	0.194314	285452	281710	296983	288417	270146	280117	246198	235445	306450
organic	ESI+	641.512	C41H68O5	HMDB07121	DG(16:0/22:6(4Z,7Z,10Z,13Z,16Z,19Z)/0:0)	0.254811	1.16636e+06	993755	1.72793e+06	1.32775e+06	842221	995460	1.31408e+06	1.13959e+06	1.32163e+06
organic	ESI+	696.65	C43H82O5	HMDB07123	DG(16:0/24:1(15Z)/0:0)	0.0639899	294630	375274	183553	211265	293063	123934	435061	303240	348798
organic	ESI+	690.601	C43H76O5	HMDB07176	DG(18:0/22:4(7Z,10Z,13Z,16Z)/0:0)	0.00498382	506179	624075	563771	364357	516646	452486	280654	307053	289316
organic	ESI+	671.56	C43H74O5	HMDB07177	DG(18:0/22:5(4Z,7Z,10Z,13Z,16Z)/0:0)	0	3.15491e+06	2.90172e+06	2.95225e+06	2.9556e+06	3.1299e+06	2.88179e+06	1.29926e+06	1.23638e+06	1.46139e+06
organic	ESI+	669.545	C43H72O5	HMDB07179	DG(18:0/22:6(4Z,7Z,10Z,13Z,16Z,19Z)/0:0)	0.201229	301803	672431	482706	635550	297709	181875	735195	163609	1.82708e+06
organic	ESI+	667.527	C43H70O5	HMDB07208	DG(18:1(11Z)/22:6(4Z,7Z,10Z,13Z,16Z,19Z)/0:0)	0.0190702	617852	1.39814e+06	430200	1.93906e+06	3.82784e+06	2.20831e+06	858974	517705	1.67035e+06
organic	ESI+	722.667	C45H84O5	HMDB07210	DG(18:1(11Z)/24:1(15Z)/0:0)	0	1.40907e+06	1.6224e+06	1.51533e+06	857121	891661	638141	232403	102514	173277
organic	ESI+	672.554	C42H70O5	HMDB56286	DG(18:2n6/0:0/20:4n6)	0.504302	860331	927524	141622	842914	51702.3	426845	716296	173035	817008
organic	ESI+	637.48	C41H64O5	HMDB07288	DG(18:3(6Z,9Z,12Z)/20:5(5Z,8Z,11Z,14Z,17Z)/0:0)	0.129166	4.80039e+06	6.64088e+06	5.4021e+06	4.98913e+06	899207	4.69539e+06	4.49316e+06	4.53134e+06	800891
organic	ESI+	701.61	C45H80O5	HMDB07297	DG(18:3(6Z,9Z,12Z)/24:1(15Z)/0:0)	0.22306	2.96853e+06	2.79433e+06	2.19402e+06	1.92549e+06	1.99233e+06	1.85073e+06	2.0622e+06	1.7954e+06	4.56784e+06
organic	ESI+	678.508	C43H64O5	HMDB07353	DG(18:4(6Z,9Z,12Z,15Z)/22:6(4Z,7Z,10Z,13Z,16Z,19Z)/0:0)	0	201921	245687	220035	522632	574032	469406	64138.3	57792.1	43835.1
organic	ESI+	752.71	C47H90O5	HMDB07384	DG(20:0/24:1(15Z)/0:0)	0.000713553	963867	1.28858e+06	946393	248762	232832	179340	13724	15845.9	11529.4
organic	ESI+	723.589	C47H78O5	HMDB07643	DG(22:1(13Z)/22:6(4Z,7Z,10Z,13Z,16Z,19Z)/0:0)	0.00277731	369933	357376	483788	789462	949091	751612	956126	925364	1.00646e+06
organic	ESI+	721.573	C47H76O5	HMDB07672	DG(22:2(13Z,16Z)/22:6(4Z,7Z,10Z,13Z,16Z,19Z)/0:0)	0.194536	4.65162e+06	4.08848e+06	4.9063e+06	4.41478e+06	4.04981e+06	4.35256e+06	4.35626e+06	4.62765e+06	4.63092e+06
organic	ESI+	719.559	C47H74O5	HMDB07699	DG(22:4(7Z,10Z,13Z,16Z)/22:5(4Z,7Z,10Z,13Z,16Z)/0:0)	0.146177	873961	622464	116884	160640	93832.5	156923	384778	65968.1	892514
organic	ESI+	717.543	C47H72O5	HMDB07701	DG(22:4(7Z,10Z,13Z,16Z)/22:6(4Z,7Z,10Z,13Z,16Z,19Z)/0:0)	0.368679	377208	104401	79261.2	321178	127859	391550	282982	105667	221619
organic	ESI+	751.62	C49H82O5	HMDB07790	DG(22:6(4Z,7Z,10Z,13Z,16Z,19Z)/24:1(15Z)/0:0)	0.449456	479441	898529	667372	337833	837996	1.05938e+06	518527	756726	492414
organic	ESI+	806.108	C20H27N10O18P3	HMDB01379	Diguanosine triphosphate	0.00114526	1.14255e+06	1.43967e+06	1.8109e+06	327127	598728	465680	3.64095e+06	2.94072e+06	2.86201e+06
organic	ESI+	491.382	C29H47NO4	HMDB06321	Docosa-4,7,10,13,16-pentaenoyl carnitine	0.349945	1.86026e+06	2.21364e+06	1.64847e+06	1.6561e+06	2.40841e+06	2.20737e+06	1.55966e+06	2.25856e+06	1.64902e+06
organic	ESI-	335.294	C22H40O2	HMDB61714	Docosadienoate (22:2n6)	0	1.59434e+06	1.66815e+06	1.54957e+06	598204	521186	598002	455255	430490	436263
organic	ESI-	333.278	C22H38O2	HMDB02823	Docosatrienoic acid	0.000661341	548288	472457	603726	196387	201606	147953	213328	179282	209211
organic	ESI+	231.159	C12H22O4	HMDB00623	Dodecanedioic acid	0.624238	580270	236045	161039	85336.3	570601	231621	486358	247516	376250
organic	ESI-	372.239	C19H35NO6	HMDB13327	Dodecanedioylcarnitine	0.075783	628016	698265	560633	680582	892030	712533	716478	608781	588192
organic	ESI-	199.17	C12H24O2	HMDB00638	Dodecanoic acid	0.759791	1.09436e+07	1.00019e+07	3.37737e+06	1.05624e+07	2.5133e+06	1.12267e+07	1.06272e+07	3.08562e+06	1.3581e+07
organic	ESI-	342.264	C19H37NO4	HMDB02250	Dodecanoylcarnitine	0.0135905	558230	691310	551549	871311	790502	722744	774214	737399	726929
organic	ESI+	200.128	C10H17NO3	HMDB06406	Ecgonine methyl ester	0.56274	2.01979e+06	5.98431e+06	1.40131e+06	4.62431e+06	892218	6.60025e+06	5.06819e+06	2.43143e+06	4.5427e+06
organic	ESI-	337.31	C22H42O2	HMDB02068	Erucic acid	0	1.7009e+07	1.84738e+07	1.56422e+07	5.75321e+06	4.12282e+06	5.54902e+06	6.33603e+06	4.29635e+06	6.15788e+06
organic	ESI+	249.149	C15H20O3	HMDB01931	Gamma-CEHC	0.0032945	299789	489922	456507	880370	962175	962230	553228	307511	518570
organic	ESI-	409.31	C28H42O2	HMDB12958	Gamma-Tocotrienol	0.00627833	604968	567284	681990	658241	759782	730869	498878	524481	540374
organic	ESI+	1125.69	C55H100N2O21	HMDB11928	Ganglioside GM3 (d18:1/14:0)	0	5.26592e+06	6.24548e+06	6.3704e+06	1.80048e+06	2.47852e+06	2.17752e+06	1.29995e+07	1.22186e+07	1.2935e+07
organic	ESI+	829.723	C48H93NO8	HMDB00140	Glucosylceramide	0.000686456	695137	797352	771918	423293	471614	511478	366838	326514	373186
organic	ESI+	745.633	C42H81NO8	HMDB04972	Glucosylceramide (d18:1/18:0)	0	389293	419144	373267	135045	160121	174777	96611.2	77244	36584.9
organic	ESI+	773.664	C44H85NO8	HMDB04973	Glucosylceramide (d18:1/20:0)	0.0055	403247	398409	469344	141985	266077	234937	108892	222132	201911
organic	ESI+	801.695	C46H89NO8	HMDB04974	Glucosylceramide (d18:1/22:0)	0.00313698	871024	685665	943974	415396	525918	444229	340649	339286	294117
organic	ESI-	460.329	C24H47NO7	HMDB00596	Glucosylsphingosine	0.136223	317916	743123	159608	36262	131849	238611	495760	255844	176574
organic	ESI+	483.343	C26H43NO6	HMDB00138	Glycocholic acid	0.568222	4.08086e+06	5.2553e+06	3.03185e+06	3.86319e+06	5.60949e+06	2.41726e+06	4.51463e+06	3.13584e+06	3.19067e+06
organic	ESI-	538.486	C33H65NO4	HMDB06347	Hexacosanoyl carnitine	0.0877328	157665	152030	119544	204418	132554	218014	164230	125428	127706
organic	ESI-	428.301	C23H43NO6	HMDB00712	Hexadecanedioic acid mono-L-carnitine ester	0.057018	593314	721310	501660	693536	957347	794247	665077	775646	613155
organic	ESI-	202.108	C9H17NO4	HMDB00201	L-Acetylcarnitine	0.00483439	346613	399183	721397	1.58343e+06	1.96199e+06	1.50986e+06	1.0414e+06	721807	1.24706e+06
organic	ESI+	806.566	C42H79NO13	HMDB04866	Lactosylceramide (d18:1/12:0)	0.36826	3.29047e+07	3.43861e+07	3.23639e+07	1.92758e+07	4.61435e+07	4.57078e+07	3.08768e+07	2.94319e+07	3.10782e+07
organic	ESI+	441.369	C25H45NO4	HMDB06461	Linoelaidyl carnitine	0.198262	1.99207e+06	967791	889785	1.642e+06	2.01462e+06	1.54301e+06	1.40008e+06	1.72152e+06	1.12125e+06
organic	ESI+	281.247	C18H32O2	HMDB00673	Linoleic acid	0.207279	1.42317e+07	2.18497e+07	1.7963e+07	1.27658e+07	1.91272e+07	1.27654e+07	1.08808e+07	1.63684e+07	1.63894e+07
organic	ESI+	451.354	C26H43NO4	HMDB00698	Lithocholic acid glycine conjugate	0.639149	975773	2.78647e+06	5.57519e+06	4.53945e+06	1.48876e+06	5.13652e+06	3.89075e+06	3.86445e+06	1.92889e+06
organic	ESI+	496.34	C24H50NO7P	HMDB10382	LysoPC(16:0)	0.171332	3.18052e+06	4.59841e+06	2.98244e+06	3.89158e+06	4.46203e+06	4.02742e+06	3.19874e+06	3.84755e+06	3.48965e+06
organic	ESI+	524.373	C26H54NO7P	HMDB10384	LysoPC(18:0)	0.0057421	3.70703e+06	5.67747e+06	3.83178e+06	6.06251e+06	6.87356e+06	5.77599e+06	8.07524e+06	9.8067e+06	8.00014e+06
organic	ESI+	520.342	C26H50NO7P	HMDB10386	LysoPC(18:2(9Z,12Z))	0.00858274	1.65901e+06	1.75439e+06	608469	800398	1.82679e+06	1.88942e+06	2.89745e+06	3.08618e+06	3.24696e+06
organic	ESI+	533.334	C26H46NO7P	HMDB10389	LysoPC(18:4(6Z,9Z,12Z,15Z))	0.0798423	5.26136e+06	4.75238e+06	6.07593e+06	1.87054e+06	5.67876e+06	1.50334e+06	3.92302e+06	5.13664e+06	5.0749e+06
organic	ESI+	550.388	C28H56NO7P	HMDB10391	LysoPC(20:1(11Z))	0.0137105	550025	722397	529075	320108	562664	322198	252052	330652	226380
organic	ESI+	495.319	C23H44NO7P	HMDB11477	LysoPE(0:0/18:2(9Z,12Z))	0.083756	936849	1.14233e+06	517550	1.21969e+06	2.0183e+06	1.12909e+06	1.1722e+06	1.43755e+06	2.47225e+06
organic	ESI+	491.289	C23H40NO7P	HMDB11480	LysoPE(0:0/18:4(6Z,9Z,12Z,15Z))	0.152689	1.29409e+06	2.28956e+06	2.66184e+06	1.36705e+06	1.37736e+06	1.69673e+06	900101	1.98085e+06	1.70678e+06
organic	ESI+	510.358	C25H52NO7P	HMDB11481	LysoPE(0:0/20:0)	0.00991662	2.40888e+06	4.2508e+06	2.61321e+06	4.65354e+06	5.63609e+06	4.30755e+06	5.27504e+06	5.81861e+06	5.43443e+06
organic	ESI+	517.305	C25H42NO7P	HMDB11489	LysoPE(0:0/20:5(5Z,8Z,11Z,14Z,17Z))	0.0373118	364263	524492	495181	297878	438198	568133	211974	350826	142592
organic	ESI+	483.38	C23H50N2O5P	HMDB06482	LysoSM(d18:1)	0.240426	1.24191e+06	1.11589e+06	220892	674356	1.13501e+06	439007	323756	735736	357374
organic	ESI+	331.283	C19H38O4	HMDB11533	MG(0:0/16:0/0:0)	0.525509	446245	597093	114488	914191	89602.3	665969	696402	26296	608216
organic	ESI+	357.3	C21H40O4	HMDB11536	MG(0:0/18:1(11Z)/0:0)	0	1.44736e+06	1.36723e+06	1.46741e+06	57150.4	290752	209141	241417	213082	189458
organic	ESI+	353.268	C21H36O4	HMDB11539	MG(0:0/18:3(6Z,9Z,12Z)/0:0)	0.369502	555054	362968	90697.6	814779	13957.4	598954	747486	41504.5	1.17186e+06
organic	ESI+	430.391	C25H48O4	HMDB11552	MG(0:0/22:1(13Z)/0:0)	0.0182913	306322	819537	420806	98564.4	277749	279851	1.12166e+06	553518	1.30082e+06
organic	ESI+	359.316	C21H42O4	HMDB11131	MG(18:0/0:0/0:0)	0.746095	2.27712e+06	1.96495e+06	422901	2.66659e+06	242034	2.09604e+06	2.48172e+06	290621	2.8008e+06
organic	ESI+	286.238	C16H31NO3	HMDB13250	Myristoylglycine	0.0192055	4.54938e+06	4.79316e+06	3.79837e+06	4.67983e+06	4.4518e+06	4.84825e+06	3.96608e+06	3.69053e+06	3.65425e+06
organic	ESI+	362.271	C22H35NO3	HMDB05096	N-Arachidonoyl glycine	0.284341	1.08655e+06	806932	805904	881832	1.37225e+06	754476	667535	879188	869359
organic	ESI-	228.16	C12H23NO3	HMDB13267	N-Decanoylglycine	0.00689062	1.81429e+06	2.40787e+06	1.20081e+06	4.19428e+06	3.41385e+06	4.20411e+06	3.80191e+06	2.71675e+06	3.53314e+06
organic	ESI-	365.341	C24H46O2	HMDB02368	Nervonic acid	0	3.11301e+07	3.70508e+07	3.09026e+07	4.9077e+06	5.6848e+06	4.85039e+06	5.25695e+06	5.58374e+06	5.19964e+06
organic	ESI+	378.263	C22H32O4	HMDB03689	Neuroprotectin D1	0.00449728	7.41942e+06	6.49212e+06	7.14643e+06	5.45661e+06	5.77565e+06	5.48655e+06	7.84277e+06	7.0489e+06	7.53406e+06
organic	ESI-	256.191	C14H27NO3	HMDB13272	N-Lauroylglycine	0.0179598	671837	844468	463069	945005	1.35703e+06	1.06755e+06	1.12121e+06	985683	950978
organic	ESI+	650.644	C42H83NO3	HMDB00831	N-Lignoceroylsphingosine	0.119038	1.96434e+06	1.74936e+06	1.50299e+06	1.58292e+06	1.95701e+06	1.33574e+06	1.4889e+06	1.32483e+06	1.44803e+06
organic	ESI+	538.519	C34H67NO3	HMDB00790	N-Palmitoylsphingosine	0.00279513	1.73634e+07	1.77259e+07	1.48549e+07	9.32052e+06	1.07724e+07	9.19955e+06	1.02581e+07	1.0311e+07	9.5557e+06
organic	ESI+	566.553	C36H71NO3	HMDB00829	N-Stearoylsphingosine	0.101956	632509	787335	428536	413711	530200	410656	475495	549305	471086
organic	ESI-	280.264	C18H35NO	HMDB02117	Oleamide	0.181789	3.23812e+06	4.63619e+06	1.5056e+06	4.76945e+06	2.20923e+06	4.36244e+06	4.53286e+06	3.09957e+06	8.44113e+06
organic	ESI+	300.29	C18H34O2	HMDB00207	Oleic acid	0.361394	267445	343062	157568	289749	82911.8	295863	326547	134262	522970
organic	ESI+	426.359	C25H47NO4	HMDB05065	Oleoylcarnitine	0.0809562	1.01275e+06	1.06964e+06	1.2024e+06	214113	1.24733e+06	796835	706113	607582	416245
organic	ESI+	356.207	C18H26O6	HMDB13032	Omega-Carboxy-trinor-leukotriene B4	0.00723652	826616	1.02519e+06	597599	1.62282e+06	2.27378e+06	1.49486e+06	846980	1.00636e+06	976155
organic	ESI-	255.232	C16H32O2	HMDB00220	Palmitic acid	0.307461	2.24116e+08	2.2365e+08	2.13764e+08	2.32694e+08	1.85998e+08	2.39338e+08	2.29199e+08	1.73759e+08	2.05311e+08
organic	ESI+	272.259	C16H30O2	HMDB03229	Palmitoleic acid	0.0606757	1.04671e+06	1.21573e+06	1.12943e+06	1.19479e+06	805953	996734	968840	869912	831717
organic	ESI+	706.537	C38H76NO8P	HMDB07869	PC(14:0/16:0)	0.00265442	1.77578e+06	2.61148e+06	1.75785e+06	4.41142e+06	6.021e+06	4.55077e+06	668375	699525	629855
organic	ESI+	704.523	C38H74NO8P	HMDB07870	PC(14:0/16:1(9Z))	0	1.76508e+06	2.26869e+06	1.65577e+06	5.23716e+06	5.28932e+06	4.96686e+06	1.07464e+06	1.02294e+06	903560
organic	ESI+	732.554	C40H78NO8P	HMDB07872	PC(14:0/18:1(11Z))	0.00440477	2.01187e+08	2.57587e+08	1.92036e+08	1.92129e+08	2.16157e+08	1.89119e+08	1.05225e+08	1.07576e+08	1.0242e+08
organic	ESI+	730.538	C40H76NO8P	HMDB07874	PC(14:0/18:2(9Z,12Z))	0.00270225	1.15372e+07	1.47349e+07	9.97293e+06	2.69632e+07	2.33766e+07	2.54623e+07	1.97382e+07	1.97317e+07	1.94584e+07
organic	ESI-	758.573	C42H82NO8P	HMDB07879	PC(14:0/20:1(11Z))	0.0119431	125427	163394	228225	315285	407216	174009	627789	598261	367984
organic	ESI+	760.584	C42H82NO8P	HMDB07879	PC(14:0/20:1(11Z))	0.00275183	1.03461e+09	1.25724e+09	1.0616e+09	7.99625e+08	8.78938e+08	7.6937e+08	5.28843e+08	5.30574e+08	5.18968e+08
organic	ESI+	758.569	C42H80NO8P	HMDB07880	PC(14:0/20:2(11Z,14Z))	0.00589048	3.81039e+08	4.6614e+08	3.63771e+08	4.85122e+08	5.20551e+08	4.81205e+08	3.467e+08	3.52178e+08	3.40521e+08
organic	ESI+	756.554	C42H78NO8P	HMDB07881	PC(14:0/20:3(5Z,8Z,11Z))	0.00817215	3.0282e+07	6.38308e+07	5.03227e+07	7.6102e+07	7.72674e+07	7.37291e+07	2.59255e+07	4.36581e+07	1.82977e+07
organic	ESI+	754.536	C42H76NO8P	HMDB07883	PC(14:0/20:4(5Z,8Z,11Z,14Z))	0.00315545	1.97305e+07	2.38835e+07	1.93228e+07	1.65686e+07	1.72386e+07	1.61989e+07	1.07175e+07	9.87732e+06	1.02079e+07
organic	ESI+	752.522	C42H74NO8P	HMDB07885	PC(14:0/20:5(5Z,8Z,11Z,14Z,17Z))	0.00579918	1.59435e+06	1.10581e+06	931333	2.12467e+06	2.07625e+06	2.12719e+06	1.77572e+06	1.70227e+06	1.68688e+06
organic	ESI+	788.618	C44H86NO8P	HMDB07887	PC(14:0/22:1(13Z))	0.383964	4.82981e+08	6.38758e+08	5.02976e+08	5.15907e+08	6.17239e+08	4.91642e+08	5.50161e+08	6.36706e+08	1.16883e+08
organic	ESI+	780.552	C44H78NO8P	HMDB07890	PC(14:0/22:5(4Z,7Z,10Z,13Z,16Z))	0.0226287	3.94676e+07	4.4001e+07	3.50109e+07	4.31667e+07	4.29248e+07	4.27387e+07	3.65676e+07	3.53444e+07	3.65262e+07
organic	ESI+	778.537	C44H76NO8P	HMDB07892	PC(14:0/22:6(4Z,7Z,10Z,13Z,16Z,19Z))	0.426203	1.11306e+07	1.23378e+07	1.15391e+06	1.26528e+07	3.36475e+06	1.31477e+07	6.78884e+06	6.30451e+06	6.83723e+06
organic	ESI+	816.648	C46H90NO8P	HMDB07894	PC(14:0/24:1(15Z))	0.00477614	2.88355e+07	4.23952e+07	3.21227e+07	2.34012e+07	3.12991e+07	2.3307e+07	1.03393e+07	1.14157e+07	9.84822e+06
organic	ESI+	719.532	C38H72NO8P	HMDB07903	PC(14:1(9Z)/16:1(9Z))	0.00327253	477444	331858	501199	295576	262974	252041	136547	112861	115535
organic	ESI+	784.584	C44H82NO8P	HMDB07921	PC(14:1(9Z)/22:2(13Z,16Z))	0.00471929	2.77858e+08	3.31542e+08	2.64396e+08	4.02081e+08	3.5067e+08	4.03202e+08	2.59286e+08	2.63777e+08	2.5222e+08
organic	ESI+	814.631	C46H88NO8P	HMDB07927	PC(14:1(9Z)/24:1(15Z))	0.00300717	1.75148e+08	2.28383e+08	1.77523e+08	1.72541e+08	1.96652e+08	1.62453e+08	8.03758e+07	8.42353e+07	8.10849e+07
organic	ESI+	718.54	C39H76NO8P	HMDB07936	PC(15:0/16:1(9Z))	0.00332855	1.02567e+06	1.67618e+06	1.30643e+06	2.69588e+06	2.90183e+06	2.61522e+06	1.67334e+06	1.28945e+06	1.47642e+06
organic	ESI+	746.57	C41H80NO8P	HMDB07938	PC(15:0/18:1(11Z))	0.0144039	2.51702e+07	3.32302e+07	2.50335e+07	2.51294e+07	2.73678e+07	2.36351e+07	1.88627e+07	1.94055e+07	1.89812e+07
organic	ESI+	744.556	C41H78NO8P	HMDB07940	PC(15:0/18:2(9Z,12Z))	0.0124455	3.74089e+06	4.4341e+06	7.07302e+06	7.31071e+06	7.9691e+06	6.57369e+06	9.76037e+06	1.1845e+07	8.33271e+06
organic	ESI+	742.541	C41H76NO8P	HMDB07941	PC(15:0/18:3(6Z,9Z,12Z))	0.00999728	1.99086e+06	2.87945e+06	2.42489e+06	2.01742e+06	2.26173e+06	1.79587e+06	3.32992e+06	4.05206e+06	2.9821e+06
organic	ESI+	740.522	C41H74NO8P	HMDB07943	PC(15:0/18:4(6Z,9Z,12Z,15Z))	0.101199	577952	913493	610905	727742	803173	810284	980789	800001	866823
organic	ESI+	776.618	C43H86NO8P	HMDB07944	PC(15:0/20:0)	0.0962746	1.92509e+06	1.03465e+06	1.6723e+06	1.17476e+06	1.28187e+06	1.78054e+06	134489	303086	1.69304e+06
organic	ESI+	774.603	C43H84NO8P	HMDB07945	PC(15:0/20:1(11Z))	0.163763	3.55985e+07	4.72307e+07	3.45981e+07	3.36249e+07	3.74344e+07	3.24016e+07	3.75511e+07	3.98577e+07	3.96441e+07
organic	ESI+	772.586	C43H82NO8P	HMDB07946	PC(15:0/20:2(11Z,14Z))	0.0097074	2.59643e+07	3.33021e+07	2.51082e+07	3.76505e+07	4.04509e+07	3.57976e+07	3.52813e+07	3.62428e+07	3.50809e+07
organic	ESI-	768.553	C43H80NO8P	HMDB07947	PC(15:0/20:3(5Z,8Z,11Z))	0.103919	356359	468715	625314	520569	832177	704076	591720	567153	876248
organic	ESI+	770.57	C43H80NO8P	HMDB07947	PC(15:0/20:3(5Z,8Z,11Z))	0.0126392	4.04722e+06	3.7466e+06	2.84673e+06	5.08031e+06	5.1989e+06	4.8214e+06	3.68568e+06	4.55747e+06	4.39129e+06
organic	ESI+	768.554	C43H78NO8P	HMDB07949	PC(15:0/20:4(5Z,8Z,11Z,14Z))	0.0609273	3.11368e+06	3.93366e+06	3.13622e+06	2.9204e+06	795164	2.56884e+06	2.55624e+06	2.45055e+06	2.55e+06
organic	ESI+	800.618	C45H86NO8P	HMDB07954	PC(15:0/22:2(13Z,16Z))	0.0069599	1.46036e+07	1.8084e+07	1.36345e+07	1.4199e+07	1.5977e+07	1.63309e+07	9.88772e+06	1.025e+07	1.0573e+07
organic	ESI+	796.584	C45H82NO8P	HMDB07955	PC(15:0/22:4(7Z,10Z,13Z,16Z))	0.207601	4.21225e+06	5.88133e+06	4.53239e+06	3.86816e+06	4.98179e+06	3.9342e+06	4.62786e+06	4.92372e+06	4.91597e+06
organic	ESI+	794.571	C45H80NO8P	HMDB07956	PC(15:0/22:5(4Z,7Z,10Z,13Z,16Z))	0.180367	3.96234e+06	1.09788e+06	3.91885e+06	4.93834e+06	5.0007e+06	1.42313e+06	4.75118e+06	4.36395e+06	5.1617e+06
organic	ESI+	810.598	C46H84NO8P	HMDB07988	PC(16:0/22:4(7Z,10Z,13Z,16Z))	0.0696149	7.1801e+07	8.53053e+07	5.85071e+07	1.10038e+08	6.98886e+07	1.10446e+08	7.4393e+07	7.34107e+07	7.40606e+07
organic	ESI+	808.584	C46H82NO8P	HMDB07989	PC(16:0/22:5(4Z,7Z,10Z,13Z,16Z))	0.0887809	6.78114e+07	7.18514e+07	6.87185e+07	7.86861e+07	7.85132e+07	4.88805e+07	8.36378e+07	7.96092e+07	8.58045e+07
organic	ESI+	844.68	C48H94NO8P	HMDB07993	PC(16:0/24:1(15Z))	0.00302806	1.05921e+07	1.49746e+07	1.09365e+07	1.09153e+07	1.41721e+07	1.09942e+07	3.04552e+06	3.00386e+06	2.61211e+06
organic	ESI+	812.615	C46H86NO8P	HMDB08020	PC(16:1(9Z)/22:2(13Z,16Z))	0.00257358	9.18388e+07	1.10555e+08	1.04123e+08	1.19892e+08	1.22417e+08	1.14137e+08	6.85635e+07	7.0648e+07	7.47064e+07
organic	ESI+	804.554	C46H78NO8P	HMDB08023	PC(16:1(9Z)/22:6(4Z,7Z,10Z,13Z,16Z,19Z))	0.00434866	1.75791e+07	1.85466e+07	1.50133e+07	2.07994e+07	1.94087e+07	1.75814e+07	1.14187e+07	1.14744e+07	1.23798e+07
organic	ESI+	842.665	C48H92NO8P	HMDB08026	PC(16:1(9Z)/24:1(15Z))	0.0048516	2.80422e+07	4.26636e+07	2.97846e+07	3.27058e+07	4.35355e+07	3.34985e+07	1.07091e+07	1.16349e+07	1.01085e+07
organic	ESI+	838.629	C48H88NO8P	HMDB08054	PC(18:0/22:4(7Z,10Z,13Z,16Z))	0.0147941	1.79719e+07	2.20014e+07	6.56593e+06	2.30623e+07	2.36741e+07	2.19766e+07	9.28551e+06	7.46948e+06	9.13403e+06
organic	ESI+	834.6	C48H84NO8P	HMDB08057	PC(18:0/22:6(4Z,7Z,10Z,13Z,16Z,19Z))	0.00871934	1.05622e+07	1.57875e+07	1.39679e+07	1.24002e+07	1.28284e+07	1.15869e+07	7.31227e+06	7.64625e+06	8.64622e+06
organic	ESI+	872.706	C50H98NO8P	HMDB08059	PC(18:0/24:1(15Z))	0.00747193	1.28123e+07	1.9079e+07	1.4217e+07	9.62433e+06	2.37111e+06	9.22844e+06	4.01144e+06	4.11786e+06	4.17661e+06
organic	ESI+	832.585	C48H82NO8P	HMDB08090	PC(18:1(11Z)/22:6(4Z,7Z,10Z,13Z,16Z,19Z))	0.432283	6.41248e+06	1.3755e+07	3.46665e+06	1.09377e+07	5.01745e+06	1.21383e+07	9.04988e+06	8.57701e+06	2.09092e+06
organic	ESI+	870.696	C50H96NO8P	HMDB08092	PC(18:1(11Z)/24:1(15Z))	0.00461456	1.58224e+07	2.52175e+07	1.66099e+07	1.29704e+07	1.61316e+07	1.22372e+07	2.74367e+06	2.82444e+06	2.45625e+06
organic	ESI+	786.597	C44H84NO8P	HMDB00593	PC(18:1(9Z)/18:1(9Z))	0.0225059	1.01772e+09	1.20393e+09	1.0235e+09	1.20485e+09	1.27679e+09	1.19009e+09	1.05162e+09	1.05907e+09	1.08408e+09
organic	ESI+	830.567	C48H80NO8P	HMDB08156	PC(18:2(9Z,12Z)/22:6(4Z,7Z,10Z,13Z,16Z,19Z))	0.014855	3.23534e+06	3.36847e+06	3.06148e+06	3.66825e+06	3.51458e+06	3.10927e+06	3.80652e+06	3.71698e+06	3.98049e+06
organic	ESI+	868.679	C50H94NO8P	HMDB08158	PC(18:2(9Z,12Z)/24:1(15Z))	0.00315971	6.67742e+06	1.03586e+07	7.66104e+06	9.68993e+06	1.23482e+07	9.83401e+06	2.22227e+06	2.24314e+06	2.03362e+06
organic	ESI+	828.555	C48H78NO8P	HMDB08189	PC(18:3(6Z,9Z,12Z)/22:6(4Z,7Z,10Z,13Z,16Z,19Z))	0.0172235	5.56584e+06	5.51839e+06	4.43873e+06	6.29449e+06	6.28028e+06	3.07269e+06	2.08924e+06	2.86456e+06	1.95861e+06
organic	ESI+	866.66	C50H92NO8P	HMDB08191	PC(18:3(6Z,9Z,12Z)/24:1(15Z))	0.044951	1.91659e+06	2.54496e+06	2.20251e+06	1.52978e+06	4.36516e+06	6.09821e+06	1.68109e+06	984643	823616
organic	ESI+	864.649	C50H90NO8P	HMDB08257	PC(18:4(6Z,9Z,12Z,15Z)/24:1(15Z))	0.0217571	2.08601e+06	8.95721e+06	6.37866e+06	6.89358e+06	8.40449e+06	7.06768e+06	2.24694e+06	2.23927e+06	2.12578e+06
organic	ESI+	862.632	C50H88NO8P	HMDB08288	PC(20:0/22:6(4Z,7Z,10Z,13Z,16Z,19Z))	0.0649853	2.44557e+06	3.02545e+06	2.34969e+06	812397	3.93123e+06	3.7862e+06	1.27519e+06	1.02894e+06	981313
organic	ESI+	860.615	C50H86NO8P	HMDB08321	PC(20:1(11Z)/22:6(4Z,7Z,10Z,13Z,16Z,19Z))	0.0449392	833281	844051	1.85661e+06	1.12099e+06	2.54348e+06	2.46151e+06	846150	897836	906987
organic	ESI+	898.727	C52H100NO8P	HMDB08323	PC(20:1(11Z)/24:1(15Z))	0.00309248	2.92502e+06	4.78258e+06	3.14589e+06	1.09661e+06	1.26379e+06	1.04961e+06	136132	97030.7	66733.4
organic	ESI+	858.597	C50H84NO8P	HMDB08354	PC(20:2(11Z,14Z)/22:6(4Z,7Z,10Z,13Z,16Z,19Z))	0.00546857	726544	778515	554782	403961	561389	605542	249625	100606	254000
organic	ESI+	856.581	C50H82NO8P	HMDB08387	PC(20:3(5Z,8Z,11Z)/22:6(4Z,7Z,10Z,13Z,16Z,19Z))	0.0106189	1.43548e+06	1.47792e+06	778340	915209	1.16031e+06	1.24625e+06	367764	268276	573051
organic	ESI+	894.696	C52H96NO8P	HMDB08389	PC(20:3(5Z,8Z,11Z)/24:1(15Z))	0.00807108	1.45387e+06	1.98042e+06	3.16316e+06	1.83658e+06	2.59826e+06	1.83881e+06	295625	293855	273844
organic	ESI+	854.566	C50H80NO8P	HMDB08452	PC(20:4(5Z,8Z,11Z,14Z)/22:6(4Z,7Z,10Z,13Z,16Z,19Z))	0.000753194	1.12261e+06	904832	1.03865e+06	945367	925115	810721	279107	271647	194027
organic	ESI+	892.68	C52H94NO8P	HMDB08454	PC(20:4(5Z,8Z,11Z,14Z)/24:1(15Z))	0.00576784	2.9831e+06	4.62292e+06	3.11053e+06	1.62865e+06	2.97245e+06	1.68987e+06	594056	500542	394134
organic	ESI+	890.662	C52H92NO8P	HMDB08520	PC(20:5(5Z,8Z,11Z,14Z,17Z)/24:1(15Z))	0.028147	721450	869298	1.38016e+06	1.08582e+06	2.1813e+06	1.03446e+06	437517	372911	390052
organic	ESI+	928.777	C54H106NO8P	HMDB08553	PC(22:0/24:1(15Z))	0.0830746	1.44133e+06	1.61849e+06	4.20236e+06	991936	2.4894e+06	985046	843640	714098	656246
organic	ESI+	888.649	C52H90NO8P	HMDB08583	PC(22:1(13Z)/22:6(4Z,7Z,10Z,13Z,16Z,19Z))	0.0182958	567553	348300	372903	992630	640057	462675	156276	279740	221287
organic	ESI+	926.761	C54H104NO8P	HMDB08585	PC(22:1(13Z)/24:1(15Z))	0.16332	1.56993e+07	2.01398e+06	1.6688e+07	1.11913e+07	1.15125e+07	1.02428e+07	6.42678e+06	6.40479e+06	5.97617e+06
organic	ESI+	920.71	C54H98NO8P	HMDB08651	PC(22:4(7Z,10Z,13Z,16Z)/24:1(15Z))	0	530976	702874	633075	167273	133684	102046	23014.4	12308	9171.92
organic	ESI+	716.523	C39H74NO8P	HMDB08835	PE(14:0/20:2(11Z,14Z))	0.0233901	917441	1.45102e+06	1.19414e+06	815336	858954	778004	1.15452e+06	1.49017e+06	1.17927e+06
organic	ESI+	738.507	C41H72NO8P	HMDB08845	PE(14:0/22:5(4Z,7Z,10Z,13Z,16Z))	0.181232	2.75945e+06	2.75887e+06	3.0984e+06	2.86076e+06	2.74937e+06	3.01808e+06	2.32171e+06	2.82839e+06	2.8238e+06
organic	ESI+	826.633	C47H88NO8P	HMDB09113	PE(18:2(9Z,12Z)/24:1(15Z))	0.0283426	517901	1.12031e+06	703925	649881	1.80088e+06	1.43755e+06	410830	438393	172582
organic	ESI+	822.601	C47H84NO8P	HMDB09212	PE(18:4(6Z,9Z,12Z,15Z)/24:1(15Z))	0.0365877	1.68241e+06	2.35902e+06	1.88388e+06	1.87301e+06	2.27465e+06	2.39015e+06	1.63685e+06	1.57244e+06	1.61469e+06
organic	ESI+	820.581	C47H82NO8P	HMDB09243	PE(20:0/22:6(4Z,7Z,10Z,13Z,16Z,19Z))	0.0432114	367006	461604	306621	550921	402889	493706	341563	283253	389583
organic	ESI+	875.717	C49H96NO8P	HMDB09245	PE(20:0/24:1(15Z))	0.0178184	515347	666657	456823	365451	506731	455752	355995	333848	305035
organic	ESI-	816.557	C47H80NO8P	HMDB09276	PE(20:1(11Z)/22:6(4Z,7Z,10Z,13Z,16Z,19Z))	0.0161272	3.39979e+07	3.99401e+07	3.21857e+07	2.42987e+06	2.57898e+06	2.37551e+06	1.98655e+06	3.55901e+07	2.08557e+06
organic	ESI+	873.708	C49H94NO8P	HMDB09278	PE(20:1(11Z)/24:1(15Z))	0.00437654	7.06976e+06	1.07355e+07	7.78197e+06	4.74392e+06	5.72375e+06	4.8129e+06	2.27066e+06	2.28032e+06	2.19781e+06
organic	ESI-	876.645	C51H92NO8P	HMDB09607	PE(22:4(7Z,10Z,13Z,16Z)/24:1(15Z))	0.00635665	1.27565e+06	1.86511e+06	1.13726e+06	974509	1.38185e+06	1.09062e+06	409505	435109	418596
organic	ESI-	772.528	C45H76NO7P	HMDB09710	PE(22:6(4Z,7Z,10Z,13Z,16Z,19Z)/P-18:1(11Z))	0.151173	1.034e+06	1.31712e+06	649504	3.18445e+06	296833	3.34208e+06	1.52927e+06	2.09576e+06	1.81963e+06
organic	ESI-	719.488	C38H73O10P	HMDB10571	PG(16:0/16:1(9Z))	0.284198	172270	196358	163096	145143	332377	237954	150010	298570	206089
organic	ESI-	747.517	C40H77O10P	HMDB10573	PG(16:0/18:1(11Z))	0.0125766	7.68962e+06	6.85019e+06	8.39499e+06	1.08929e+07	1.84632e+07	1.22694e+07	3.48719e+06	7.80942e+06	5.04366e+06
organic	ESI-	743.489	C40H73O10P	HMDB10576	PG(16:0/18:3(6Z,9Z,12Z))	0.00469748	175123	176380	164065	519057	744522	401210	695914	992079	829065
organic	ESI-	769.501	C42H75O10P	HMDB10580	PG(16:0/20:4(5Z,8Z,11Z,14Z))	0	581541	440688	602994	1.90025e+06	2.00343e+06	1.82832e+06	1.32733e+06	1.62716e+06	1.4671e+06
organic	ESI-	797.535	C44H79O10P	HMDB10581	PG(16:0/22:4(7Z,10Z,13Z,16Z))	0	1.29744e+06	1.5702e+06	1.14123e+06	3.99781e+06	4.24696e+06	3.83755e+06	975607	1.034e+06	935874
organic	ESI-	795.519	C44H77O10P	HMDB10582	PG(16:0/22:5(4Z,7Z,10Z,13Z,16Z))	0	553698	705150	447272	1.72066e+06	1.79944e+06	1.72129e+06	657714	746791	806680
organic	ESI-	717.471	C38H71O10P	HMDB10586	PG(16:1(9Z)/16:1(9Z))	0	18077.3	22173.7	30515	228797	197510	203169	355789	454366	383837
organic	ESI-	773.533	C42H79O10P	HMDB10605	PG(18:0/18:2(9Z,12Z))	0.00254953	1.17621e+07	1.43561e+07	1.22788e+07	3.8126e+07	4.87145e+07	3.91066e+07	1.8598e+07	2.46518e+07	1.98988e+07
organic	ESI-	799.552	C44H81O10P	HMDB10608	PG(18:0/20:3(5Z,8Z,11Z))	0.000785942	1.14115e+06	1.38774e+06	1.30527e+06	4.74045e+06	6.3028e+06	5.16422e+06	905545	1.06889e+06	858306
organic	ESI-	823.552	C46H81O10P	HMDB10612	PG(18:0/22:5(4Z,7Z,10Z,13Z,16Z))	0	239343	376547	287955	646523	704116	673095	146473	110111	115939
organic	ESI-	819.516	C46H77O10P	HMDB10629	PG(18:1(11Z)/22:6(4Z,7Z,10Z,13Z,16Z,19Z))	0.00267812	343547	453085	336957	566403	565559	583707	273696	297898	262806
organic	ESI-	835.536	C43H81O13P	HMDB09782	PI(16:0/18:1(11Z))	0.025684	162487	188593	271144	327851	457181	263715	363232	562573	378211
organic	ESI-	865.577	C45H87O13P	HMDB09785	PI(16:0/20:0)	0.00348832	3.32755e+06	3.80451e+06	2.95234e+06	4.62675e+06	4.76744e+06	4.85608e+06	2.82624e+06	2.79053e+06	3.14173e+06
organic	ESI-	861.55	C45H83O13P	HMDB09786	PI(16:0/20:2(11Z,14Z))	0.0126311	295317	292595	601089	896063	944822	835340	1.0068e+06	1.88117e+06	1.15498e+06
organic	ESI-	883.534	C47H81O13P	HMDB09795	PI(16:0/22:5(4Z,7Z,10Z,13Z,16Z))	0.0443952	45192.6	54076.5	139203	269413	261959	372544	163244	638340	336275
organic	ESI-	913.584	C49H87O13P	HMDB09817	PI(18:0/22:4(10Z,13Z,16Z,19Z))	0.475256	590318	552100	370293	597632	251177	363641	426538	265796	708820
organic	ESI+	604.355	C30H52O7P2	HMDB01278	Presqualene diphosphate	0.00260826	125135	203443	107902	18610.1	58491.1	45679	867568	1.2179e+06	1.42866e+06
organic	ESI+	216.123	C10H17NO4	HMDB13124	Propenoylcarnitine	0.194828	317581	1.75744e+06	605725	1.66972e+06	968267	1.0864e+06	841459	394222	801716
organic	ESI-	216.123	C10H19NO4	HMDB00824	Propionylcarnitine	0.000645595	950117	626876	726447	1.72115e+06	1.9685e+06	1.78808e+06	1.00978e+06	1.03692e+06	1.00029e+06
organic	ESI-	762.526	C40H78NO10P	HMDB12356	PS(16:0/18:0)	0.0587369	964696	1.14405e+06	1.03775e+06	1.09622e+06	1.11246e+06	1.05848e+06	1.09623e+06	1.19304e+06	1.31605e+06
organic	ESI-	790.558	C42H82NO10P	HMDB12378	PS(18:0/18:0)	0.00559176	3.633e+07	4.52782e+07	3.33972e+07	3.01551e+07	3.60071e+07	3.16094e+07	1.94774e+07	1.96369e+07	2.12083e+07
organic	ESI-	818.592	C44H86NO10P	HMDB10164	PS(18:0/20:0)	0.00320618	1.13272e+08	1.34085e+08	1.07225e+08	8.20892e+07	9.19037e+07	8.63358e+07	6.2117e+07	6.30301e+07	6.55685e+07
organic	ESI-	812.546	C44H80NO10P	HMDB12382	PS(18:0/20:3(8Z,11Z,14Z))	0.000809403	386878	382949	361751	1.19549e+06	1.49484e+06	1.33655e+06	1.04385e+06	1.03253e+06	1.15357e+06
organic	ESI+	909.238	C29H48N7O17P3S	HMDB02992	S-2-Octenoyl CoA	0.0593493	5.32939e+06	2.99878e+06	1.54096e+06	1.4638e+06	1.27589e+06	1.22641e+06	1.78952e+06	1.67063e+06	1.67072e+06
organic	ESI+	703.577	C39H79N2O6P	HMDB13464	SM(d18:0/16:1(9Z))	0.140151	6.57813e+06	1.10017e+07	8.46859e+06	1.17741e+07	1.85804e+07	8.53811e+06	8.98327e+06	1.20179e+07	7.57561e+06
organic	ESI+	750.648	C41H85N2O6P	HMDB12087	SM(d18:0/18:0)	0.271113	1.0363e+06	860068	965791	946047	620390	969715	489372	834714	1.00236e+06
organic	ESI+	778.679	C43H89N2O6P	HMDB12090	SM(d18:0/20:0)	0.527431	9.23719e+06	8.27216e+06	6.60369e+06	7.57753e+06	9.30196e+06	6.87879e+06	7.37844e+06	8.77537e+06	9.2702e+06
organic	ESI+	806.712	C45H93N2O6P	HMDB12091	SM(d18:0/22:0)	0.0951259	4.11654e+07	3.86142e+07	3.22026e+07	2.17245e+07	4.26954e+07	3.21999e+07	3.14316e+07	2.51422e+07	2.28134e+07
organic	ESI+	804.694	C45H91N2O6P	HMDB12092	SM(d18:0/22:1(13Z))	0.392854	1.06829e+06	835011	1.20004e+06	732573	1.27216e+06	702192	791615	1.59097e+06	995207
organic	ESI+	647.512	C35H71N2O6P	HMDB12096	SM(d18:1/12:0)	0.0854905	123153	186411	121505	167453	231220	146916	211361	205050	178758
organic	ESI+	729.593	C41H81N2O6P	HMDB12100	SM(d18:1/18:1(11Z))	0.00730925	796381	1.43639e+06	988798	380691	862294	514525	102590	192538	102524
organic	ESI+	785.65	C45H89N2O6P	HMDB12104	SM(d18:1/22:1(13Z))	0.00524866	999365	1.08946e+06	788277	956002	1.02571e+06	979349	599225	593798	467271
organic	ESI+	813.684	C47H93N2O6P	HMDB12107	SM(d18:1/24:1(15Z))	0.0108002	844883	1.4583e+06	1.01776e+06	347184	835012	382210	247434	373452	319327
organic	ESI-	283.263	C18H36O2	HMDB00827	Stearic acid	0.130395	2.56278e+08	2.59747e+08	2.31631e+08	2.2425e+08	2.06931e+08	2.42361e+08	2.449e+08	2.11199e+08	2.5077e+08
organic	ESI+	437.337	C25H41NO4	HMDB06463	Stearidonyl carnitine	0.0360281	1.72455e+06	1.80659e+06	1.59323e+06	1.83996e+06	2.49143e+06	2.0875e+06	1.68604e+06	1.46191e+06	567641
organic	ESI+	342.302	C20H39NO3	HMDB13308	Stearoylglycine	0.732964	1.44382e+06	1.1483e+06	882478	1.91564e+06	943305	994700	1.5615e+06	242106	1.64537e+06
organic	ESI+	426.394	C26H51NO3	HMDB13310	Tetracosanoylglycine	0.093016	641803	746450	431422	561202	639997	784650	525436	441446	492127
organic	ESI+	572.487	C33H62O6	HMDB00548	TG(10:0/10:0/10:0)[iso]	0.137305	87199.8	169556	148270	136568	61563.2	47967.3	113969	88566.5	147475
organic	ESI+	656.584	C39H74O6	HMDB11188	TG(12:0/12:0/12:0)	0.0574698	280960	618919	820824	254489	378768	283732	329501	277514	306340
organic	ESI+	740.677	C45H86O6	HMDB42061	TG(14:0/14:0/14:0)	0.00826529	1.06597e+06	811077	1.34452e+06	576736	620706	467035	512060	585105	385674
organic	ESI+	754.691	C46H88O6	HMDB42062	TG(14:0/14:0/15:0)	0.0115066	700764	718200	1.05439e+06	568019	528881	475257	426552	481804	441600
organic	ESI+	768.707	C47H90O6	HMDB42063	TG(14:0/14:0/16:0)	0.00298658	2.46063e+06	2.36674e+06	3.21161e+06	1.36187e+06	1.27827e+06	1.35503e+06	1.32227e+06	1.17951e+06	1.16514e+06
organic	ESI+	766.691	C47H88O6	HMDB42069	TG(14:0/14:0/16:1(9Z))	0.0045859	2.37995e+06	2.15128e+06	3.42698e+06	1.16349e+06	1.07271e+06	1.158e+06	577977	819617	563441
organic	ESI+	806.722	C50H92O6	HMDB42076	TG(14:0/14:0/18:2(9Z,12Z))	0.0182251	1.68466e+06	1.62149e+06	2.5577e+06	1.4052e+06	1.23736e+06	1.27669e+06	1.17152e+06	1.1015e+06	1.19771e+06
organic	ESI+	816.707	C51H90O6	HMDB42080	TG(14:0/14:0/20:4(5Z,8Z,11Z,14Z))	0.00140371	634382	697516	849512	305086	207831	140011	58549.3	117072	82541.7
organic	ESI+	769.632	C49H84O6	HMDB42295	TG(14:0/14:1(9Z)/18:4(6Z,9Z,12Z,15Z))	0	99216.6	98246.7	90474.4	57677.4	55933.6	72958.6	13692.1	16011.3	10540.5
organic	ESI+	812.673	C51H86O6	HMDB42297	TG(14:0/14:1(9Z)/20:5(5Z,8Z,11Z,14Z,17Z))	0.044807	195388	198314	173704	342996	573383	181089	115940	186327	67593.4
organic	ESI+	752.676	C46H86O6	HMDB42098	TG(14:0/15:0/14:1(9Z))	0.0118909	321651	326424	565198	211732	196859	119735	127234	130620	171514
organic	ESI+	782.722	C48H92O6	HMDB42093	TG(14:0/15:0/16:0)	0.00995142	1.67909e+06	1.75947e+06	2.35298e+06	1.30556e+06	1.43752e+06	1.33112e+06	1.26158e+06	1.22944e+06	1.19243e+06
organic	ESI+	780.705	C48H90O6	HMDB42099	TG(14:0/15:0/16:1(9Z))	0.031636	1.28721e+06	1.18929e+06	2.20867e+06	1.0081e+06	949106	839336	857636	913399	778971
organic	ESI+	810.754	C50H96O6	HMDB42094	TG(14:0/15:0/18:0)	0.0032785	2.14633e+06	2.4366e+06	2.48377e+06	1.67829e+06	1.84102e+06	1.85529e+06	1.62671e+06	1.56527e+06	1.61012e+06
organic	ESI+	808.74	C50H94O6	HMDB42100	TG(14:0/15:0/18:1(11Z))	0.0166229	3.29612e+06	2.97828e+06	4.94418e+06	2.12112e+06	2.21778e+06	2.28787e+06	2.01666e+06	2.34631e+06	2.10603e+06
organic	ESI+	787.679	C50H90O6	HMDB42107	TG(14:0/15:0/18:3(6Z,9Z,12Z))	0.0689566	276984	249418	310457	218028	118281	205558	244989	223754	82168.2
organic	ESI+	838.787	C52H100O6	HMDB42095	TG(14:0/15:0/20:0)	0.0072727	1.04952e+06	1.22811e+06	1.24627e+06	926124	1.00404e+06	915132	953083	833864	886001
organic	ESI+	832.739	C52H94O6	HMDB42103	TG(14:0/15:0/20:3(5Z,8Z,11Z))	0.0107755	1.09896e+06	967133	1.45865e+06	777483	809979	796782	738200	631255	702351
organic	ESI+	864.8	C54H102O6	HMDB42104	TG(14:0/15:0/22:1(13Z))	0.0840799	2.0938e+06	2.26034e+06	4.32377e+06	2.51015e+06	2.46445e+06	2.35591e+06	1.6798e+06	1.78987e+06	1.71506e+06
organic	ESI+	837.696	C54H92O6	HMDB42119	TG(14:0/15:0/22:6(4Z,7Z,10Z,13Z,16Z,19Z))	0.0689115	106371	80887.3	182063	66890.1	23450.8	59841.4	52997.9	45956.1	124012
organic	ESI+	894.849	C56H108O6	HMDB42097	TG(14:0/15:0/24:0)	0.00553179	469516	623779	485989	583990	776796	653188	297615	333520	311704
organic	ESI+	847.685	C55H90O6	HMDB42567	TG(14:0/18:3(6Z,9Z,12Z)/20:5(5Z,8Z,11Z,14Z,17Z))	0.095574	1.21475e+07	1.46938e+07	1.20559e+07	1.33061e+07	1.47425e+07	1.23553e+07	1.40681e+07	1.6344e+07	1.43104e+07
organic	ESI+	914.721	C59H92O6	HMDB42869	TG(14:0/20:5(5Z,8Z,11Z,14Z,17Z)/22:6(4Z,7Z,10Z,13Z,16Z,19Z))	0.450317	1.21289e+06	1.73548e+06	881073	1.1405e+06	757217	1.38724e+06	1.15537e+06	915480	1.2823e+06
organic	ESI+	946.876	C60H112O6	HMDB42256	TG(14:0/24:0/18:2(9Z,12Z))	0.130532	738845	1.28261e+07	1.3382e+07	7.75022e+06	7.91167e+06	7.30139e+06	3.8161e+06	3.66251e+06	3.37331e+06
organic	ESI+	762.658	C47H84O6	HMDB47886	TG(14:1(9Z)/14:1(9Z)/16:1(9Z))	0.00354504	89045	64447.9	77832.1	14490.2	29878.5	18733.5	10745.4	14791.7	25724.8
organic	ESI+	793.633	C51H84O6	HMDB47904	TG(14:1(9Z)/14:1(9Z)/20:5(5Z,8Z,11Z,14Z,17Z))	0.0597906	846900	267264	394312	224997	228518	190984	264461	162034	203715
organic	ESI+	860.678	C55H86O6	HMDB48295	TG(14:1(9Z)/18:4(6Z,9Z,12Z,15Z)/20:5(5Z,8Z,11Z,14Z,17Z))	0.0182603	45846.3	43765.6	21053	70754.2	61207.7	150818	22161.9	16942.5	2330.94
organic	ESI+	869.662	C57H88O6	HMDB48297	TG(14:1(9Z)/18:4(6Z,9Z,12Z,15Z)/22:6(4Z,7Z,10Z,13Z,16Z,19Z))	0.00743512	597336	838520	992560	2.24861e+06	1.43344e+06	2.12216e+06	667792	1.15094e+06	1.07522e+06
organic	ESI+	912.706	C59H90O6	HMDB48343	TG(14:1(9Z)/20:5(5Z,8Z,11Z,14Z,17Z)/22:6(4Z,7Z,10Z,13Z,16Z,19Z))	0.234958	1.35417e+06	2.18193e+06	461853	1.41781e+06	1.58765e+06	2.45093e+06	1.65716e+06	1.20132e+06	759883
organic	ESI+	809.664	C52H88O6	HMDB43188	TG(15:0/14:1(9Z)/20:5(5Z,8Z,11Z,14Z,17Z))	0.260135	34666.5	12305	28165.9	16227.5	22227.7	19908.3	19782.2	13786.4	22558.7
organic	ESI+	886.785	C56H100O6	HMDB43038	TG(15:0/16:0/22:4(7Z,10Z,13Z,16Z))	0.00455759	1.16012e+06	1.32357e+06	1.53953e+06	754633	930152	932632	693229	719589	747480
organic	ESI+	948.893	C60H114O6	HMDB43060	TG(15:0/18:0/24:1(15Z))	0	2.96422e+06	3.26011e+06	3.09222e+06	1.46463e+06	1.6953e+06	1.47417e+06	445041	375599	379088
organic	ESI+	850.695	C54H88O6	HMDB43679	TG(15:0/18:4(6Z,9Z,12Z,15Z)/18:4(6Z,9Z,12Z,15Z))	0.0698355	374857	652725	474802	642268	1.10331e+06	730116	605363	689344	298825
organic	ESI+	940.836	C60H106O6	HMDB43097	TG(15:0/20:0/22:5(4Z,7Z,10Z,13Z,16Z))	0.00338016	1.50795e+06	1.09402e+06	1.52271e+06	2.06976e+06	3.05258e+06	2.53485e+06	511491	334210	248223
organic	ESI+	921.788	C60H104O6	HMDB43103	TG(15:0/20:0/22:6(4Z,7Z,10Z,13Z,16Z,19Z))	0	493698	469803	559319	362897	374859	331176	168497	154902	129332
organic	ESI+	959.904	C62H118O6	HMDB43089	TG(15:0/20:0/24:1(15Z))	0.0183268	2.00913e+06	6.63894e+06	6.0915e+06	3.24633e+06	4.72781e+06	3.96323e+06	976275	844932	808405
organic	ESI+	928.743	C60H94O6	HMDB43741	TG(15:0/20:5(5Z,8Z,11Z,14Z,17Z)/22:6(4Z,7Z,10Z,13Z,16Z,19Z))	0.00446899	357226	489580	311838	162710	283636	288979	47209.5	28100.7	25823.7
organic	ESI+	974.907	C62H116O6	HMDB43124	TG(15:0/22:0/22:2(13Z,16Z))	0.0409674	3.70944e+06	602523	3.86852e+06	1.96336e+06	2.20265e+06	1.91712e+06	503071	464218	409828
organic	ESI+	966.852	C62H108O6	HMDB43132	TG(15:0/22:0/22:6(4Z,7Z,10Z,13Z,16Z,19Z))	0.0037955	1.56935e+06	2.45022e+06	1.66951e+06	785200	1.18836e+06	739387	192834	153060	111381
organic	ESI+	796.738	C49H94O6	HMDB10411	TG(16:0/14:0/16:0)[iso3]	0.000695256	4.83787e+06	5.15757e+06	5.60619e+06	3.28323e+06	2.90307e+06	2.77352e+06	1.98831e+06	2.49375e+06	1.94224e+06
organic	ESI+	824.771	C51H98O6	HMDB05356	TG(16:0/16:0/16:0)[iso]	0.00351645	5.69828e+06	6.99366e+06	5.94526e+06	3.53812e+06	3.65859e+06	3.4833e+06	2.15278e+06	3.26733e+06	2.07796e+06
organic	ESI+	822.754	C51H96O6	HMDB05359	TG(16:0/16:0/16:1(9Z))[iso3]	0	2.83682e+07	2.8009e+07	3.18676e+07	1.41528e+07	1.37135e+07	1.34532e+07	7.16009e+06	7.53951e+06	6.99935e+06
organic	ESI+	852.8	C53H102O6	HMDB05357	TG(16:0/16:0/18:0)[iso3]	0	1.16516e+07	1.24047e+07	1.26384e+07	5.19489e+06	5.00143e+06	4.85886e+06	2.57244e+06	2.389e+06	2.2987e+06
organic	ESI+	850.785	C53H100O6	HMDB05360	TG(16:0/16:0/18:1(9Z))[iso3]	0	6.44908e+07	7.13393e+07	6.79367e+07	2.89848e+07	2.82065e+07	2.63823e+07	1.43892e+07	1.36406e+07	1.3907e+07
organic	ESI+	848.771	C53H98O6	HMDB05362	TG(16:0/16:0/18:2(9Z,12Z))[iso3]	0	6.5521e+07	6.54367e+07	7.43897e+07	3.95514e+07	3.91684e+07	3.82533e+07	2.78651e+07	2.82753e+07	2.77948e+07
organic	ESI+	878.815	C55H104O6	HMDB05361	TG(16:0/16:0/20:1(11Z))[iso3]	0	5.82019e+07	6.64225e+07	6.18839e+07	2.7123e+07	2.8978e+07	2.57621e+07	1.25195e+07	1.04588e+07	1.19519e+07
organic	ESI+	872.772	C55H98O6	HMDB05363	TG(16:0/16:0/20:4(5Z,8Z,11Z,14Z))[iso3]	0.000821667	2.02667e+07	2.00334e+07	2.34674e+07	1.14719e+07	1.2128e+07	1.14297e+07	9.7011e+06	1.01615e+07	1.03267e+07
organic	ESI+	820.74	C51H94O6	HMDB05376	TG(16:0/16:1(9Z)/16:1(9Z))[iso3]	0	1.68046e+07	1.67218e+07	1.98666e+07	9.7151e+06	9.93257e+06	9.35543e+06	6.66791e+06	6.88087e+06	6.24726e+06
organic	ESI+	846.756	C53H96O6	HMDB05379	TG(16:0/16:1(9Z)/18:2(9Z,12Z))[iso6]	0.00113333	1.90435e+07	1.94405e+07	2.24254e+07	1.21897e+07	1.29458e+07	1.28557e+07	1.17333e+07	1.22214e+07	1.21174e+07
organic	ESI+	853.726	C55H96O6	HMDB05380	TG(16:0/16:1(9Z)/20:4(5Z,8Z,11Z,14Z))[iso6]	0	1.07761e+07	1.04886e+07	1.16083e+07	6.44146e+06	6.75011e+06	6.5435e+06	4.79249e+06	4.79643e+06	4.78591e+06
organic	ESI+	876.801	C55H102O6	HMDB05369	TG(16:0/18:0/18:2(9Z,12Z))[iso6]	0	1.71163e+08	1.83477e+08	1.81362e+08	9.56671e+07	9.25565e+07	9.18098e+07	6.34861e+07	6.06217e+07	6.33224e+07
organic	ESI+	906.847	C57H108O6	HMDB05368	TG(16:0/18:0/20:1(11Z))[iso6]	0	2.54021e+07	3.02922e+07	2.60746e+07	1.608e+07	1.72192e+07	1.57401e+07	8.11417e+06	7.74957e+06	7.46972e+06
organic	ESI+	900.803	C57H102O6	HMDB05370	TG(16:0/18:0/20:4(5Z,8Z,11Z,14Z))[iso6]	0	5.30778e+07	5.42268e+07	5.95434e+07	3.57021e+07	3.46852e+07	3.46944e+07	2.26032e+07	2.47778e+07	2.34074e+07
organic	ESI+	874.785	C55H100O6	HMDB05384	TG(16:0/18:1(9Z)/18:2(9Z,12Z))[iso6]	0.00166918	7.59864e+07	7.78878e+07	8.80136e+07	5.43162e+07	5.6587e+07	5.52063e+07	5.036e+07	5.19797e+07	5.21066e+07
organic	ESI+	904.829	C57H106O6	HMDB05383	TG(16:0/18:1(9Z)/20:1(11Z))[iso6]	0.12353	2.29716e+07	1.31304e+08	1.23409e+08	1.87978e+07	8.16988e+07	7.43395e+07	3.97076e+07	3.68506e+07	3.62886e+07
organic	ESI+	898.784	C57H100O6	HMDB05385	TG(16:0/18:1(9Z)/20:4(5Z,8Z,11Z,14Z))[iso6]	0	2.1632e+07	2.22992e+07	2.56489e+07	1.18862e+07	1.26883e+07	1.27906e+07	8.7919e+06	9.26551e+06	9.61303e+06
organic	ESI+	902.818	C57H104O6	HMDB05389	TG(16:0/18:2(9Z,12Z)/20:1(11Z))[iso6]	0	1.59512e+08	1.67846e+08	1.73305e+08	1.22343e+08	1.22798e+08	1.21365e+08	8.64051e+07	8.43652e+07	8.62494e+07
organic	ESI+	896.771	C57H98O6	HMDB05391	TG(16:0/18:2(9Z,12Z)/20:4(5Z,8Z,11Z,14Z))[iso6]	0.000957412	7.70786e+06	7.34204e+06	9.18058e+06	4.06573e+06	3.91426e+06	3.99022e+06	3.03373e+06	2.23751e+06	2.96992e+06
organic	ESI+	936.892	C59H114O6	HMDB05371	TG(16:0/20:0/20:0)[iso3]	0.00274815	1.3746e+06	2.054e+06	1.70517e+06	642676	923153	734156	170902	169138	166974
organic	ESI+	934.88	C59H112O6	HMDB05372	TG(16:0/20:0/20:1(11Z))[iso6]	0	6.79098e+06	8.33562e+06	7.22072e+06	3.24533e+06	4.43583e+06	3.70619e+06	1.01061e+06	909616	838123
organic	ESI+	932.863	C59H110O6	HMDB05386	TG(16:0/20:1(11Z)/20:1(11Z))[iso3]	0.00346063	2.90984e+07	3.3693e+07	2.92635e+07	1.65054e+07	5.03659e+06	1.59278e+07	4.34115e+06	2.14603e+06	3.4905e+06
organic	ESI+	920.769	C59H98O6	HMDB05392	TG(16:0/20:4(5Z,8Z,11Z,14Z)/20:4(5Z,8Z,11Z,14Z))[iso3]	0.00311457	1.03606e+06	1.04727e+06	1.38882e+06	570410	636319	651109	232428	428622	402146
organic	ESI+	1012.93	C65H118O6	HMDB44016	TG(16:0/24:0/22:4(7Z,10Z,13Z,16Z))	0.0021402	1.48883e+06	2.14485e+06	1.70328e+06	965689	1.2324e+06	968288	73303.9	93221.8	34859.5
organic	ESI+	991.867	C65H114O6	HMDB44023	TG(16:0/24:0/22:6(4Z,7Z,10Z,13Z,16Z,19Z))	0.000834308	1.83565e+06	2.38518e+06	2.17248e+06	960713	1.21296e+06	896202	183497	141173	123309
organic	ESI+	1014.94	C65H120O6	HMDB44239	TG(16:0/24:1(15Z)/22:2(13Z,16Z))	0.000669506	2.20864e+06	2.72674e+06	2.31329e+06	790943	1.33691e+06	739270	125537	75310.5	74137.3
organic	ESI+	989.852	C65H112O6	HMDB44247	TG(16:0/24:1(15Z)/22:6(4Z,7Z,10Z,13Z,16Z,19Z))	0	591188	770476	719548	554425	536150	475475	89590	54537.7	52327
organic	ESI+	792.709	C49H90O6	HMDB10419	TG(16:1(9Z)/14:0/16:1(9Z))[iso3]	0.00325403	3.68905e+06	3.6455e+06	5.06173e+06	2.07075e+06	1.87179e+06	2.07576e+06	1.30296e+06	1.19656e+06	1.28482e+06
organic	ESI+	818.722	C51H92O6	HMDB05432	TG(16:1(9Z)/16:1(9Z)/16:1(9Z))[iso]	0.000924773	3.88157e+06	3.75223e+06	4.62997e+06	2.20244e+06	2.18433e+06	2.13994e+06	1.67853e+06	1.85955e+06	1.6623e+06
organic	ESI+	844.741	C53H94O6	HMDB05435	TG(16:1(9Z)/16:1(9Z)/18:2(9Z,12Z))[iso3]	0	4.2684e+06	4.25625e+06	4.89969e+06	2.18765e+06	2.219e+06	2.16737e+06	1.77192e+06	1.77119e+06	1.84793e+06
organic	ESI+	868.74	C55H94O6	HMDB05436	TG(16:1(9Z)/16:1(9Z)/20:4(5Z,8Z,11Z,14Z))[iso3]	0	1.29537e+06	1.3245e+06	1.23835e+06	424358	444871	610787	384909	437301	390961
organic	ESI+	877.725	C57H96O6	HMDB05447	TG(16:1(9Z)/18:2(9Z,12Z)/20:4(5Z,8Z,11Z,14Z))[iso6]	0.00238233	3.44227e+06	3.32347e+06	4.0878e+06	1.85698e+06	1.9664e+06	2.13197e+06	1.63209e+06	1.8231e+06	1.81681e+06
organic	ESI+	901.726	C59H96O6	HMDB05448	TG(16:1(9Z)/20:4(5Z,8Z,11Z,14Z)/20:4(5Z,8Z,11Z,14Z))[iso3]	0	1.29007e+06	1.26705e+06	1.35704e+06	639866	664093	548975	441973	542437	493893
organic	ESI+	930.849	C59H108O6	HMDB05410	TG(18:0/18:2(9Z,12Z)/20:1(11Z))[iso6]	0	4.50401e+07	4.89859e+07	4.75075e+07	3.11421e+07	3.26118e+07	3.09605e+07	1.08991e+07	9.31722e+06	9.48671e+06
organic	ESI+	907.773	C59H102O6	HMDB05412	TG(18:0/18:2(9Z,12Z)/20:4(5Z,8Z,11Z,14Z))[iso6]	0	2.45833e+07	2.49798e+07	2.58699e+07	1.9868e+07	1.94681e+07	1.99911e+07	1.46004e+07	1.44588e+07	1.48222e+07
organic	ESI+	962.907	C61H116O6	HMDB05400	TG(18:0/20:0/20:1(11Z))[iso6]	0.000904222	2.95049e+06	4.00763e+06	3.24427e+06	1.34401e+06	1.90083e+06	1.43049e+06	338664	219164	216896
organic	ESI+	956.864	C61H110O6	HMDB05401	TG(18:0/20:0/20:4(5Z,8Z,11Z,14Z))[iso6]	0	8.16345e+06	7.97003e+06	8.3463e+06	6.11698e+06	6.45376e+06	6.0829e+06	1.18003e+06	866093	1.05471e+06
organic	ESI+	960.891	C61H114O6	HMDB05407	TG(18:0/20:1(11Z)/20:1(11Z))[iso3]	0.034816	1.25296e+07	3.02144e+06	1.30578e+07	2.07399e+06	7.67239e+06	5.69522e+06	1.31669e+06	1.06349e+06	964307
organic	ESI+	937.82	C61H108O6	HMDB05408	TG(18:0/20:1(11Z)/20:4(5Z,8Z,11Z,14Z))[iso6]	0	5.77699e+06	6.61314e+06	5.91603e+06	3.12826e+06	3.45015e+06	3.149e+06	742298	646846	750399
organic	ESI+	948.799	C61H102O6	HMDB05413	TG(18:0/20:4(5Z,8Z,11Z,14Z)/20:4(5Z,8Z,11Z,14Z))[iso3]	0.000935402	1.21537e+06	1.42663e+06	1.56129e+06	776239	837800	694088	454476	338328	324989
organic	ESI+	905.757	C59H100O6	HMDB05462	TG(18:1(9Z)/18:2(9Z,12Z)/20:4(5Z,8Z,11Z,14Z))[iso6]	0	9.46685e+06	9.12493e+06	1.00117e+07	6.14269e+06	6.41115e+06	5.98791e+06	3.67948e+06	4.14391e+06	4.28128e+06
organic	ESI+	958.879	C61H112O6	HMDB05457	TG(18:1(9Z)/20:1(11Z)/20:1(11Z))[iso3]	0	1.43326e+07	1.75644e+07	1.44227e+07	1.09191e+07	1.116e+07	9.93126e+06	2.09394e+06	1.88462e+06	1.85177e+06
organic	ESI+	952.832	C61H106O6	HMDB05458	TG(18:1(9Z)/20:1(11Z)/20:4(5Z,8Z,11Z,14Z))[iso6]	0	4.92929e+06	4.78749e+06	5.77569e+06	2.86896e+06	3.33787e+06	3.06862e+06	1.1014e+06	831060	839012
organic	ESI+	929.757	C61H100O6	HMDB05463	TG(18:1(9Z)/20:4(5Z,8Z,11Z,14Z)/20:4(5Z,8Z,11Z,14Z))[iso3]	0.00165232	2.26019e+06	2.32527e+06	2.59054e+06	1.46525e+06	1.44527e+06	1.5724e+06	828674	860031	307691
organic	ESI+	842.72	C53H92O6	HMDB10471	TG(18:2(9Z,12Z)/14:0/18:3(9Z,12Z,15Z))[iso6]	0.00263114	791896	982071	1.04145e+06	121331	387635	340057	157268	172836	111840
organic	ESI+	933.788	C61H104O6	HMDB05471	TG(18:2(9Z,12Z)/20:1(11Z)/20:4(5Z,8Z,11Z,14Z))[iso6]	0	4.38251e+06	4.66621e+06	4.76854e+06	3.58888e+06	3.67026e+06	3.6505e+06	1.21352e+06	986861	1.33899e+06
organic	ESI+	927.744	C61H98O6	HMDB05476	TG(18:2(9Z,12Z)/20:4(5Z,8Z,11Z,14Z)/20:4(5Z,8Z,11Z,14Z))[iso3]	0.00322993	892995	961380	1.2335e+06	527056	615774	628019	343475	370331	315881
organic	ESI+	823.683	C53H90O6	HMDB10497	TG(18:3(9Z,12Z,15Z)/14:0/18:3(9Z,12Z,15Z))[iso3]	0.119138	593685	1.15026e+06	1.86856e+06	1.18427e+06	4.47735e+06	1.1583e+06	930922	626647	399734
organic	ESI+	875.713	C57H94O6	HMDB10507	TG(18:3(9Z,12Z,15Z)/18:2(9Z,12Z)/18:3(9Z,12Z,15Z))[iso3]	0	817774	907471	869092	368051	327187	415501	305338	372108	419315
organic	ESI+	966.757	C63H96O6	HMDB10516	TG(18:3(9Z,12Z,15Z)/20:4(5Z,8Z,11Z,14Z)/22:6(4Z,7Z,10Z,13Z,16Z,19Z))[iso6]	0.00474754	505565	512044	454688	365302	412691	416677	297964	318551	197429
organic	ESI+	887.75	C59H98O5	HMDB55518	TG(18:4(6Z,9Z,12Z,15Z)/20:5(5Z,8Z,11Z,14Z,17Z)/o-18:0)	0.135906	3.76975e+06	5.17428e+06	3.94173e+06	4.2287e+06	4.92748e+06	4.9103e+06	4.58168e+06	5.61292e+06	5.00933e+06
organic	ESI+	913.762	C61H100O5	HMDB55530	TG(18:4(6Z,9Z,12Z,15Z)/22:6(4Z,7Z,10Z,13Z,16Z,19Z)/o-18:0)	0.000914382	752820	510355	698907	938799	968467	817594	153332	167563	162519
organic	ESI+	990.943	C63H120O6	HMDB05415	TG(20:0/20:0/20:1(11Z))[iso3]	0.109283	20405.2	1.14939e+06	1.21705e+06	1.176e+06	307892	261695	224318	43994	23800.1
organic	ESI+	982.876	C63H112O6	HMDB05419	TG(20:0/20:1(11Z)/20:4(5Z,8Z,11Z,14Z))[iso6]	0	2.20515e+06	2.4151e+06	2.44086e+06	1.66286e+06	1.68819e+06	1.58755e+06	197283	165684	105148
organic	ESI+	959.804	C63H106O6	HMDB05420	TG(20:0/20:4(5Z,8Z,11Z,14Z)/20:4(5Z,8Z,11Z,14Z))[iso3]	0.000653373	827021	993263	1.01137e+06	665093	858858	662945	169729	109535	105224
organic	ESI+	986.909	C63H116O6	HMDB05464	TG(20:1(11Z)/20:1(11Z)/20:1(11Z))	0	9.47906e+06	1.18703e+07	9.83507e+06	5.44241e+06	6.48835e+06	5.06289e+06	891753	657338	613629
organic	ESI+	980.862	C63H110O6	HMDB05465	TG(20:1(11Z)/20:1(11Z)/20:4(5Z,8Z,11Z,14Z))[iso3]	0	1.16141e+06	1.3613e+06	1.55897e+06	866440	850690	830453	83129.9	28457.5	35125.6
organic	ESI+	957.79	C63H104O6	HMDB05466	TG(20:1(11Z)/20:4(5Z,8Z,11Z,14Z)/20:4(5Z,8Z,11Z,14Z))[iso3]	0.00277144	683111	755156	974079	450896	474551	473414	161098	140324	55170.9
organic	ESI+	849.696	C55H92O6	HMDB10517	TG(20:4(5Z,8Z,11Z,14Z)/14:0/18:3(9Z,12Z,15Z))[iso6]	0.0062458	460952	648840	757605	315799	400415	303828	182524	146684	293852
organic	ESI+	954.789	C63H100O5	HMDB10530	TG(20:4(5Z,8Z,11Z,14Z)/18:2(9Z,12Z)/22:6(4Z,7Z,10Z,13Z,16Z,19Z))[iso6]	0.057121	684687	6.25263e+06	5.55831e+06	3.14979e+06	3.65131e+06	3.03628e+06	954054	937593	778527
organic	ESI+	939.78	C63H102O5	HMDB55800	TG(20:5(5Z,8Z,11Z,14Z,17Z)/22:6(4Z,7Z,10Z,13Z,16Z,19Z)/o-18:0)	0.00876086	1.49544e+06	630247	1.45553e+06	2.10952e+06	2.84044e+06	1.29754e+06	149115	146265	224568
organic	ESI+	1097.02	C71H130O6	HMDB46422	TG(22:0/24:0/22:4(7Z,10Z,13Z,16Z))	0.00312959	674125	955000	1.38364e+06	219412	139240	55276.1	2.13122e+06	1.67384e+06	1.96533e+06
organic	ESI+	1029.79	C69H104O6	HMDB54845	TG(22:4(7Z,10Z,13Z,16Z)/22:5(4Z,7Z,10Z,13Z,16Z)/22:6(4Z,7Z,10Z,13Z,16Z,19Z))	0.00571055	244643	406009	319076	48026.5	36531.4	73867.5	130919	252728	176305
organic	ESI+	1025.76	C69H100O6	HMDB10561	TG(22:6(4Z,7Z,10Z,13Z,16Z,19Z)/22:5(7Z,10Z,13Z,16Z,19Z)/22:6(4Z,7Z,10Z,13Z,16Z,19Z))[iso3]	0.00272525	792022	985945	778682	259839	236862	164139	384406	440023	253406
organic	ESI+	488.395	C27H50O6	HMDB11187	TG(8:0/8:0/8:0)	0.294497	1.85118e+06	1.8374e+06	2.10168e+06	1.85626e+06	1.88754e+06	1.7088e+06	1.82628e+06	1.74082e+06	2.01459e+06
organic	ESI+	794.723	C15H11I4NO4	HMDB00248	Thyroxine	0.00233695	8.57939e+06	8.76546e+06	1.14827e+07	4.63503e+06	4.50698e+06	4.51784e+06	2.55357e+06	2.54154e+06	2.31595e+06
organic	ESI-	855.635	C15H11I4NO7S	HMDB02728	Thyroxine sulfate	0.027939	281820	225752	198647	340870	418008	357686	176298	338571	151105
organic	ESI-	242.139	C12H21NO4	HMDB02366	Tiglylcarnitine	0.134113	261506	275986	367119	755252	490871	359408	268686	487385	792342
organic	ESI+	920.243	C31H52N7O17P3S	HMDB01291	trans-D-Decenoyl-CoA	0.00272682	1.01412e+06	977531	1.43666e+06	222701	309451	341262	1.89474e+06	2.63482e+06	2.3958e+06
organic	ESI-	270.208	C15H29NO3	HMDB13317	Tridecanoylglycine	0.0732317	1.15589e+06	1.24492e+06	969034	1.23882e+06	1.89887e+06	1.38911e+06	1.24381e+06	1.57151e+06	1.54659e+06
organic	ESI+	221.14	C11H13N3O	HMDB13318	Tryptophanamide	0.00235942	672278	765795	917599	104734	455909	462981	1.49173e+06	1.62545e+06	1.82997e+06
organic	ESI+	882.733	C59H92O4	HMDB13111	Ubiquinol-10	0.087719	489356	692565	776089	495866	1.62059e+06	584652	317362	345808	257979
organic	ESI+	336.217	C19H26O4	HMDB06709	Ubiquinone-2	0.0391781	241549	418509	815556	575318	897394	709696	244163	319112	324424
organic	ESI+	202.107	C9H12O4	HMDB01490	Vanylglycol	0.0450103	517741	224133	467291	1.48276e+06	1.36226e+06	430014	655504	403566	494029
organic	ESI+	454.352	C26H44O5	HMDB02195	Varanic acid	0.0450701	1.61535e+07	2.00693e+07	1.68292e+07	1.59557e+07	2.40771e+07	1.77649e+07	1.33056e+07	1.48313e+07	1.24548e+07
organic	ESI+	573.381	C34H52O7	HMDB10344	Vitamin D2 3-glucuronide	0.329408	1.12761e+06	1.14831e+06	1.11564e+06	1.09874e+06	934012	1.19443e+06	1.11695e+06	974108	1.09745e+06
