# Supplementary material for: Integrative multi‐omics analysis of intestinal organoid differentiation
Source: Mol Syst Biol. 2018 Jun 26;14(6):e8227. doi: 10.15252/msb.20188227 (PMC6018986; doi:10.15252/msb.20188227)
Supplement: Supplementary file 4 — Dataset EV3 [file MSB-14-e8227-s004.xlsx]

## Sheet: Table of contents
Expanded View Dataset 3, related to Figure 2C and Expanded View Figure 2
Absolute quantification of protein and mRNA copy numbers and proteins per mRNA ratios. Spike-ins were added to RNA seq and proteomics experiments to calculate mRNA and protein abundances per gene per cell. Proteins per mRNA molecule ratios were calculated to investigate post-transcriptional gene regulation.

## Sheet: Copynumbers & prot RNA ratios
mRnaId	protId	geneSymbol	proteinsPerRna_CV	proteinsPerRna_ENR	proteinsPerRna_EN	notInBmeGel	significantlyChanging	proteinCopiesPerCell_CV1	proteinCopiesPerCell_CV2	proteinCopiesPerCell_CV4	proteinCopiesPerCell_ENR1	proteinCopiesPerCell_ENR2	proteinCopiesPerCell_ENR3	proteinCopiesPerCell_EN1	proteinCopiesPerCell_EN3	proteinCopiesPerCell_EN4	mRNACopiesPerCell_CV1	mRNACopiesPerCell_CV2	mRNACopiesPerCell_CV3	mRNACopiesPerCell_CV4	mRNACopiesPerCell_ENR1	mRNACopiesPerCell_ENR2	mRNACopiesPerCell_ENR3	mRNACopiesPerCell_ENR4	mRNACopiesPerCell_EN1	mRNACopiesPerCell_EN2	mRNACopiesPerCell_EN3	mRNACopiesPerCell_EN4
NM_001001295.2	NP_001001295.2	Dis3l	2006.88	1340.66	3097.77	TRUE	FALSE	3538.12	14140.1	2197.97	7457.16	4978.99	5286.25	19347.8	22523.7	7115.87	2.51248	2.09581	1.61351	1.20704	4.27234	4.22637	5.21283	2.81571	7.12289	5.27608	5.63831	6.37829
NM_001001488.3	NP_001001488.2	Atp8b1	1848.58	1450.25	2069.79	TRUE	FALSE	210210	344199	124338	181359	167765	181106	585344	447488	394748	137.391	108.69	119.226	102.379	111.02	130.533	182.45	74.1572	285.268	198.161	200.385	214.348
NM_001001491.1	NP_001001491.1	Tpm4	21269.9	9097.86	19800.8	TRUE	FALSE	4.07827e+06	5.01206e+06	2.09531e+06	1.15282e+06	862481	943369	2.47627e+06	2.87374e+06	2.68904e+06	228.906	180.48	197.551	150.13	99.9385	107.737	161.256	61.806	164.095	127.65	122.572	140.613
NM_001001806.2	NP_001001806.1	Zfp36l2	292.319	151.486	67.3981	TRUE	FALSE	5809.18	10901.6	5613.14	5967.8	4749.51	1977.52	3529.59	501.706	2413.45	25.4433	21.5143	20.143	18.9479	28.858	29.1588	42.6008	19.1755	43.273	29.9606	34.2848	37.4749
NM_001001892.2	NP_001001892.2	H2-K1	3358.56	1440.86	1622.93	FALSE	FALSE	3.07109e+06	4.33081e+06	2.05981e+06	909064	462572	500169	4.20671e+06	3.19243e+06	2.51519e+06	1071.06	804.151	1002.9	840.261	369.404	394.066	595.039	221.283	2818.54	1845.02	1659.56	1801.79
NM_001002004.2	NP_001002004.2	2610507B11Rik	52.7738	23.1578	25.6443	TRUE	FALSE	1536.22	2670.82	815.17	799.589	894.643	560.316	3169.3	3795.63	1145.16	37.5108	28.8135	29.4117	26.8664	34.5318	34.524	47.6308	20.3171	158.414	107.466	115.971	113.101
NM_001002764.1	NP_001002764.1	Smg6	625.459	357.837	360.769	TRUE	FALSE	2946.53	6135.79	1145.83	4005.23	1636.38	1775.92	4223.07	5443.04	2801.42	5.67628	5.27687	3.61931	4.25472	6.85179	5.39897	8.50972	4.23125	14.2986	9.67249	11.7761	11.6362
NM_001002929.4	NP_001002929.3	Nup85	4728.58	2926.36	34978.8	TRUE	TRUE	172687	341666	106473	121894	123245	87715.7	354263	175307	230232	41.1957	36.5494	36.4904	33.1458	39.1335	41.8846	61.9111	25.2974	7.01954	6.41019	6.66038	6.50555
NM_001003817.1	NP_001003817.1	Erbb2	549.442	514.916	693.089	TRUE	FALSE	6330.09	14584.9	2604.51	12972	11605.9	13305.3	77418.5	49370.7	24992.6	13.6666	12.137	10.9644	10.0512	25.5161	23.2783	34.3877	15.6844	104.012	67.9289	72.6353	69.8836
NM_001003908.1	NP_001003908.1	Cltc	163021	85762.8	117401	FALSE	FALSE	2.23483e+07	2.63547e+07	1.71669e+07	8.20552e+06	7.28968e+06	7.19982e+06	3.3549e+07	2.79271e+07	2.20161e+07	166.089	119.732	135.402	106.633	84.5992	85.4008	128.622	50.5912	312.913	218.888	218.321	217.474
NM_001003909.4	NP_001003909.2	Ankib1	243.824	221.373	149.959	TRUE	FALSE	3977.39	4632.16	2627.83	1591.2	4387.33	1462.69	5217.98	3837.83	1883.88	18.6547	16.6183	15.4774	12.6549	8.915	8.98837	11.8558	5.53502	30.2093	21.1189	25.2574	25.9366
NM_001003912.1	NP_001003912.1	Arhgef11	784.472	177.287	254.707	TRUE	FALSE	9067.88	6014.79	1578.3	1482.29	993.036	963.435	9433.69	4660.15	1279.62	10.4897	8.30061	7.12379	6.4691	6.5795	6.08305	7.74741	4.5087	22.5859	15.7207	19.2642	17.4207
NM_001003917.4	NP_001003917.2	Atg9a	1380.82	483.391	845.855	TRUE	FALSE	7967.19	10806.2	4260.86	3287.87	2546.59	1897	45232.7	38358.6	21538.8	6.91737	6.64229	4.70593	4.68207	5.76116	4.52348	7.95907	3.61501	56.3502	39.553	43.1478	42.0389
NM_001003918.2	NP_001003918.2	Usp7	12617.3	7339.95	7930.47	TRUE	FALSE	432591	600155	251123	280235	320321	291760	597002	565668	455043	43.3421	35.6337	33.0358	28.9593	38.9645	41.6381	60.2294	25.967	85.663	60.0939	59.0077	69.4126
NM_001003933.2	NP_001003933.1	Rtn3	408561	86904.5	173654	TRUE	FALSE	231136	502060	127947	48393.2	86676.5	81248	378956	419784	369436	0.99101	0.730909	0.569105	0.311319	0.824411	0.759626	1.39485	0.643047	2.44506	1.82923	2.96022	2.10359
NM_001004143.4	NP_001004143.2	Usp22	57.7058	22.9341	22.6583	TRUE	FALSE	2322.79	5648.61	198.941	619.184	769.307	945.945	4502.12	101.896	1109.81	49.0965	40.7657	39.7515	37.3267	33.0531	34.05	51.7206	21.0591	58.626	42.8484	51.5129	46.6853
NM_001004147.3	NP_001004147.1	Fbll1	NA	2.34424e+06	33284.1	FALSE	FALSE	365723	570467	66293.5	97429.3	281589	1192.98	393220	10282	3595.33	0	0	0	0	0	0.0415612	0	0	0	0	0.308918	0
NM_001004364.2	NP_001004364.2	Asap2	8018.13	3254.45	4333.63	TRUE	FALSE	22604.2	30957.6	9468.6	9493.96	9560.29	7630.11	39687.3	33821.5	22962.5	3.91096	2.78354	2.17057	2.23327	2.92742	2.52123	3.48219	2.14877	9.9591	6.72093	7.22338	7.1706
NM_001004721.1	NP_001004721.1	Pigu	12201.2	4478.76	10605.2	TRUE	FALSE	124886	162586	63967.4	34647.9	31288.2	15468.3	104773	99782.1	135933	12.9027	10.5823	6.80262	7.56763	6.78473	6.35383	7.9724	4.59228	10.7279	9.80826	12.1558	9.47761
NM_001005419.2	NP_001005419.2	Ado	7443.42	3048.89	3684.43	TRUE	FALSE	106373	161002	32047	30031.1	37087	36369.1	112538	44475.7	36394.5	20.4712	15.1484	13.3996	11.719	12.0464	11.4269	15.2733	7.3279	12.754	11.5868	12.598	10.5309
NM_001005423.2	NP_001005423.1	Mreg	327082	25952.3	805997	FALSE	FALSE	1.78264e+06	1.42049e+06	807668	130685	97366.8	131195	911437	2.24225e+06	2.20396e+06	5.05595	4.71013	3.29621	3.42774	3.75953	5.99353	5.04541	2.48216	2.73992	2.54407	2.77642	1.57361
NM_001005506.3	NP_001005506.2	Txlna	9993.51	7204.64	6508.61	TRUE	FALSE	122228	135348	82274.3	87920.3	85717	61117.7	74655.8	72469.5	79622.3	14.6097	11.3989	9.46794	9.98778	11.8736	11.9214	17.1063	7.63854	14.6893	9.91486	10.2955	13.3186
NM_001005509.2	NP_001005509.1	Eif2a	11986.2	5759	10437.2	TRUE	FALSE	941370	1.39252e+06	577314	424821	423290	395630	792365	780479	579111	93.2937	80.2139	76.931	63.261	68.6808	73.7848	101.3	44.7125	80.8544	70.475	69.2879	70.1269
NM_001005510.2	NP_001005510.2	Syne2	3937.04	1410.21	810.257	TRUE	FALSE	30496.8	55056.2	17074.7	11497.9	12594.3	9801.89	19923.5	17332.7	6770.77	11.5537	8.55705	7.0756	6.73312	8.38128	7.93738	10.4971	5.18075	25.9766	18.5649	19.5454	20.3069
NM_001005767.4	NP_001005767.1	Parl	1760.4	1225.81	2742.6	TRUE	FALSE	51996.2	64550.4	30739.3	36652.2	33408.3	43319.1	117365	159898	103668	35.1845	30.0412	29.0485	24.4194	30.4541	29.3663	45.0484	20.0823	58.7622	42.4603	35.2615	44.452
NM_001005916.2	NP_001005916.1	Zbtb9	29.1714	37.0484	41.1638	TRUE	FALSE	219.575	731.924	69.5421	369.238	261.729	381.159	514.282	1134.5	352.929	8.48355	6.90058	8.22531	6.93811	10.1272	8.03963	11.458	6.08436	14.7447	10.0709	13.2721	11.8013
NM_001007567.2	NP_001007568.1	Slc7a6os	755.413	188.206	512.94	TRUE	FALSE	15148.8	18771.2	5775.99	1950.65	4047.77	4688.55	19430.8	16413.8	11245.8	23.0992	21.6973	18.1835	15.6696	19.5363	18.3491	29.6568	11.5272	43.4211	26.9535	26.3379	28.3788
NM_001007570.2	NP_001007571.1	Slc25a42	4050.87	858.225	2730.4	TRUE	FALSE	13447	27351	10040.7	2557.68	1439.15	9602.6	29535.8	26727.9	11109.6	4.61482	3.54641	3.07427	3.11995	3.05517	2.90881	3.34417	2.03924	11.5414	7.48434	9.21112	7.13177
NM_001007596.2	NP_001007597.1	Rtn1	1.14452e+07	1.8506e+06	3.52078e+06	TRUE	FALSE	491311	743271	484917	93968.4	138141	107218	383621	530970	507195	0	0.0770081	0	0.0366293	0.0881057	0	0.0440486	0	0	0	0.144058	0
NM_001008421.1	NP_001008421.1	Nol10	20465.5	19344	10270.8	FALSE	FALSE	60194	113541	27178	42920	40473.2	36772.1	26427.7	32002.1	14720.1	4.23327	3.70707	1.95302	2.43766	2.54915	1.68285	2.83489	1.34161	2.30536	2.96868	2.7073	2.19929
NM_001008550.1	NP_001008550.1	Zfyve26	383.37	117.219	355.684	TRUE	FALSE	942.104	2299.71	420.471	207.692	185.549	159.916	1553.5	1888.32	1334.65	3.10331	2.80201	2.18832	2.09923	1.79505	1.34681	2.19935	1.27094	4.82169	3.88575	4.61832	4.22267
NM_001008785.5	NP_001008785.2	Kbtbd8	441.651	245.963	365.015	TRUE	FALSE	3726.31	7774.5	2134.77	620.834	719.56	3167.38	744.668	91779.7	843.597	10.4423	8.94863	7.98111	7.09935	3.61497	3.41957	4.09185	2.20544	2.10193	2.24509	2.54377	2.47869
NM_001009546.1	NP_001009546.1	Naaladl1	9005.56	2681.64	4206.99	TRUE	FALSE	36620.8	63463.6	21172.3	13239.1	10970.6	5787.12	529185	644443	404985	3.7858	3.93514	4.23225	4.20686	3.75505	3.35683	5.42199	2.7361	153.931	97.0771	125.179	108.941
NM_001009935.2	NP_001009935.1	Txnip	273.959	189.645	149.322	TRUE	FALSE	54227.5	155051	66630.6	105747	56798.3	43556.3	150816	70768.8	40193.7	304.06	216.379	253.54	233.696	300.284	362.047	556.153	186.463	543.594	471.616	406.003	476.276
NM_001009981.2	NP_001009981.1	Slc10a7	89.1704	23.0834	228.511	TRUE	FALSE	534.351	321.304	936.605	109.868	132.448	900.044	1332.84	1324.53	1775.18	8.28884	7.87469	4.97577	4.5286	7.21153	7.02495	8.60118	4.02254	7.5876	5.56073	6.53302	5.97514
NM_001010836.3	NP_001010836.1	Ppp1r13l	39147.8	6857.63	2892.77	TRUE	FALSE	14874.8	20804.8	5563.09	1995.65	2178.54	893.76	2966.07	2474.94	699.211	0.489051	0.37495	0.293657	0.385115	0.405523	0.269266	0.178943	0.141781	1.06726	0.82322	0.584197	0.309172
NM_001011707.1	NP_001011707.1	Cyp2c66	10622.9	1814.79	2672.87	TRUE	FALSE	1.30072e+06	1.79546e+06	1.01045e+06	712495	685018	609680	6.83953e+06	5.43644e+06	4.05969e+06	158.174	114.014	131.458	108.967	337.78	390.49	606.824	207.327	2640.06	1935.47	1939.39	1973.25
NM_001012273.1	NP_001012273.1	Birc5	2272.26	1971.86	1205.6	TRUE	FALSE	15862.2	33049.9	6244.36	12206.6	19701.7	20698.1	2959.36	3732.92	2757.51	8.31853	7.49099	6.23405	6.53567	9.22864	9.6495	14.1202	6.41783	3.26602	2.37097	2.56838	2.17192
NM_001012309.2	NP_001012309.1	Nsrp1	2973.55	2166.3	2909.95	TRUE	FALSE	9748.43	19823.2	3571.38	7319.41	9128.5	2433.93	14598.4	18649.9	12243.8	5.86005	3.66421	2.96607	2.61387	3.29244	2.16637	4.32734	1.67715	8.04725	4.19452	4.22066	5.16808
NM_001012400.2	NP_001012400.1	AU022252	10911.4	11857.6	13752.9	TRUE	FALSE	87803.8	133248	59003.3	66571.5	57645.6	51188.9	115041	129653	128409	11.6492	8.09132	8.00304	6.84101	4.6817	5.05562	8.15871	3.8929	12.2531	6.14143	8.47921	9.38208
NM_001012638.1	NP_001012656.1	Acd	1575.83	1458.39	1210.75	TRUE	FALSE	7887.42	6357.71	6052.08	5649.97	128.434	2527.37	267.57	4561.54	2666.65	4.90568	3.93006	4.91142	3.91534	1.76546	1.22627	2.97832	1.70169	2.68182	3.19627	1.47051	1.23653
NM_001013028.2	NP_001013046.1	Tmem263	3902.45	2929.9	3566.3	TRUE	FALSE	62972.5	110739	43482.7	61796.5	34523.9	29665.8	355723	254035	347242	23.0689	15.931	16.3477	14.6144	13.5049	13.8877	18.7069	8.89334	107.696	83.5785	90.6737	85.298
NM_001013366.1	NP_001013384.1	Wdr91	242.886	189.553	233.036	TRUE	FALSE	1104.38	3625.97	29.9861	164.104	394.987	548.097	105.165	232.405	171.039	5.36486	5.35826	3.5286	3.94893	2.2671	1.7917	2.67522	1.67521	0.949492	1.05017	0.674485	0.358095
NM_001013367.3	NP_001013385.3	Prkaa1	24332.7	20606.2	20365.7	TRUE	FALSE	511853	831760	374218	235630	210084	164381	462276	393099	344603	24.743	25.6123	20.1796	16.0605	10.3883	10.009	14.5463	6.83633	22.8497	19.1753	14.9711	19.9067
NM_001013370.2	NP_001013388.2	Sesn1	57.6103	72.3794	197.776	TRUE	FALSE	895.557	4153.01	548.723	3192.52	1459.88	782.023	18184.4	18566.1	11543.8	18.1138	16.5297	14.6711	11.8218	19.6313	20.7389	26.8303	12.1482	102.61	84.731	80.0801	83.0712
NM_001013371.2	NP_001013389.2	Dtx3l	15295.6	12954.2	20153	TRUE	FALSE	62032.3	107786	26556.6	106864	90386.7	80785.5	640575	723506	404726	5.67218	4.28777	3.84722	2.9309	7.85856	6.56259	9.83645	5.15069	39.0569	27.642	29.3661	29.4091
NM_001013374.2	NP_001013392.1	Lman2l	27309.7	6863.15	9696.14	TRUE	FALSE	47687.3	68978.3	16736.4	6027.72	5633.25	3500.31	44960.5	22090.9	12738.9	2.08188	2.17505	0.913302	0.82445	0.844934	0.515912	1.13765	0.504251	3.28031	1.88305	2.88361	1.88176
NM_001013375.1	NP_001013393.1	Utp18	4437.69	3270.25	1912.26	TRUE	FALSE	113138	191622	58331.7	71261.7	73481.1	49787.7	30787	47131.9	21419.9	30.5679	24.9208	26.0959	20.1927	22.0955	21.4945	32.6624	13.0944	16.6158	16.0839	13.3895	16.1156
NM_001013379.2	NP_001013397.2	Zfp930	7.73288	12.3716	12.4101	TRUE	FALSE	159.359	611.701	103.475	323.266	246.264	213.698	1051.57	147.064	0.476209	24.4184	20.7259	20.4916	15.3558	20.6494	19.2135	28.3841	11.6807	13.8073	10.6671	12.7321	11.0828
NM_001013389.2	NP_001013407.2	Mrs2	965.124	529.952	1410.16	TRUE	FALSE	23904.6	38264.8	9912.05	9813.65	2411.27	4442.81	31532.2	52320.8	25217.9	28.4326	25.6834	23.9164	19.1994	7.76825	9.10441	11.1786	5.73392	25.2175	21.975	21.0233	22.7601
NM_001013441.2	NP_001013459.1	Ric8b	190.709	87.1928	133.403	TRUE	FALSE	569.136	1753.15	172.455	180.531	386	201.773	1071.78	1198.95	230.039	3.83088	3.67173	2.51372	2.20836	3.57765	2.68207	3.54735	1.82068	8.53112	6.63028	8.48817	6.83231
NM_001013577.1	NP_001013595.1	Inip	340.212	402.052	8702.78	TRUE	TRUE	3510.35	7209.29	353.353	3515.64	2722.86	2949.88	74112.6	91455.1	51186.4	15.3307	11.5037	9.35407	7.61333	7.46837	7.2103	9.67724	5.13723	11.3883	7.70342	8.33554	6.01175
NM_001013785.3	NP_001013807.2	Akr1c19	5866.66	6140.5	7828.78	TRUE	FALSE	989246	1.56403e+06	849386	2.00481e+06	1.53912e+06	1.52333e+06	4.02692e+07	3.25288e+07	3.2399e+07	204.709	162.217	187.046	150.733	250.485	250.817	397.88	165.404	6395.03	4227.26	4146.74	3779.86
NM_001013792.2	NP_001013814.2	Otulin	804.083	393.7	659.309	TRUE	FALSE	12551.2	24661.5	12230.6	11813.5	4247.03	5804.7	9175.13	18777.3	13892.3	24.9875	23.1737	17.2573	13.8848	15.4986	14.8786	21.9241	10.6907	26.1744	20.8583	21.2881	19.3166
NM_001015507.2	NP_001015507.1	Vprbp	663.372	572.362	516.012	TRUE	FALSE	12091	24216.6	9975.53	10997.2	11952.9	10094.8	12047.9	11708.2	7521.02	20.7532	19.4949	18.1644	15.0893	18.0098	20.4601	26.2169	11.5319	24.365	20.188	20.1656	21.7808
NM_001015876.2	NP_001015876.1	Tyw1	7334.2	1253.51	5638.64	TRUE	FALSE	127847	175465	52399.4	17376.8	21146.4	5900.4	133071	111437	17203.7	20.7068	17.9294	16.9608	15.369	13.7033	13.3463	17.0682	9.07992	22.4448	18.8483	16.8287	20.7711
NM_001015889.2	NP_001015889.1	Taf9	122.332	68.2936	197.744	TRUE	FALSE	8492.76	15432.4	5368.63	7496.62	5166.75	4786.15	11061.4	20999.5	8562.66	88.5036	67.1466	71.8606	56.6354	76.5243	74.8052	113.14	42.8208	63.6565	45.4743	55.7478	56.1295
NM_001017966.2	NP_001017966.1	Ddi2	23870.4	18917.3	15945.6	TRUE	FALSE	756133	1.1466e+06	494719	734470	635970	559584	2.36866e+06	1.67175e+06	1.32088e+06	39.0926	32.2829	31.0928	29.9091	34.8765	32.448	48.9445	20.5999	146.614	100.747	98.4461	106.241
NM_001017985.2	NP_001017985.2	C2cd3	27.8451	135.973	123.864	TRUE	FALSE	39.3018	130.672	4.89456	260.732	386.62	422.594	1813.12	8384.59	143.663	1.85073	1.52669	1.31237	1.27215	2.59673	2.26681	3.87558	2.11876	18.1368	13.5935	14.4747	14.805
NM_001024205.2	NP_001019376.1	Nufip2	4519.23	4187.93	2209.7	TRUE	FALSE	60208.9	90679.5	29718.6	67575.8	39795.6	54218.8	57075.1	67335.5	46345.3	16.6935	13.7	12.9659	10.8979	13.0742	12.8212	17.3927	7.39216	28.9048	23.829	27.3107	23.2651
NM_001024206.2	NP_001019377.1	Trappc1	4383.2	2701.02	7910.28	TRUE	FALSE	137493	268156	52487.7	50462.2	41570.6	36426	324617	372575	213694	49.2776	30.5762	32.2021	29.7568	16.1342	15.6135	18.4198	11.654	50.4495	32.8157	38.4824	37.5301
NM_001024385.1	NP_001019556.1	Crls1	38.2491	35.4998	56.7808	TRUE	FALSE	2913.7	4002.95	1311.79	2006.64	1625.35	2621.29	9466.07	4795.19	3399.76	91.8126	74.2842	78.1691	62.6887	51.155	66.6097	87.7155	34.0567	100.449	82.063	86.9818	81.569
NM_001024458.3	NP_001019629.2	Add1	35633.5	22851.6	18864.7	TRUE	FALSE	705222	935911	398176	753769	656110	615330	1.11967e+06	1.13637e+06	782659	25.0359	20.8127	17.3681	17.5388	29.3533	28.0976	43.8381	21.0338	65.9907	42.0764	54.1716	58.5342
NM_001024604.2	NP_001019775.1	Ankrd28	4750.24	3742.09	5434.91	TRUE	FALSE	60984.2	129644	41152.5	37385.7	32958.1	30339.7	91852.6	114005	40879.1	14.9154	13.5534	12.1945	10.0947	8.36892	9.6882	12.9811	6.29409	20.5061	12.6003	16.7681	17.035
NM_001024606.1	NP_001019777.1	Pdp2	10680.2	12439.5	12246.9	TRUE	FALSE	81447.8	155396	56060.5	90764.3	62457.5	59143.5	214457	234507	149961	11.0117	8.02869	7.26193	6.79748	5.83821	4.91962	7.44986	3.61417	21.8583	15.2918	14.9963	15.5796
NM_001024616.1	NP_001019787.2	Rabl6	3822.77	2722.3	2512.77	TRUE	FALSE	73193	103701	30473.8	59028	43179.2	22933.4	98893.1	87219.3	36389.4	23.088	20.5453	17.9261	14.6437	15.2542	15.5267	22.1608	10.7345	40.5293	28.4673	30.3076	33.734
NM_001024703.1	NP_001019874.1	Mctp2	54.6208	16.6857	24.7927	TRUE	FALSE	240.059	217.586	164.253	102.676	57.4744	59.4257	191.294	197.353	99.195	4.18132	4.16626	3.90949	3.06523	4.58517	4.04805	5.49322	2.6411	7.78572	7.08915	7.88921	6.67367
NM_001024806.2	NP_001019977.1	Cebpz	2571.7	1429.9	2043.65	TRUE	FALSE	49355.6	100321	30664.4	37446.4	29475.8	29893.5	30401.6	32251.9	37193.8	25.3025	19.9535	18.4862	15.0276	21.0147	20.7982	32.363	12.3008	18.2084	14.8691	14.9383	16.8122
NM_001024846.1	NP_001020017.1	Zfp62	226.865	288.654	186.63	TRUE	FALSE	1758.43	4985.83	573.285	5345.36	4271.18	3448.73	2563.45	3032.27	850.532	10.0776	8.43587	7.16895	5.92229	15.2267	14.8707	18.4268	9.59365	15.5931	13.2859	12.0446	14.2165
NM_001024911.2	NP_001020082.1	Sept10	9007.84	6228.97	18627.1	TRUE	FALSE	170208	227876	82690.4	91280	78354.1	85313.4	119758	104188	61040.1	25.437	18.7241	18.7925	15.467	13.8488	13.547	18.8321	9.92846	5.88931	4.84053	6.12162	4.70994
NM_001024917.1	NP_001020088.1	N4bp2	663.515	308.579	89.2457	TRUE	FALSE	354.921	2758.81	314.979	434.951	1387.86	442.911	687.311	227.562	403.876	0.757263	0.647875	0.495059	0.513793	1.72892	1.9764	1.60554	1.27442	4.71557	5.01765	3.705	4.35004
NM_001024922.2	NP_001020093.2	Ddx49	824.5	320.101	175.372	TRUE	FALSE	32401.2	47640	10703.6	9303.56	8315.05	9913.49	7314.54	10557	4664.22	46.7628	39.2312	39.3649	32.3005	30.1632	26.6901	41.4725	19.9323	55.9692	39.3998	42.7862	40.6841
NM_001024945.1	NP_001020116.1	Qsox1	6591.75	7788.58	17241.9	TRUE	FALSE	300416	470119	146878	198323	162978	148358	433893	464000	294558	55.2139	44.9998	46.1642	41.8557	19.9867	22.033	29.4354	14.4379	28.6149	17.7041	24.3134	22.5209
NM_001024952.2	NP_001020123.1	Rc3h1	312.157	213.988	209.693	TRUE	FALSE	1484.96	5085.05	2250.83	1107.15	1470.28	1489.41	3172.35	5546.78	1431.34	9.73389	7.54287	6.90636	5.60795	6.91557	6.80551	8.82185	4.26671	16.4994	14.2433	13.1623	16.1312
NM_001025093.2	NP_001020264.1	Atf2	844.824	610.842	339.914	TRUE	FALSE	6912.54	12124.8	1408.68	3882.21	3004.9	4910.95	4125.01	7040.53	4499.13	10.5212	9.73958	7.0381	7.05426	5.95676	6.81146	8.85047	4.31062	15.725	11.5201	13.983	14.4974
NM_001025102.1	NP_001020273.1	Arl14ep	1208.86	572.459	645.064	TRUE	FALSE	8220.82	23450.5	3943.33	6055.3	3558.06	2994.19	5396.18	5912.68	669.246	8.80274	7.72618	6.07283	5.48607	6.95566	7.85934	9.48877	4.72729	9.23213	5.58329	8.30587	8.12991
NM_001025156.2	NP_001020327.1	Ccdc93	12841.9	5218.87	4054.04	TRUE	FALSE	68899.8	130546	43666.1	29405.7	28276.8	18764.7	103721	95883.8	68930.9	7.44098	5.95904	4.87901	4.26362	5.52634	5.20786	6.7078	3.30226	27.0066	20.7864	20.4773	22.4684
NM_001025192.3	NP_001020363.1	Cxadr	4980.72	5094.19	4470.56	TRUE	FALSE	361549	595539	179095	170070	236339	198684	681703	629986	385017	86.2355	71.7472	73.4522	61.2803	35.8932	43.3636	60.8528	23.5821	163.261	114.492	132.195	124.366
NM_001025262.1	NP_001020433.1	Tpd52	694871	379644	316215	TRUE	FALSE	9.68957e+06	1.56712e+07	6.93443e+06	5.31346e+06	4.37841e+06	4.00614e+06	1.37201e+07	1.03171e+07	9.89406e+06	12.3035	13.5471	14.4741	14.3658	14.1371	10.448	15.559	7.90609	24.3773	29.0107	65.3065	47.0864
NM_001025296.2	NP_001020467.1	Dffa	4056.1	5734.35	5553.44	TRUE	FALSE	34205.8	49713.4	17937.2	37987	29176.3	21658.9	64946.1	48231.5	22122.7	10.4755	7.8132	8.01052	8.90294	4.6506	5.53836	9.2132	3.49301	9.97242	7.80805	9.35549	8.10414
NM_001025307.1	NP_001020478.1	Stx3	2989.63	1973.69	2766.63	TRUE	FALSE	33841.4	41296.9	11098.4	19969.3	10771.7	13179.8	97554.2	118976	92100.8	14.43	10.8557	9.27556	8.17404	7.61967	7.91011	9.00464	4.62054	43.1415	33.6547	35.1489	35.0744
NM_001025361.2	NP_001020532.2	Klc1	3891.34	1995.04	1583.07	TRUE	FALSE	69124.3	115619	34026.1	19932.3	19830.8	22153.4	30437.5	28480.2	34213.5	21.9873	20.0659	15.7383	15.9353	12.0369	9.65714	11.4394	6.48494	28.0359	15.8672	18.4816	21.0526
NM_001025375.2	NP_001020546.1	Wdr61	10288.2	6906.66	14932.2	TRUE	FALSE	1.05833e+06	1.77231e+06	740728	661729	613077	694155	1.34844e+06	1.40969e+06	1.33105e+06	143.437	96.1037	110.658	84.3373	92.1898	98.1577	124.745	51.873	100.182	90.2827	90.3255	87.9895
NM_001025395.2	NP_001020566.1	Src	5300.86	3140.11	2780.37	TRUE	FALSE	76019.6	122812	41029.7	61244.9	61830.8	46258.2	262012	176381	152393	21.5054	15.5429	12.9978	12.6156	19.5974	17.1499	27.0774	11.1721	88.7756	62.8528	62.6175	64.034
NM_001025432.1	NP_001020603.1	Crebbp	1911.85	2050.63	696.836	TRUE	FALSE	3693.81	6976.46	1437.46	7965.09	7480.69	5764.76	8886.16	8425.01	4267.01	2.41433	2.18146	1.73384	1.23463	3.7661	3.44481	4.35588	2.4163	13.4374	11.3902	10.9622	11.5037
NM_001025445.2	NP_001020616.1	Aptx	1120.34	562.294	1650.62	TRUE	FALSE	1233.84	2968.77	1391.76	473.638	946.182	829.923	6870.54	10079.4	3164.59	1.67234	2.317	1.42051	0.978531	1.4653	1.23141	1.69505	1.04078	4.40065	4.56312	3.32757	3.94862
NM_001025575.2	NP_001020746.1	Cfhr2	1069.93	198.782	129.84	FALSE	FALSE	13097.7	25808.4	17324.5	33424.2	18365.4	30139.5	99079.1	137722	87778.6	23.7422	16.4551	16.58	11.6577	144.911	140.202	231.154	96.8758	907.52	743.711	723.297	783.498
NM_001025586.2	NP_001020757.1	Nr2c2ap	10941.4	4426.71	2946.01	TRUE	FALSE	83747.5	160305	75285.8	16133.9	19639.5	11778.8	19884.2	19556.6	22282.8	9.63142	10.3609	9.4468	5.7834	4.45325	3.46364	4.07197	2.65092	10.5484	5.06644	9.58815	5.48106
NM_001025613.1	NP_001020784.1	Otud7b	870.954	417.527	357.885	TRUE	FALSE	6342.48	9151.66	1874.63	3289.48	1854.64	1881.58	3986.02	7015.09	1387.3	8.98039	7.66208	6.93825	5.58047	5.44589	4.92274	7.26424	3.53523	14.7782	10.4353	10.597	11.7366
NM_001025617.2	NP_001020788.1	Cant1	4797.54	1793.52	3156.72	TRUE	FALSE	358612	685769	369063	161047	110108	135770	963225	564625	505527	100.459	77.0724	83.9969	74.6091	72.4256	79.285	103.763	45.9918	248.877	170.859	180.525	177.234
NM_001025947.2	NP_001021118.1	Dnm1l	63767.4	30868.5	54989.2	TRUE	FALSE	646126	893758	456435	414469	277292	310600	1.00412e+06	1.03498e+06	623948	12.5199	7.26585	13.8106	9.62224	10.5723	7.08149	17.73	9.59873	13.2212	17.7566	12.813	19.371
NM_001026212.1	NP_001021383.1	Ensa	319.162	210.107	156.267	TRUE	FALSE	11414.1	18654.6	8408.66	9487.2	9994.11	16237.7	27189.6	62366.9	15361.8	47.973	36.9709	34.6313	30.179	51.2642	52.3172	72.0843	31.6013	236.28	175.869	168.661	172.16
NM_001026214.2	NP_001021385.1	Entpd5	34380.1	28095.2	32986.2	TRUE	FALSE	1.31562e+06	1.86464e+06	832166	540587	522143	452533	6.61874e+06	4.65268e+06	2.89417e+06	48.2627	38.1326	38.4022	33.734	17.9665	18.913	25.4087	11.4563	183.121	128.768	144.8	137.488
NM_001029844.1	NP_001025015.1	Vrk1	41909.3	32321.9	106015	TRUE	FALSE	275330	478544	189928	440994	312220	363892	244987	269214	217458	8.81818	6.66271	6.4792	5.8323	11.2827	11.2342	14.8707	6.99174	2.85225	2.07709	2.50813	1.58945
NM_001029867.1	NP_001025038.1	Ugt2b36	1053.49	750.239	1750.74	TRUE	FALSE	15049.2	26366.4	20008.4	19668.8	13803	12764.9	567169	679877	405613	24.2676	19.3039	18.6908	14.8344	18.4668	18.3298	27.2151	13.3058	382.674	300.364	326.18	321.767
NM_001029876.1	NP_001025047.1	Urb2	997.089	594.451	1516.78	TRUE	FALSE	12131.2	25690.4	6723.58	5769.18	6202.45	3013.3	8018.15	9512.47	1088.45	17.7386	13.0614	11.3865	10.814	8.48443	8.86916	12.3033	5.59649	4.97267	3.20572	5.73423	5.64213
NM_001029934.1	NP_001025105.1	Usp32	115.185	73.1472	38.5603	TRUE	FALSE	1082.55	3448.55	662.602	423.14	286.704	195.555	1206.29	693.436	396.44	10.7458	10.2276	8.69355	6.38917	4.32627	3.90586	5.42272	2.68285	20.5819	15.6337	17.8043	18.1657
NM_001029936.3	NP_001025107.1	Specc1	1708.37	1447.57	846.088	TRUE	FALSE	10255.5	14313.4	7202.78	4414.7	3006.28	2144.65	5502.66	10067.6	3991.81	8.33963	6.03115	4.86292	4.73395	2.29227	1.95732	3.00184	1.50558	8.7815	6.02697	6.24262	6.78745
NM_001029938.2	NP_001025109.1	Rilp	39280.3	6294.82	1860.27	TRUE	TRUE	15321.6	24300.4	8352.45	8258.42	7993.18	5281.99	17615.8	22974.4	18700.9	0.353877	0.504992	0.269809	0.434482	1.24116	0.905365	2.12781	0.858925	12.3306	11.1673	9.48444	10.0204
NM_001029979.2	NP_001025150.2	Safb2	24823.9	31534	23176.7	TRUE	FALSE	144568	182335	66473.9	202014	239430	185363	340314	386076	217082	5.99831	6.45151	4.50116	5.65909	7.43084	6.00913	9.8521	4.82475	19.0733	11.6856	9.37933	14.6633
NM_001029982.2	NP_001025153.2	Sec23ip	40754.2	14816.8	25214.5	TRUE	FALSE	562343	910353	329103	195860	169139	163151	844141	776137	500856	17.1584	14.9739	12.7941	12.1293	12.7181	11.2133	16.5179	7.50186	37.128	26.2304	28.0264	26.7655
NM_001029983.2	NP_001025154.1	Man1b1	1390.6	546.041	1599.32	TRUE	FALSE	36898.1	83937	21276.9	20755.8	14859.5	9191.49	89274.6	100023	53350.1	34.6774	26.708	26.3621	23.203	27.3696	29.2377	37.7955	16.1478	70.6449	46.2474	50.0759	47.9751
NM_001029994.1	NP_001025165.1	Zc3h18	3243.57	4367.75	3437.49	TRUE	FALSE	47109.8	78423.3	24310.5	83489.7	72387.6	68558.5	148436	126703	101621	18.8601	15.2888	13.8321	13.0062	17.3826	16.1349	23.1598	10.2158	54.6504	31.2468	27.7089	40.9731
NM_001030014.2	NP_001025185.1	Mcat	2836.56	6321.72	15464.2	TRUE	FALSE	55684	71010.5	13219.6	115443	92047.6	111687	264513	295804	254786	24.0137	19.748	19.5151	19.0509	17.5077	17.8296	27.1999	11.1823	24.4608	16.8988	17.3161	15.5865
NM_001030274.1	NP_001025445.1	Ndufs5	19293.5	15237.3	29340.4	TRUE	FALSE	3.37953e+06	5.21647e+06	3.1995e+06	2.23964e+06	1.58568e+06	2.07121e+06	1.09152e+07	8.54484e+06	1.0285e+07	258.678	179.492	207.08	161.929	125.345	141.457	210.385	80.9388	619.214	345.405	276.549	355.828
NM_001030307.2	NP_001025478.1	Dkc1	32438.1	19951.1	105101	TRUE	TRUE	757218	1.07927e+06	471924	878736	717657	654445	1.07618e+06	959880	873270	29.063	25.7313	21.3611	19.9526	34.3866	38.2152	48.0832	22.3929	10.2457	8.30389	9.82849	8.65456
NM_001031808.2	NP_001026978.2	Mrpl41	40732.9	40164.5	71860.1	TRUE	FALSE	776421	989896	488239	465148	283608	471418	739790	1.01055e+06	1.54866e+06	23.2269	19.9866	16.6891	15.8056	11.3681	11.6591	16.5384	6.86268	16.0784	13.713	14.3548	13.7824
NM_001033132.3	NP_001028304.1	Commd6	1248.07	681.364	763.888	TRUE	FALSE	148101	219875	104906	34375.6	51684.9	47680.6	189973	164101	105770	143.168	108.193	131.379	100.479	60.7173	72.9166	94.0243	42.0623	252.308	183.865	211.788	187.923
NM_001033135.3	NP_001028307.2	Rnf149	50.0076	90.1525	118.063	TRUE	FALSE	2306.59	12457.4	2726.53	5917.96	4216.04	3572.51	18295.3	11948.2	2973.65	70.915	56.0062	57.0073	44.9344	45.0472	51.1591	68.2474	28.4679	138.19	96.3693	97.4113	105.299
NM_001033136.3	NP_001028308.1	Rmdn3	6489.21	2966.65	4563.87	TRUE	FALSE	295943	346086	128302	131171	108513	106798	1.07227e+06	839525	557367	55.2885	44.0472	42.0281	38.4537	36.2886	38.8188	51.4428	22.5078	245.356	169.533	142.91	176.464
NM_001033140.3	NP_001028312.2	Sdhaf1	198.667	176.595	353.984	TRUE	FALSE	6974.19	24596.5	212.091	3517.64	1945.87	4016.88	8229.97	16936.2	10486.3	55.8535	35.243	34.9679	29.9761	17.4792	18.5013	26.299	11.9333	30.8267	32.3291	25.5269	28.5112
NM_001033145.2	NP_001028317.2	1190002N15Rik	3537.95	999.044	2162.84	TRUE	FALSE	32905.9	61572	18633.1	6716.94	2826.54	2324.51	8287.73	9613.03	2051.45	11.3513	9.36504	9.2375	7.52582	3.1866	2.94701	4.35718	2.23733	3.64134	3.94492	3.72512	4.00053
NM_001033156.4	NP_001028328.2	Fbxo33	30.2859	23.3937	19.1098	TRUE	FALSE	521.559	1115.15	263.772	273.353	245.304	147.055	588.017	652.103	254.448	20.1415	18.4168	16.1714	13.7134	10.72	10.1618	15.215	6.15176	33.1828	26.0739	31.6687	28.9204
NM_001033161.2	NP_001028333.1	Tradd	40140.1	21483.4	31629	TRUE	FALSE	2.61903e+06	3.05242e+06	1.73463e+06	619126	786538	478042	4.02331e+06	2.931e+06	1.53091e+06	78.8772	61.2685	62.985	55.5899	28.6224	30.9874	36.8642	18.755	127.07	92.7655	84.4223	80.2066
NM_001033165.3	NP_001028337.2	Dnajc25	2393.46	812.589	1263.94	TRUE	FALSE	16473.5	23661.5	9379.36	5155.6	3377.08	2049.69	19163.1	28330.8	16407.5	8.09334	8.52439	5.98717	5.95381	3.31712	5.66791	5.0506	2.86445	16.091	14.5186	13.5826	16.273
NM_001033170.4	NP_001028342.2	Fam83e	268.502	234.749	455.335	TRUE	FALSE	8177.83	14002	4707.64	14728	9378.57	7123.59	10959.2	17676.1	20405.4	35.9056	29.7689	31.1782	27.5149	42.3883	39.825	62.9392	24.695	46.877	33.519	30.1949	37.1836
NM_001033174.1	NP_001028346.1	Osbp	21863.5	14227.1	18304.2	TRUE	FALSE	366602	650818	220844	323202	229132	211763	1.23902e+06	977347	595330	23.0762	18.2659	15.4967	13.1919	18.6773	15.4949	24.6013	10.3656	71.5324	50.6729	50.3583	48.6606
NM_001033175.2	NP_001028347.1	Cln6	2195.31	1206.81	3195.41	TRUE	FALSE	36008.4	84986.8	19722.3	23847.9	9866.74	11413.9	29760	38879.3	12892.2	18.615	16.2268	15.6446	16.582	11.9957	10.1665	14.8605	7.64317	9.45639	6.57162	9.32452	9.30225
NM_001033177.2	NP_001028349.1	Krt76	5.87375e+06	NA	NA	TRUE	FALSE	167929	152718	9584.23	33203.1	25284.1	17606.8	109147	56369.6	27871.9	0	0	0.0260001	0	0	0	0	0	0	0	0	0
NM_001033178.3	NP_001028350.1	Tmem181a	858.874	242.647	599.64	TRUE	FALSE	27889.1	29666.6	5896.3	8895.27	5301.01	4116.67	66240.3	81233	48346.9	35.2972	31.7907	27.8096	27.4018	23.4467	23.9146	33.4477	15.8817	130.649	89.9061	114.699	99.9446
NM_001033181.1	NP_001028353.1	Jrkl	23.0339	135.28	64.7651	TRUE	FALSE	131.077	1034	26.3112	583.165	490.61	619.539	602.54	278.123	964.185	7.19026	6.00229	5.40968	3.92902	4.19736	4.35392	6.1247	3.59104	9.06628	8.54224	9.55341	10.1434
NM_001033189.3	NP_001028361.1	C77080	3805.73	2237.2	1775.49	TRUE	FALSE	38306	54995	16699.8	16788.7	19025.9	12426.7	127720	71273	27975.9	14.0334	10.3737	8.21014	8.73043	8.00433	6.38158	9.90878	4.92558	55.185	37.5002	43.1857	36.7497
NM_001033192.2	NP_001028364.1	Fam8a1	82.2037	37.7097	65.5332	TRUE	FALSE	2697.82	7517.37	1072.88	1291.71	351.093	1879.98	13935.9	10892.7	6155.94	40.5194	31.049	34.8023	28.3545	34.6494	33.8673	48.9117	20.7205	224.629	140.617	157.804	156.336
NM_001033194.3	NP_001028366.1	Gtf3c3	1868.86	1187.63	2277.5	TRUE	FALSE	15906.7	41712.5	8372.26	13013.7	11427.8	13700.2	29117.7	30162.5	8768	13.1871	9.23984	7.88952	6.65836	10.4126	11.2467	14.7527	6.41242	14.4381	9.61847	11.8081	10.829
NM_001033199.3	NP_001028371.1	Clca4b	5902.17	2772.94	1965.1	TRUE	FALSE	1.57852e+06	2.02692e+06	1.12839e+06	766516	727758	653757	5.53211e+06	4.35874e+06	2.72815e+06	326.018	238.074	282.527	226.526	258.278	266.758	399.943	159.428	3072.23	2046.82	1903.59	2006.86
NM_001033201.3	NP_001028373.2	Ncbp1	25170.2	16730.9	29691.4	TRUE	FALSE	821409	1.1339e+06	453250	373990	354357	346408	800827	709955	382102	39.5302	32.8431	32.428	30.5941	22.5355	20.5385	28.2547	13.8491	26.5624	19.8796	24.2854	22.9536
NM_001033202.3	NP_001028374.1	Usp30	337.579	234.808	292.553	TRUE	FALSE	2228.11	3772.63	1088.64	1927.95	1173.76	799.575	2985.26	4913.09	1633.26	7.14217	7.53766	6.13481	5.09606	6.18995	5.59711	6.83135	3.07639	13.9261	9.2425	11.1419	9.41201
NM_001033204.1	NP_001028376.1	Rpusd3	1761.36	2227.33	1755.45	TRUE	FALSE	6364.19	15625.9	4685.8	9784.17	7678.63	5927.57	17407.8	28407.8	5424.86	4.29637	4.2887	2.52905	3.81108	3.79058	3.77093	4.04573	2.13871	13.318	9.60917	8.70578	10.2441
NM_001033208.4	NP_001028380.1	Myzap	142.55	41.1636	77.8258	TRUE	FALSE	1174.4	5611.34	1291.57	340.139	410.204	237.336	2737.58	9059.45	4260.57	12.2466	10.8098	8.37993	8.91018	9.63233	6.26104	10.3219	5.02848	79.6229	53.9624	43.7724	55.5506
NM_001033209.3	NP_001028381.1	Xylb	50083	26242.2	30063.1	TRUE	FALSE	187778	284758	108008	63057.4	66191.9	40927.3	232451	163969	105999	4.34904	4.37732	3.29499	2.519	2.34636	2.46223	3.27947	1.50052	6.43222	5.77854	4.88649	5.16428
NM_001033210.3	NP_001028382.1	Pls1	122750	77997.5	60748.7	TRUE	FALSE	8.81249e+06	1.05943e+07	6.40255e+06	3.40366e+06	3.61776e+06	3.26917e+06	2.72127e+07	2.15182e+07	1.90561e+07	86.9579	71.2595	68.8436	57.3046	43.4531	43.8248	67.4951	27.2179	483.196	323.902	343.386	338.296
NM_001033222.3	NP_001028394.2	Pdzd8	821.645	479.035	688.72	TRUE	FALSE	13961	29398.7	6918.58	4743.39	5787.66	6376.34	25421.3	20107.8	16127	20.6396	17.4514	16.5552	13.2574	11.9876	12.1777	18.0858	7.14882	31.8945	26.956	28.8828	29.5158
NM_001033228.3	NP_001028400.2	Itga1	507.88	1015.51	416.185	TRUE	FALSE	1286.38	3046.95	808.103	3079.05	2844.15	3443.61	2594.9	1063.76	932.727	3.12042	2.92164	1.90506	2.23537	3.23699	2.91637	3.65668	2.04952	2.47729	2.31466	3.62152	2.70094
NM_001033231.2	NP_001028403.1	Fam195b	2350.7	2479.46	1844.26	TRUE	FALSE	972.148	21024.7	3920.87	17023.3	13785.4	7627.37	14903	5671.5	4308.39	3.69772	2.33742	1.14114	1.2966	6.07622	5.8762	6.51498	2.75782	5.50257	2.40299	4.43998	2.99194
NM_001033236.2	NP_001028408.2	Vcpkmt	1122.82	891.487	1375.8	TRUE	FALSE	11907.8	43597.1	12622.1	8936.05	8895.36	4482.8	22685.4	29321.2	16120.5	13.989	15.9318	11.8309	10.102	8.54089	10.6789	9.40133	5.61116	19.3115	15.949	17.0665	12.9903
NM_001033242.1	NP_001028414.1	Cln5	1005.93	401.453	271.136	TRUE	FALSE	9749.31	16347.3	843.824	2488.24	1334.56	1748.61	7208.25	4127.24	2047.84	11.1669	9.61108	9.77405	8.40349	4.32152	4.39045	7.64902	2.32558	16.9433	11.334	16.9402	13.8203
NM_001033256.3	NP_001028428.2	Spata5l1	241.498	329.105	255.075	TRUE	FALSE	878.803	1999.04	576.748	2443.07	1448.68	372.24	1803.95	1136.88	196.391	5.12664	3.59503	2.89689	3.68399	4.35921	4.44538	5.444	3.35368	5.49305	4.18706	3.96643	4.76426
NM_001033258.4	NP_001028430.1	Arfgef3	1758.3	1016.5	1253.28	TRUE	FALSE	6130.83	14410.1	4264.12	3471.91	2468.41	2444.37	2350.12	3113.69	2595.01	5.41602	3.96332	3.22896	2.63558	2.62775	2.41651	3.51743	1.40242	2.0119	1.71531	2.77854	2.13276
NM_001033261.2	NP_001028433.2	Zfc3h1	458.973	186.653	240.906	TRUE	FALSE	1259.41	8490	3923.45	2215.89	1629.21	581.665	4740.29	4928.1	4055.06	11.8449	9.46109	7.79619	6.85009	9.15542	8.33979	10.4993	5.181	21.8393	17.1278	19.3435	18.3309
NM_001033268.2	NP_001028440.2	Fam120a	13084.1	7632.16	11940.6	TRUE	FALSE	971183	1.45609e+06	617310	487359	478204	534728	1.50944e+06	1.714e+06	1.01971e+06	88.5572	72.6348	75.8886	71.9739	61.7835	71.0666	105.235	40.7229	151.338	102.458	110.997	120.221
NM_001033270.2	NP_001028442.2	Slc4a7	4491.1	2625.86	2431.57	TRUE	FALSE	152856	244062	59806	86682.8	64847.8	62487.7	428206	547070	336887	38.7192	36.685	31.7426	28.6269	24.2465	30.9846	39.6272	19.0359	194.754	151.729	173.054	179.26
NM_001033276.3	NP_001028448.3	Kmt2d	101.103	337.905	103.037	TRUE	FALSE	166.5	2190.78	142.579	945.205	814.009	483.721	823.811	1886.23	444.31	2.49945	2.00841	1.51991	1.53601	2.53976	2.03909	2.66028	1.53006	10.0232	8.1426	7.85316	7.6002
NM_001033279.3	NP_001028451.2	D17Wsu92e	51.159	157.014	49.4267	TRUE	FALSE	2177.36	29704.1	3084.06	6395.96	14888.4	2819.06	4439.06	23394.8	4539	71.3424	57.546	63.2952	53.334	40.2577	41.2235	55.2296	24.9062	134.582	88.0599	93.6963	94.755
NM_001033286.2	NP_001028458.1	Slc30a10	98.5363	81.2252	185.51	TRUE	FALSE	1271.53	8509.09	540.537	269.688	771.908	522.157	6866.24	8155.04	1345.98	15.6591	13.6845	12.208	9.59198	6.71092	6.1689	7.94496	4.04475	44.8698	31.8111	36.2773	27.4392
NM_001033289.2	NP_001028461.2	Slc9a2	52.0952	23.7465	32.6247	TRUE	FALSE	1920.1	2416.08	510.212	376.285	419.594	278.207	1871.03	3495.7	2268.73	44.0268	38.9369	32.9698	28.5516	16.5363	15.2109	20.1456	10.3596	92.6188	61.3626	69.3033	69.7791
NM_001033293.2	NP_001028465.1	Uap1l1	25119	5261.79	7106.36	TRUE	FALSE	1.17419e+06	1.30318e+06	566150	153212	139360	148089	1.25616e+06	976594	488687	52.4099	46.1972	46.2773	42.5021	29.8009	25.8918	38.8335	16.4027	187.383	121.642	125.627	130.055
NM_001033294.3	NP_001028466.2	Ddx31	5686.9	3089.74	4314.88	TRUE	FALSE	43600.3	79855.7	23248.7	16705.8	14241.5	11054.7	11931.5	9453.86	2228.81	9.13756	8.99525	6.68025	6.17741	4.07979	5.13714	5.70649	2.50026	2.92746	1.48361	2.07593	1.47627
NM_001033297.2	NP_001028469.1	Gm561	455.225	283.803	791.796	TRUE	FALSE	22659.7	34020.3	10344.3	7365.4	7553.79	6037.5	30240.1	50831.8	26157.1	60.6609	46.5238	53.5192	37.4685	26.6077	21.2803	39.8734	16.0757	61.9938	32.5721	38.7427	41.5846
NM_001033300.2	NP_001028472.2	Gmps	45549.5	25865.9	42662.1	TRUE	FALSE	910128	1.36425e+06	649125	715066	431919	451709	849941	716944	538734	26.3611	20.4372	19.5449	16.8531	18.1922	21.5386	26.5804	12.1367	20.493	13.6965	15.9946	16.3501
NM_001033305.3	NP_001028477.1	Ndufb6	7471.67	5076.57	10550.7	TRUE	FALSE	1.987e+06	2.50036e+06	1.19786e+06	855944	728487	826460	4.29949e+06	3.50002e+06	2.93734e+06	324.941	238.043	274.125	225.334	155.433	165.703	220.461	98.4013	420.273	349.047	321.957	249.134
NM_001033311.3	NP_001028483.2	Vsig10	2204.96	558.025	1007.85	TRUE	FALSE	47835.5	43101.9	13808.3	9112.6	11139.3	6152.55	23055.3	28218.3	9147.16	23.135	18.4019	16.3299	15.9145	14.8892	17.1639	24.2458	10.5147	27.7373	18.671	23.0934	20.8897
NM_001033312.3	NP_001028484.2	Fbxl18	5759.79	2401.52	773.908	TRUE	FALSE	14097	31809	8079.61	4489.17	5557.04	1459.34	12504.7	3036.35	322.913	2.72833	2.43252	1.68146	2.46265	1.81859	1.17292	2.38034	1.15135	3.81193	3.32356	4.04159	5.01503
NM_001033313.3	NP_001028485.1	Pdap1	70515.2	103628	72084.9	TRUE	FALSE	2.67475e+06	3.637e+06	1.74826e+06	1.78298e+06	2.55976e+06	2.75951e+06	2.19227e+06	1.9281e+06	1.85886e+06	47.9567	41.0293	35.1618	30.5397	22.8089	25.6416	37.7713	16.5971	38.335	26.2673	21.8415	27.936
NM_001033318.3	NP_001028490.2	Cog7	8588.29	4510.65	6370.57	TRUE	FALSE	150522	252575	86701.2	51074.1	64179	41436.9	158126	164968	105684	22.316	16.9905	18.0971	16.0577	11.3316	11.3144	16.6673	7.27216	28.9927	22.4256	21.5529	21.5803
NM_001033333.3	NP_001028505.1	Myrfl	15.2291	17.4938	7.54615	TRUE	FALSE	66.124	762.936	197.278	538.506	380.258	68.9423	2063.48	405.306	409.022	15.3181	13.3955	12.5407	9.58932	21.2025	22.2986	26.6459	13.1871	69.9333	53.7368	54.176	56.5826
NM_001033336.3	NP_001028508.2	Abcc4	4274.12	869.843	166.856	TRUE	FALSE	30104.8	59591.8	12104.5	827.313	2015.46	1336.38	60.4501	638.635	106.686	8.01188	7.31499	6.36703	6.79146	1.72961	1.44823	2.12645	1.01273	0.456863	0.536594	0.790907	0.827515
NM_001033337.4	NP_001028509.2	Ttc38	26821.8	21459.3	33236	TRUE	FALSE	188172	316554	166593	228723	163360	181304	1.20159e+06	1.53586e+06	954316	9.75234	8.57444	7.07017	6.16356	8.13002	8.79351	11.1905	5.75966	47.3293	29.4452	34.0336	35.3183
NM_001033341.2	NP_001028513.2	Zfp407	319.945	52.2102	247.337	TRUE	FALSE	1101.04	2048.24	442.958	577.83	198.71	89.4141	2647.28	2174.21	2.46569	5.29779	4.20549	2.91218	2.6535	4.23439	3.45626	5.59077	2.31284	10.459	7.88502	8.51124	9.00057
NM_001033348.3	NP_001028520.2	Ralgapa2	1347.35	505.39	867.078	TRUE	FALSE	17951.8	30319.1	8378.29	7424.96	5183.02	4676.45	22086.7	22295.4	12633.3	18.0278	14.5236	12.3072	11.3221	10.9682	10.9022	13.8689	6.94476	28.8902	21.301	22.9489	22.8809
NM_001033364.3	NP_001028536.2	Cdhr2	2740.87	1315.41	985.921	TRUE	FALSE	430628	622806	217272	76931.2	111272	108184	811655	798396	522822	198.092	150.681	161.533	152.929	79.6131	83.4176	122.719	54.0178	993.011	691.567	677.083	689.463
NM_001033367.3	NP_001028539.1	Nlrc4	1225.79	870.897	1777.5	TRUE	FALSE	11426.1	28868.3	5356.82	13415.7	15510.4	8988.62	77542.3	69002.3	85146.4	12.624	10.145	8.62145	7.39702	15.0898	15.7324	18.3594	9.09871	51.0764	38.9008	43.7876	38.7391
NM_001033375.2	NP_001028547.2	A230046K03Rik	1886.18	930.527	1881.55	TRUE	FALSE	52088.9	93834.6	33421.3	14135.2	14461	10842.9	73734	68970.8	52402.5	36.336	28.2283	27.0299	21.3928	15.3529	15.0315	19.8575	9.29129	41.4095	34.7901	30.0271	31.2564
NM_001033420.2	NP_001028592.1	Dock1	6299.93	3955.32	9249.87	TRUE	FALSE	46425.9	95792.5	26624.6	52422	39095.2	39387.3	71514.3	95328.6	55806.2	10.1357	7.94436	6.66492	6.87182	9.92113	10.1906	13.3344	6.43224	8.64463	6.27314	8.90318	7.44654
NM_001033422.1	NP_001028594.1	Thoc2	6552.16	3607.19	4263.6	TRUE	FALSE	85496.7	132648	43079.1	56979.7	47615.1	45934.5	93818	75327	42451.3	17.5111	14.1334	12.1185	10.0487	12.9671	13.847	17.7228	8.11685	19.2278	16.8118	17.1336	18.2357
NM_001033433.4	NP_001028605.2	Tmem102	2696.17	1812.33	2337.43	TRUE	FALSE	27335.3	53769.8	16375.3	8823.08	12064.5	9603.83	48513.4	46161.5	17787.3	13.4467	11.9053	8.48588	8.82846	5.89296	6.04754	5.90096	3.49892	19.6291	19.1611	20.8823	17.056
NM_001033441.3	NP_001028613.1	Alg10b	1247.05	731.07	3338.64	TRUE	FALSE	19749.6	70943	19151.7	10516.6	10053.5	7117.1	42874.6	45132.3	18423.1	20.8635	18.8688	17.6764	13.9102	13.7871	13.7166	19.3198	8.93455	13.7822	9.41598	11.3548	12.6005
NM_001033448.2	NP_001028620.1	Ap5b1	377.645	267.696	194.357	TRUE	FALSE	1311.45	2674.52	745.53	472.777	365.028	570.884	3022.19	1986.24	378.906	4.56116	3.58532	3.36696	3.00309	2.04419	1.48117	1.89829	1.42521	10.5397	7.06008	10.384	10.0601
NM_001033453.3	NP_001028625.1	Pdp1	1412.74	1670.41	395.904	TRUE	TRUE	9597.38	17484.5	6846.55	8679.92	4778.07	6738.26	1268.69	2439.42	1012.02	9.87096	8.01771	5.90909	5.69921	4.59591	3.86405	5.3658	2.77281	3.27708	3.05318	3.28811	3.13517
NM_001033457.2	NP_001028629.2	Nom1	682.418	423.049	391.906	TRUE	FALSE	10557.8	19056.5	5069.57	6518.56	5770.41	5993.45	6012.5	13197.3	2187.32	20.4728	16.9627	14.2208	13.964	14.3085	14.0288	19.467	9.01655	18.7798	14.3059	14.153	16.5391
NM_001033463.3	NP_001028635.2	Tatdn2	5.10792	4.80503	0.185417	TRUE	FALSE	166.19	1076.13	117.605	708.743	142.559	39.1954	148.363	9.10467	1.19047	35.5538	34.2247	31.6736	23.6683	31.6699	27.9055	42.5414	18.7976	64.0863	50.4046	47.4327	47.8684
NM_001033474.2	NP_001028646.2	Atxn7l3b	4702.47	3095.49	2890.4	TRUE	FALSE	283319	474962	98868.2	181628	170471	177053	544787	378594	345798	72.3585	61.3038	59.2296	51.1601	55.8541	57.9361	81.2154	32.9391	180.861	126.443	131.756	130.22
NM_001033484.1	NP_001028656.1	Iqgap3	300.444	270.341	1946.2	TRUE	TRUE	953.445	3420.22	1325.71	2326.75	2530.04	1912.75	237.424	800.289	317.062	5.39606	4.48325	3.8407	4.34395	8.90344	8.32918	12.1804	5.69549	0.14776	0.135933	0.231305	0.273171
NM_001033490.1	NP_001028662.1	Pusl1	3024.04	1215.21	16426.6	TRUE	TRUE	53471.1	110130	37916.1	16006.2	18544.5	14135.8	67685.9	52102.2	35081.8	19.6281	17.5352	15.7155	17.8314	13.1751	13.1681	16.7785	8.06788	4.31285	2.29062	1.29963	3.94457
NM_001033536.1	NP_001028708.1	Rfx7	2.36884	1.73238	3.87163	TRUE	FALSE	5.11214	21.4939	5.22885	89.7262	5.36952	1.49117	21.6179	45.8214	3.53157	3.57393	2.73423	2.54426	1.90572	3.35588	2.87953	3.87813	2.04777	6.37009	5.72155	5.45228	5.26987
NM_001033573.1	NP_001028745.1	Zdhhc6	1484.63	825.211	1067.61	TRUE	FALSE	73342.7	135374	51905.9	39672.7	31572.9	24239.3	83921.5	60502.5	25903.1	56.2921	50.2622	48.5697	43.2003	35.2423	41.8437	55.4493	25.6244	68.4938	49.131	56.1041	57.2495
NM_001033634.3	NP_001028806.2	Zyg11b	2303.59	1005.05	820.881	TRUE	FALSE	18669.9	27727.3	9409.77	10396.8	5746.47	5336.89	16935.8	16486.7	7713.28	10.6064	8.75774	7.54232	6.93996	6.89	7.27497	8.84029	4.31629	21.9145	16.6633	18.4724	18.9731
NM_001033654.2	NP_001028826.1	Pus10	6147.93	4042.15	3879.14	TRUE	FALSE	127903	215707	81742.5	58719.1	44099.5	41006.2	72998	44210.4	35340.9	29.157	21.2505	20.3763	16.9195	12.8927	10.5273	15.1251	7.20818	11.0425	11.4334	11.3608	11.502
NM_001033865.1	NP_001029037.1	Rps27a	154317	83642.8	320031	FALSE	FALSE	2.62495e+08	2.37391e+08	1.90305e+08	1.56326e+08	1.91937e+08	2.36119e+08	3.49612e+08	5.55695e+08	5.88422e+08	1794.94	1252.45	1602.62	1214.56	2138.01	2476.21	3783.51	1124.57	2548.81	1483.34	1409.12	1317.12
NM_001033879.3	NP_001029051.2	Tubal3	16000.2	8712.66	6962.75	TRUE	FALSE	280153	625792	202678	143986	117981	88798.2	1.06195e+06	759932	526007	22.3584	19.0113	16.2274	13.8575	15.0102	12.6422	17.7914	8.71409	139.709	104.553	114.154	101.649
NM_001033929.2	NP_001029101.1	Thnsl2	12660.8	5219.19	13546.8	TRUE	FALSE	90103.4	102874	61425.9	55243.4	63320.8	62849.9	779130	834492	567176	9.02577	6.74515	5.93053	5.13453	10.621	12.0909	18.5979	8.11564	68.6138	49.2904	52.1805	47.9005
NM_001034964.1	NP_001030136.1	Sorbs1	8137.88	2897.82	3475.42	TRUE	FALSE	18075.1	28623.1	10198.2	3710.54	3596.6	2106.56	36469.5	26116	10795.9	2.84835	2.484	2.00853	1.80147	1.14949	1.2258	1.52621	0.736162	8.58103	5.39916	8.18966	6.94216
NM_001035123.3	NP_001030295.1	Setd6	234.23	139.764	53.794	TRUE	FALSE	5013.99	1209.07	2863.22	1661.05	1093.34	1175.22	1517.83	413.994	112.277	17.6917	12.8778	11.6334	10.9802	8.72027	9.75355	11.4746	5.94954	11.8677	7.23691	7.31026	8.12453
NM_001035226.1	NP_001030303.1	Xpo1	36653.1	20133.7	64723.3	FALSE	FALSE	2.11617e+06	2.83358e+06	1.38291e+06	1.06398e+06	892107	904489	1.94357e+06	1.74363e+06	1.32685e+06	68.0208	56.0266	59.5508	49.2174	44.6167	50.651	74.5228	31.7088	26.7343	20.6591	27.3943	29.0808
NM_001036293.2	NP_001031370.1	Nrbf2	1022.2	891.741	865.969	TRUE	FALSE	10100.4	35581	10776.7	9656.09	5633.04	3891.56	17890.1	25665.9	5823.13	16.0911	13.0724	9.98798	10.431	6.32189	6.31192	7.69881	5.17715	25.3937	17.691	19.5873	21.8549
NM_001037136.1	NP_001032213.1	Agap1	4360.71	2435.64	1559.47	TRUE	FALSE	13840.8	23055.5	8412.18	8366.26	6070.54	7724.31	10009.8	25861.2	16604.1	4.47181	3.44235	2.79849	2.94444	3.25152	3.09508	3.84498	2.37308	13.9645	9.21804	10.809	10.4903
NM_001037170.2	NP_001032247.1	Tomm40l	366.483	142.979	307.585	TRUE	FALSE	6570.29	6283.91	3478.56	4040.37	1822.56	670.527	6074.76	7008.53	1010.74	18.2939	16.8102	15.084	12.57	13.2691	12.2645	18.2909	7.54403	26.0881	17.5307	14.4488	14.3974
NM_001037725.3	NP_001032814.1	Fam117b	33.5223	49.5276	97.4776	TRUE	FALSE	621.489	1848.17	388.858	1212.27	856.099	886.237	548.863	7459.96	2044.24	21.6419	19.3606	17.7853	15.7651	17.6544	18.6094	24.813	12.2657	26.7172	17.4466	21.1957	20.7519
NM_001037742.2	NP_001032831.2	Tyw5	2187.5	346.443	439.61	FALSE	FALSE	12782.3	21989.2	8782.17	1907.77	4835.73	1595.24	3884.89	3582.53	51.0337	7.05648	5.90896	5.77916	4.32746	6.42608	7.0649	7.17793	4.02832	9.02829	7.43813	7.39582	7.98039
NM_001037746.3	NP_001032835.2	Prps1l3	9344.51	4507.08	8274.85	TRUE	FALSE	263473	370762	133561	146560	116681	105268	279361	194048	127588	34.0757	30.0625	26.5469	25.4533	24.6222	29.5731	37.4934	17.7421	29.6095	20.8478	24.7277	22.2984
NM_001037757.1	NP_001032846.1	Wash1	3580.03	981.715	1438.96	TRUE	FALSE	30306.4	52437.7	22147.5	9656.58	11982.3	10482.1	37778	40327.7	5381.59	12.0969	9.21946	7.11846	7.82538	11.168	10.2569	15.8121	7.09303	30.6039	22.4874	24.2138	18.9269
NM_001037932.2	NP_001033021.2	Gm11437	55.6964	9.15523	27.6517	TRUE	FALSE	1983.91	2269.14	809.471	624.037	180.063	190.776	4324.48	1843.32	8020.71	43.3888	32.4642	33.5715	25.968	24.6135	26.0941	40.8548	17.0521	201.269	137.683	153.499	159.394
NM_001037938.2	NP_001033027.2	Dhrs4	110260	50040.2	40026.9	TRUE	FALSE	6.96924e+06	7.47138e+06	4.56043e+06	4.7999e+06	5.72999e+06	5.88361e+06	2.18764e+07	1.97436e+07	1.87598e+07	70.1533	58.5507	60.9396	61.1233	105.304	116.043	178.451	77.4934	720.158	484.47	395.627	502.37
NM_001037940.4	NP_001033029.1	Dnajb6	1567.19	944.996	828.885	TRUE	FALSE	78732.2	164052	38188	34658.3	31819.5	32058.3	112924	62420.9	51258.8	62.4953	50.5918	49.889	40.4436	33.955	33.8937	51.3647	20.0075	91.0794	64.8691	74.9751	75.6419
NM_001038010.2	NP_001033099.1	Kat2a	357.332	296.929	249.593	TRUE	FALSE	1329.12	3287.31	185.339	1156.19	1576.35	932.49	419.668	866.329	69.3638	4.07576	4.5904	3.20788	3.42064	3.70483	4.10316	5.83191	2.81741	2.36425	1.10948	1.43253	2.03496
NM_001038015.1	NP_001033104.1	Gnpda2	2985.07	1813.9	4608.34	TRUE	FALSE	15867.8	33253.9	11184.1	20199.6	18399.4	21837.5	84649.5	138783	56641.8	6.53895	5.71756	4.96664	4.13231	11.5875	10.6519	13.5586	6.96968	23.3987	16.2273	15.4102	21.1613
NM_001038231.2	NP_001033320.1	Banf1	90398.6	93993.4	262647	TRUE	FALSE	6.86647e+06	1.1764e+07	5.26809e+06	5.71863e+06	5.65086e+06	5.44635e+06	1.41965e+07	1.68292e+07	1.5936e+07	90.2163	73.5773	76.4636	75.4583	59.4499	60.4803	96.8682	34.6429	87.7381	54.4848	53.6251	63.2097
NM_001038492.2	NP_001033581.1	Ctsa	21759.7	12269	7695.78	TRUE	FALSE	1.93673e+06	2.97443e+06	1.48722e+06	257551	422246	357528	1.48501e+06	857787	631445	109.853	89.0842	88.9267	78.2907	29.0961	29.1858	39.3393	17.3329	159.352	103.529	112.393	110.546
NM_001038594.1	NP_001033683.1	Glrx2	23867.2	2278.69	3287.35	TRUE	FALSE	188638	224530	82878.4	17118.3	6887.31	14501	16577.6	63261.5	44658.1	8.8258	8.32051	7.52656	4.63432	5.71928	5.78062	8.35517	4.06398	14.2277	12.9976	17.2196	11.8501
NM_001038602.4	NP_001033691.1	Marveld2	160.579	163.177	360.46	TRUE	FALSE	1285.77	1319.03	785.576	1190.33	1348.61	1159.66	6826.28	6849.93	5996.87	10.5285	7.06574	5.64414	5.88738	7.55068	7.20077	10.4153	4.66668	20.5874	16.8171	18.0213	18.7367
NM_001038610.2	NP_001033699.1	Dach1	53065	3773.73	930.464	TRUE	FALSE	115135	183055	73844.5	10096.5	13381.1	6916.76	742.983	1225.18	708159	3.50286	2.13724	1.6083	1.51998	2.84938	3.26132	3.34188	1.70467	1.21588	1.30761	1.326	1.4056
NM_001038654.1	NP_001033743.1	Slc16a3	5141.92	3219.82	3202.44	TRUE	FALSE	644705	1.05961e+06	282409	91427.5	83793.7	75058.2	370276	490467	209738	145.134	120.154	131.086	110.643	25.6479	26.4119	37.8021	15.4677	157.847	93.2457	112.284	84.4211
NM_001038663.1	NP_001033752.1	Mapk1	67442.9	34867.7	64146.4	FALSE	FALSE	4.24804e+06	6.11544e+06	2.29929e+06	2.13586e+06	1.86107e+06	2.09249e+06	6.72035e+06	5.62345e+06	3.67546e+06	75.6169	61.7085	64.3201	54.4492	60.6341	58.3394	81.0143	32.3634	97.0958	74.533	93.4999	82.5171
NM_001038676.1	NP_001033765.1	Obox7	259351	NA	NA	TRUE	FALSE	23765.3	8666.7	14118.1	8269.56	9920.2	6518.42	49925.2	19650.2	1773.63	0	0	0.0544364	0	0	0	0	0	0	0	0	0
NM_001038700.2	NP_001033789.1	Fnbp1	50.9	2173.52	54.9635	TRUE	FALSE	18.3733	2182.61	6.72333	435.952	1018.02	367.807	679.912	22.5669	10.2601	0.748152	0.3598	0.301547	0.362146	0.282929	0.229934	0.153924	0.222706	0.446531	0.379985	0.337636	0.671035
NM_001039071.2	NP_001034160.1	Ldb3	216.707	498.661	5578.79	TRUE	TRUE	1975.89	2307.49	986.713	2758.36	2703.64	1703.4	44326	60375.2	31306.7	10.3513	9.13814	9.09758	6.93324	5.22593	4.65176	6.58612	3.54897	8.25284	7.66014	8.92179	7.4446
NM_001039089.1	NP_001034178.1	Sel1l	8285.81	4552.02	5309.72	TRUE	FALSE	130875	253959	128244	79878.4	63368.6	43355.2	303541	255261	98771.6	23.5885	17.9373	15.9678	15.3118	12.2061	13.5319	18.6915	9.80636	58.1339	46.097	40.0562	47.2878
NM_001039129.4	NP_001034218.1	Hnrnpa1	364278	169267	381784	FALSE	FALSE	2.50898e+07	3.17886e+07	1.25224e+07	1.63239e+07	1.98905e+07	2.14776e+07	2.47074e+07	2.28371e+07	2.37515e+07	87.5735	66.3753	68.6336	57.0274	115.706	119.369	159.645	69.3651	80.3516	62.734	49.9833	61.6981
NM_001039139.2	NP_001034228.1	Camk2g	9926.1	7258.14	7324.76	TRUE	FALSE	26026.1	54988.8	16422.5	10857	7650.22	11074.9	36330.2	22426.7	22102.3	5.09811	2.99876	1.035	2.87072	1.95396	0.829583	1.94406	0.867421	6.72937	3.03962	2.70929	4.74755
NM_001039151.1	NP_001034240.1	Cd44	32854.7	21176.8	6622.18	TRUE	TRUE	1.06273e+06	1.57293e+06	791937	126417	105632	117584	9874.21	13065.7	2750.33	41.6749	35.5829	31.0408	25.1624	5.57527	5.52984	8.923	3.87477	1.65722	0.666599	1.57201	1.41808
NM_001039159.2	NP_001034248.1	Ube2j2	869.122	598.378	720.056	TRUE	FALSE	16294	32916.3	10645.5	9786.36	9925.9	6715.42	42931	30374.8	14119.4	22.3469	18.338	19.1759	15.4474	16.4714	13.993	21.4389	10.6035	49.9129	37.2548	41.9603	42.4099
NM_001039162.2	NP_001034251.1	Clip2	3326.95	2707.78	3167.77	TRUE	FALSE	43661.3	99240.2	29837.3	52748.7	46415.7	44217.7	145503	148563	95960.8	16.2345	12.9409	13.3114	12.208	19.6828	16.1637	26.8132	10.9787	53.1869	42.4117	33.0351	37.8399
NM_001039169.1	NP_001034258.1	Eif4e2	535.008	558.828	607.431	TRUE	FALSE	12639.6	31043.2	6019.87	3627.93	5387.66	9801.64	10328.8	18699.8	17597.4	25.6836	22.7081	24.6194	20.3063	11.6334	9.48669	17.8297	6.07548	31.6277	20.508	28.2183	19.0651
NM_001039170.1	NP_001034259.1	Eif4e2	9055.18	5164.64	6431.09	TRUE	FALSE	284544	424349	120978	142959	152724	186690	376297	362794	184544	47.7664	30.8398	26.1731	26.5916	28.6257	30.9772	43.8215	19.8147	63.8036	52.0923	34.0682	51.3673
NM_001039180.2	NP_001034269.1	Bicd2	3080.06	3581.69	20727.8	TRUE	FALSE	24192	17998.2	10732.3	10994.2	12825.8	6268.74	201994	103734	3272.35	6.60554	6.60016	5.24243	4.54618	2.59359	2.71466	4.11948	2.1816	5.70511	3.86345	5.62281	4.50887
NM_001039185.1	NP_001034274.1	Ceacam1	34180.4	16101.7	15119.6	TRUE	FALSE	470138	654449	247214	172105	171934	165701	377899	330353	247161	17.469	15.2161	12.1877	10.9445	10.2023	10.7821	12.5241	6.6917	26.6306	17.923	21.5391	16.586
NM_001039194.3	NP_001034283.1	Aifm2	9532.64	1810.95	3696.74	TRUE	FALSE	76402	110556	59392.8	5410.42	7733.69	4893.51	51464	33786.7	29379.1	10.8659	8.6139	6.89573	6.68036	2.87836	3.15975	4.43899	2.40052	10.8923	8.21927	8.9596	9.32698
NM_001039200.2	NP_001034289.1	Emc1	51935.9	19827.8	59357.9	TRUE	FALSE	770726	1.1805e+06	501322	216396	170788	193722	770303	716722	388623	17.9329	15.8963	13.9153	12.6154	9.9712	9.57727	13.8101	6.47411	14.1941	8.66004	11.1211	10.5348
NM_001039201.1	NP_001034290.1	Hdhd2	18418.2	9830.51	8127.11	TRUE	FALSE	385497	453034	172102	227568	154658	94099.1	580624	243906	129415	23.602	20.4953	21.3841	17.9387	16.6075	15.4306	22.0103	9.76314	35.7986	27.1811	30.9263	29.149
NM_001039351.2	NP_001034440.1	Nolc1	17275.3	16142.6	21793.6	TRUE	FALSE	311623	471597	107997	229436	325095	230517	132594	145892	76602.8	22.3759	18.5095	17.5913	17.2084	14.2466	14.5784	21.1093	9.89313	6.1069	6.06146	3.16928	6.81514
NM_001039356.2	NP_001034445.1	Hmga1	26348.4	17707.9	53750	TRUE	FALSE	1.55917e+06	1.50836e+06	715522	1.10087e+06	1.0457e+06	1.00729e+06	1.25292e+06	995018	1.06313e+06	60.676	49.0624	47.3729	55.8652	52.4283	67.9425	81.4604	32.952	29.2582	11.5205	19.1991	20.3956
NM_001039392.2	NP_001034481.1	Tmsb10	95.0595	406.305	82.9844	TRUE	FALSE	33804.3	470365	15868.2	23200.3	47678.9	77107	14514.4	78077.2	23829.1	404.903	347.553	364.052	284.037	124.6	110.893	159.757	67.3025	486.592	344.953	244.552	245.941
NM_001039394.1	NP_001034483.1	Rab43	5173	3185.89	3687.6	TRUE	FALSE	46620.6	80617.6	35998.1	30629.8	30951.7	22920.3	125126	151395	91739.5	11.4682	9.8697	8.29197	7.68752	9.66472	9.1499	12.4906	5.98497	40.2208	31.7136	34.6502	29.1655
NM_001039472.1	NP_001034561.1	Kif21b	423.012	123.363	112.764	TRUE	FALSE	1675.29	3610.08	822.403	266.021	212.935	241.066	612.136	723.462	570.328	5.85259	4.48376	3.54642	3.24478	2.05526	1.86119	2.672	1.17764	6.17621	5.19792	5.2859	5.61427
NM_001039483.1	NP_001034572.1	Tmco1	54047.3	28642.9	36797.3	TRUE	FALSE	1.24578e+06	2.2601e+06	1.11932e+06	687101	292308	519487	1.7313e+06	1.70038e+06	637825	27.5451	25.8489	23.7404	20.1246	17.7585	17.8373	24.3981	11.5162	48.5473	37.0965	44.8267	40.7139
NM_001039509.1	NP_001034598.1	Pnkd	241789	55913.1	20917	TRUE	FALSE	124978	278718	84300	8951.48	10075.6	5703.04	28460.9	37508.8	32304.4	1.04892	0.941625	0.38695	0.459977	0.170342	0.151469	0.169766	0.124155	1.88079	1.30012	1.9129	1.06486
NM_001039514.1	NP_001034603.1	Dhps	1624	1144.9	319.49	TRUE	TRUE	11661.6	17752.4	7040.01	8529.94	6925.71	3510.98	2889.53	4196.35	609.562	8.87874	8.82041	6.1448	5.21408	4.24074	6.85589	6.62358	3.60168	15.205	7.21977	7.96026	6.62699
NM_001039521.1	NP_001034610.1	Rrn3	12.9623	7.78804	6.62363	TRUE	FALSE	814.981	473.808	328.874	550.809	136.351	145	140.296	165.41	633.362	38.0198	37.1759	35.9504	27.4954	23.0342	26.3064	34.0069	14.6912	27.4707	23.6536	24.2649	25.723
NM_001039522.1	NP_001034611.1	Leo1	1639.52	1142.46	1411.27	TRUE	FALSE	21852.4	35424.7	10811.2	10699.5	17123.4	17970.7	23055.3	26046.4	8636.49	18.1434	14.6763	12.2074	11.1007	14.1467	15.3591	18.4626	8.27589	16.5976	16.0837	11.6533	16.7649
NM_001039530.3	NP_001034619.2	Parp14	1819.08	1508.73	2162.09	TRUE	FALSE	2550.56	3998.22	1481.7	3807.06	2100	3250.47	44601.2	50425.8	23480	1.90899	1.65219	1.21433	1.04181	2.11229	1.5663	2.7094	1.42024	24.1022	17.911	19.9824	18.0463
NM_001039534.1	NP_001034623.1	Pstk	356.94	155.851	393.05	TRUE	FALSE	6915.33	17587.7	8689.91	8074.36	3243.91	3691.9	19255.8	9575.62	15792.6	31.5141	23.6809	27.2263	19.9335	27.7228	27.4341	45.5847	18.1169	45.931	38.215	42.3574	30.8383
NM_001039551.1	NP_001034640.1	Cnnm3	2023.61	497.837	3133.82	TRUE	FALSE	1616.34	5449.8	651.227	328.454	3241.79	481.693	3404.67	8085.14	6422.46	1.21636	1.08334	0.632566	0.584067	0.895776	1.16602	1.05188	0.89064	2.20011	1.91802	2.35937	1.56322
NM_001039555.2	NP_001034644.2	Cyp2c68	5015.64	3794.36	3038.22	TRUE	FALSE	95127.6	179408	85426.2	199578	212496	146262	1.84556e+06	1.48943e+06	1.26203e+06	22.9626	17.7646	19.272	18.67	52.8144	52.3846	80.0909	33.4156	644.259	450.088	457.127	463.735
NM_001039581.2	NP_001034670.1	Abca3	251.944	206.001	221.372	TRUE	FALSE	1094.24	3168.58	2384.09	1565.17	1613.91	1623.97	7456.54	11709.2	5454.92	12.1808	9.78053	8.70632	8.24638	7.51873	7.96719	10.4207	4.93104	42.1678	30.2508	34.3389	33.0523
NM_001039644.2	NP_001034733.2	Edem3	2217.5	1217.32	1808.63	TRUE	FALSE	52046.1	96298.2	25394.1	22295.6	11931.2	14388.2	86269.3	88831.4	32877.5	31.0467	23.7462	23.2014	20.2958	12.4034	12.597	17.492	7.74152	52.4726	40.9265	40.5288	44.8303
NM_001039666.2	NP_001034755.1	Krt40	NA	NA	NA	TRUE	FALSE	395953	628062	338688	249457	171440	158763	2.17395e+06	1.8102e+06	1.85872e+06	0	0	0	0	0	0	0	0	0	0	0	0
NM_001039692.1	NP_001034781.1	Arhgap12	934.889	567.724	806.133	TRUE	FALSE	29867.7	47231.7	13938.7	15144.5	19100.2	15742.9	48898.8	83134.6	40334.6	39.2789	32.0446	31.8517	25.5276	27.6016	27.8593	38.8995	16.5595	76.7226	56.6878	58.4697	63.0176
NM_001039824.2	NP_001034913.1	Fdx1l	309.579	87.857	214.66	TRUE	FALSE	7127.19	13563.9	1979.14	1753.76	3178.64	1723.28	8647.19	10899.1	4380.16	30.9907	25.344	21.0901	18.6379	24.7641	21.8951	33.2439	17.4024	39.5079	39.6659	37.4441	51.5763
NM_001039878.2	NP_001034967.1	Strn4	2803.92	1196.35	762.462	TRUE	FALSE	36061	45074.7	25143.8	28886.9	20648.6	11818.9	28044.5	23577.5	14850.4	16.0891	12.8502	11.804	10.9064	16.2743	16.9531	24.5903	10.237	38.0538	24.2641	29.9224	29.8624
NM_001039967.1	NP_001035056.1	Zfp869	110.068	216.755	135.019	TRUE	FALSE	967.002	4798.26	490.001	3010.49	4001.05	3080.22	4871.84	3639.19	3064.45	11.1587	9.8001	7.96121	7.24821	14.8785	14.0498	22.353	8.64933	31.7586	25.8771	28.1229	23.7344
NM_001040106.2	NP_001035195.1	Aak1	240625	85335.1	83547.5	TRUE	FALSE	112567	135104	40051.1	22194	25330.2	15357.1	116863	104101	80430.9	0.550787	0.477063	0.290333	0.276258	0.204749	0.196951	0.394986	0.239428	1.3197	1.18012	1.66267	0.900166
NM_001040111.1	NP_001035200.1	Arap1	869.186	301.143	887.618	TRUE	FALSE	3537.14	4845.12	2200.29	2136.81	1696.07	1937.05	13273.5	17808.1	9571.04	4.99572	4.60255	3.26783	3.20112	6.86155	5.83105	8.92047	3.93626	17.6272	13.8583	15.3988	14.5343
NM_001040187.1	NP_001035277.1	Ddx17	50213.1	18101.9	17059.2	TRUE	FALSE	1.9827e+06	2.78711e+06	1.1268e+06	949655	778615	696526	1.39453e+06	1.32339e+06	926815	50.2921	41.3502	37.7819	34.5689	44.576	41.5559	64.6689	28.0096	92.1562	64.2104	68.9226	69.7027
NM_001040396.2	NP_001035486.2	Selt	2818.55	332.507	771.72	TRUE	FALSE	309217	481196	132832	50890.7	24257.4	17659.7	158431	150842	102387	123.697	106.186	113.471	86.9123	79.2575	88.9523	122.095	49.1973	221.233	167.744	182.327	176.472
NM_001040397.4	NP_001035487.2	Filip1l	63.7064	140.103	770.82	TRUE	TRUE	379.49	784.126	218.673	158.121	7.36685	282.887	596.542	474.53	355.133	7.38612	6.51139	5.48938	4.2027	1.16231	1.12426	1.13299	0.852901	0.477585	0.504454	0.817788	0.594621
NM_001040435.3	NP_001035525.1	Tacc3	123.881	108.825	31.3093	TRUE	TRUE	2454.12	2929.78	475.135	3009.28	3585.32	2012.16	20.8872	68.0103	50.2964	22.1545	20.6055	19.0742	17.6509	24.4369	30.299	37.4002	16.1652	2.37305	1.20336	1.48108	1.46516
NM_001040682.1	NP_001035772.1	Clmn	4319.66	4987.19	3583.12	TRUE	FALSE	6749.86	18945.7	6826.28	10022.1	6878	5745.55	26254.5	25731.7	8889.36	2.69374	2.01744	1.90973	1.33269	1.8221	1.53731	1.72752	0.968189	7.58177	6.10621	6.94816	6.80313
NM_001040690.2	NP_001035780.1	Rap1gds1	11363.6	10633.4	9299.15	TRUE	FALSE	164762	269529	102966	99543.6	205396	76990.9	256941	351469	140119	16.5803	15.0835	13.9585	11.9568	10.3781	9.94871	12.4832	6.83689	30.2276	22.8688	27.1936	28.0819
NM_001040691.1	NP_001035781.1	Ung	2439.27	1709.15	326321	TRUE	TRUE	30369.8	59436.6	19307.9	23593.9	23234	19817	148018	275389	138449	13.6283	15.0223	11.4598	10.538	13.6992	13.1442	15.1424	9.06191	0.527734	0.770122	0.501671	0.215353
NM_001040699.1	NP_001035789.1	Mtmr7	3878.63	685.971	770.521	TRUE	FALSE	38527.4	55563.5	19162.1	704.984	1329.98	1565.31	4567.62	5059.25	925.189	13.2765	10.7854	8.49358	8.85991	1.82755	1.55546	2.42985	1.5526	7.74167	4.88286	5.14642	5.05678
NM_001042407.1	NP_001035866.1	Pex10	1698.42	618.428	2592.27	TRUE	FALSE	13238	12015.6	9651.78	12445.2	2944.73	1985.94	12224.1	16732.7	27568.3	9.05017	7.71946	5.73842	4.95515	5.88221	4.04969	6.79197	3.89626	9.48799	5.55054	6.14436	6.79839
NM_001042421.1	NP_001035886.1	Kntc1	1490.02	594.13	16177.2	TRUE	TRUE	7633.17	15328.8	5632.23	7080.96	4474.62	3439.01	1519.31	2299.82	1343	6.8709	5.30628	4.95169	4.92673	8.66169	8.4529	10.7466	4.73212	0.0694811	0.0501644	0.176565	0.217281
NM_001042484.1	NP_001035949.1	Golga7	2741.78	1609.85	3393.4	TRUE	FALSE	114319	234724	49585.9	80629	65954.1	35725.8	215720	203175	56129.6	51.0937	42.2997	41.1077	32.5475	40.5614	39.8999	52.5274	22.4175	65.8778	47.4051	51.3874	57.8476
NM_001042487.1	NP_001035952.1	Dlgap4	22342.3	10462.9	13138.2	TRUE	FALSE	54871	107205	42635.3	24036.5	21455.3	19748.2	61056	45886.8	20515.5	4.4008	3.64474	2.18807	2.09776	2.1424	2.35435	2.00209	1.16487	3.64123	2.41008	3.27101	4.46495
NM_001042499.1	NP_001035964.1	Rabl3	1853.51	4586.64	1719.99	TRUE	FALSE	5222.22	9186.7	4356.33	46984.6	2410.3	15815.3	29832.4	18177.1	15980.4	3.36984	2.70146	3.05592	2.45578	3.89272	3.09466	5.78641	2.59559	11.2643	10.6193	10.5174	9.99926
NM_001042501.1	NP_001035966.1	Fam133b	75.6318	54.0431	25.3626	TRUE	FALSE	77.5501	1371.5	1039.33	904.247	554.003	535.376	2100.5	65.5049	366.113	15.0945	14.0564	13.4414	10.7244	12.6977	11.7503	14.8387	6.88258	16.7314	13.9563	13.6245	14.9481
NM_001042556.1	NP_001036021.1	Rpf2	8847.42	10523.4	13004.9	TRUE	FALSE	227025	484489	113010	296188	193038	193846	145176	113417	88752.9	32.0142	25.4116	25.9133	19.8663	20.4776	19.5589	26.5978	10.5203	8.44735	9.01312	9.18036	8.29848
NM_001042593.1	NP_001036058.1	Hbs1l	1113.21	784.225	1221.69	TRUE	FALSE	52510.4	110276	39532.2	26539.9	33158	29134.5	123650	251650	126935	59.6388	46.5028	47.857	38.7695	37.5553	36.7548	50.9534	21.9787	139.287	101.598	110.867	103.508
NM_001042634.2	NP_001036099.1	Clk1	8.43318	9.15565	79.8077	TRUE	TRUE	329.011	622.674	33.8587	743.796	884.394	1560.11	4008.12	18675.4	14508.8	52.3643	38.6955	39.3374	36.5414	109.21	107.684	154.491	62.3246	236.853	163.33	161.157	179.638
NM_001042655.1	NP_001036120.1	Tbc1d17	2643.61	1768.26	1143.47	TRUE	FALSE	20630.3	22860.7	18754.3	24706.5	19461.4	21840.7	28254.3	51990.9	15024.5	9.89849	8.40701	6.39468	7.30311	13.2904	11.6011	14.7859	7.64998	28.977	25.0285	23.0219	24.398
NM_001042672.1	NP_001036137.1	Gpcpd1	152.881	46.1719	171.197	TRUE	FALSE	1374.33	1688.52	414.513	507.991	252.943	351.232	10031.7	12126	5190.2	10.3893	9.59484	8.21736	7.08043	8.35187	6.30126	10.971	5.4939	71.3988	50.7822	58.135	55.595
NM_001044371.2	NP_001037836.1	Rad17	38.1518	18.2999	10.5969	TRUE	FALSE	173.267	1546.02	557.251	738.529	175.398	125.182	923.334	181.186	144.9	17.6888	15.3558	13.9263	11.0354	11.1493	9.84901	15.5158	6.66178	23.3918	16.3791	17.2378	16.9606
NM_001044744.1	NP_001038209.2	Gcdh	15912.3	4976.21	5892.53	TRUE	FALSE	768265	850488	498362	120620	112052	121047	444819	485749	490361	59.2805	40.439	43.9567	38.476	24.2822	24.1675	36.4959	14.3721	90.8155	82.826	70.2951	77.5519
NM_001045489.1	NP_001038954.1	Mfge8	52904.2	11060.8	23045.5	FALSE	FALSE	1.41282e+07	2.02251e+07	1.01912e+07	710010	606422	527776	1.88987e+06	1.72764e+06	1.58156e+06	292.159	239.624	268.071	266.04	52.7476	57.0755	81.1364	37.2941	106.281	60.2338	72.8334	77.2281
NM_001045513.3	NP_001038978.3	Raph1	1386	771.623	656.293	TRUE	FALSE	8750.23	15999.8	3731.27	3476.62	3493.99	2033.58	10517.5	9167.54	6622.29	9.19592	6.85696	5.8495	4.81375	4.28413	4.51685	6.27211	2.60431	15.7991	12.4133	14.1719	10.944
NM_001045528.1	NP_001038993.1	Fkbp15	3115.56	1979.12	2816.1	TRUE	FALSE	41445.8	76242.2	18400.3	21859.1	17756	19747.5	72762.1	70148	26920.7	15.7371	14.1374	12.5614	9.78488	9.95266	10.0034	13.1445	5.88345	29.9876	20.9751	21.8817	21.1354
NM_001045529.3	NP_001038994.2	Morc3	665.575	483.127	345.529	TRUE	FALSE	23352.6	50806.5	11675	10504.2	13020.9	11249.5	12385.7	9974.84	5518.68	42.0949	35.1992	34.9744	26.6418	22.8959	23.6872	30.0572	15.1481	32.9855	27.6714	30.0331	27.7904
NM_001045558.1	NP_001039023.1	Pick1	200.304	38.6578	50.436	TRUE	FALSE	4583.49	6492.3	2089.31	976.072	880.827	377.597	1205.43	2484.92	1482.35	27.8261	24.3931	20.044	21.5484	19.8832	19.9071	29.5165	11.8684	38.3802	26.2025	28.2635	30.6116
NM_001045807.1	NP_001039272.1	Rbm15	2086.17	1379.02	1670.74	TRUE	FALSE	26854.3	41055.8	17030.9	19829.2	19135.6	11308.5	34205.5	45013.1	36574.7	16.7667	14.7205	11.1251	11.4368	12.5339	14.1019	20.386	8.07117	27.0204	21.8281	21.2656	21.369
NM_001045864.1	NP_001039329.1	Nelfe	2071.62	1803.3	2286.83	TRUE	FALSE	49568.6	153963	26299.2	37153.8	58191.4	37149.7	93543.4	94670.1	34031.9	34.187	24.527	23.3565	21.0739	21.6925	22.4857	30.7263	13.3012	45.5621	33.7189	34.0841	37.4798
NM_001045964.1	NP_001039429.1	Mink1	519.028	445.856	523.911	TRUE	FALSE	3933.81	7935.45	2895.91	3251.38	3041.35	2724.18	10081.8	14387.1	10777.3	11.2279	8.23704	6.70777	7.01864	7.2928	6.10967	10.206	4.77087	29.7472	19.0637	19.4265	22.6742
NM_001076676.2	NP_001070144.1	Usp33	5.97128	9.00592	9.30833	TRUE	FALSE	148.984	1046.37	185.3	468.356	324.829	147.379	2021.11	616.326	470.609	38.0207	32.9556	29.6632	26.157	35.687	33.6136	52.5671	22.6142	81.2657	62.8486	64.3338	68.2038
NM_001076681.2	NP_001070149.1	Lyrm9	25811.4	12315.9	12223.4	TRUE	FALSE	208000	199084	54942.1	53237.9	43020.6	49200.6	73580.3	77384.5	62249.8	8.28263	7.5098	5.49742	5.1634	4.15267	3.84862	5.73304	2.92206	6.17523	5.5389	6.99683	4.65862
NM_001077184.1	NP_001070652.1	Bsg	10639.1	8452.81	10279.1	FALSE	FALSE	1.24067e+07	1.90614e+07	7.31321e+06	4.13467e+06	4.67928e+06	4.56322e+06	1.57547e+07	1.19154e+07	1.00962e+07	1435.88	1010.53	1366.85	1016.83	495.686	546.712	918.47	300.453	1716.09	1075.32	1058.01	1081.68
NM_001077192.2	NP_001070660.1	Abi1	9508.23	8713.76	9690.36	TRUE	FALSE	428431	605343	300168	408469	369657	298200	1.16514e+06	926950	766824	52.8385	43.629	46.5859	38.1859	37.8082	44.6493	57.837	24.3715	117.259	85.108	98.1492	92.1378
NM_001077264.1	NP_001070732.1	Ap2a1	23167.5	13556.7	11755.2	TRUE	FALSE	317403	509566	214651	89103.3	85255.2	65771.4	261062	241839	179885	16.7195	15.5752	12.2284	11.3541	6.4307	6.02714	8.44996	4.6975	23.297	16.1667	19.6544	17.4043
NM_001077495.2	NP_001070963.1	Pik3r1	1661.55	558.906	577.501	TRUE	FALSE	25990	40452.8	20830.7	26527	13251	13716.6	40488.7	33134.2	25472.6	19.5052	17.0439	14.4531	14.2232	29.3648	27.7291	42.5692	17.2653	71.8329	50.4251	55.8998	56.0315
NM_001077631.2	NP_001071099.1	Vwa9	2292.67	1792.05	2870.24	TRUE	FALSE	27796.3	34035.7	16051.8	33798.3	18455.3	19869.4	72846	37710.6	38713.3	12.4815	12.6297	11.7863	9.02912	12.1818	12.0737	17.436	7.54396	18.8901	12.8534	15.5214	13.7938
NM_001079695.1	NP_001073163.1	Srsf5	10247.9	6379.16	4291.24	TRUE	FALSE	2.25532e+06	3.94522e+06	1.20052e+06	2.15164e+06	2.25481e+06	1.74116e+06	4.61588e+06	2.35662e+06	1.77128e+06	286.32	212.075	228.703	203.758	320.089	345.378	543.007	188.111	814.191	527.414	455.211	572.797
NM_001079814.1	NP_001073282.1	Glyr1	7685.65	4908.07	5979.88	TRUE	FALSE	319405	638131	214992	288465	248508	216002	680591	520452	387406	50.8639	43.8756	39.4742	36.7475	49.5774	51.7336	70.3961	30.0142	111.35	75.1455	80.0463	89.003
NM_001079830.2	NP_001073299.1	Trim33	15528.3	21501.1	1.16349e+08	TRUE	FALSE	32017	60481.5	14291.4	20487.1	16725.2	17674.4	18999.5	25739.8	12738.1	2.74002	4.4528	1.83229	1.41925e-05	0.468619	1.5386	1.39933	0.589712	5.47446e-05	1.636	2.56012	5.15738e-09
NM_001080129.2	NP_001073598.1	Tmpo	17484	16722.9	88329	TRUE	TRUE	1.25114e+06	1.86439e+06	941813	1.8438e+06	2.03125e+06	2.21344e+06	2.12085e+06	2.61434e+06	2.26433e+06	93.1937	68.7548	74.6022	64.7654	110.233	132.389	175.213	72.5927	32.0551	26.0342	23.5459	25.2482
NM_001080130.2	NP_001073599.1	Tmpo	493.626	74.0663	285.015	TRUE	FALSE	3289.85	4121.19	412.784	619.76	1070.2	175.425	470.904	1260.78	244.371	4.44431	7.95054	7.01615	2.5646	8.16695	8.57842	10.5116	3.89894	1.49208	0	3.0413	1.65221
NM_001080386.1	NP_001073855.1	Clta	13650.4	6273.17	10937.6	TRUE	FALSE	6.19754e+06	1.03073e+07	5.24383e+06	1.08252e+06	3.24963e+06	2.53588e+06	5.23212e+06	1.39573e+07	9.33598e+06	551.971	418.481	524.931	419.598	333.631	354.761	601.981	209.902	1309.7	832.212	680.055	782.978
NM_001080706.1	NP_001074175.1	Btaf1	3797.57	2145.15	2053.86	TRUE	FALSE	81716	148710	42991.9	39223.1	28406.2	20738.6	44488.3	91121.2	38033	26.2643	22.1338	20.9355	17.9789	13.5599	13.6889	17.8658	8.58274	25.6958	20.3632	22.32	21.0394
NM_001080748.2	NP_001074217.1	Gtf2i	13174	15723	9828.69	TRUE	FALSE	102549	187570	61092.5	234006	217756	212852	137710	134389	112372	12.4475	8.52571	7.16139	7.15361	13.9461	13.7542	18.1935	8.6934	15.9554	13.2154	11.8432	12.7159
NM_001080769.1	NP_001074238.1	Uhrf1bp1	237.213	141.052	181.404	TRUE	FALSE	466.061	2842.11	589.137	403.291	246.797	270.843	1075.17	408.093	198.569	3.52436	2.7457	2.26714	2.25367	2.18394	2.19138	2.55105	1.50793	2.68757	1.82433	2.23468	2.2648
NM_001080776.1	NP_001074245.1	Gm1123	5811.26	2456.74	8140.48	TRUE	FALSE	1.79079e+06	2.7827e+06	1.63544e+06	1.19142e+06	840009	881033	6.04337e+06	6.12087e+06	5.36822e+06	373.352	298.612	357.75	290.719	350.269	406.709	637.306	209.342	990.287	667.978	733.025	721.345
NM_001080813.2	NP_001074282.1	Rab11fip1	400.184	164.29	130.478	TRUE	FALSE	8706.03	8287.65	2690.02	2345.19	2432.75	1729.21	13394.2	5627.42	3488.77	23.3967	19.3518	18.05	17.2655	14.3172	14.2324	19.7299	9.62111	52.5817	41.8085	42.7548	43.51
NM_001080817.1	NP_001074286.1	Prdm10	2463.66	4089.64	1857.21	TRUE	FALSE	2213.25	1870	363.658	4512.38	3659.4	3714.7	1777.4	9485.81	5777.73	1.1392	0.62657	0.444521	0.568881	1.13534	0.87029	1.51895	0.543292	3.38179	3.1892	3.0365	2.14187
NM_001080931.1	NP_001074400.1	Med13	91.6775	136.653	130.157	TRUE	FALSE	791.215	1541.1	282.197	1717.22	1278.58	436.001	4807.88	4377.07	1507.92	11.1014	9.46477	7.93125	6.86851	9.63043	9.09754	12.098	5.97374	37.659	28.1404	32.9982	31.1999
NM_001080949.2	NP_001074418.1	Ttc5	747.965	295.802	195.592	TRUE	FALSE	23635.8	30370.9	7565.73	9019.68	7494.79	7881.9	7709.78	18016	5384.47	40.5856	31.615	28.454	26.1172	26.7393	26.5531	31.4071	14.6786	50.2952	36.5495	36.9582	42.2279
NM_001080969.3	NP_001074438.1	Thg1l	6183.14	3459.82	8939.85	TRUE	FALSE	25803.5	36853.5	6680.48	16441.4	13397.9	16993	32155.7	8293.59	23574.1	5.99396	4.14991	3.09761	3.42178	4.83183	3.99295	6.08555	2.80993	3.02956	2.28887	2.40967	2.91162
NM_001080977.1	NP_001074446.1	Rsbn1l	742.789	634.076	689.012	TRUE	FALSE	2278.04	2519.55	1281.85	2269.45	1890.49	1216.74	6044.5	4445.44	3716.12	3.46291	3.06813	2.14849	1.72502	3.41206	2.53315	3.53746	1.9418	6.40392	5.57124	6.97215	6.50061
NM_001081013.1	NP_001074482.1	Rlf	19.9136	19.3663	8.31889	TRUE	FALSE	287.881	783.291	66.0813	206.146	278.355	265.659	166.493	215.912	10.1494	17.2734	15.5879	13.4783	10.2382	13.2538	14.0454	18.5008	8.38549	24.2076	19.3533	19.8246	20.2069
NM_001081016.1	NP_001074485.1	Zc3h7b	729.991	811.741	108.678	TRUE	TRUE	902.812	678.635	668.352	2690.42	2375.22	1881	73.9015	289.213	15.6914	1.18873	1.23013	0.934678	0.616822	3.12024	2.66943	3.95699	1.4749	1.09429	0.635985	0.596907	0.730576
NM_001081030.2	NP_001074499.2	Sbf1	1069.12	396.754	638.047	TRUE	FALSE	14097.5	31785	5591.86	5148.1	4476.18	3051.97	19121.7	15910	7611.2	18.5943	13.6683	12.7367	12.5739	11.7806	10.8239	15.2847	7.04246	29.3552	22.3104	25.4681	20.3537
NM_001081041.1	NP_001074510.1	Vps51	8581.88	2176.83	4595.15	TRUE	FALSE	52496.1	102109	35191.2	37153.8	27382.5	26217.6	125069	108195	45374.7	6.95472	6.71542	5.61664	5.13222	13.8786	12.3115	18.2343	7.2196	24.9857	20.7504	23.7871	23.3089
NM_001081043.1	NP_001074512.1	Ptpn23	37182.9	17942.2	10769.1	TRUE	FALSE	78659.8	115854	45399.5	24576.5	23057.9	13688.6	58478.6	49369.3	30538	2.67484	2.36062	1.82774	1.91647	1.12279	1.25576	1.63513	0.781192	5.38766	3.13883	4.62085	3.53899
NM_001081047.1	NP_001074516.1	Cnksr1	208.692	244.776	713.662	TRUE	FALSE	763.919	2662.85	537.929	660.035	1195.73	1495.21	6238.71	14189.2	15020.6	4.08417	4.17225	2.83383	3.35699	4.80116	4.23706	6.21705	2.83204	20.5661	20.3584	15.9124	16.9457
NM_001081050.2	NP_001074519.2	Pard3b	216.56	280.736	399.799	TRUE	FALSE	382.112	599.185	190.481	1125.88	1245.19	520.097	2464.15	2095.75	885.332	2.41414	2.06634	1.31137	1.21868	3.90016	2.92931	4.56452	2.15143	6.32315	3.8486	4.90098	5.1129
NM_001081054.2	NP_001074523.1	Qrsl1	1641.84	2137.43	12240.8	TRUE	TRUE	10321.9	14843.8	3188.99	22172.5	11106.5	11154.2	107062	82788.6	38601.6	8.5161	6.69972	5.57543	4.36388	6.24388	6.37119	8.91021	3.78543	7.02547	4.62674	8.10989	6.52
NM_001081055.1	NP_001074524.1	Trappc10	435.98	266.498	365.621	TRUE	FALSE	10680.2	12952.8	5724.82	5494.48	7239.71	3012.28	23090.3	38041.9	22139.6	29.4804	24.6888	23.7634	20.5735	20.926	20.3177	26.2655	11.8687	84.8432	61.549	69.9196	62.148
NM_001081058.2	NP_001074527.1	Cdk13	362.586	404.56	270.354	TRUE	FALSE	3494.37	9625.49	2579.16	4602.23	5084.44	2499.12	6914.27	8279.88	3064.3	11.9571	10.4544	8.93877	8.37196	11.0922	9.53341	13.8723	6.3395	30.3579	21.5625	25.8029	22.7321
NM_001081059.3	NP_001074528.1	Mcur1	5722.86	1724.89	2959.77	TRUE	FALSE	15573.9	23455.5	7017.91	4846.07	4849.28	4956.82	38572.3	46881.3	31293.8	3.13044	3.62485	2.38214	2.3805	2.72247	2.9686	3.52665	1.85147	15.4404	10.8536	13.7507	11.7163
NM_001081066.1	NP_001074535.1	Dennd3	983.118	507.202	485.616	TRUE	FALSE	2592	7102.06	2003.97	1846.54	1214.03	642.079	11584.5	6241.18	4893.69	3.56769	3.42187	2.27302	2.38982	2.61605	1.99739	3.35728	1.38262	17.7424	12.2258	13.546	12.1036
NM_001081068.1	NP_001074537.1	Ltn1	3550.33	1463.16	2739.4	TRUE	FALSE	44423.1	72361.6	31050.6	13895.8	10197.6	8493.59	42012	32933.1	14278.3	16.8669	12.5338	12.4911	9.49159	7.73533	7.34429	9.03613	3.92349	14.5969	10.3626	12.6634	11.355
NM_001081070.1	NP_001074539.1	Pdia2	4041.77	84.982	446.861	TRUE	FALSE	38571.9	51284.6	19269	293.771	102.686	75.4031	1592.59	2588.79	1246.69	14.3664	9.05081	5.13885	5.04182	1.45096	1.289	2.48214	0.83502	5.09198	3.24207	5.14026	3.09737
NM_001081074.1	NP_001074543.1	A1cf	51977.8	26863.8	22569	TRUE	FALSE	407525	767823	276085	268637	232782	240522	1.41008e+06	1.61907e+06	1.13634e+06	11.4989	7.92971	7.75302	5.59099	10.0403	8.63058	12.4894	5.72835	73.8946	60.7075	57.9596	59.5051
NM_001081077.1	NP_001074546.1	Cwf19l1	25555.9	16028.4	35164.8	TRUE	FALSE	99523.3	112401	52148.1	72794.8	54183.9	40321.5	54421.8	83429	65706.2	4.29658	3.98869	2.67495	2.90084	4.67263	3.2883	3.86371	1.87726	2.30844	1.5142	2.13066	1.9107
NM_001081078.2	NP_001074547.1	Lct	8369.76	3306.57	1416.92	TRUE	FALSE	10041.1	28393.9	7909.96	9375.88	7265.62	6206.6	121982	103136	58699	2.1122	1.58049	0.805865	1.45018	2.86856	1.99131	2.80326	1.76283	93.4687	63.2503	67.462	66.0862
NM_001081081.2	NP_001074550.1	Gls	5.41148e+11	178146	58290.4	TRUE	FALSE	2.26213e+06	3.48486e+06	1.44218e+06	1.28281e+06	1.10379e+06	1.04032e+06	4.96412e+06	3.78086e+06	2.66547e+06	1.33322e-06	3.9817e-07	0.00610289	0.00890964	7.7058	5.48058	19.0433	0.0252478	96.2032	47.886	62.0647	53.7991
NM_001081082.2	NP_001074551.1	Alpi	45646.1	22684.1	21702.8	TRUE	FALSE	3.73202e+06	3.48252e+06	2.54452e+06	1.42474e+06	1.61917e+06	1.88712e+06	1.27428e+07	1.29874e+07	1.20154e+07	80.8827	70.9473	77.1306	65.4691	69.7729	73.0605	115.956	49.975	802.001	555.285	589.909	551.993
NM_001081088.1	NP_001074557.1	Lrp2	18948.9	90611.2	121718	FALSE	FALSE	2428.86	6434.11	1921.17	288.952	164.685	104.222	894.43	1486.08	312.11	0.240887	0.183675	0.100573	0.129225	0	0	0	0.00181749	0.00562508	0	0.0109435	0.00734838
NM_001081094.1	NP_001074563.1	Znhit6	16808.9	11824.2	15662.5	TRUE	FALSE	10872.7	17701.8	5178.48	6427.68	10778.5	5977.38	2124.62	8102.18	4243.95	0.793886	1.01017	0.298741	0.667713	0.511708	0.622691	0.928155	0.49948	0.154174	0.365375	0.240667	0.461809
NM_001081111.2	NP_001074580.1	Tmf1	762.656	295.515	531.143	TRUE	FALSE	15039.2	28121.3	7675.39	6359.33	3048.27	2771.81	22240.2	30301.2	13647.2	23.5631	20.2658	19.2019	13.5612	12.2908	13.9362	17.7189	8.08071	54.1579	39.1664	38.1087	44.2338
NM_001081113.1	NP_001074582.1	Ipo8	1511.56	737.715	758.434	TRUE	FALSE	42046.7	46176.4	16154.9	17421.6	16444.4	16939.7	34440.4	32461.8	23900	31.4129	27.0722	24.7392	21.7271	22.9616	22.9632	31.7409	14.0842	46.6945	33.9778	41.6551	41.5432
NM_001081117.2	NP_001074586.2	Mki67	2850.76	7193.85	6396.68	TRUE	FALSE	40928.7	55507.2	17736.5	133317	122915	92692.6	2591.23	4824.89	1784.46	19.9014	14.0532	11.9004	11.6696	16.1903	17.8091	25.1366	10.6842	1.24312	0.165269	0.343295	0.494016
NM_001081118.1	NP_001074587.1	Phrf1	298.799	109.551	112.207	TRUE	FALSE	1847.03	3102.19	476.027	1484.14	702.268	304.246	3024.23	1384.44	41.2265	8.09507	6.55679	5.63899	5.84689	6.8623	6.01442	8.27943	4.49677	15.4953	10.5242	11.9396	12.7645
NM_001081145.1	NP_001074614.1	Tigd2	40.5081	0.618997	115.296	TRUE	FALSE	554.213	728.37	541.39	7.38163	5.86217	415.798	2439.55	4557.73	31.583	17.7512	15.0964	13.8608	10.6132	14.0312	13.5616	18.088	8.45071	23.9826	21.2343	17.884	21.0843
NM_001081151.1	NP_001074620.1	Gan	2309.28	1532.48	2801.45	TRUE	FALSE	7493.74	13296.6	2443.09	6538.3	5595.53	8156.66	45451.2	42562.4	28174.7	5.13008	3.40344	3.10075	3.00821	5.49907	4.11727	5.15695	2.33027	15.7791	10.3087	12.0336	15.8376
NM_001081158.2	NP_001074627.1	Cluh	20743.1	9937.03	9547.2	TRUE	FALSE	865640	1.25268e+06	564901	522781	513090	454873	876070	876387	652322	52.3119	43.4687	39.7602	40.1278	51.5659	51.7024	74.5253	31.2249	112.025	76.2443	83.0634	83.1288
NM_001081164.1	NP_001074633.1	Otud4	669.394	388.104	779.277	TRUE	FALSE	10270.7	17408.1	2893.92	4687.45	6235.56	5404.26	15792.1	18333.3	5548.31	20.2621	15.6062	15.0889	12.4423	14.4007	13.4793	19.6277	8.66357	22.4935	18.0305	20.4484	20.085
NM_001081168.1	NP_001074637.1	Sap30l	340.494	236.963	71.9407	TRUE	TRUE	5263.28	13271	2163.82	4963.81	4198.85	2261	11115.1	4488.04	1918.23	18.7585	16.3944	13.7829	14.6224	16.6609	14.4652	25.307	10.1889	87.2547	62.1494	60.4623	62.623
NM_001081171.2	NP_001074640.1	Lama5	11752.2	8735.84	103006	FALSE	FALSE	76330.3	119221	49260.8	5451.99	4529.98	3974.03	22434.8	29969.9	16085.9	9.13669	6.93661	4.87955	6.10622	0.592808	0.480258	0.712027	0.352119	0.16363	0.208296	0.352827	0.166947
NM_001081179.1	NP_001074648.1	Heatr5b	10235	5221.29	4769.23	FALSE	FALSE	44008.8	64691.9	22542.9	16425.9	15329.1	12870.5	36881.6	64269.6	23459.2	6.20281	4.38312	3.59068	3.3425	2.97784	2.8951	4.02136	2.11237	8.65017	6.78709	7.47834	8.0061
NM_001081181.2	NP_001074650.1	9430016H08Rik	12304.8	3887.83	3990.57	TRUE	FALSE	91587.2	124631	53519.5	34114.4	29124.8	27691.4	169541	40439.6	58282.7	9.47482	7.99484	6.88622	5.24989	9.21977	6.09704	10.9785	6.79455	17.8698	10.1639	14.5619	15.3569
NM_001081184.1	NP_001074653.1	Focad	1443.19	1220.48	4195.14	TRUE	FALSE	11551.7	29274.2	6329.8	7610.37	4418.11	5178.77	11506.6	20904.3	6459.59	11.0209	8.16141	7.85314	6.40447	4.6866	3.97247	6.26987	3.60027	2.91428	2.20804	2.9742	2.59045
NM_001081188.1	NP_001074657.1	Exosc7	8182.34	2553.05	3091.06	TRUE	FALSE	520427	570874	251738	208361	201586	136137	315299	238820	106861	70.6114	58.2795	62.8539	53.4182	76.1029	80.2858	103.355	45.4082	93.7488	83.5749	71.8352	67.9781
NM_001081189.1	NP_001074658.1	Uprt	19059.3	6893.44	7536.95	TRUE	FALSE	155514	225698	44893.7	37721.8	44033.3	44914.9	229787	218541	127801	11.2922	8.54111	7.8105	5.51888	6.90023	4.12583	8.01174	5.18322	33.5491	19.5313	26.5716	21.277
NM_001081193.2	NP_001074662.2	Lemd3	1337.51	730.343	1117.1	TRUE	FALSE	15055.1	32652	7154.93	6441.51	9874.16	6871.6	19633.8	24446.4	9388.75	14.2373	11.307	11.2056	9.42375	10.2782	9.16364	13.8914	5.92667	24.116	16.0868	15.4628	15.3987
NM_001081194.2	NP_001074663.1	Kcnh4	NA	39069.5	NA	TRUE	FALSE	990.933	3964.08	986.324	636.575	539.454	430.397	3777.79	1972.72	323.181	0	0	0	0	0	0	0.0138075	0	0	0	0	0
NM_001081195.1	NP_001074664.1	Arid4a	2806.17	2365.73	3122.85	TRUE	FALSE	9334.57	26830.3	6809.8	13062.9	9748.24	8347.64	29024.4	15227.9	75016.1	3.91718	3.64182	3.06136	2.65677	4.88002	4.27149	5.33333	2.80851	11.0353	8.8638	6.34795	9.7685
NM_001081196.1	NP_001074665.1	Hnrnpul2	209313	134425	143999	FALSE	FALSE	2.30633e+06	3.23225e+06	1.23528e+06	1.9478e+06	2.01049e+06	1.89176e+06	4.88006e+06	5.08378e+06	4.5513e+06	14.5231	11.2706	10.7776	10.5714	14.6422	14.3407	18.3239	9.05705	47.5042	33.573	27.0108	34.2123
NM_001081204.1	NP_001074673.1	B3glct	9234.23	4692.83	13352.4	TRUE	FALSE	26731.9	30348.1	3487.75	16481.6	11901.3	16192.4	65705	51278.8	42320.1	3.29433	2.88798	2.43809	1.93282	3.49935	3.09964	3.49092	2.54532	5.34917	2.97804	3.95457	3.73266
NM_001081205.1	NP_001074674.1	Nipal1	412.409	228.343	442.986	TRUE	FALSE	6031.71	9707.02	3045.4	4886.95	4536.62	1881.43	15723.3	17060.5	1919.58	19.4157	14.3622	14.8988	12.6359	17.9597	17.6341	23.9456	11.1646	40.9733	31.7483	32.2146	33.4831
NM_001081210.1	NP_001074679.1	Mrpl44	18354.8	9430.15	27555.6	TRUE	FALSE	541774	950260	425560	311402	374016	343174	1.21463e+06	1.09794e+06	840095	39.0299	29.5145	29.5189	24.2488	36.2581	36.5252	49.5826	23.379	52.3744	32.0769	37.9634	37.3465
NM_001081212.1	NP_001074681.1	Irs2	421.684	366.576	141.441	TRUE	FALSE	1062.49	1435.05	656.248	2367.08	1374.1	2040.14	2550.04	3652.58	1575.51	3.6281	3.20446	1.43182	1.84381	5.84126	4.24084	7.05269	3.57943	21.4763	15.9499	20.4635	16.1122
NM_001081213.1	NP_001074682.1	Ermp1	21078.4	5575.21	11057.7	TRUE	FALSE	257307	340969	114703	50283.4	38432.2	33948.3	191997	206149	101366	15.057	12.6231	11.8178	10.231	6.99173	7.38826	8.89402	4.72949	20.6628	14.0552	15.0999	15.8171
NM_001081234.2	NP_001074703.1	Pigg	6316.26	2412.07	3777.27	TRUE	FALSE	98037.4	184164	70436.1	22280.2	19205.7	14527.2	107008	83927.2	42639	18.1775	16.1541	14.9365	11.6991	8.09696	7.83216	10.7086	5.32182	24.8912	20.1609	23.6348	20.9632
NM_001081237.1	NP_001074706.1	Klhl42	342.551	171.853	3053.24	TRUE	TRUE	2283.23	2781.95	632.336	1328.45	480.987	713.055	129.452	20875.9	11097.4	7.86797	6.88707	5.67641	5.21975	4.8364	3.87093	5.96183	3.01561	3.77022	2.75998	3.50842	3.9514
NM_001081240.3	NP_001074709.1	Prmt9	325.592	203.027	227.849	TRUE	FALSE	2735.08	6755.78	931.37	1732.34	1671.77	921.173	2793.99	3241.09	1254.17	9.76424	9.30533	7.65579	5.8171	7.72929	7.44015	11.0271	4.85434	13.8807	10.3431	12.5741	10.7059
NM_001081247.1	NP_001074716.1	Polr3a	2201.27	1082.26	934.45	TRUE	FALSE	9507.07	16637.1	4464.02	4535.43	3701.95	2759.63	6024.94	6350.39	2881.59	6.10437	4.97326	3.81671	3.13667	3.40023	3.43634	5.26285	2.53825	7.20484	5.5314	6.10124	5.60274
NM_001081250.1	NP_001074719.1	Myh13	7240.41	1225.16	NA	TRUE	FALSE	76.2118	292.71	9.79084	12.0966	8.78523	35.55	13.4265	321.772	169.178	0.0172914	0	0	0.00756572	0	0.00852212	0	0.0117446	0	0	0	0
NM_001081255.1	NP_001074724.1	Lrch3	3917.3	763.081	706.044	TRUE	FALSE	13876.8	20678.8	6560.77	2690.59	2938.91	2166.97	8474.75	9290.97	8277.18	4.84297	3.89279	2.58184	2.70382	3.64952	3.4105	5.01875	2.70226	13.9203	11.437	13.2066	11.6814
NM_001081256.1	NP_001074725.1	Kdm3b	1092.41	2787.74	1046.03	TRUE	FALSE	3504.15	12647.8	1500.28	18980.3	12459.7	11957	10805.3	11061.6	6715.21	4.53138	3.92525	2.48197	2.71198	5.43152	4.56506	6.66883	3.71702	11.6219	8.71248	8.77143	9.47607
NM_001081259.1	NP_001074728.1	Mfsd7b	388.684	344.763	464.147	TRUE	FALSE	9536.27	21073.5	5259.8	7014.45	5526.73	4917.1	134288	135802	61553.5	34.3892	25.3137	23.8024	22.2007	16.6114	15.8099	20.6337	9.71208	335.188	218.61	256.695	231.018
NM_001081260.2	NP_001074729.1	Tnks1bp1	2274.57	1910.8	1306.57	TRUE	FALSE	30362.5	55805.3	16588.8	18806	25182.2	22705	28368.2	27378.8	14017.3	17.7102	14.5639	12.3207	12.3077	12.2093	11.5727	14.9068	7.17258	23.6206	17.5327	13.6521	19.3881
NM_001081265.1	NP_001074734.1	Dnaaf5	7696.72	4537.61	3484.8	TRUE	FALSE	37163.7	51012.8	17003.5	13888.3	11120.8	8344.34	26901.8	12822.8	2379.05	6.0911	5.29514	3.7385	4.20695	2.53195	2.27838	4.06136	1.78183	4.69074	3.16379	4.02342	3.38998
NM_001081267.2	NP_001074736.1	Rsf1	7585.34	7348.51	4831.37	TRUE	FALSE	22688.8	26603.2	8003.06	21790.2	26443.6	25595.4	38089.3	32952.8	31338.3	3.37806	3.11002	2.60707	2.50708	3.54079	3.37132	4.02919	2.2918	8.04599	6.39757	6.57776	7.73975
NM_001081274.1	NP_001074743.1	Pgd	717456	551918	606962	TRUE	FALSE	2.90193e+07	3.29862e+07	1.64763e+07	1.70358e+07	1.77889e+07	2.29961e+07	8.40149e+07	7.53759e+07	6.15381e+07	48.9393	38.1387	34.9556	35.098	31.5488	33.6136	50.3049	21.185	152.716	113.618	109.246	115.851
NM_001081278.2	NP_001074747.2	Tbc1d4	7752.47	3152.09	10593.1	TRUE	FALSE	39098	73340.9	12979.2	8774.19	10178.1	6115.04	7123.54	7818.12	2431.95	6.62417	5.76998	4.47918	4.06358	3.00631	2.18593	3.73325	1.73035	0.515615	0.599028	0.600727	0.838126
NM_001081282.2	NP_001074751.1	Ibtk	485.938	162.279	131.457	TRUE	FALSE	8540.02	12614	5060.98	4795.54	3670.94	3254.8	1851.82	4617.72	2236.47	22.9614	18.3417	16.8685	14.8457	21.6308	24.2025	30.969	14.0151	23.0542	17.2374	16.1297	16.7944
NM_001081288.1	NP_001074757.1	Taf2	122.996	100.169	124.244	TRUE	FALSE	1476.22	2142.03	489.791	1212	751.51	720.535	1949.98	2397.3	378.753	14.7053	12.6752	11.397	8.52816	9.40365	7.43859	12.2042	5.36446	19.306	14.1469	14.8633	15.6858
NM_001081295.1	NP_001074764.1	Arhgef26	2915.59	816.934	742.83	TRUE	FALSE	18363.9	32460.6	8253.62	3291.8	4385.2	4055.21	10309.4	15107.3	6251.63	10.292	6.85929	5.71879	5.4472	5.5038	3.93234	5.81901	2.98237	16.8896	13.6151	14.1523	13.5874
NM_001081309.1	NP_001074778.1	Pik3r4	15069.9	5491.64	6964.19	TRUE	FALSE	54292.5	78115.1	28445.1	14157.9	14300.5	10084.5	35745.5	39422.6	31494.6	4.62338	4.09938	2.3048	2.93321	2.91393	2.30051	2.59106	1.73941	5.64735	3.50773	4.53313	5.96061
NM_001081319.1	NP_001074788.1	Ric1	189.345	78.5614	176.303	TRUE	FALSE	4178.13	7255.11	2592.96	1651.52	1054.6	454.907	6428.64	5138.04	1932.79	26.7233	23.3832	20.8898	16.9651	12.8969	13.9957	17.483	7.50246	36.2904	27.0245	29.2831	28.9647
NM_001081322.1	NP_001074791.1	Myo5c	1457.72	587.949	1650.44	TRUE	FALSE	19739.3	44682.8	12243.6	3250.49	5737.03	3656.89	51625.8	12969.2	7380.34	17.6372	14.6885	12.5602	11.3586	7.06141	6.97244	8.80695	4.17638	9.0252	6.75628	7.83496	7.8812
NM_001081340.2	NP_001074809.2	Setd2	182.824	291.666	79.947	TRUE	FALSE	840.588	1528.4	639.129	1753.17	2012.86	1655.79	2418.27	961.449	707.988	5.92594	5.3743	4.18769	3.87537	6.30896	5.84394	7.58267	3.63787	14.2485	12.2637	11.3795	11.7975
NM_001081344.2	NP_001074813.2	Stxbp5	4116.47	2380.74	2879.36	TRUE	FALSE	13462.5	31657.1	11052.2	8702.28	9190.65	4675.27	44642.4	36353.8	15639.8	4.47789	3.74788	3.29282	2.66671	3.63408	3.18672	3.88307	2.24041	12.8729	11.239	12.3877	12.9827
NM_001081345.2	NP_001074814.2	Chd2	1283.83	818.838	716.81	TRUE	FALSE	7483.57	14440.6	3223.52	6878.88	7104.78	5904.19	14688	14007.8	9659.13	8.27722	6.72533	5.14362	4.64989	8.53872	7.96965	9.68652	5.00853	23.0411	17.5944	16.698	17.5066
NM_001081356.3	NP_001074825.1	Vma21	21674.5	14518.2	35908.8	TRUE	FALSE	119478	222476	35234.1	42786.4	44634.1	34227	95509.9	179362	132001	7.23894	6.18735	4.97016	4.13349	3.019	2.76727	3.13177	1.39112	3.71814	3.05569	4.12726	3.63482
NM_001081363.2	NP_001074832.2	Cenpf	125.742	126.425	2442.37	TRUE	TRUE	445.947	817.398	221.995	762.923	86.4458	1678	1791.99	1317.4	2189.72	4.91958	4.13704	2.91038	3.10355	6.04757	6.02162	7.25401	3.40165	0.749226	0.721708	0.658797	0.74612
NM_001081371.2	NP_001074840.2	Dmxl1	456.071	155.335	287.063	TRUE	FALSE	3291.13	8984.1	2567.3	2071.66	1254.31	1228.74	8874.9	6533.23	2101.33	9.40689	8.11828	6.49465	6.40023	9.04151	8.77071	12.3563	5.61226	24.777	18.9036	22.8961	22.6232
NM_001081379.2	NP_001074848.2	Ankrd11	22.4278	31.322	16.5013	TRUE	FALSE	189.238	461.991	241.718	747.134	420.344	215.258	576.153	1173.18	300.611	13.4869	12.1318	9.6305	9.69535	13.8021	13.0586	18.7677	8.75484	47.0008	32.5424	27.7009	37.6624
NM_001081381.1	NP_001074850.1	Elp6	1307.76	1126.25	4619.1	TRUE	TRUE	3503.5	7546.38	921.31	2990.34	3492	2963.17	16219.4	21059.8	8969.43	3.80994	2.85247	2.33716	2.52542	2.48077	3.30043	3.77745	1.48058	2.29964	3.58906	3.15283	4.46268
NM_001081402.1	NP_001074871.1	Wdr70	8702.59	8111.24	5277.25	TRUE	FALSE	29307.6	58609	21343.5	18553.9	15292.9	16136.7	28449.8	30192.7	13427.9	4.86063	3.49212	2.87117	3.25181	2.05591	1.93741	3.84367	1.45235	6.17518	3.73541	3.94996	5.02189
NM_001081408.1	NP_001074877.1	Agmat	45466.6	31081.8	42861.3	TRUE	FALSE	1.49684e+06	2.72628e+06	1.08673e+06	815698	526956	418144	2.52349e+06	1.73146e+06	1.45747e+06	37.5047	33.2358	32.6135	31.6574	18.0236	16.6186	26.784	10.2328	46.3524	42.8455	40.349	34.0446
NM_001081411.1	NP_001074880.1	Sclt1	102.4	75.7249	75.0398	TRUE	FALSE	953.199	860.659	388.069	538.081	858.927	433.499	224.889	557.819	205.953	8.67412	9.02833	7.01482	4.85962	7.23041	7.36937	11.1505	5.35339	4.30884	2.79143	4.02857	2.94748
NM_001081412.2	NP_001074881.1	Bcr	1071.45	628.039	494.447	TRUE	FALSE	4868.77	9854.74	3626.7	1870.02	1844.08	1108.01	7205.13	14010.8	4663.12	5.6031	5.20459	4.03233	3.90164	2.77651	2.22766	3.89927	1.87193	16.5171	10.5108	14.5227	14.6218
NM_001081419.2	NP_001074888.2	Dip2a	399.741	295.654	128.478	TRUE	FALSE	3260.74	7059.52	1768.94	792.478	749.45	227.93	1800.39	986.744	50.0293	11.6727	9.18528	7.33598	6.72997	2.38826	2.18836	2.85576	1.49609	9.39831	7.49877	7.8708	6.59376
NM_001081420.1	NP_001074889.1	Fam206a	162552	57736.9	44797	TRUE	FALSE	178798	276902	78423.7	46106.4	37427.5	48016.6	47806.5	49768.9	41828	1.41369	1.38355	0.726189	0.836058	0.997352	0.555883	1.05771	0.544854	1.06226	1.31544	1.04061	0.938064
NM_001081426.2	NP_001074895.2	Dip2c	174.457	43.56	248.517	TRUE	FALSE	119.043	1286.02	389.473	277.322	78.8253	91.0041	1014.95	2063.19	224.094	2.84321	2.60136	1.95523	1.73249	2.32804	2.29604	2.67379	1.66001	4.65437	3.42789	4.52762	3.71957
NM_001081434.1	NP_001074903.1	Osbpl7	3299.3	1184.94	1303.06	TRUE	FALSE	13998	29760.1	10318.9	2923.91	2443.59	1882.16	9008.35	7727.95	7166.77	5.28685	5.18507	3.37118	3.95681	2.12795	2.22975	2.3936	1.28594	8.08752	3.55463	6.66498	5.71272
NM_001081475.1	NP_001074944.1	Nasp	38.6916	8.33443	72.4663	TRUE	FALSE	2489.2	4898.18	520.427	402.449	761.893	2184.02	1151.49	2526.68	1552.93	89.5744	64.3621	64.3066	51.4264	88.1178	94.9689	138.688	56.4536	27.4033	21.7307	21.137	20.354
NM_001081499.2	NP_001074968.1	Tbc1d8b	9874.35	3292.68	5568.56	TRUE	FALSE	127329	196556	80450.2	34274.6	33451.3	26487.6	161635	143379	75881.4	17.4519	13.8471	12.0653	10.4145	10.2843	8.83819	11.8487	6.18541	28.6795	21.5773	24.3977	26.0631
NM_001081979.2	NP_001075448.1	Mecp2	19134.5	14321.2	8476.91	TRUE	FALSE	28510.1	43825.4	11142.5	26316.8	21696.8	16741.3	31212.7	27395.2	14206.1	2.1467	1.59687	1.17551	0.973945	1.65588	1.39623	2.31592	0.887064	3.63571	2.8945	2.72502	3.27351
NM_001082414.2	NP_001075883.2	Sh3d19	641.884	313.224	208.862	TRUE	FALSE	14950.7	10466.6	9047.64	6107.38	3617.38	3939.83	16243.8	9566.72	9720.53	22.9068	16.5849	16.9784	13.2938	15.7926	12.6519	19.3858	8.83524	67.0223	47.2856	45.0935	49.2424
NM_001082476.2	NP_001075945.1	Ndor1	1052.68	149.309	401.397	TRUE	FALSE	4257.29	4010.32	3758.49	1581.64	436.98	443.593	3210.38	2486.29	2318.61	5.44313	4.67507	3.14593	2.97391	4.86489	4.05093	5.23273	2.31068	7.26122	6.14145	6.64456	5.82628
NM_001082548.1	NP_001076017.1	Spint2	1744.76	1323.46	1341.28	TRUE	FALSE	308213	450562	135295	355360	361813	342232	1.1686e+06	1.05068e+06	500995	187.382	163.824	167.082	190.657	242.21	293.213	465.392	178.634	1033.26	628.705	635.793	677.167
NM_001082975.1	NP_001076444.1	Sdr39u1	14634.1	4450.91	7348.89	TRUE	FALSE	248250	465342	148153	60768.5	41009.4	38055.1	116779	86892.7	74678.1	24.0943	17.9029	13.8359	16.1184	10.8234	11.0654	11.5047	7.44299	23.0627	10.4393	13.906	9.89875
NM_001083807.1	NP_001077276.1	Rusc1	304.848	48.5333	74.4024	TRUE	FALSE	1240.57	2383.32	498.722	83.6356	21.6028	144.873	739.714	125.838	625.179	5.49895	4.65966	3.61198	3.14973	1.72299	1.72353	1.85298	1.14	9.0503	5.79734	8.42641	8.37907
NM_001083882.1	NP_001077351.1	1600012H06Rik	3152.6	3585.25	4349.52	TRUE	FALSE	63894.1	207418	72685	49933.9	48470.6	27182.2	252509	201285	31819.7	28.8911	26.2677	23.0952	20.2324	11.5133	13.2942	15.2924	7.71235	53.3454	45.0039	47.6254	41.544
NM_001083894.1	NP_001077363.1	Liph	119.347	116.553	90.4601	TRUE	FALSE	2085.87	8590.68	1396.09	2079.95	2789.04	834.272	8935.91	10316.5	6661.63	22.3016	18.4123	15.7851	16.6327	16.4688	16.0886	26.112	10.8355	115.1	91.4005	97.8859	95.7042
NM_001083921.1	NP_001077390.1	Rbck1	116.981	54.3477	81.5644	TRUE	FALSE	2628.24	7356.79	4072.49	3753.99	1474.87	1723.7	7776.65	6655.88	4977.86	47.0502	33.7309	35.9674	31.5529	37.8252	36.7492	54.2582	23.8687	99.9703	76.5964	74.3303	77.9933
NM_001083937.1	NP_001077406.1	Slc35a2	1166.98	368.829	514.293	TRUE	FALSE	28213.4	41573.5	10872.8	2491.21	4886.21	6811.11	24015.6	15547.7	9440.72	31.5035	24.3456	24.0097	20.45	14.2955	12.3433	16.512	8.01254	37.8251	27.4737	33.6043	26.8008
NM_001085355.1	NP_001078824.1	Arid1b	1355.31	1660.29	1194.31	TRUE	FALSE	3015.62	6868.91	1336.24	3455.26	7440.7	3412.9	6810.93	12710.4	3867.78	3.01375	2.49079	2.01053	2.00589	2.77048	2.49134	3.26676	1.76498	6.84325	5.55901	5.66206	5.74417
NM_001085409.1	NP_001078878.1	Steap3	NA	14124.1	NA	TRUE	FALSE	4766.1	12685.1	3602.88	6889.45	3260.69	1075.49	11751.6	9219.5	4571.85	0	0	0	0	0	0.23086	0	0	0	0	0	0
NM_001085410.2	NP_001078879.1	Nadk2	8994.48	6511.69	13040.3	TRUE	FALSE	279467	333419	132057	300823	372169	271346	957621	825630	742009	38.1564	30.2103	29.2153	24.5671	43.9339	49.3028	72.2577	27.6198	77.2201	57.2425	61.1251	62.9384
NM_001085440.1	NP_001078909.1	Smcr8	1462.38	275.789	405.631	TRUE	FALSE	7934.51	22204.1	4965.02	1003.91	843.287	1398.48	3867.16	4687.79	2359.68	6.70423	6.04257	4.9232	4.40112	3.33444	3.86347	5.89535	2.89064	11.0692	8.59196	9.42742	9.64238
NM_001085498.2	NP_001078967.1	Chmp6	5972.09	3529.02	4529.06	TRUE	FALSE	281222	576700	210786	182156	167082	190332	692973	718972	826871	56.3874	44.7069	49.7401	41.4219	52.4926	50.769	70.6647	29.1232	227.968	171.397	140.592	155.876
NM_001085500.2	NP_001078969.2	Cisd3	13308.1	6057.88	8771.1	TRUE	FALSE	1.04617e+06	1.78813e+06	928629	282778	337678	538806	1.53657e+06	1.76018e+06	1.97244e+06	96.6523	77.1619	83.7038	71.1152	61.0744	54.8443	90.4228	33.268	281.827	175.665	200.134	185.802
NM_001093753.1	NP_001087222.1	Srsf11	19444.5	16764.2	13027.8	TRUE	FALSE	521930	868273	304058	521136	441901	416930	988704	515940	315926	34.5537	27.5276	26.1898	22.3718	28.596	25.6151	39.7182	19.8696	47.3494	33.418	36.533	43.236
NM_001093754.2	NP_001087223.1	Dennd2d	13500.4	5291.58	7249.58	TRUE	FALSE	80863.7	144495	50717.8	92920	85131.5	60790.2	237566	250534	172574	9.1162	5.67026	6.00837	5.97117	17.2011	14.0384	17.9342	10.8628	35.1214	28.0892	32.2527	27.8105
NM_001097644.1	NP_001091113.1	Ccnyl1	972.496	315.91	242.618	TRUE	FALSE	3376.32	7434.81	939.034	581.317	881.421	1345.76	6665.91	3893.55	2878.21	4.18804	4.50283	2.96478	2.9385	2.91724	2.50662	4.08203	2.32169	16.1137	15.983	17.9344	14.2022
NM_001098425.1	NP_001091895.1	Sp3	1393.08	679.829	409.814	TRUE	FALSE	54234.7	60391.6	31683.5	29783.1	45359.1	35884.4	75632.5	44459.7	22389.7	44.0565	38.3181	34.6069	30.864	50.622	55.1399	78.4467	32.0556	132.872	99.0426	106.608	110.434
NM_001098810.2	NP_001092280.1	Ptrh2	158307	77019.6	180255	TRUE	FALSE	2.36027e+06	2.37655e+06	1.18147e+06	1.27644e+06	1.14803e+06	817492	2.35734e+06	2.10436e+06	1.90554e+06	16.7428	12.8271	13.5127	10.0469	14.5598	15.2684	20.1303	8.32836	14.7584	9.79551	11.0884	12.4952
NM_001099319.2	NP_001092789.1	Gm12942	8165.24	1787.6	3763.14	TRUE	FALSE	101396	190824	51752	28116.9	25994.5	19448.2	132941	152003	103625	17.7202	12.5329	12.3053	9.69329	15.1352	12.3383	16.9045	9.91747	42.3067	30.3395	31.9266	33.798
NM_001099674.1	NP_001093144.1	1810022K09Rik	1.42659	5.9047	0.729868	TRUE	FALSE	423.085	722.364	558.122	955.964	1857.92	1632.71	171.374	161.3	1068.48	453.336	377.667	405.802	310.276	205.69	295.87	335.978	119.712	324.298	225.043	230.656	279.6
NM_001099675.1	NP_001093145.1	Tomm5	5701.68	1394.08	8985.15	TRUE	FALSE	1.6236e+06	1.9615e+06	644991	350742	419752	446266	1.54845e+06	2.18424e+06	932368	361.184	261.047	271.84	260.52	260.877	310.605	426.275	165.893	239.4	164.991	150.513	175.036
NM_001099779.1	NP_001093249.1	Pklr	94384.4	78033.8	100479	TRUE	FALSE	6.95862e+06	1.08755e+07	5.11726e+06	5.31022e+06	4.35768e+06	5.29917e+06	7.68455e+07	5.93536e+07	4.51395e+07	102.524	76.9359	70.7739	63.558	65.9272	67.9794	99.9776	34.7204	845.535	539.214	509.856	501.066
NM_001099793.1	NP_001093263.1	Trmt61a	20110.1	14957.1	19231.8	TRUE	FALSE	212212	422123	148092	85183.6	73040.4	98967.9	80410.1	53060.4	52224.4	13.7754	11.7088	9.56573	9.60404	6.34013	5.26766	6.91872	3.19778	3.51241	3.40777	2.24268	3.473
NM_001099917.1	NP_001093387.1	Smim24	1322.63	974.366	2069.86	TRUE	FALSE	760243	1.07818e+06	349591	1.34141e+06	1.72668e+06	1.63791e+06	2.09159e+07	2.09686e+07	2.69333e+07	694.485	505.672	614.552	539.869	1428.2	1726.55	2815.72	921.947	17899.7	10117.7	9910.74	11459.9
NM_001100451.2	NP_001093921.1	Msl2	197.984	141.296	86.969	TRUE	FALSE	1009.73	1834.95	290.918	1050.85	962.496	756.584	2253.71	1030.42	577.267	6.47651	5.57713	4.69819	4.10377	7.12458	6.50301	8.67573	4.13559	13.4178	11.8284	11.868	10.0554
NM_001100606.1	NP_001094076.1	Adat3	2169.34	1158.66	1671.5	TRUE	FALSE	6966.62	10022.3	2888.49	2415.6	3531.41	4452.41	13972.2	12241.7	5430.63	4.83642	3.07384	3.03564	2.61547	2.68471	3.45449	4.32932	1.86292	9.52184	5.75705	6.52678	6.32059
NM_001101430.2	NP_001094900.1	Psmg4	12252.5	5046.31	2088.28	TRUE	FALSE	464140	615452	105294	147922	123378	134446	312815	36722.5	47576.8	49.0418	38.8224	36.3766	33.3111	27.0898	26.2096	39.258	19.378	22.9971	22.5724	24.2478	20.4966
NM_001101598.1	NP_001095068.1	Isoc2a	23320.1	9610.81	18960	TRUE	FALSE	556265	778776	168758	39425.9	132760	144597	611331	2.21585e+06	1.345e+06	33.251	22.6648	23.9572	20.8581	13.3759	11.8778	15.5541	8.42001	95.7787	76.4833	66.1433	59.5514
NM_001102407.1	NP_001095877.1	Rbm8a	676848	662015	874352	TRUE	FALSE	6.51447e+06	9.5209e+06	2.55386e+06	4.15934e+06	3.91639e+06	4.68204e+06	9.69744e+06	7.98411e+06	7.70105e+06	9.69537	13.9648	7.92558	8.81585	6.12647	9.09396	5.41308	6.44743	12.3428	6.99363	7.99672	13.5656
NM_001102414.1	NP_001095884.1	Slc2a9	317.399	297.499	382.047	TRUE	FALSE	112.082	1895.85	744.887	789.036	1724.7	1838.3	16982.9	47500.8	13939.3	4.78603	2.43128	2.26809	1.63874	5.52223	4.47758	6.50313	3.54725	56.9362	37.9449	48.3544	42.8064
NM_001102430.1	NP_001095900.1	Arfgef1	4938.75	3461.99	5188.13	TRUE	FALSE	150357	257682	107853	80646.8	90818.1	71482	331167	289598	183966	40.306	30.9798	29.927	23.4065	22.6879	23.9354	32.5138	14.0829	69.8692	50.1676	51.3796	48.7196
NM_001102436.1	NP_001095906.1	Acbd5	7409.79	2947.56	5086.67	TRUE	FALSE	380471	544175	124643	81176.6	80416.6	75308	828772	721196	739354	63.093	52.638	50.1181	39.8242	27.3599	27.2054	40.7359	17.2128	192.329	143.566	134.406	152.776
NM_001102565.1	NP_001096035.1	Alkbh1	525.869	418.892	1026.29	TRUE	FALSE	4638.94	19212	1409.84	3186.51	28106.8	4074.97	12526	12419.7	6236.55	9.78817	9.35479	8.34568	6.54433	11.2281	10.37	15.3315	7.16345	12.068	8.9883	12.2391	8.31011
NM_001102650.1	NP_001096120.1	Nt5c3b	13888.1	7153.83	48348	TRUE	FALSE	179308	327934	75300.6	73981.1	44037.2	82383.2	107239	139378	43486.5	13.7009	12.207	14.0256	8.74124	9.25545	11.8887	10.0271	7.54764	2.21807	0	1.95328	2.26893
NM_001103179.1	NP_001096649.1	Brwd1	8.34869	5.14227	1.61661	TRUE	TRUE	64.0572	157.509	76.4412	101.743	62.108	38.3987	48.9952	10.3604	54.7664	14.0158	10.6636	8.36908	8.45275	12.491	12.0096	17.1197	7.51001	36.9039	27.9716	26.9146	28.0103
NM_001104616.1	NP_001098086.1	Rdx	99357.8	1.07923e+06	NA	TRUE	FALSE	82685.1	184428	42007.3	8635.72	12705.5	36194.7	89069.6	231863	104196	1.76245	0.793214	0.875205	0.538542	0.0124547	0	0.027919	0.00800177	0	0	0	0
NM_001105667.1	NP_001099137.1	Dtymk	14028	5408.93	20077.4	TRUE	FALSE	927445	1.49517e+06	622721	587281	475806	463394	617225	456587	293891	76.623	67.0767	65.1783	65.0285	86.8193	104.422	128.245	57.7712	28.6401	18.3226	24.5429	16.673
NM_001109042.2	NP_001102512.1	Kif21a	2947.68	1531.96	2473.33	TRUE	FALSE	31924.1	56396.6	19085.4	11798.8	8376.64	9105.37	14620.6	17083.3	11306.5	14.5159	12.3812	9.62465	8.66689	6.10785	5.9078	7.74873	3.79633	6.34899	5.24943	5.80877	6.01754
NM_001109688.2	NP_001103158.1	C2cd5	2879.98	914.555	1209.35	TRUE	FALSE	17962.8	21752.3	9965.2	9565.01	4501.89	3873.92	19202	14704.2	7941.4	7.46602	6.3106	5.48539	4.04831	6.39287	5.74721	7.1601	3.70428	13.8382	11.6276	12.263	12.0562
NM_001109745.1	NP_001103215.1	Cnbp	143.017	166.068	203.712	TRUE	FALSE	9426.14	20155.2	4446.05	7903.4	18066.6	21409.1	16318.8	24265.4	20867.1	93.7093	61.5459	55.2756	70.9381	76.4424	87.1248	171.587	68.1705	119.438	101.693	100.494	102.16
NM_001109746.1	NP_001103216.1	Cnbp	7031.39	7028.18	5019.21	TRUE	FALSE	1.19388e+06	2.16663e+06	639911	1.31824e+06	1.53638e+06	1.77064e+06	1.84519e+06	1.68638e+06	965983	175.517	164.432	192.006	137.417	197.641	239.712	296.248	124.006	403.304	277.961	283.03	308.678
NM_001109748.1	NP_001103218.1	Tomm40	136111	84767.7	260472	TRUE	FALSE	7.84587e+06	1.08821e+07	6.1276e+06	3.57667e+06	3.43979e+06	3.42616e+06	1.28876e+07	1.02039e+07	7.74588e+06	72.4704	58.6965	56.6268	55.949	40.4986	40.6929	60.1564	27.6509	53.5269	36.0085	31.3146	37.2969
NM_001109905.2	NP_001103375.1	Stau1	22206.1	11546.9	7610.28	TRUE	FALSE	90915.7	143452	47384.3	28001.8	38226.9	43769.7	52095.5	86687.4	59055	5.69125	4.63983	3.66336	3.1772	3.71279	2.74345	3.87176	2.2587	10.0597	6.07643	8.88422	9.42835
NM_001109910.1	NP_001103380.1	Srrt	20949.8	15341.2	40171.2	TRUE	FALSE	699715	939472	299881	589635	611519	657944	1.40406e+06	1.40366e+06	1.12473e+06	45.3076	33.0613	29.1993	29.8588	42.2937	38.9818	53.9635	24.8856	43.1667	30.0753	31.1786	32.6848
NM_001109913.1	NP_001103383.1	Hnrnpm	168444	105118	234208	FALSE	FALSE	7.01119e+06	9.13669e+06	4.35825e+06	5.5627e+06	4.97226e+06	6.04598e+06	1.18072e+07	9.8316e+06	9.43171e+06	53.003	42.6192	38.4658	39.4387	52.8248	53.0131	77.7108	31.1702	66.6918	42.0393	35.514	41.917
NM_001109985.1	NP_001103455.1	Nos1ap	25207.7	16924.5	5830.94	TRUE	FALSE	4693.52	10229.2	2334.33	5526.72	3542.64	2854.08	20240.4	22004.4	9231.33	0.203675	0.315157	0.0909609	0.189618	0.402842	0.141784	0.749245	0.1341	3.51278	1.97409	3.7296	2.43899
NM_001110101.2	NP_001103571.1	Lsm2	179541	160028	588117	TRUE	TRUE	1.51899e+06	2.73781e+06	1.31345e+06	1.93908e+06	1.73985e+06	1.70907e+06	2.68971e+06	2.39013e+06	1.36124e+06	11.3124	10.7953	7.45168	8.30867	10.8408	10.9038	14.2121	6.36215	4.43673	5.46152	2.32895	2.30038
NM_001110140.3	NP_001103610.1	Atp2a2	115329	75301	171189	FALSE	FALSE	5.70844e+06	7.56935e+06	4.26694e+06	3.48269e+06	3.0432e+06	3.63049e+06	1.66265e+07	1.56141e+07	1.47737e+07	59.4648	48.7232	50.2956	47.0286	45.2115	47.2317	71.2371	27.7348	117.923	84.4464	90.8886	91.5325
NM_001110159.1	NP_001103629.1	Nxt1	5115.58	2821.7	8170.43	TRUE	FALSE	122054	179946	49946.4	58025.6	101284	38591.6	78966.2	150603	59577.7	25.5274	23.0724	24.702	22.6491	21.2438	21.454	27.392	13.2526	10.5235	7.45614	10.0891	9.45653
NM_001110195.1	NP_001103665.1	Echdc1	26002.2	22097.8	28460.6	TRUE	FALSE	1.08892e+06	2.14671e+06	840659	550062	612471	597435	1.822e+06	2.19833e+06	1.64279e+06	48.3969	42.904	40.9	34.7153	24.7553	27.8704	36.5309	16.6327	84.9157	57.8536	57.5903	72.9058
NM_001110201.1	NP_001103671.1	Yif1b	15107	4581.85	19375.4	TRUE	FALSE	170691	376652	112335	42719.6	30602.5	21998.5	134666	62499.7	9017.3	18.6574	12.1779	8.69355	10.5381	7.91553	4.93538	8.48465	6.50233	8.77636	3.77335e-10	5.75334	1.42103
NM_001110211.1	NP_001103681.1	Anxa6	134069	136961	2.78819e+12	TRUE	FALSE	4.51527e+06	6.39184e+06	3.10615e+06	94447.3	85712.3	92888	287766	397420	213943	43.2567	32.4452	35.0097	31.556	1.7159	0.500267	5.50112e-05	0.920631	6.26223e-09	4.01547	7.70302	3.83659e-08
NM_001110212.2	NP_001103682.1	Gigyf2	5394.32	4257.39	3493.82	TRUE	FALSE	65321.8	102934	41653.2	57116.7	56709.9	43042.3	115972	137326	73889.1	17.2921	13.0137	11.3226	9.80547	13.3681	10.916	16.0551	6.92953	42.7639	30.7098	26.3826	28.9355
NM_001110218.1	NP_001103688.1	Ppm1h	159.324	123.968	729.346	TRUE	TRUE	605.333	1557.77	341.163	769.063	352.919	81.6333	15458.3	18391.4	13863	5.01758	4.26455	3.42572	3.14848	3.02881	2.68553	4.03844	2.18509	24.5892	19.0653	21.1497	21.24
NM_001110239.1	NP_001103709.1	Acp1	3224.08	3226.18	2764.04	TRUE	FALSE	86453.8	151265	56213.8	40605.6	62185	81849.5	73925.7	85983.2	48399.9	32.4772	27.471	26.1896	22.6116	18.9543	18.4499	28.3363	12.803	28.7417	24.6263	25.1807	28.5177
NM_001110251.1	NP_001103721.1	Hmbs	5462.4	7509.79	6048.67	TRUE	FALSE	197704	468748	168075	362241	329710	274285	614411	436341	150792	44.4918	37.1666	35.2703	34.8137	44.8561	42.9916	69.6008	27.5974	102.18	64.3435	69.3138	71.7157
NM_001110253.2	NP_001103723.2	Fyco1	7549.8	2032.15	1825.2	TRUE	FALSE	38097.3	62968.5	18194.7	9838.76	6504.75	5554.65	17492.4	15411.3	6618	7.4912	5.69131	4.30517	4.41852	3.70099	3.63184	3.92826	2.44346	9.70676	8.33805	8.1004	7.46493
NM_001110300.1	NP_001103770.1	Ap1m2	545.456	464.964	429.693	TRUE	FALSE	12112	27028.9	3439.39	5789.29	5974.52	4240.29	13944.2	38616.8	14896.1	21.2028	23.3072	26.6802	17.9387	10.7489	12.6502	31.2302	5.99531	53.6997	39.1609	45.0484	29.1109
NM_001110310.1	NP_001103780.1	Snx12	30426.4	19895.5	25136.9	TRUE	FALSE	409055	810493	235820	230498	213482	171585	653912	679877	254523	16.8554	14.0229	12.9111	11.4259	11.3709	10.4068	11.8082	6.5047	30.2261	22.6064	22.8001	23.5384
NM_001110315.2	NP_001103785.1	Kif1a	1916.98	16270.1	26412.1	TRUE	FALSE	2127.24	4193.41	635.633	315.169	426.357	921.288	3893.77	4699.07	3842.81	1.36908	1.28087	0.978862	0.844384	0.0418073	0.0189367	0.0557594	0.0266179	0.126102	0.165701	0.173049	0.151688
NM_001110331.1	NP_001103801.1	Eci2	10228.6	3753.46	9804.24	TRUE	FALSE	1.5116e+06	2.6418e+06	1.171e+06	296046	241372	284434	1.39809e+06	1.5627e+06	1.15941e+06	193.222	141.11	155.113	136.397	76.8048	74.7804	118.934	47.0313	188.006	121.943	134.889	138.415
NM_001110351.1	NP_001103821.1	Sin3a	12916.2	8197.37	9984.64	TRUE	FALSE	131332	182778	81332.9	73803.2	65132.6	60217.4	104759	123195	72157.9	13.404	10.7682	8.47603	7.77133	8.30982	7.66868	9.34052	5.79835	10.813	9.36749	10.3442	10.6442
NM_001110497.1	NP_001103967.1	Tmem87a	5399.64	2579.57	5528.72	TRUE	FALSE	135173	242381	85159.6	42526.8	47411.9	41686.6	149452	137057	86436.5	33.9108	24.0984	26.0444	17.5692	18.9597	15.6806	19.4367	9.78433	23.1345	20.9347	29.1155	18.8543
NM_001110794.1	NP_001104264.1	Anxa7	61805.2	34807.7	50859.2	FALSE	FALSE	4.54027e+06	6.8964e+06	3.28943e+06	1.57978e+06	1.37703e+06	1.72443e+06	6.11354e+06	5.38723e+06	4.18606e+06	90.8106	72.2009	74.7659	64.2494	43.3634	47.4639	62.2613	26.894	119.885	93.8963	106.208	96.0302
NM_001111025.1	NP_001104495.1	Pigx	1723.75	304.928	1111.72	TRUE	FALSE	90454.9	119308	37676.7	11982.6	13212.1	10606.8	67237.5	55718.6	69919.4	62.7206	52.46	52.491	48.9295	35.5633	42.4005	51.5256	22.7606	59.6528	49.5271	71.8019	61.2125
NM_001111028.1	NP_001104498.1	Kctd9	578008	83254.2	197165	TRUE	FALSE	2.79535e+06	4.65162e+06	2.14648e+06	329023	409918	407119	1.89174e+06	2.41767e+06	4.12559e+06	7.10482	5.22986	4.65963	3.85984	4.90688	4.66268	5.21737	3.0849	20.369	11.5432	12.2067	12.3181
NM_001111050.1	NP_001104520.1	Cd151	2784.59	4083.05	3065.08	TRUE	FALSE	162545	238063	92321	200258	201673	135822	410335	619809	326628	74.9915	60.982	55.9781	54.6796	48.818	48.8219	73.7956	33.4185	180.871	127.194	133.038	134.721
NM_001111063.1	NP_001104533.1	Comt	10397.1	5485.93	7408.03	TRUE	FALSE	1.97737e+06	2.50573e+06	1.16836e+06	788011	668250	482992	2.53025e+06	1.92803e+06	1.38596e+06	240.329	156.959	190.721	144.609	111.812	132.727	188.83	69.9101	282.725	206.443	316.415	213.252
NM_001111078.1	NP_001104548.1	Uhrf1	2917.94	1946.95	15661.6	TRUE	FALSE	71787.5	131564	45163.2	81502.1	77668.7	63799.2	1761.88	8244.77	38836.7	28.5421	25.2105	24.0223	23.9775	35.6166	40.877	54.2818	25.2398	0.405397	0.887499	0.250581	0.750495
NM_001111100.1	NP_001104570.1	Lipa	5804.66	5388.24	4627.14	TRUE	FALSE	300796	492854	222743	72182.2	70682.4	70130.3	460785	466230	522705	61.0415	51.5157	52.1273	43.3412	14.1819	12.3322	17.6339	8.90353	130.218	100.171	108.182	95.093
NM_001111277.1	NP_001104747.1	Eif2b3	10329.8	6251.36	47090.3	TRUE	TRUE	162357	276318	65786.5	79865.1	62431.6	60655.8	167790	193576	142376	15.5202	15.9194	17.316	12.5525	10.0689	9.90624	13.6974	6.92629	3.61694	2.07158	4.05052	3.77482
NM_001111279.1	NP_001104749.1	Wdfy1	1990.3	483.062	672.274	TRUE	FALSE	35043	48759.1	13718	6954.3	5015.41	4826.32	32626.4	25849.6	19768.1	21.3358	18.5342	16.768	14.9037	11.2264	11.4192	13.3898	7.04863	46.7518	35.7378	39.9726	36.7647
NM_001111288.1	NP_001104758.1	Sco2	12375.9	7035.06	7619.99	TRUE	FALSE	151970	267485	62895.6	107288	128972	93737.8	457661	543891	349267	14.2589	14.2444	10.7909	10.0794	15.6113	14.906	19.6434	9.84409	68.5308	57.5847	62.663	56.4074
NM_001111290.1	NP_001104760.1	Caprin1	22232.7	14919	10005.1	FALSE	FALSE	1.2304e+06	2.05421e+06	825041	1.00297e+06	1.02116e+06	1.1203e+06	963866	1.05021e+06	904538	66.8687	54.0961	56.6465	47.7983	67.6706	74.6039	108.55	44.6331	127.135	89.9719	91.1232	96.8065
NM_001111304.1	NP_001104774.1	Tbc1d9	147.518	28.336	111.787	TRUE	FALSE	1234.2	3570.38	968.587	275.125	161.075	117.76	1056.4	1264.8	372.327	10.7706	9.21042	7.58474	7.66413	6.75255	6.09512	7.57782	3.8935	10.4486	6.85711	9.29431	9.6113
NM_001111311.1	NP_001104781.1	Lrrfip1	3650.56	1847.1	1253.64	TRUE	FALSE	69620.4	134515	54008.8	27401.9	25931.5	18469.9	39203.4	27833.1	18998.6	24.7867	21.0108	18.5343	15.236	12.3204	14.4371	16.8026	7.50201	27.4661	22.0883	18.6344	22.3165
NM_001111314.1	NP_001104784.1	Ngef	879.661	728.911	859.381	TRUE	FALSE	8876.38	15626.6	3835.17	21611.7	6433.17	17871.1	46471.2	34260.5	23486.3	13.4156	10.8323	8.57497	9.44412	23.1926	21.7604	31.4458	14.2978	54.1864	39.7849	37.4752	37.8314
NM_001111320.1	NP_001104790.1	Idh1	44964.5	30674.9	23047.6	TRUE	FALSE	1.11838e+07	1.56597e+07	8.8511e+06	1.29805e+07	9.5168e+06	1.25437e+07	1.25936e+08	8.15512e+07	7.7604e+07	310.788	239.56	284.381	204.676	384.247	416.044	638.219	252.954	5406.46	3590.27	3439.64	3403.45
NM_001112699.1	NP_001106169.1	Cyth1	715.679	324.928	387.11	TRUE	FALSE	6589.86	8472.19	2236.45	2653.79	2529.39	1921.08	8925.95	9683.5	1594.21	10.8771	10.1	8.10542	7.87227	7.75295	7.81621	10.6909	4.89567	27.5144	21.1377	17.1876	20.7114
NM_001112701.1	NP_001106171.1	Cyth2	222.068	155.947	229.433	TRUE	FALSE	2169.41	5465.73	3073.55	3796.28	3138.2	657.694	13543.6	9219.5	2561.29	19.0462	14.0543	12.7579	13.6334	18.8316	16.6878	26.1367	11.6992	56.875	38.2578	35.4022	41.7672
NM_001112738.1	NP_001106209.1	Atp5c1	98806	39801.5	86810.5	FALSE	FALSE	3.59621e+07	5.14465e+07	3.16678e+07	1.52915e+07	1.68799e+07	2.0565e+07	8.80022e+07	1.20086e+08	6.66143e+07	459.921	350.102	407.423	333.721	404.148	456.332	695.713	236.736	1394.8	1005.45	963.739	998.41
NM_001112796.2	NP_001106267.1	Bicd1	826.848	93.2691	10964.8	TRUE	TRUE	2512.86	5912.39	1791.2	10.0897	799.916	36.2222	1174.6	4224.24	3123.34	4.83044	3.51484	2.77081	2.39853	0.389706	0.387028	0.411895	0.142129	0.251496	0.253253	0.380859	0.288176
NM_001113199.1	NP_001106670.1	Naca	4597.74	2567.93	4797.17	TRUE	FALSE	418436	734870	218628	330293	319795	282639	630488	677906	571330	109.001	89.3573	92.7232	71.8315	121.778	126.578	193.647	72.2189	165.69	131.226	119.282	128.526
NM_001113211.1	NP_001106682.1	Tmem194	3228.87	1263.93	949.389	TRUE	FALSE	19199.8	47444.1	11305.3	4829.14	3865.59	2498.65	4663.07	3778.76	2000.86	6.75156	6.53352	5.45593	4.54819	3.14403	2.70615	3.71944	2.07338	3.50614	3.44177	5.67959	3.37115
NM_001113331.2	NP_001106802.1	Shc1	2302.16	1212.11	2274.54	TRUE	FALSE	35029	54513.4	11737.9	18303.3	21394.3	25680.1	104530	74084.6	64013.2	19.8884	16.21	14.3364	13.9249	16.926	18.4397	25.7059	10.8144	45.2135	28.6411	36.8415	28.6137
NM_001113352.2	NP_001106823.1	Synj2	1357.83	593.354	1738.86	TRUE	FALSE	4831.49	11784.1	936.733	1194.6	1590.97	1511.69	6175.96	3171.77	1932.49	4.57247	4.07037	2.78936	3.1606	2.57739	2.52038	2.71071	1.45397	2.08019	1.84505	1.80353	1.61448
NM_001113374.1	NP_001106845.1	Mocs2	896.731	1253.73	3277.66	TRUE	FALSE	6784.2	6523.82	6547.97	6558.71	5280.75	13072.3	69325	77011	61829.5	7.69058	10.8033	7.15867	2.94892	6.95203	5.21078	10.4681	3.40472	44.4987	18.5085	16.6121	23.9556
NM_001113383.1	NP_001106854.1	Gls	654.877	561.632	709.237	TRUE	FALSE	115711	107072	63629.8	81694	66474.1	40337.2	160901	84929.1	88656.4	187.468	126.878	154.612	124.816	108.629	126.853	177.95	67.314	160.086	118.204	129.899	126.656
NM_001113478.1	NP_001106950.1	Frrs1	4397.13	2393.39	3675.3	TRUE	FALSE	70071	117497	43895.8	21207.3	17967.2	14083.8	38458.9	26458.7	12933.6	20.367	17.4462	14.6658	11.9658	7.83691	7.20371	11.3381	5.01063	9.02035	6.33197	6.46898	8.11494
NM_001113486.1	NP_001106958.1	Sept9	57430.4	30458.8	26898.9	TRUE	FALSE	1.10655e+06	1.25572e+06	558159	344693	386627	397903	1.02218e+06	930696	736962	21.3934	19.7021	16.5435	16.7534	11.972	12.8785	17.2367	7.72238	47.4495	26.5216	35.7816	31.5602
NM_001113533.1	NP_001107005.1	Wtap	1801.56	937.608	740.642	TRUE	FALSE	57547.7	78263.6	27311.5	51171.7	46229.9	34472.9	103264	68613	39774.2	38.7806	32.9679	30.9805	25.4083	48.385	50.2632	77.4257	30.3685	117.173	75.7679	93.0224	92.2607
NM_001113545.1	NP_001107017.1	Lima1	20126.2	15843.8	14705	TRUE	FALSE	1.35749e+06	1.88686e+06	879412	902230	982680	898794	3.77374e+06	3.16364e+06	2.43779e+06	79.9853	67.7725	67.1278	61.7299	56.0174	62.8201	88.2209	38.4629	282.986	185.277	173.536	205.935
NM_001113554.1	NP_001107026.1	Nudcd1	17145.4	10475.7	26851.2	TRUE	FALSE	486395	630163	292059	207446	179697	139767	353208	368048	241471	33.5991	28.8839	27.8717	20.1852	16.1539	18.2854	22.7249	10.4262	13.0682	11.3655	11.8129	13.7979
NM_001113560.1	NP_001107032.1	Glo1	27128.8	17754.2	24195.1	TRUE	FALSE	1.28506e+07	1.78465e+07	8.81257e+06	7.51442e+06	5.65987e+06	6.69495e+06	2.53163e+07	1.91232e+07	2.28103e+07	561.724	426.042	533.335	411.285	357.855	398.51	587.301	202.34	1298.69	887.225	817.479	912.512
NM_001113565.1	NP_001107037.1	Serbp1	7976.57	7578.64	15066.4	TRUE	FALSE	465203	557061	153303	290656	433438	616355	836508	635038	491922	65.0419	62.9633	53.9464	43.3049	51.532	61.646	81.5319	38.2563	51.4059	38.3429	35.4918	48.3721
NM_001114312.1	NP_001107784.1	Shtn1	24189.4	13807.9	23436.2	FALSE	FALSE	993890	1.23724e+06	577139	255422	278477	234547	719248	645199	558632	45.8156	40.8769	41.3008	32.3378	18.4187	18.5785	25.2739	11.1149	33.7454	26.9124	24.3963	26.1023
NM_001114332.1	NP_001107804.1	Slc16a10	201.268	742.719	589.003	TRUE	FALSE	1717.23	6880.98	571.023	7550.61	9344.74	4553.05	122942	90163.2	74313.5	9.8649	9.44034	7.75554	7.78324	9.9746	7.99531	13.1795	6.25029	201.004	131.023	154.923	151.276
NM_001114339.2	NP_001107811.1	Pank1	596.658	932.528	679.395	TRUE	FALSE	2767.93	3672.31	1518.93	6782.63	6472.74	8956.31	11603.1	17117.6	8597.89	6.08215	4.69514	3.8603	3.23449	7.26489	7.59376	9.61558	4.45351	18.6557	17.1826	16.9759	16.3273
NM_001114361.1	NP_001107833.1	Eml4	18137	6841.53	13195.9	TRUE	FALSE	1.22429e+06	1.80544e+06	891005	590184	512942	520539	1.44293e+06	1.41401e+06	927094	86.4296	66.2932	68.756	56.4951	75.53	78.4524	115.441	46.007	123.035	89.878	88.4762	96.4278
NM_001114386.1	NP_001107858.1	Nedd4l	18504.7	11553.9	6402.71	TRUE	FALSE	95646.2	150922	49178.6	54184.4	50983.3	50858.6	125510	131770	58604.4	6.28246	5.62915	4.77795	4.02103	4.40725	4.45948	5.16527	2.35938	22.6157	16.2004	17.984	17.2293
NM_001114597.1	NP_001108069.1	Ehbp1l1	1221.39	1405.94	663.339	TRUE	FALSE	5820.14	7401	16729.3	8662.51	8416.68	1487.93	26625.8	28393.6	8071.55	8.38978	7.09229	5.4404	5.37708	5.9139	4.69159	6.23798	3.40252	47.4779	31.8602	28.7247	36.5417
NM_001114637.1	NP_001108109.1	Jmjd7	3158.07	665.738	1443.71	TRUE	FALSE	19854.7	32781.8	8682.81	4861.41	5195.03	3684.13	8375.55	8592.43	5007.7	9.37347	6.44841	6.13339	5.80419	6.55479	7.96525	7.64802	4.80308	7.14726	3.31773	5.81101	5.79185
NM_001122594.2	NP_001116066.2	Phlpp2	1257.63	1107.56	1079.71	TRUE	FALSE	1457.97	2761.39	310.904	1376.04	1249.42	2022.86	29400	26034.9	15862.4	1.913	1.31702	1.03532	0.911419	1.81017	1.13829	1.74303	1.1654	29.9862	21.039	21.9937	22.0826
NM_001122603.1	NP_001116075.1	Fcgbp	113432	71273.4	53804.3	TRUE	FALSE	8.28894e+06	9.74803e+06	5.54909e+06	1.07346e+07	9.59627e+06	1.10517e+07	1.28178e+08	9.40337e+07	8.63024e+07	87.2845	68.9858	70.0219	71.9629	136.204	153.3	219.306	93.9699	2412.34	1584.9	1635.26	1769.03
NM_001122683.1	NP_001116155.1	Bdh1	205573	108417	376676	TRUE	FALSE	1.86439e+07	2.8299e+07	1.1958e+07	7.39821e+06	7.37403e+06	9.37075e+06	3.03531e+07	2.46458e+07	1.81134e+07	115.094	89.2686	92.1624	87.5642	70.211	68.1269	97.2398	43.795	87.5578	57.7851	57.752	60.6014
NM_001122730.2	NP_001116202.2	Tnrc18	264.048	115.306	5.43962	TRUE	TRUE	188.273	197.9	148.347	177.371	197.259	145.221	113.238	36.5839	0.357493	1.14008	0.769351	0.488911	0.547676	1.61103	1.47177	2.08892	1.15794	8.67112	5.62115	7.0916	6.39526
NM_001122895.1	NP_001116367.1	Nab2	447.141	275.143	376.78	TRUE	FALSE	3383.43	14094.5	1184.37	1682.8	571.167	970.812	12619.7	12172.5	4013.38	9.88089	8.62563	6.7395	6.67328	3.97761	3.34767	3.72972	2.78965	39.2633	25.2161	28.1674	25.8602
NM_001122960.1	NP_001116432.1	Ccdc53	487.074	110.222	199.04	TRUE	FALSE	5846.23	40585.2	10330.9	5325.91	2802.87	1770.36	10286.6	9362.59	6457.15	25.4246	22.0284	20.4505	18.5126	29.2342	27.4192	40.4851	14.9749	53.5772	45.116	45.4309	41.5882
NM_001122963.1	NP_001116435.1	Gpbp1	8.22287	23.6038	11.5779	TRUE	FALSE	17.3655	992.408	280.176	618.21	841.997	922.902	834.375	823.842	290.423	39.9341	34.4782	33.677	25.4585	34.4108	37.0295	52.222	20.8437	78.6833	52.2104	63.445	65.6363
NM_001123371.2	NP_001116843.1	Pnp2	4781.08	3485.08	2899.32	TRUE	FALSE	78523.2	171871	53115.8	113418	78516.4	105809	1.29418e+06	601361	556771	19.6771	18.6033	14.7014	12.8181	31.4522	29.223	38.1491	19.3838	293.812	206.817	192.592	210.694
NM_001123386.1	NP_001116858.1	Cdyl	2026.11	3462.35	1362.05	TRUE	FALSE	7134.01	6853.84	1512.55	5782.58	7616.36	4686.21	5318.87	5647.16	6664.09	3.97374	2.69611	3.03678	1.82122	1.71631	1.95739	2.14213	1.16732	3.67968	4.97958	4.11828	4.17427
NM_001126182.2	NP_001119654.1	Naip2	714.107	467.303	871.087	TRUE	FALSE	16240	28742.6	9000.66	14771.3	12170.1	12486.7	72508.1	89559.2	53215.3	28.5386	22.7413	22.7421	18.6648	26.8893	26.5545	38.6815	16.9893	98.3141	80.9289	85.6842	80.0138
NM_001127177.1	NP_001120649.1	Ptpn2	12477.1	8590.22	11173.2	TRUE	FALSE	73074.9	99145.3	37521.3	77924.7	79018.1	70097.4	137959	146915	76754.9	7.32827	6.08977	5.64083	4.1287	8.67387	9.13497	11.2475	5.25649	13.5681	9.89481	11.9772	11.8706
NM_001127318.1	NP_001120790.1	Gucy2c	1490.79	867.006	1567.24	TRUE	FALSE	213768	343631	172720	160105	103229	104455	990769	924871	686820	178.402	139.18	147.868	131.068	119.771	124.206	186.065	75.3271	759.613	520.325	490.146	533.611
NM_001127338.1	NP_001120810.1	Aldh7a1	18291.7	9507.11	10016.6	TRUE	FALSE	59614.5	82064.5	49217.5	13840.7	8367	3010.93	9680.05	7537.59	1453.9	4.4387	4.5352	3.1698	2.60906	1.11786	0.942095	0.825721	0.696784	0.885442	0.347836	0.828238	0.484819
NM_001127346.1	NP_001120818.1	Ndufaf2	17733.6	12709.7	20857.6	TRUE	FALSE	666027	1.16456e+06	462351	271488	221077	185742	492141	564546	414365	50.6033	39.281	35.9785	29.5587	16.7402	17.984	26.8558	14.1503	27.2058	20.8055	21.0845	23.4752
NM_001127363.1	NP_001120835.1	Inpp5a	4226.2	1840.68	2714.57	TRUE	FALSE	37729	43857.3	14231.4	16708.4	11403.5	5466.55	63903.8	54269.2	17082.1	10.1038	9.17593	7.54209	6.67144	6.05336	6.34396	7.52763	3.58971	23.8813	18.5781	19.7109	18.9502
NM_001128094.1	NP_001121566.1	Atp13a3	162.679	66.1927	48.1244	TRUE	FALSE	9528.86	15889.3	3729.31	2968.32	2167.6	3963.3	1996.56	2616.07	2761.83	73.4973	56.8077	60.4549	52.4452	43.3717	46.419	62.1522	26.0129	60.5607	47.5972	51.5516	51.6555
NM_001128601.1	NP_001122073.1	Mthfsl	3098.92	3469.36	4327.96	TRUE	FALSE	42187.6	43870.8	31827.2	52315.8	44310	36407.1	165952	193772	105325	14.5024	13.8647	10.0877	10.4853	11.0513	14.3554	18.1827	9.45209	37.4798	38.8239	37.8763	43.8226
NM_001129999.1	NP_001123471.1	Cep250	95.4526	0.570341	128.14	TRUE	FALSE	0.166498	200.901	88.375	0.853227	1.79401	62.3157	0.0972874	373.01	359.704	1.64835	1.0077	0.816382	0.856304	3.24236	3.05426	3.45884	1.85028	3.19781	2.25102	1.77647	2.57604
NM_001130008.1	NP_001123480.1	Gspt1	184593	131012	169476	TRUE	FALSE	2.79965e+06	3.62607e+06	1.7575e+06	1.3134e+06	1.41782e+06	965038	3.02722e+06	2.54875e+06	1.49818e+06	19.1877	15.5358	13.3675	11.163	10.4235	9.3945	12.7857	6.14611	16.145	14.9402	15.1391	14.9082
NM_001130149.1	NP_001123621.1	Drosha	87.1512	81.8473	117.732	TRUE	FALSE	313.692	2505.34	393.947	431.732	225.897	244.612	514.602	507.156	246.766	6.52485	5.03269	4.75249	3.43172	3.90549	3.20053	4.94731	2.11181	4.61406	3.96406	4.0921	3.83184
NM_001130151.1	NP_001123623.1	Arhgef1	32804.1	21052.2	17510.7	TRUE	FALSE	110911	184109	62685.7	78004	70633	69764.4	164013	130669	75190.5	4.9473	3.82692	3.02817	2.72524	3.71338	3.30665	3.83557	2.12988	9.7978	7.14755	6.78818	6.34232
NM_001130165.1	NP_001123637.1	Oxr1	355.093	156.074	332.556	TRUE	FALSE	3256.91	7882.96	1580.1	1975.27	1760.36	2066.9	6136.62	5503.96	3943.52	12.1619	10.3635	8.22622	6.62115	12.4106	12.9113	15.5134	6.86633	17.7574	13.8393	14.5121	17.2251
NM_001130485.1	NP_001123957.1	Rpl35a	6577.68	2426.92	5628.04	FALSE	FALSE	2.69456e+07	3.01212e+07	1.59977e+07	1.41247e+07	1.37017e+07	1.49342e+07	3.38454e+07	2.76758e+07	2.70711e+07	4356.83	3146.63	4316.96	3344.24	5226.83	6689.66	10418.3	3040.3	7828.92	5158.33	4482.33	4863.76
NM_001131069.1	NP_001124541.1	Rfesd	170.62	96.8135	327.4	TRUE	FALSE	540.449	1384.54	549.915	987.561	307.967	100.671	4235.91	3192.21	1443.53	5.63844	5.88744	3.85957	2.71912	3.33283	3.04247	5.26641	2.39655	12.34	7.96634	10.2468	8.74943
NM_001134465.2	NP_001127937.1	Dennd6a	1182.42	471.409	204.274	TRUE	FALSE	17928.8	16903.2	5981.16	8042.8	6486.23	5312.67	37219.7	7427.47	2167.88	15.9169	13.6488	11.4151	9.40645	13.3595	14.1837	21.3585	9.32388	39.5666	33.5433	37.7361	35.0814
NM_001135001.1	NP_001128473.1	Ppp2r5c	1042.16	515.718	672.067	TRUE	FALSE	76425.9	138346	54097.9	72440.8	33072.3	27827	312648	141438	48737.8	86.3752	73.6114	73.0595	58.7007	76.7617	83.6107	114.989	46.3324	288.508	204.027	209.918	210.99
NM_001135559.1	NP_001129031.1	Sos2	227.443	78.2767	42.7494	FALSE	FALSE	1677.24	882.93	70.6924	356.299	340.632	337.351	1201.52	581.811	354.281	6.04333	4.30062	3.53762	2.8424	4.62413	4.24333	6.14169	3.1642	15.4523	12.847	14.469	12.6446
NM_001136065.2	NP_001129537.1	Hipk2	105.236	39.92	22.2715	TRUE	FALSE	185.666	208.952	75.3157	84.982	120.253	43.879	189.763	318.138	218.607	2.08411	1.68463	1.324	1.02869	2.18805	1.31078	2.93293	1.37059	9.83568	10.4798	8.73752	9.79547
NM_001136070.1	NP_001129542.1	Eif2d	4921.27	3580.51	3650.96	TRUE	FALSE	102419	149473	74758.5	62577	43345.8	36437.4	80487.7	55069.5	31184.3	27.0383	22.407	19.4281	16.4149	14.2373	13.7259	15.6323	7.46477	22.0953	11.9839	14.5684	15.0497
NM_001136076.2	NP_001129548.1	P4ha2	6964.29	1079.7	1523.65	FALSE	FALSE	82228.6	76223.3	32701.4	2371.63	1569.83	828.474	7318.3	4012.57	2721.94	11.6051	11.1389	9.35716	8.47801	1.53117	1.33876	2.0911	0.875281	4.86834	2.70079	1.76286	2.02438
NM_001136086.2	NP_001129558.1	Dpysl3	18415.5	1298.51	391.591	TRUE	TRUE	68111.9	120814	25950.2	74.1928	119.773	18.7911	741.979	919.246	43.4627	4.81966	3.76823	3.63152	3.05084	0.069886	0.0440951	0.0626009	0.0525505	1.30819	1.37458	2.0692	2.16498
NM_001136089.2	NP_001129561.1	Anxa10	14150	4521.12	12702.9	TRUE	FALSE	88302.2	300558	116048	36304.7	24645	29648.1	193333	214450	43196.2	10.3474	10.1294	7.37984	7.02205	6.47781	6.63954	9.85948	3.73575	15.4687	14.7781	14.9964	15.4496
NM_001136227.1	NP_001129699.1	Rtkn	2309.46	803.456	1462.44	TRUE	FALSE	35389.5	42354.6	12607.3	16664.4	10550.4	11475.7	67207.8	58996.5	48045.8	18.5256	15.1714	13.9017	14.1799	17.0137	14.0294	21.1226	9.20357	60.1234	31.6686	35.6792	41.909
NM_001136235.1	NP_001129707.1	Kctd14	18388.8	8437.33	11649.7	TRUE	FALSE	135446	175437	84279.6	63397.6	75793.2	56103.9	182718	162785	160787	7.59495	7.22563	6.8933	7.5112	6.85121	8.72614	12.4494	5.29679	16.7724	8.67918	13.8876	15.5381
NM_001136471.1	NP_001129943.1	Ccdc9	1508.33	2194.02	1737.56	TRUE	FALSE	12324.2	33508.6	4478.08	24225.6	27740.5	13760.6	22874.9	42736.6	20048.5	9.93362	8.65289	7.51198	7.73955	10.9771	8.09953	12.7185	6.81313	23.0874	14.0853	8.27291	15.6005
NM_001141965.1	NP_001135437.1	Naa20	4602.17	2690.82	1681.84	TRUE	FALSE	486054	790148	236732	148282	143905	127165	238148	114638	39578.7	130.258	93.9284	120.621	93.1705	54.0254	52.9456	88.6279	36.0288	73.9681	64.3391	72.1457	64.5958
NM_001142441.1	NP_001135913.1	Sap18b	1673.21	2346.94	2178.81	TRUE	FALSE	172869	648566	220205	108957	364419	343732	692507	508544	310546	157.541	127.391	136.11	119.307	119.959	127.136	183.103	79.1656	322.974	219.179	210.495	229.75
NM_001142810.1	NP_001136282.1	Slc6a8	254.742	91.6283	139.894	TRUE	FALSE	4738.67	7839.9	1351.1	584.156	32.0428	1221.16	18971.4	14131	7259.42	24.7027	19.5293	17.7585	17.5204	7.16911	5.73972	9.77022	4.33125	133.645	81.9793	102.522	96.188
NM_001142916.1	NP_001136388.1	Plod2	3269.05	8535.55	132153	FALSE	FALSE	109174	154321	63377	1809	315.38	342.482	8036.81	6304.09	3226.19	40.0301	33.585	33.2096	23.8912	0.12367	0.0299537	0.0523498	0.0906344	0	0.047703	0.0522349	0.0361676
NM_001142920.1	NP_001136392.1	Tcf7l2	1863.78	2239.23	1239.44	TRUE	FALSE	3045.65	6360.08	3416.14	8020.02	4879.41	2415.48	11387.5	8626.19	11995.5	3.04307	2.46129	2.08614	1.26977	2.98303	2.03881	2.34002	1.67855	9.43295	6.71208	10.3107	7.34664
NM_001142939.1	NP_001136411.1	Gm20604	1911.14	5289.34	3981.85	TRUE	FALSE	18434.1	51741.6	12652	37178.8	46566.1	20504.9	33192.1	89918.9	32513.1	11.5436	10.9778	9.69791	6.58464	6.95301	5.69863	8.90105	4.28129	10.3815	7.96874	8.94368	8.54666
NM_001142950.1	NP_001136422.1	Nars	85392.8	50187	90405.7	TRUE	FALSE	1.50052e+07	1.71887e+07	9.98402e+06	6.9337e+06	5.57325e+06	6.08644e+06	2.07623e+07	1.60158e+07	1.47119e+07	208.986	157.387	169.478	148.917	113.849	134.842	189.191	67.7043	257.732	175.159	154.904	179.197
NM_001142959.1	NP_001136431.1	Bcl2l15	1095.09	1077.87	2626.36	TRUE	FALSE	9585.15	29865.9	6028.48	14710.8	8712.35	9762.22	235448	987758	808599	11.0506	10.8948	8.55616	5.63449	11.1057	8.8801	13.9252	6.35116	356.31	282.956	325.979	285.365
NM_001144993.1	NP_001138465.1	2810459M11Rik	1886.75	972.038	1744.09	TRUE	FALSE	5176.14	8092.2	2480.43	10360.9	12663	8790.81	46947.2	61885.9	54466.8	3.11577	2.48259	3.06549	2.02111	11.341	10.0542	14.8053	6.82799	35.5066	27.7402	27.8074	31.2087
NM_001145209.1	NP_001138681.1	Hbs1l	56.7869	100.468	137.324	TRUE	FALSE	2808.52	496.488	148.804	1345.55	957.374	279.851	3540.77	2692.31	685.465	11.2177	9.90571	7.82458	7.42381	9.75945	9.30937	11.8138	5.83336	19.7521	22.8179	18.3324	19.4612
NM_001145390.1	NP_001138862.1	Sult6b2	580.768	5342.44	6629.94	TRUE	FALSE	2750.27	3990.33	5055.82	58788.1	66796.4	77761.6	1.82727e+06	1.78582e+06	959609	6.78314	8.00636	6.96073	5.55614	12.4488	11.2674	19.6819	11.0521	303.489	246.693	230.117	239.876
NM_001145433.1	NP_001138905.1	Smim20	579.879	404.739	627.861	TRUE	FALSE	26420.8	46819.5	560.095	52437.7	13597	10613	98547.9	72908.5	52096.2	53.0637	41.8084	50.0575	40.437	40.9495	37.8674	68.3197	23.5629	153.334	84.9829	125.977	109.178
NM_001145820.1	NP_001139292.1	Gpd2	221495	142208	161881	TRUE	FALSE	8.03437e+06	1.00605e+07	5.18379e+06	4.39259e+06	4.21557e+06	4.83312e+06	3.28456e+07	2.46148e+07	2.24617e+07	44.2486	36.5512	35.9996	31.5082	30.2661	32.4687	44.2399	21.5124	195.862	143.926	144.623	159.423
NM_001145884.1	NP_001139356.1	Itgb5	206.695	49.5995	48.594	TRUE	FALSE	2525.61	4034.01	710.662	463.295	89.2978	272.837	2487.52	1374.18	652.451	15.2429	12.7576	11.7241	9.21767	5.23147	5.79939	6.88736	3.86297	43.8693	26.292	28.4801	28.0805
NM_001145957.1	NP_001139429.1	Vwa5a	13660.7	7145.26	8815.76	TRUE	FALSE	178614	259012	93389.4	78983.8	79474.1	70510.9	335373	279888	235841	14.9462	13.7211	12.487	9.92963	11.0883	10.8157	12.6658	6.50715	37.7444	25.9245	32.0012	35.064
NM_001145978.2	NP_001139450.2	Parp4	14365.9	4645.51	9847.37	TRUE	FALSE	31235.5	44219.3	11253.6	10603.5	14252.6	9862.24	170753	119277	83233.8	3.01853	2.21802	1.68619	1.27931	2.91924	2.40511	2.75395	1.58312	15.8431	12.0461	12.1798	11.2089
NM_001146007.1	NP_001139479.1	Trim12c	935.028	443.603	975.869	TRUE	FALSE	2915.25	3222.68	256.186	1406.45	4495.46	1398.74	22938.5	45729.5	18566	3.1708	3.38996	2.27366	1.84132	4.10031	4.18893	3.92215	2.64605	27.6743	23.0913	23.9353	22.6423
NM_001146010.1	NP_001139482.1	Fchsd2	1269.66	1004.83	1787.37	TRUE	FALSE	8358.57	25465.8	6118.47	12234.4	12792.6	10281.2	96946.2	88991.5	48514	8.46815	7.51693	6.40708	4.95524	11.4896	12.4534	13.5449	7.05337	55.9751	43.0929	48.2917	46.5663
NM_001146023.1	NP_001139495.1	Fam98c	6987.41	3491.36	3034.93	TRUE	FALSE	158925	288669	105979	138573	106202	113197	747897	449034	391254	26.385	25.7776	20.3499	20.0063	32.054	32.7987	52.2266	22.866	229.118	152.141	143.994	142.619
NM_001146048.1	NP_001139520.1	Lrrc1	2036.04	2111.69	2246.34	TRUE	FALSE	54958	135079	47705.5	39281	35435.2	56826	125026	206929	121152	34.6863	27.4991	27.5173	23.0068	18.9634	18.8012	26.6276	12.2334	75.4057	54.8266	58.0703	54.7632
NM_001146053.1	NP_001139525.1	Htatip2	42453.2	29899.8	33051.8	TRUE	FALSE	1.39991e+06	2.00353e+06	1.11739e+06	554917	426729	406123	3.2247e+06	2.54239e+06	2.24756e+06	46.6313	32.8372	33.1149	27.1186	14.1912	15.0409	18.6654	11.7605	97.7892	85.2475	63.7811	76.7454
NM_001146084.1	NP_001139556.1	Fastkd5	3625.16	2458.46	4229.23	TRUE	FALSE	28450.8	51062.9	24032.3	20937.1	13665.4	9073.41	28619.6	41117.8	9388.07	8.96464	8.22016	7.50835	7.37822	5.68477	5.46135	6.44779	3.75756	6.80969	5.36697	7.93176	6.72502
NM_001146124.1	NP_001139596.1	Psap	6758.48	5611.65	6980.59	FALSE	FALSE	762433	1.67917e+06	554131	682758	438519	455777	910227	1.42838e+06	831506	141.543	109.691	116.115	107.793	79.682	88.488	126.339	51.1753	191.418	126.416	128.413	132.437
NM_001146161.1	NP_001139633.1	Slc11a2	1086.82	714.838	1252.9	TRUE	FALSE	14775.1	32491	3856.1	10876.3	11502.3	15867.4	63662.7	53005.9	46968.2	15.0309	14.0189	13.1956	10.2817	18.9335	15.6529	27.4828	10.1301	56.7356	39.897	45.9126	32.9421
NM_001146176.1	NP_001139648.1	Max	3185.74	2795.56	1101.75	TRUE	FALSE	23658.5	87804.8	23676.3	25139	14737.6	20067.5	32012.7	27603.3	16117.3	15.1446	6.96835	9.42041	7.95485	5.86382	8.16779	10.8386	2.2822	31.814	18.6464	16.3871	23.0557
NM_001146196.1	NP_001139668.1	Scin	8789.02	9447.35	6423.49	TRUE	FALSE	216891	334258	138510	182476	134100	157473	3.66971e+06	3.10342e+06	2.06974e+06	33.3992	23.2291	26.3184	20.6283	18.532	14.8207	24.4191	11.3485	606.498	413.629	433.807	456.632
NM_001146224.1	NP_001139696.1	Dpy30	31094.8	43793.8	49052.6	FALSE	FALSE	1.59543e+06	3.41087e+06	1.18285e+06	1.69943e+06	1.77859e+06	2.47229e+06	2.11593e+06	2.5611e+06	1.05817e+06	59.229	48.2791	54.7436	41.3146	39.7091	48.2471	62.1038	23.884	46.7657	39.6041	41.7909	44.5706
NM_001146296.1	NP_001139768.1	Adar	1984.91	3229.46	4238.63	TRUE	FALSE	2626.44	10884.7	3066.92	7213.85	3777.86	2000.15	18039.5	12980.7	7249.32	1.14034	2.15075	1.84022	3.3242	0.855095	0.998365	1.57738	1.41235	5.50368	7.09846e-08	2.60928	3.65923
NM_001146308.1	NP_001139780.1	Dbnl	22359.5	16437.8	18410.3	TRUE	FALSE	916988	1.34005e+06	756944	651851	558412	597990	1.92768e+06	1.96924e+06	1.18969e+06	49.3203	42.7001	39.2513	39.4506	36.9857	35.7917	51.954	24.5349	129.966	83.6567	72.5359	94.4053
NM_001146318.1	NP_001139790.1	Cnp	18028.6	9735.68	9327.78	TRUE	FALSE	360098	661439	260832	90364.3	91148	80893.7	170535	173108	124757	24.8932	20.5866	19.3963	16.8477	9.79355	7.95852	10.9939	5.38577	20.2276	15.208	16.8887	15.2613
NM_001146323.1	NP_001139795.1	Hps3	210.925	56.9248	79.3906	TRUE	FALSE	2825.98	10131.2	2364.35	1259.32	650.18	463.433	2957.05	6612.23	2808.92	17.9114	14.7429	15.3887	10.2723	12.2572	13.0689	15.9843	7.62164	49.5085	37.8918	48.2445	34.7889
NM_001159301.1	NP_001152773.1	Lgals9	146095	29480.2	43688.6	TRUE	FALSE	6.59506e+06	7.28031e+06	3.2227e+06	570100	904354	1.23094e+06	5.10735e+06	5.4175e+06	5.30247e+06	57.5242	39.1308	38.9951	39.8182	31.1121	30.2531	40.5893	20.7792	150.007	110.529	122.157	120.592
NM_001159324.2	NP_001152796.1	Gaa	9295.59	5599.73	4806.91	TRUE	FALSE	94558.8	170563	53022.8	53222.1	28389.2	37172.7	93687.2	56477.6	28805.3	13.4613	10.5461	9.35224	9.82431	7.07184	8.08903	8.95539	4.75938	16.0257	8.70278	11.9677	11.5387
NM_001159344.1	NP_001152816.1	Casz1	4576.66	4013.73	3930.65	TRUE	FALSE	11271.1	22471.5	5946.58	11373.9	7979.03	8754.67	69466.5	66515.1	36273.5	3.45989	2.60651	2.33398	1.95712	2.87987	1.9566	3.22496	1.4302	19.2278	13.3814	15.6562	13.6288
NM_001159354.1	NP_001152826.1	Magi3	255.717	173.2	162.349	TRUE	FALSE	4345.56	9026.73	2499.77	4271.25	3239.32	2491.48	10701	9687.07	2840.23	21.9895	17.5613	16.4615	14.7627	18.8997	18.6734	24.6997	11.6982	67.0164	53.4224	52.0449	58.7023
NM_001159392.1	NP_001152864.1	Tnfaip1	127.782	71.288	62.564	TRUE	FALSE	1982.25	7275.3	161.888	1582.65	629.088	431.118	538.061	3869.55	2373.98	17.702	17.6128	13.8602	12.294	9.90784	9.59928	11.3304	5.59595	45.4185	33.1701	34.5736	42.0443
NM_001159410.1	NP_001152882.1	Guk1	4374.91	1849.56	2662.54	TRUE	FALSE	687472	1.07109e+06	557684	178512	102343	76986	561593	383131	313003	125.33	210.461	236.418	159.874	61.9758	49.9774	80.8463	47.6851	316.903	92.6684	120.525	205.854
NM_001159513.1	NP_001152985.1	H2afy	45484	28369.4	61381.7	TRUE	FALSE	2.85645e+06	3.06938e+06	1.71561e+06	2.5651e+06	1.88828e+06	1.88343e+06	3.35282e+06	2.64298e+06	1.65806e+06	67.0707	50.937	63.1894	56.1388	66.4752	67.672	103.667	38.9772	54.5545	42.7818	37.1724	43.1118
NM_001159515.1	NP_001152987.1	H2afy	235.948	184.371	287.4	TRUE	FALSE	6707.29	15729.2	3880.22	1799.38	3411.62	5597.63	9797.09	11953.9	3701.73	34.6324	36.2563	24.1075	20.4358	18.3968	18.6125	18.8987	12.5713	44.2955	32.1286	31.7215	31.5873
NM_001159519.1	NP_001152991.1	Pfas	51311.9	25255.1	70802.3	TRUE	FALSE	340669	548505	190407	189591	186554	151934	253938	276815	142109	9.41984	7.0905	6.24188	6.00171	7.39176	7.38183	9.70309	4.84936	3.62691	3.54712	3.86139	3.15957
NM_001159543.1	NP_001153015.1	Dpp4	13070.6	5430.87	5475.15	TRUE	FALSE	331567	355131	164725	222809	224044	180768	1.92975e+06	2.39173e+06	1.37054e+06	28.5445	24.2021	18.8008	16.8395	41.14	37.1851	57.0392	27.7223	457.258	320.544	329.98	337.386
NM_001159563.1	NP_001153035.1	Orc3	915.982	316.576	90.1166	TRUE	FALSE	13167	15713.6	5433.72	6699.89	2150.6	2132.08	2413.44	1001.35	481.412	17.2614	14.2866	12.8953	11.8349	8.62754	9.10291	12.2119	5.55402	11.7729	10.8381	11.3994	10.7985
NM_001159573.1	NP_001153045.1	Fip1l1	4655.74	3204.46	4725.73	TRUE	FALSE	30268	45425.6	15256.7	22071.1	32680.3	46533.4	71204.8	76867.6	41945.7	7.65336	7.12387	5.97867	5.11121	11.2869	11.1934	13.3359	6.08664	15.9805	15.3413	12.5596	14.2836
NM_001159589.2	NP_001153061.1	Sirt1	1046.6	253.359	363.657	TRUE	FALSE	4845.46	6204.45	98.348	2379.26	2862.83	3067.11	9606.08	6185.58	2484.76	5.54474	4.97372	3.77639	4.17988	10.9865	11.6308	14.0856	6.67969	18.4259	14.7058	16.8878	17.1327
NM_001159595.1	NP_001153067.1	Ints8	2340.92	1518.21	1947.1	TRUE	FALSE	13660	25762	7714.74	13956.7	9393.43	5743.88	19039.9	25058.2	15265	8.14123	5.97379	5.70307	4.88842	6.27291	6.44123	6.97158	3.73234	10.6265	8.33196	9.4216	10.1638
NM_001159603.1	NP_001153075.1	Pum1	16674.9	10598.8	4950.09	TRUE	FALSE	151551	205391	68276.2	114748	121393	82136	210846	161452	112810	11.2086	9.51263	8.63183	8.70077	10.6253	11.0356	15.149	6.78546	41.1161	26.435	31.3225	33.8323
NM_001159628.1	NP_001153100.1	Heph	2655.65	749.655	785.671	FALSE	FALSE	181354	308135	86160.7	54200.2	33853.2	40915.5	346229	279693	156969	84.348	66.7125	69.9434	55.4075	53.6997	55.4876	84.1389	33.1656	455.62	328.226	339.458	344.689
NM_001159672.1	NP_001153144.1	Efl1	31197.7	14608.2	21245.3	TRUE	FALSE	465015	648051	276645	156185	148984	150494	1.33685e+06	621199	510955	19.0811	16.0194	13.9364	12.2999	11.7423	9.36106	14.8396	7.56532	40.4155	28.9807	27.4968	29.5026
NM_001159724.1	NP_001153196.1	Nectin2	80.3049	62.9659	45.8293	TRUE	FALSE	2514.94	4481.07	937.627	1757.19	2730.9	1976.04	7833.47	4921.52	5044.38	38.1308	33.9626	28.0205	29.0543	31.9996	30.7892	47.1294	18.8909	169.381	107.806	115.104	109.644
NM_001159906.1	NP_001153378.1	Zfand2b	1143.04	488.481	514.243	TRUE	FALSE	17431.8	22796.1	1358.54	7068.53	9086.99	6153.83	20101.9	21987.8	33555.6	19.2117	15.8543	12.2729	12.8615	15.5087	13.5624	21.2672	9.90123	63.2646	35.6077	44.1445	45.3611
NM_001159907.1	NP_001153379.1	Tarbp1	508.752	332.615	265.157	TRUE	FALSE	1625.34	4333.95	1145.7	1480.59	1247.96	1061.1	1055.15	834.072	468.425	4.20445	3.16982	2.94777	3.2201	3.98452	3.54507	4.84292	2.46996	3.01984	2.74503	4.03852	3.10014
NM_001159910.1	NP_001153382.1	Ccdc85c	936.595	103.195	189.612	TRUE	FALSE	30380.2	27594.3	5065.28	3250.84	2361.43	1604.2	11359.8	21401.3	9906.14	34.9337	26.6692	22.3864	27.4971	22.6573	24.8496	31.8191	12.2422	84.2843	57.9988	54.0252	61.9812
NM_001159940.1	NP_001153412.1	2310007B03Rik	58.2338	115.766	244.583	TRUE	FALSE	182.501	120.183	309.94	73.4573	533.616	286.874	2280.07	1012.85	4707.86	3.3905	3.87021	2.59332	2.91348	2.54829	2.41159	3.93437	1.7461	8.96639	6.70671	9.70758	10.9724
NM_001159967.1	NP_001153439.1	Ralgps2	611.306	403.309	401.42	TRUE	FALSE	8092.05	17879.8	5944.1	5399.53	4910.8	3104.97	14701	13294.3	6015.93	16.7553	14.3466	12.2873	11.0506	12.7822	10.3897	14.8008	7.27973	38.7645	29.6032	30.5451	31.3839
NM_001159986.1	NP_001153458.1	Sec16b	1560.88	1695.16	1214.53	TRUE	FALSE	5696.95	8103.52	3830.44	16195.7	12991.1	13050.5	93125.4	124398	77227.3	5.02525	3.77479	3.53024	2.97088	9.53968	7.67521	12.6255	6.44572	100.856	72.6994	74.7087	77.8877
NM_001160018.1	NP_001153490.1	Tor1aip1	33882.4	14633.3	13536.6	TRUE	FALSE	43026.9	75140.4	15022.2	38418.2	23500.7	24146.2	92229.9	122747	63483.8	1.83918	1.59895	0.999762	0.914877	1.94899	1.89461	2.32529	1.03263	7.91091	5.31342	6.4726	7.19205
NM_001160149.1	NP_001153621.1	Cgref1	2187.8	1720.61	1741.19	TRUE	FALSE	108079	159943	39584.8	128658	113175	167055	1.33573e+06	1.7364e+06	1.55186e+06	59.6583	47.037	52.0148	46.4359	73.5744	76.015	106.981	47.125	1360.22	910.188	745.724	873.116
NM_001160182.1	NP_001153654.1	Tor1aip2	557.864	229.653	282.002	TRUE	FALSE	25291.2	36732.6	14206.6	8492.03	4269.45	3896.34	17991.6	32696.6	25716	54.824	44.2217	46.5072	39.1485	20.4616	25.8345	33.8801	15.048	112.369	86.2165	94.0271	88.5207
NM_001160214.1	NP_001153686.1	Smek1	6370.56	3350.88	3587.14	TRUE	FALSE	147406	249020	102874	124928	96693.9	92857.1	194769	217080	119734	29.6662	24.106	22.2459	20.1537	28.2838	29.978	40.4784	17.671	63.8003	44.9321	49.9645	51.6382
NM_001160319.1	NP_001153791.1	Ubr4	17881.3	9133.91	9413.79	TRUE	FALSE	141537	214063	84034.5	56689.9	56332	47378.5	191081	209173	108058	10.9442	8.73516	7.20436	7.21347	6.18694	5.86907	7.63901	3.8576	24.4506	16.0447	18.2402	18.6009
NM_001160330.1	NP_001153802.1	Mocs3	13428.6	6591.45	9231.76	TRUE	FALSE	188970	202146	77028.7	52658.1	28669.1	77208.7	154625	186725	124094	16.2516	13.1059	9.92819	10.9311	8.7198	7.23525	10.8075	6.33188	19.9028	13.4228	16.7733	17.1299
NM_001160345.1	NP_001153817.1	Svip	587.699	1786.65	2014.92	TRUE	FALSE	43055.9	18400.3	14878.3	47247.8	106548	68079	322149	442418	179110	39.6135	33.6724	32.0178	24.768	38.121	41.9084	54.7288	26.4333	213.231	148.603	159.942	159.822
NM_001160356.1	NP_001153828.1	Uqcc3	2386.87	2759.03	5955.04	TRUE	FALSE	37332.7	110764	24307	80811.4	64135.3	98118.7	367383	344904	224016	19.2361	14.6016	16.2741	15.055	28.6382	29.9716	45.586	15.517	63.3969	44.3237	35.788	60.0778
NM_001161111.1	NP_001154583.1	Pqlc3	7521.56	8844.8	9462.14	FALSE	FALSE	27852.2	44338.2	18459.4	35746.4	19335.1	20156.4	113739	49011.6	165.912	4.98668	4.60808	2.78413	3.31066	3.55123	2.23247	4.27389	1.37275	5.58917	1.06559	6.32292	4.82623
NM_001161362.3	NP_001154834.1	Ppp2r3a	10683.4	532.772	1662.37	TRUE	FALSE	114131	170618	45509.3	6563.92	2902.84	3165.32	31314.7	26990.8	17133	14.1667	10.9826	10.3993	7.99422	7.49409	7.30962	10.1229	4.5894	18.3774	15.7356	16.6532	14.3066
NM_001161371.1	NP_001154843.1	Ss18	2507.46	3101.38	2684.48	TRUE	FALSE	66245.5	163285	65758.1	175527	60308.7	76473.6	256749	26927.7	72231.9	37.1223	28.306	29.1348	24.5864	31.2822	29.6348	40.5614	16.6496	35.484	25.3097	27.7721	26.0945
NM_001161410.1	NP_001154882.1	Trappc12	4776.87	2118.38	3448.81	TRUE	FALSE	57738.7	81862.2	42292	23085.1	21035.8	22672.4	88926.6	83276.3	49389.7	14.7038	12.8467	10.8666	11.4124	10.4138	10.8002	16.4241	7.76874	27.3125	21.5331	21.1721	22.8673
NM_001161430.2	NP_001154902.1	Nxt2	63.2235	217.279	702.768	TRUE	TRUE	319.687	1031.76	2276.32	3806.32	2498.35	4488.38	19292.3	21400.2	12996.2	20.7312	17.3157	15.4313	12.9543	16.9078	17.5467	23.9076	11.4796	26.2051	23.6879	31.9725	25.2888
NM_001161622.1	NP_001155094.1	Aoc1	5424.72	4033.71	4721.36	TRUE	FALSE	133061	257184	113833	574771	713303	722173	8.17085e+06	8.42604e+06	6.89202e+06	33.7248	23.6493	24.6042	24.4536	164.82	177.935	275.928	113.422	2483.04	1497.11	1520.5	1688.48
NM_001161724.1	NP_001155196.1	Ilk	5705.34	9289.95	6866.29	TRUE	FALSE	103654	257682	74178.3	124454	111293	116342	201912	251966	209314	21.4896	18.804	17.5733	15.7358	14.6779	11.0181	17.2657	8.21913	38.1213	28.4774	29.9453	35.2638
NM_001161730.1	NP_001155202.1	Tap1	2388.33	625.202	851.212	TRUE	FALSE	36821.3	84912.7	26499.3	3769.37	7250.75	4649.34	22837.5	31172.9	11090.2	21.8687	15.1535	14.8752	15.6902	8.12225	8.08175	10.74	5.35553	29.0299	27.1708	25.4187	26.4965
NM_001161739.1	NP_001155211.1	Glmn	3661.81	1445.36	3120.89	TRUE	FALSE	15391.7	18961.3	3884.78	8516.13	14815.6	7602.68	12422.2	8634.85	4818.31	4.54269	4.81816	2.63078	3.02693	6.55222	6.47882	7.70938	4.82324	2.84692	2.69105	2.44306	3.0078
NM_001161768.1	NP_001155240.1	Galnt6	3297.31	2072.35	2413.08	TRUE	FALSE	94008	136427	48811.2	59533.1	48226.3	61167.1	232162	326668	174309	33.5908	28.5371	28.484	27.1883	26.9453	29.1215	44.1988	18.2461	126.265	91.5851	88.594	101.327
NM_001161797.1	NP_001155269.1	Phactr4	2.17764e+07	NA	4.35268e+08	TRUE	FALSE	2.87559	6.21038	0.735288	1.23241	3.9779	2.89163	4.36285	8.55845	3.27987	0	1.68836e-08	0	0.00283578	0	0	0	0	0	1.00234e-08	0	0
NM_001161844.1	NP_001155316.1	Cblc	28.6599	9.27544	3.30493	TRUE	FALSE	1392.04	3233.44	820.256	1092.67	374.277	253.398	5024.65	536.927	63.268	54.6967	49.3189	46.7103	47.8454	43.579	43.9797	61.4303	25.4355	233.11	143.253	183.29	145.885
NM_001161853.1	NP_001155325.1	Smarcb1	7875.12	6304.96	8754.05	TRUE	FALSE	189333	280090	102147	172773	195928	224008	208157	214349	116618	27.7619	27.8122	21.201	19.0954	28.9737	33.7015	45.5938	17.8759	28.7954	20.6829	18.0918	19.1064
NM_001162387.1	NP_001155859.1	Pex11b	31288.5	6258.05	11515.5	TRUE	FALSE	282212	386929	156612	61685.3	57278.4	27538.6	281281	158423	172374	11.3045	9.86571	8.08104	8.30724	8.03513	7.03433	11.4495	5.1626	15.1917	13.5584	21.0332	16.8833
NM_001162410.1	NP_001155882.1	Chuk	348.964	358.217	316.922	TRUE	FALSE	16910.5	38067.4	11627.5	11719.5	8394.06	18324.5	56736.5	141601	32106.1	64.6955	45.2996	52.0926	40.907	32.3701	37.226	51.7078	20.6973	213.075	172.193	186.419	171.792
NM_001162418.1	NP_001155890.1	Myef2	10433.2	6195.83	14297.6	TRUE	FALSE	146982	179643	56552.3	88390.2	87183.8	58084.8	131973	125084	78173.4	16.4802	14.7484	11.6509	10.1572	13.8518	14.1687	19.6143	8.80239	10.7755	5.43797	8.44548	8.79652
NM_001162425.1	NP_001155897.1	Efna1	292.951	353.995	422.131	TRUE	FALSE	786.22	35422	10467.4	36368.4	11556.5	25992.6	136951	39651.6	86839.9	43.218	33.8314	37.8563	29.855	73.1976	68.7728	103.059	40.8813	299.315	187.922	212.251	199.576
NM_001162485.1	NP_001155957.1	Arrdc1	2806.79	1294.69	2556.2	TRUE	FALSE	55480.4	110081	11161.4	78250.9	36118.8	20599.6	135945	117055	27517.9	22.1726	20.0322	19.5078	16.3188	27.8785	27.9171	36.4111	17.2008	53.9082	36.9363	45.1845	36.4341
NM_001162533.1	NP_001156005.1	Sh3d21	5.02414e+06	453251	245113	TRUE	FALSE	1.18213e+06	1.03301e+06	692442	728208	635708	166626	3.86139e+06	3.76967e+06	844021	0.529186	0.321892	0.0931007	0.108605	1.43758	1.16858	1.56841	0.976534	16.2113	14.6327	14.8079	14.957
NM_001162869.1	NP_001156341.1	Rab11fip3	147.357	126.601	615.91	TRUE	TRUE	526.39	973.577	47.7593	260.715	247.872	386.896	18113.5	12476	17580.8	5.34927	3.85779	3.32602	2.35533	2.96408	1.95029	3.83747	1.96559	35.4363	23.9271	22.6154	25.8481
NM_001162870.1	NP_001156342.1	Spast	90.7645	184.286	449.577	TRUE	FALSE	2837.32	1307.53	498.143	3037.13	4249.9	1487.66	11418.9	119944	2691.69	19.6902	14.7566	14.0711	11.7335	16.2798	16.6863	20.8245	10.0667	29.9499	21.1127	25.9409	24.8796
NM_001162872.1	NP_001156344.1	Exoc7	7156.69	2848.82	3625.14	TRUE	FALSE	117441	182252	63943.9	38385.8	35307.7	28483.6	141642	98940.8	61724.9	20.6229	17.8056	15.2172	13.9381	12.2923	12.497	17.5639	7.95369	33.6057	25.1605	27.3686	27.2178
NM_001162926.1	NP_001156398.1	Fam84b	1917.49	1275.18	1121	TRUE	FALSE	31038.2	67525.3	16368.5	18836	21533	20750	91370.6	42971.8	25319.7	20.762	16.3871	15.9914	13.0661	16.5792	15.4798	22.1187	9.68999	41.3755	32.1137	38.1884	38.4794
NM_001162989.1	NP_001156461.1	Phax	1431.59	712.782	399.825	TRUE	FALSE	43676.2	76879.7	15728.2	30108.2	14574.2	16301.4	12586.7	15147.5	6705.96	42.5799	31.6539	29.4437	25.3881	25.9646	26.5307	37.7423	16.336	35.7394	27.0602	24.0002	33.4916
NM_001162996.1	NP_001156468.1	Eml2	44963.5	26241.9	50649.5	TRUE	FALSE	474275	741376	265220	153361	127346	101811	229059	210218	235236	12.726	10.6553	9.30277	10.4429	5.34846	4.38527	6.51769	3.48282	5.48629	5.17621	2.99525	3.76374
NM_001163006.2	NP_001156478.1	Minos1	16611.4	25545.2	31223.4	TRUE	FALSE	320492	241533	753732	468887	27659.4	310904	1.22727e+06	2.25287e+06	210942	18.6891	19.9383	20.1471	18.51	12.121	12.221	17.0798	8.73543	45.6921	34.3128	34.4864	46.8278
NM_001163008.1	NP_001156480.1	Tnik	3847.77	2709.27	3426.52	TRUE	FALSE	40852.8	73514.6	18231.7	35285.5	16496.1	18044.4	87609.1	86000.7	81761	14.3695	11.7833	9.66121	9.01819	8.14165	7.32524	11.9401	5.44461	29.0785	22.2091	23.5662	25.8922
NM_001163013.1	NP_001156485.1	Ythdc2	2855.49	1871.94	2706.59	TRUE	FALSE	31368.4	72223.7	25408.2	10256.8	11002.8	11345.4	31629.7	37723.4	19418.9	13.9301	11.6093	10.8004	9.05305	5.95387	5.80353	7.52586	3.31518	11.3375	10.2996	12.057	12.7262
NM_001163026.1	NP_001156498.1	Dnajc13	17937.3	9880.21	14410.5	TRUE	FALSE	348827	516921	224744	150414	134570	131667	495859	576391	410253	25.4666	20.1027	18.8327	15.5452	14.3643	13.4732	18.9256	8.29747	40.2119	32.3891	32.1352	34.2274
NM_001163031.1	NP_001156503.1	Adgre5	136.284	130.968	148.248	TRUE	FALSE	1791.66	6526.2	2286.58	980.36	1113.19	1996.89	1392.41	1538.57	1498.96	20.5326	16.391	14.2299	17.1838	9.28499	9.74982	14.0581	6.36211	12.7465	9.04587	10.7918	8.84491
NM_001163035.1	NP_001156507.1	Enoph1	19418.3	12180	14293.6	TRUE	FALSE	441209	494956	210562	249672	227592	196313	484204	432155	339918	23.757	22.0013	23.49	17.8621	18.4519	18.9255	26.2208	9.96134	33.8663	26.9667	30.2424	29.5789
NM_001163131.1	NP_001156603.1	Elf3	2087.41	2390.03	961.416	TRUE	FALSE	109050	228301	125405	85599.5	132047	127188	173074	74229.7	36260.1	65.8762	60.7924	59.378	58.6898	46.0125	54.2327	75.2756	31.7402	113.811	77.8315	76.0964	76.5959
NM_001163166.1	NP_001156638.1	Hmg20b	178.067	216.391	88.7712	TRUE	FALSE	4377.88	12078.9	3306.3	2969.36	2623.35	4299.61	4599.92	7275.52	2804.25	26.3407	27.1864	21.2047	23.0499	14.8148	15.695	18.5048	8.74439	71.2201	45.3195	47.3189	57.2619
NM_001163233.1	NP_001156705.1	Fancg	212.888	150.655	33.4824	TRUE	TRUE	394.798	788.34	92.4174	367.74	240.81	123.76	57.6671	68.7435	49.668	1.97758	2.22565	0.980243	1.74581	1.59935	2.37301	2.30933	0.821001	1.43099	1.78779	1.83725	1.88103
NM_001163262.1	NP_001156734.1	Cmip	2584.44	2070.51	2512.26	TRUE	FALSE	7505.53	11054.4	5106.15	23650.3	4848.28	5894.51	97845.4	22167.5	29456.6	4.36976	3.25386	2.46405	1.9348	2.86443	3.04873	3.49475	2.32733	14.8113	10.3865	13.175	10.5628
NM_001163300.1	NP_001156772.1	Safb	13899.6	16088.7	12859.4	TRUE	FALSE	106768	206018	67273.1	145890	162694	143216	244177	276123	201615	7.67556	8.45637	6.20576	7.68713	10.4173	8.64847	12.2772	5.42663	26.1384	17.9487	15.7165	18.9422
NM_001163314.2	NP_001156786.1	Pgap1	18418.1	9460.1	21786.7	TRUE	FALSE	656352	957834	555217	336771	229324	220534	1.18946e+06	1.37615e+06	964177	44.2034	36.01	35.5993	30.1766	24.5573	25.5906	35.1467	14.9978	61.6377	50.1957	55.9823	53.1024
NM_001163319.1	NP_001156791.1	Tubgcp6	505.168	52.8236	59.3871	TRUE	FALSE	5848.12	1421.4	258.822	290.868	121.463	114.362	376.019	343.619	179.031	3.90398	3.24188	2.48546	2.37007	3.10435	2.74047	3.27004	1.86484	6.89746	5.34744	5.13864	5.20906
NM_001163337.1	NP_001156809.1	Atp2a3	5571.93	3333.29	6014.82	TRUE	FALSE	69325.7	130101	33536.6	26116.7	24641.7	27279	280168	299019	178167	14.2074	12.3293	12.2551	12.5566	7.17823	8.43572	9.21312	5.6595	56.2931	32.5636	37.6082	42.7196
NM_001163354.1	NP_001156826.1	Rhot1	26050.9	6746.43	11063.6	TRUE	FALSE	124583	193306	46085	43877.7	43497	41524.1	150321	152964	110710	7.26143	4.40754	4.88924	3.40219	6.90954	5.89517	6.80368	3.45408	9.43088	5.18209	14.7249	14.8031
NM_001163434.1	NP_001156906.1	Hspa5	192339	129507	242678	FALSE	FALSE	1.15446e+08	1.44129e+08	8.84487e+07	5.3713e+07	5.9412e+07	6.39496e+07	2.21431e+08	1.83809e+08	2.12843e+08	705.313	528.734	640.194	523.626	415.646	492.728	744.972	260.573	1335.85	884.143	751.4	856.396
NM_001163453.1	NP_001156925.1	Mapk8ip3	1050.7	57.3916	155.245	TRUE	FALSE	5415.48	13241.8	4494.85	165.757	294.146	46.4504	889.99	1724.25	314.257	7.1632	5.94233	4.42087	4.99281	2.77291	3.02671	3.01345	1.56109	7.76276	5.18275	5.33835	6.19022
NM_001163455.2	NP_001156927.1	Tbck	2725.91	299.686	339.249	TRUE	FALSE	347441	16838.1	3272.25	2812.61	1659.8	1343.8	9501.87	6604.16	6230.53	8.08296	6.94343	5.56305	5.21795	6.12727	6.57758	8.37541	4.09092	21.3121	18.4197	19.4101	21.1499
NM_001163472.1	NP_001156944.1	Cyp2d22	9002.98	5518.35	8424.51	TRUE	FALSE	28591.6	52751.7	25762.1	6777.81	3732.48	3419.77	229923	188324	137422	4.07161	4.92911	2.73565	3.32895	1.06069	0.499393	1.06565	0.798143	23.4522	22.7529	21.9695	20.5618
NM_001163478.1	NP_001156950.1	Rabggtb	295.037	250.246	632.6	TRUE	FALSE	24976.4	93928.2	20123.7	7348.12	18059.5	20804.4	61836.3	50162.5	33172.8	97.4921	87.5237	81.9687	71.1882	62.5882	63.6802	97.703	33.8787	100.646	71.3692	73.6884	77.0773
NM_001163481.1	NP_001156953.1	Fkbp10	NA	5267.13	NA	FALSE	FALSE	2180.78	5268.04	1462.9	116.289	36.5648	276.185	834.174	5186.53	883.409	0	0	0	0	0	0	0.0220783	0	0	0	0	0
NM_001163486.1	NP_001156958.1	Hsd17b13	105586	40746.1	50779.7	TRUE	FALSE	4.17302e+07	5.65274e+07	3.0404e+07	3.97398e+06	4.31161e+06	4.55995e+06	2.961e+07	2.67062e+07	2.2075e+07	465.311	374.552	418.312	326.961	100.096	109.114	164.797	65.1101	732.818	502.009	456.467	469.679
NM_001163525.2	NP_001156997.1	S100a14	502.677	715.751	1676.81	TRUE	FALSE	23733.4	35675.3	1990.58	32237.1	56878.2	32000.1	60978.5	97813.9	29867.7	60.2116	46.0195	48.4723	44.5294	51.949	51.4969	70.6122	26.8158	43.2042	36.6911	33.1726	36.0462
NM_001163538.1	NP_001157010.1	Pgam5	24025.2	7313.47	22591.2	TRUE	FALSE	373960	676264	108714	63385.2	113601	130982	244798	305921	274518	14.4476	15.9548	27.4774	12.1346	19.0671	10.5439	16.8847	4.96357	12.5677	2.09511e-07	11.9329	13.7944
NM_001163564.1	NP_001157036.1	Naf1	2549.99	3944.48	780.792	TRUE	FALSE	9470.93	13338	3710.56	8484.32	8552.28	7461.68	792.65	294.712	406.512	4.94883	3.93835	2.46446	2.97176	2.15955	1.93271	2.7593	1.31992	0.731028	1.04425	0.140091	0.506542
NM_001163571.1	NP_001157043.1	Senp3	2551.03	675.034	778.516	TRUE	FALSE	60231.2	98777.9	20174.3	11950.4	15848.5	11670.5	26973	38081.6	14323.4	27.6558	24.6619	21.1058	22.6451	17.642	18.1763	23.5601	9.63065	37.6157	21.3287	37.0524	32.5343
NM_001163576.1	NP_001157048.1	Parp10	428.431	176.158	344.175	TRUE	FALSE	2279.48	5829.52	2262.06	725.503	1461.96	1173.6	21607.3	7187.88	1538.23	7.79572	6.89335	5.92705	4.78973	6.84047	5.61562	8.08839	4.32629	22.4723	18.0359	21.5245	20.2813
NM_001163622.1	NP_001157094.1	Prepl	3115.44	3589.01	3257.88	TRUE	FALSE	20294	38999.7	13401.9	19671.7	15153	11766.4	43935.6	28063.3	20932.6	6.88682	7.03333	6.17951	5.41277	4.15779	4.28836	6.19427	2.98261	10.1149	8.03918	9.27732	7.74403
NM_001163640.1	NP_001157112.1	Chn2	472.528	241.6	712.768	TRUE	FALSE	8312.44	18632.1	4127.25	2988.78	1541.87	1554.38	14327.7	19753.5	9033.5	19.6621	18.407	16.845	13.7237	7.58131	8.30697	10.7443	4.79187	24.0785	18.8971	20.7266	19.5129
NM_001163642.1	NP_001157114.1	Setdb1	146.442	112.871	163.035	TRUE	FALSE	1368.69	3619.05	899.776	1840.8	1322.58	994.941	2627.06	2308.38	706.842	11.7205	10.1837	8.63608	8.36016	14.0378	10.7812	17.8601	7.66542	16.0263	11.7347	14.2363	12.2686
NM_001163661.1	NP_001157133.1	Telo2	1423.21	463.068	817.918	TRUE	FALSE	8370.74	12908.9	5910.72	3399.5	2617.06	1938.95	3825.52	6411.18	1924.92	7.95395	6.2291	4.95836	5.5708	6.59987	5.80387	7.15354	3.85456	5.39338	4.66118	4.69321	4.48856
NM_001163663.1	NP_001157135.1	Rab6a	1231.32	606.84	1259.39	TRUE	FALSE	5190.75	16153.1	5051.74	5386.38	3466.04	3337.92	66366.9	62299.8	5467.65	10.7	5.44678	7.01731	2.68822	5.84251	7.72079	6.54667	5.37998	55.7397	32.3293	46.9079	40.5297
NM_001163672.1	NP_001157144.1	Mapk9	10200.1	5175.13	7099.38	TRUE	FALSE	98861.2	138010	46999.8	41158.7	36894.9	39410.6	133752	236288	80494.2	11.255	10.1751	9.25298	7.34958	7.7672	7.4694	8.68289	5.71553	18.7485	13.7233	21.9585	18.9323
NM_001163689.1	NP_001157161.1	Pnpla2	3337.39	2702.33	3004.43	FALSE	FALSE	8931.53	16746.6	3199.62	11585.7	6403.21	7087.6	45513.8	38630.9	27307.4	2.66946	3.27846	2.24169	2.68297	2.81593	2.63668	4.26478	2.00851	14.291	9.75845	12.6912	13.0292
NM_001163746.1	NP_001157218.1	Pgm3	43754.2	23466.1	28072.9	TRUE	FALSE	442987	680935	334494	261178	172217	162781	544874	360151	247887	12.9888	11.6981	9.43684	8.24564	8.33646	7.47677	10.9285	4.92197	15.1896	10.6728	12.5233	13.1502
NM_001163747.1	NP_001157219.1	Tmem192	2058.04	527.963	1081.5	TRUE	FALSE	13059.9	32880.4	8807.39	2232.64	884.275	13792.1	12992.4	30066.2	4814.97	8.34064	5.42043	6.14655	6.55841	3.48159	5.38433	5.65981	2.54224	15.9929	8.53247	13.7659	10.6564
NM_001163748.1	NP_001157220.1	Pde9a	62.3946	124.137	255.464	TRUE	FALSE	608.335	1784.63	839.682	2850.72	1768.28	1136.89	28358.9	28372.3	14434.7	16.4146	14.9179	12.2578	11.6009	14.1155	15.1096	22.0934	9.24288	122.289	94.8964	101.675	83.7404
NM_001163761.1	NP_001157233.1	6430548M08Rik	2767.35	927.7	748.867	TRUE	FALSE	15649.9	29342.1	12423.6	1369.09	1571.25	1450.65	2010.88	2922.03	1041.93	7.06771	6.42295	5.40709	4.70524	1.53047	1.7313	1.652	0.9501	2.71591	2.42774	2.93882	2.65523
NM_001163816.1	NP_001157288.1	Vav1	464.422	166.149	236.447	TRUE	FALSE	175.33	277.092	57.4233	310.761	160.954	113.238	1180.3	1584.38	652.873	0.746259	0.314472	0.218995	0.27069	1.15669	1.60893	1.19447	0.576636	5.89982	4.19178	5.77595	4.29321
NM_001163853.1	NP_001157325.1	Tbc1d24	6622.68	2354.79	3169.16	TRUE	FALSE	58718.8	97855	34634.3	26598.2	27187.2	23228.1	179555	158964	94207.5	10.9251	9.61476	8.22599	8.18206	11.4036	11.1891	14.2004	6.78859	60.2994	39.8182	47.3023	42.3445
NM_001164072.1	NP_001157544.1	Tank	165.824	88.9269	75.0223	TRUE	FALSE	4892.82	7388.71	1323.15	1068.27	1134.43	1897	2785.97	3039.25	1543.41	33.5904	29.5176	29.4945	20.9769	14.5951	14.067	19.5145	9.73784	42.5734	30.8233	35.4197	34.279
NM_001164080.1	NP_001157552.1	Timeless	1008.56	1399.56	1073.53	TRUE	FALSE	2537.18	4741.08	1951.53	15390.1	9412.2	8719.78	55.6984	394.129	92.9039	2.57974	2.45467	2.76837	2.37242	7.80973	7.75468	9.7075	4.60272	0.0842201	0.0831979	0.0889919	0.280392
NM_001164086.1	NP_001157558.1	Homer2	3407.26	2038.63	1900.68	TRUE	FALSE	18016.3	32175.8	9800.2	9435.59	33971.9	8123.72	25215.1	26080.1	12622.8	7.19885	6.2154	4.60085	4.36188	5.62436	5.28596	6.7613	3.54403	14.5217	12.5734	10.7983	12.5268
NM_001164101.2	NP_001157573.1	Add3	30.3499	36.8941	78.8399	TRUE	FALSE	152.127	289.083	48.5379	55.9482	109.829	99.5314	259.524	317.013	88.8205	4.08972	6.8446	4.46914	5.70608	3.30777	2.46169	2.83731	1.09177	4.95326	2.41584	2.77035	2.71397
NM_001164156.1	NP_001157628.1	Mcrs1	67.2542	188.545	65.9442	TRUE	FALSE	1657.83	6215.03	1802.29	6605.24	6719.62	5635.11	5681.25	5294.99	3969.74	33.6777	29.508	24.5801	26.8749	35.3359	34.3454	52.266	18.4283	91.2502	66.5824	76.9318	62.9504
NM_001164192.1	NP_001157664.1	Mtm1	1885.27	1304.67	2132.18	TRUE	FALSE	52560.4	95992.3	33156.5	19271.3	19397.6	15176.4	115485	92925.2	46182.7	32.7809	27.9229	27.8362	20.9636	14.8194	13.8288	21.4496	8.24187	49.7469	40.1566	46.2742	41.1865
NM_001164204.1	NP_001157676.1	Tsen34	2751.18	1211.81	952.894	TRUE	FALSE	117341	209938	57876.2	63082.3	55202.6	44988	50105.2	59816.1	8865.18	52.3867	41.5338	41.358	43.8306	44.2395	46.949	69.6516	27.718	65.0106	50.8326	49.4622	40.5306
NM_001164217.2	NP_001157689.1	Romo1	607.287	379.084	444.171	TRUE	FALSE	65070.5	169530	54450.3	24339.2	52085.9	38707.7	80514	133710	41004.6	131.352	117.366	99.725	96.8737	95.458	97.3237	147.069	67.5253	270.903	153.165	137.157	203.952
NM_001164222.1	NP_001157694.1	Col4a3bp	6009.75	3928.06	6028.98	TRUE	FALSE	65093.4	121662	33279.2	74972.4	48306.4	54512.8	247251	266729	181965	13.5602	11.4822	10.2502	8.35798	16.2299	14.9248	17.8352	9.48351	48.1263	33.2265	37.947	37.3038
NM_001164253.1	NP_001157725.1	Tpm1	30668.5	9865.3	23465.9	TRUE	FALSE	3.95477e+06	5.2576e+06	1.73463e+06	1.66026e+06	2.75151e+06	3.04227e+06	8.86733e+06	8.7746e+06	9.38975e+06	157.063	118.718	133.169	124.994	237.782	293.644	393.949	147.328	573.277	365.366	299.675	409.747
NM_001164272.1	NP_001157744.1	Cpsf7	8731.7	11736.4	5958.94	TRUE	FALSE	33031.5	61644.6	29919	118619	107006	56585	79498.2	114796	84998.8	5.08577	4.64587	3.85751	3.36149	9.3771	7.41551	12.4888	4.69145	16.5859	12.633	15.1109	17.922
NM_001164314.1	NP_001157786.1	Wars	56459.2	40636.4	59364.2	FALSE	FALSE	2.88932e+06	3.84696e+06	1.99912e+06	1.82675e+06	1.75353e+06	1.97182e+06	3.43496e+06	3.51056e+06	3.05233e+06	58.58	54.2528	48.4283	44.7516	43.3327	48.3215	65.2613	27.1074	69.0361	54.8407	53.0809	56.1038
NM_001164325.1	NP_001157797.1	Trpm7	24.5282	6.16083	6.34776	TRUE	FALSE	412.716	1137.5	232.436	88.6698	167.307	76.0235	88.8743	561.778	170.959	21.833	17.4834	16.2166	13.4744	16.7439	17.0827	23.8124	10.7309	32.1331	24.2426	28.2951	25.6944
NM_001164357.1	NP_001157829.1	Slc25a25	1313.14	389.073	750.511	TRUE	FALSE	10439.9	17497.5	2920.18	836.984	2268.87	7608.39	8938.56	74553.7	3032.49	9.94041	8.92989	6.98328	7.16444	5.90637	5.75846	6.58011	3.75738	13.7269	12.2468	11.5912	9.87679
NM_001164361.1	NP_001157833.1	Plekha8	364.117	74.372	111.879	TRUE	FALSE	4723.37	12591.5	2542.41	3330.57	119.423	579.839	6513.92	1349.91	3857.37	16.9341	13.7455	12.2811	10.3776	8.46923	7.22272	10.5218	5.39502	43.2719	34.7779	33.1736	34.1834
NM_001164369.1	NP_001157841.1	Bcas1	5171.97	5029.99	12772.9	TRUE	FALSE	100.043	307.307	258.487	5630.21	4825.97	5284.62	176204	208511	159175	0.0368584	0.195551	0.0193432	0	1.15521	0.930538	2.45349	0.856792	15.8423	13.1391	12.8532	14.9452
NM_001164412.1	NP_001157884.1	Cnot4	1673.47	836.752	208.643	TRUE	TRUE	6481.22	4307.14	1825	1829.78	2967.38	1521.71	4480.89	192.165	1363.58	3.58533	2.79822	1.97238	1.94986	2.48505	2.28736	3.24821	1.74198	6.82771	6.84258	6.26721	5.51426
NM_001164483.1	NP_001157955.1	Synj1	1467.06	835.682	1506.19	TRUE	FALSE	2525.9	4953.61	1732.07	1626.96	1249.15	1087.51	10280.4	10674	4141.99	2.3662	2.232	1.31605	1.56111	1.54969	1.48605	1.95835	0.985408	7.27483	6.65056	6.65345	6.21618
NM_001164499.1	NP_001157971.1	Papd5	180.981	278.657	79.3352	TRUE	FALSE	2500.13	3620.53	1173.26	2774.82	3160.24	1322.88	3706.01	2527.75	963.81	15.5984	14.1914	13.4568	10.9955	9.15152	8.33266	12.4367	5.44906	38.1683	27.4637	32.4189	31.3232
NM_001164525.1	NP_001157997.1	Tstd1	139.745	517.296	762.999	TRUE	FALSE	23869.3	299804	31043	272653	148646	167435	1.3861e+06	1.13411e+06	1.35588e+06	299.653	218.277	226.142	183.471	333.418	359.32	512.106	187.303	2788.11	1767.61	1494.36	1625.01
NM_001164531.1	NP_001158003.1	Zfyve27	208.579	41.5057	393.052	TRUE	FALSE	1361.27	5920.52	282.647	47.2332	238.88	996.242	4946.67	5614.34	851.908	8.09241	7.36282	5.86064	5.78168	6.19632	5.37297	8.03984	3.32033	14.7541	11.0293	12.1966	10.542
NM_001164598.1	NP_001158070.1	Irf2bp2	2006.39	2168.17	630.138	TRUE	TRUE	92555	154546	45353	183982	149565	180443	75990.5	71377.3	31660	57.1845	45.6546	46.6156	41.472	82.031	84.0396	121.383	48.5138	132.708	85.4391	103.797	98.5209
NM_001164608.1	NP_001158080.1	Maf1	65.2571	92.0015	27.1343	TRUE	FALSE	2512.27	10582.9	696.365	7541.11	6377.41	5476.41	22921.1	651.446	5442.19	48.4616	41.4581	35.9325	35.6728	69.702	68.9393	101.954	40.4673	269.421	185.257	203.872	197.363
NM_001164610.1	NP_001158082.1	Smpd4	19783.8	14072.9	29817.4	TRUE	FALSE	73303.3	205676	70035.3	88591.2	62042.4	55098	123013	100425	54892.2	5.04132	5.19255	3.41449	3.84665	5.26704	4.43396	6.25943	3.31407	3.22961	2.41298	4.31022	2.86431
NM_001164655.1	NP_001158127.1	9530053A07Rik	19431.1	29923.2	32604.8	TRUE	FALSE	5577.9	8050.75	1702.04	6659.49	7865.65	5753.06	108165	117224	70844.9	0.393394	0.350783	0.0925152	0.176221	0.229176	0.243662	0.216302	0.199096	3.68834	2.80156	3.23582	2.71106
NM_001164659.1	NP_001158131.1	Trank1	64228.9	901.609	8356.97	TRUE	FALSE	4692.45	1367.13	257.035	27.0724	33.9997	10.4301	3742.63	910.042	22.4512	0.0297612	0.0616781	0.0217447	0.00391904	0.00953204	0	0.0479542	0	0.109394	0.108403	0.176786	0.0239793
NM_001164662.1	NP_001158134.1	Cyfip1	1110.63	712.564	1222.87	TRUE	FALSE	2399.58	3965.13	1868.78	1556.38	1899.94	815.921	6667.13	10031.6	3845.93	3.0999	3.18672	2.36665	1.54786	2.47043	1.81234	2.37232	1.2783	6.74117	4.41099	6.88639	4.39475
NM_001164704.1	NP_001158176.1	Renbp	3907.6	16796.7	54128.9	FALSE	FALSE	17645.1	15115.6	2715.35	3281.81	2264.12	1548.64	16363.8	8898.4	7178.73	4.31695	4.04114	3.70958	1.69991	0.218132	0.104922	0.0511023	0.176934	0	0	0.164393	0
NM_001164729.1	NP_001158201.1	Tomm6	107125	45711.4	137293	TRUE	FALSE	1.42462e+06	1.62739e+06	395320	213448	277367	281504	1.21783e+06	1.71204e+06	2.98548e+06	14.9427	12.7611	11.1263	13.5238	5.85099	5.22718	11.071	4.84914	21.9214	13.7332	8.79962	10.1021
NM_001164791.1	NP_001158263.1	Zak	2713.75	1549.49	2135.16	TRUE	FALSE	12759	22940.9	7443.25	10855.2	10327	6380.01	2582.64	4787.03	1342.51	6.18725	5.19501	4.29382	3.6224	6.50083	5.7827	7.18693	4.41866	1.75366	1.21229	1.20688	0.932878
NM_001164804.1	NP_001158276.1	Coro2a	18791.9	13804.4	18648.4	TRUE	FALSE	977121	1.06103e+06	454013	436758	592555	564027	4.67112e+06	3.86851e+06	2.61629e+06	58.7864	46.1338	50.0191	41.5637	40.1249	41.6193	59.3949	25.1136	283.046	183.523	186.042	184.521
NM_001164819.1	NP_001158291.1	Slc52a3	668.376	54.8856	45.4775	TRUE	FALSE	5191.85	13246	1985.42	144.725	1076.25	48.5308	686.773	1130.39	524.348	10.534	7.99634	6.40214	7.55207	2.86103	2.50158	2.78757	2.18262	15.724	11.5531	15.9375	15.071
NM_001164838.1	NP_001158310.1	Lrrfip2	7329.53	5512.07	5381.19	TRUE	FALSE	140233	348317	78718.7	153522	96417.2	114081	550925	294002	169980	25.6396	19.5682	18.7159	17.1722	21.7815	20.5193	28.0947	12.3025	72.0599	51.4081	45.0634	58.2944
NM_001166370.1	NP_001159842.1	Trmt112	115548	54993.7	56957.3	TRUE	FALSE	1.35051e+06	1.47643e+06	406310	925633	626451	721873	995291	846655	867527	12.0142	12.4398	7.12995	6.85024	13.4394	15.4368	16.4487	7.30169	16.0291	14.8229	15.3316	15.2743
NM_001166411.2	NP_001159883.1	Rbm3	12817.7	6559.25	17368.9	TRUE	FALSE	6.61279e+06	8.01918e+06	3.3857e+06	4.13111e+06	5.64102e+06	6.44092e+06	7.00195e+06	6.83013e+06	3.20324e+06	588.441	421.287	550.719	410.626	759.713	920.985	1328.22	453.135	470.64	343.909	343.77	320.394
NM_001166454.2	NP_001159926.1	Pls3	70193	27441.7	442082	FALSE	FALSE	741960	1.03054e+06	389692	254087	220163	260490	528819	466031	419320	12.8568	12.3186	8.99663	9.10088	7.95248	9.57733	10.6454	5.39185	2.42667	1.15868	0.980256	0.715733
NM_001166501.1	NP_001159973.1	Dennd1b	314.14	154.572	281.313	TRUE	FALSE	2758.49	4993.62	1456.45	1314.57	609.919	627.512	9170.45	12754.6	2843.65	11.5192	9.38356	8.25127	6.5797	5.29088	4.94617	6.52699	3.34612	39.1626	29.9622	31.766	33.4762
NM_001166506.1	NP_001159978.1	Sec14l1	1599.56	741.711	1813.16	TRUE	FALSE	8484.33	14846.7	7372.95	5139.39	4654.7	3848.61	57177.1	48347.4	31063.9	6.92344	6.19271	4.93606	4.97492	7.17926	5.01411	8.08894	4.34114	32.5073	23.1785	25.8898	24.4364
NM_001166537.1	NP_001160009.1	Hmga1	10068.9	18783	78179.1	TRUE	TRUE	213124	347616	171829	17429.4	500255	442115	165120	698953	411644	23.819	25.3557	23.4089	15.5734	19.5183	16.682	33.5409	13.5807	5.37821	4.46697	5.23015	5.30113
NM_001166635.1	NP_001160107.1	Mid1ip1	608.96	229.326	165.277	TRUE	FALSE	38361.5	62594.6	29507.7	17092	10892.5	10026.2	7245.09	25132.8	11882.3	80.3943	62.3778	63.6246	55.2861	46.7418	50.8386	75.7574	27.8474	102.041	68.8506	73.8751	70.015
NM_001166649.1	NP_001160121.1	Zfp280c	155.699	150.479	31.8389	TRUE	FALSE	281.298	716.644	83.3738	213.295	342.638	451.885	110.387	47870.6	18.2297	2.47361	2.13746	1.56455	1.46759	2.50342	1.68629	2.7539	2.07793	4.04365	3.17631	3.81636	2.95379
NM_001166670.1	NP_001160142.1	Gemin5	5648.56	3234.28	6502.92	TRUE	FALSE	52789.5	92737.1	38328.2	19340.8	19583.1	12570	17268	22887	7537.63	12.4959	10.1052	8.69231	8.21817	5.68257	6.0174	6.88137	3.8457	2.6451	1.81753	2.62459	3.53328
NM_001167680.1	NP_001161152.1	Rhbdf2	1017.19	527.615	662.862	TRUE	FALSE	4699.91	10884.7	2254.18	1495.37	2533.97	1123.22	9006.35	6733.65	3768.19	5.63635	5.4057	3.60016	4.03448	3.37007	3.31387	4.19544	1.61877	13.4754	10.2433	9.91715	9.9795
NM_001167736.1	NP_001161208.1	Chchd6	16472	10276.3	91682.9	TRUE	TRUE	299764	564620	315169	53779.8	55858.5	61652.9	123749	146403	100504	22.8617	20.4481	20.2301	17.2628	6.68112	4.52313	10.0078	4.7489	0.941686	1.91031	0.765438	2.76685
NM_001167763.1	NP_001161235.1	Ift122	207.454	191.569	620.161	TRUE	FALSE	991.454	4945.84	268.151	160.781	292.937	141.689	455.698	1745.07	472.441	5.87694	4.84898	4.71128	3.41276	1.34189	0.975403	1.02509	0.533596	1.35823	0.667005	0.848005	1.07471
NM_001167784.1	NP_001161256.1	Tcirg1	13265	2649.95	2907.76	TRUE	FALSE	158402	240731	107908	26013.6	26413.6	25849.8	91590.1	84396.1	59761.8	14.6556	12.3947	11.5201	11.1715	10.4954	9.28776	13.1467	5.30174	32.3791	25.9472	28.256	22.3966
NM_001167790.1	NP_001161262.1	Defa17	69846.4	16457.7	226937	TRUE	TRUE	2.1426e+08	1.43118e+08	8.59446e+07	1.15958e+08	1.67957e+08	2.73113e+08	3.22459e+08	3.89678e+08	1.65271e+08	2615.55	1780.73	2412.56	1756.68	9085.68	11864.4	18927.4	4963.07	1824.89	1341.69	1290.29	1252.99
NM_001167799.1	NP_001161271.1	Stx5a	7553.62	3481.61	5026.64	TRUE	FALSE	117387	275826	61435.2	108264	110186	128289	547440	530175	327621	18.9837	15.0712	16.0398	14.231	32.4774	31.372	46.1253	16.5732	115.518	82.8088	99.7643	90.0842
NM_001167829.1	NP_001161301.1	Fam45a	5296.39	3717.53	5222.9	TRUE	FALSE	84813.9	114007	48625.6	35426	27896.3	23570.2	114958	107117	42103.6	20.1296	15.614	16.4341	12.2211	7.47208	8.20613	9.57035	4.63243	19.1067	16.9255	22.448	20.1169
NM_001168304.1	NP_001161776.1	Cdk19	13.0835	31.4521	14.1551	TRUE	FALSE	64.9522	464.061	12.6488	114.139	150.767	91.9964	66.1183	65.5815	44.64	7.32211	5.55138	4.48971	4.40289	3.7314	3.8166	4.35787	2.84682	4.50235	3.45862	3.82007	4.81066
NM_001168321.1	NP_001161793.1	Bcor	96.8471	232.533	21.2225	TRUE	TRUE	118.896	275.115	344.491	667.543	474.178	73.684	34.0397	74.0071	15.8208	3.25477	3.13157	1.96797	2.03383	2.07251	2.00692	2.56838	1.33117	1.91907	1.1099	1.45553	1.78606
NM_001168333.1	NP_001161805.1	Tinagl1	150107	179262	618201	FALSE	FALSE	1.96939e+06	2.57232e+06	1.3671e+06	363048	166726	198578	826761	966214	835392	15.6674	14.4774	10.5577	10.4454	0.949487	2.12787	1.08443	1.08555	1.34435	1.43657	1.69005	0.838031
NM_001168470.1	NP_001161942.1	Emc6	4645.7	3473.7	3424.91	TRUE	FALSE	171628	215029	277094	117300	122294	83195.7	135698	175844	138714	57.5563	48.0289	42.0632	40.8601	34.4868	32.5064	41.2021	22.3226	51.182	40.6291	39.4343	42.3038
NM_001168472.1	NP_001161944.1	Dynll2	1.29042e+06	874916	647759	TRUE	FALSE	1.71976e+07	1.91257e+07	1.11654e+07	6.60171e+06	7.8341e+06	6.30541e+06	1.72062e+07	1.70561e+07	2.00532e+07	13.8985	14.236	11.7068	11.2844	7.99184	7.37621	10.2142	5.83608	41.4479	26.6495	25.003	26.4762
NM_001168507.1	NP_001161979.1	Tmem11	66974.6	30799.8	80794.5	TRUE	FALSE	1.10297e+06	2.30498e+06	695082	565517	568951	571657	3.42351e+06	2.80083e+06	916017	20.9106	18.4307	14.8839	13.2747	21.8492	15.9589	26.0275	11.6095	44.8478	32.3651	29.7315	32.8533
NM_001170341.1	NP_001163812.1	Mlf2	1246.03	775.388	824.848	TRUE	FALSE	134317	191636	120322	83328.1	36765.9	41746.1	113366	181427	222861	146.029	109.436	116.802	95.1395	62.8469	68.1737	93.9941	40.2435	300.787	199.641	183.29	199.282
NM_001170489.1	NP_001163960.1	Aplf	851.801	1584.84	474.791	TRUE	FALSE	4982.89	10244.5	4602.74	13121.9	11313.7	4689.14	6608.64	4767.61	1459.69	8.32323	7.51615	6.05668	5.2251	6.10813	6.15755	9.84897	4.30773	10.5917	9.54566	11.0556	7.92891
NM_001170540.1	NP_001164011.1	Btf3	841.904	763.217	605.32	TRUE	FALSE	765448	793600	685321	848443	1.13225e+06	728080	1.05083e+06	822288	621578	1038.87	768.859	993.645	774.257	1032.81	1275.21	1949.19	607.688	1880.5	1261.49	1128.58	1258.32
NM_001170556.1	NP_001164027.1	Prkag2	3864.04	1443.36	1541.15	TRUE	FALSE	47715.9	56575.5	74502.6	33885.1	28467.6	18961.3	154247	289248	121048	18.6918	15.1181	13.7773	13.2249	20.022	19.433	27.3373	12.2521	120.956	83.2916	97.3544	102.975
NM_001170786.1	NP_001164257.1	Mthfd1l	30882	21575.2	112832	TRUE	TRUE	454631	720882	287151	227394	239177	192353	421068	429509	292127	19.1802	15.4634	14.0476	11.8396	10.3919	10.6916	14.7622	6.29719	4.23437	2.18187	3.65284	3.7692
NM_001170848.1	NP_001164319.1	Luc7l2	73539.1	43338.9	40213.4	TRUE	FALSE	1.06009e+06	1.64394e+06	589903	835925	889392	1.16427e+06	1.76982e+06	1.76701e+06	1.69815e+06	17.7862	16.1383	12.8764	13.0248	22.8045	19.9049	29.3291	12.7272	58.5746	38.7793	40.6805	45.7518
NM_001170855.1	NP_001164326.1	Trim36	4141.53	1512.95	2872.84	TRUE	FALSE	7596.41	21912.4	6381.18	2673.1	1747.47	988.803	24854.1	15545.7	8237.77	2.63923	2.20479	1.96477	1.44476	1.78514	0.84082	1.14327	1.075	5.87686	3.96554	5.01405	6.27121
NM_001170907.1	NP_001164378.1	Trip4	761.109	335.248	358.697	TRUE	FALSE	9695.38	16146.3	8143.96	3017.28	2850.94	4467.02	9325.31	22182	9783.44	19.1304	12.749	12.728	11.0539	9.88996	9.25049	12.9734	6.39183	35.7492	24.1348	37.0123	29.5565
NM_001170982.1	NP_001164453.1	Hnrnpc	349.289	361.881	396.083	TRUE	FALSE	13667.2	33498.7	8519.91	22725	15250.6	19667.9	35587.2	20713.2	19928.8	40.5073	41.0158	37.8408	31.6427	53.6233	55.0946	81.0113	36.3351	65.6661	48.8449	53.9173	59.4241
NM_001171000.2	NP_001164471.2	Ahcyl2	86636.7	78476.3	101025	TRUE	FALSE	2.07596e+06	3.05581e+06	1.9998e+06	1.1592e+06	1.28342e+06	1.05827e+06	5.53805e+06	4.88285e+06	3.73042e+06	34.8827	24.2319	25.6763	20.4864	14.7698	14.7729	23.9649	12.1497	60.3946	49.0148	34.5835	47.67
NM_001171026.1	NP_001164497.1	Os9	2460.49	851.338	1248.31	FALSE	FALSE	144760	244643	112854	30245.9	27551.2	20794	168255	258970	120659	74.2643	60.696	57.0827	55.6025	32.6771	32.0534	49.3508	22.6887	203.782	126.831	104.89	137.26
NM_001171036.1	NP_001164507.1	Tmbim6	1072.54	808.545	1580.11	TRUE	FALSE	415176	1.06449e+06	318825	600656	362396	246744	2.54414e+06	5.54187e+06	4.48202e+06	454.639	341.921	412.042	364.999	437.696	490.972	761.165	270.178	4022.59	2434.5	2514.41	2398.97
NM_001171147.1	NP_001164618.1	Yap1	8105.27	8079.33	1953.24	TRUE	TRUE	87530	149578	28419.5	124067	121017	63730.9	45976.3	59570.9	53900	13.6862	11.6246	8.82721	10.0831	12.5994	12.7457	18.9857	9.56351	30.3014	24.3279	27.4012	27.7758
NM_001171582.1	NP_001165053.1	Mars	52873.4	48290.2	86059.1	TRUE	FALSE	1.79298e+06	2.50412e+06	1.37289e+06	1.03187e+06	953349	1.1624e+06	2.24964e+06	2.36297e+06	1.10087e+06	41.6896	33.4779	33.182	34.355	20.822	21.9438	30.0436	13.2986	29.8197	22.9573	24.2219	23.4547
NM_001172062.1	NP_001165533.1	Lman1	64202.6	33002.9	58115.4	TRUE	FALSE	3.74163e+06	5.02135e+06	2.53198e+06	1.64698e+06	1.5577e+06	1.43428e+06	7.88704e+06	6.52607e+06	4.62318e+06	76.1739	59.8798	54.8452	49.8835	44.1109	49.1775	60.0388	26.5102	135.465	102.688	91.6526	112.501
NM_001172097.1	NP_001165568.1	Cacul1	358.354	154.291	79.0859	TRUE	FALSE	8115.34	8842.39	2879.82	5047.45	1022.37	2436.3	2951.45	6805.15	1901.07	25.5094	21.929	19.8868	17.4116	15.367	16.2376	22.104	9.7643	45.0701	31.2615	40.086	34.9103
NM_001172098.1	NP_001165569.1	Strn3	4845.46	1929.46	2830.78	FALSE	FALSE	134496	228315	100137	41924.2	42165	75389.7	138105	134353	67650.1	34.626	29.7928	25.9818	23.2787	25.8792	24.6619	35.078	16.2857	52.8108	42.3072	42.0523	44.1011
NM_001172107.1	NP_001165578.1	Gramd1c	438.036	166.614	508.447	TRUE	FALSE	2530.95	6182.12	983.339	762.465	401.459	966.945	13609.6	15477	12214.1	7.41882	6.43798	5.24066	4.12653	4.73271	4.06407	5.61779	3.09809	34.3229	23.6145	27.2375	25.9958
NM_001172114.1	NP_001165585.1	Traf7	32.7359	6.34592	18.2555	TRUE	FALSE	1279.39	1703.12	93.9114	292.806	107.354	100.171	695.21	914.928	458.065	47.8811	39.9919	38.2127	33.3122	20.501	22.458	31.9156	13.4362	48.9737	31.7189	38.9933	33.9065
NM_001172146.1	NP_001165617.1	Aimp2	68567.4	30888.7	64023.8	FALSE	FALSE	2.01248e+06	2.95061e+06	1.63276e+06	1.21298e+06	820932	738531	2.74915e+06	2.254e+06	1.59273e+06	31.3333	32.575	28.8634	24.2213	26.608	27.4458	39.2237	15.9266	45.9871	33.0176	30.7221	32.641
NM_001173506.1	NP_001166977.1	Map1a	1279.22	645.955	367.68	TRUE	FALSE	128.131	218.895	30.5861	23.012	21.7171	26.499	156.443	69.3427	44.1084	0.105673	0.112236	0.0951998	0.0649456	0.0447263	0.0330218	0.0417799	0.0319267	0.174412	0.205289	0.213007	0.150861
NM_001177482.1	NP_001170953.1	Gm14851	49205.5	30274	106738	TRUE	FALSE	108053	149723	60593.5	1.48613e+06	1.27077e+06	30802.4	1.1007e+06	1.64024e+06	16888.7	2.4842	3.91874	1.96763	0.796784	48.579	40.5361	42.4211	21.6841	13.1462	12.4081	4.56843	8.44576
NM_001177487.1	NP_001170958.1	Gm15292	6379.7	1525.71	6372.38	TRUE	FALSE	304301	750509	196085	957401	841438	910734	1.05898e+06	367070	231507	52.1127	50.8136	53.901	28.9604	524.414	661.692	811.759	286.383	94.4565	59.7435	55.3952	55.6113
NM_001177572.1	NP_001171043.1	Slc25a13	37952	19828.1	30804.7	TRUE	FALSE	1.14083e+06	1.86613e+06	773369	410641	364944	301991	1.3749e+06	998986	900390	37.5393	29.7174	30.4105	22.4164	17.88	18.9625	25.5162	11.7313	41.2042	28.2293	35.915	33.6202
NM_001177603.1	NP_001171074.1	0610010K14Rik	10533.9	14596.2	9925.05	TRUE	FALSE	15031.2	56320.5	31163.3	151420	75146.8	42666.1	69791.8	86221.5	38175.7	3.26531	2.8742	2.86846	3.04762	4.61666	5.81855	8.2788	4.21415	9.80669	6.31144	6.0748	6.02406
NM_001177631.1	NP_001171102.1	Etl4	10458.7	11162.6	8014.11	TRUE	FALSE	29682.1	58052.3	15603.2	29947.2	27086.4	25703.9	41657.6	39733.2	24466	3.88169	3.33847	2.46806	1.91796	2.58166	2.51379	2.5928	1.60174	5.89859	4.43158	4.08097	4.28134
NM_001177658.1	NP_001171129.1	Mrpl15	25444.3	16051.8	34254.9	TRUE	FALSE	651063	1.06652e+06	346808	384253	320093	304920	880984	1.1603e+06	603894	29.5378	26.2808	24.9304	21.7385	19.8803	20.0027	26.3843	12.2595	32.5577	24.2818	26.8009	23.862
NM_001177667.1	NP_001171138.1	Sptan1	8.34034	1.92367	4.70795	TRUE	FALSE	7.22347	35.4206	57.3692	19.1147	4.8799	2.5502	41.1642	73.6368	16.2723	8.23909	3.64499	3.43629	2.42454	3.63903	1.28682	9.82642	2.56551	11.477	7.06171	5.15652	12.5845
NM_001177710.1	NP_001171181.1	Arfgap1	5073.93	3204.67	2934.18	TRUE	FALSE	89501.8	120365	43908.3	64058.8	53976.7	57212.4	204807	126656	118351	21.2262	19.9284	15.8223	13.4615	18.2637	17.46	24.9176	10.2752	58.0314	42.8701	43.6621	40.6153
NM_001177752.1	NP_001171223.1	Pfkfb3	852.453	273.061	167.691	TRUE	FALSE	4456.72	5387.91	2291.79	1057.04	947.518	408.127	1692.43	1967.79	1045.8	6.05233	5.47047	3.46356	3.60434	2.9917	2.68288	4.6077	2.37039	11.059	7.64738	10.7493	7.3084
NM_001177759.1	NP_001171230.1	Tnfaip8	7447.23	3102.59	4025.69	TRUE	FALSE	33820.6	65269.3	17304.8	11623.5	3903.05	5069.61	13590.1	12367.3	6578.75	5.85233	4.58558	4.498	3.81922	2.09212	1.50796	1.88188	1.37273	2.75348	2.22735	3.81758	2.40602
NM_001177843.1	NP_001171314.1	Frmd4a	533.214	395.695	555.252	TRUE	FALSE	258.854	130.049	158.521	252.976	662.058	63.5083	180.027	1716.55	173.59	0.609855	0.368036	0.270595	0.216232	0.611087	0.670288	0.69601	0.420071	0.425571	0.272137	0.380906	0.605652
NM_001177849.1	NP_001171320.1	Asph	21641.3	10040.9	18276.4	TRUE	FALSE	452052	835278	305462	220428	153684	172295	552059	418627	426424	26.0897	21.3051	20.4876	15.2351	16.7333	17.6075	23.7538	9.88315	29.7333	23.7091	21.6052	25.8391
NM_001177965.1	NP_001171436.1	Naa10	352.92	88.7249	260.914	TRUE	FALSE	14723.7	23604.6	5090.22	3421.66	7984.83	3897.63	9555.29	12251.2	917.872	48.1543	34.5383	43.2251	40.3155	43.2329	56.5625	91.4688	35.558	42.4905	40.9221	28.1094	30.6752
NM_001185020.1	NP_001171949.1	Wnk1	2842.91	1233.51	1062.37	TRUE	FALSE	14492.3	25896.1	7133.66	6664.29	6977.75	4457.41	8617.61	11592	6559.76	7.20737	5.67912	4.62425	4.44872	5.2976	5.51204	6.68157	3.38514	9.65661	7.94864	7.66505	8.28157
NM_001190258.1	NP_001177187.1	Rps27rt	2544.89	1775.39	2586.72	TRUE	FALSE	7.66506e+06	1.09122e+07	5.26116e+06	4.95538e+06	7.71493e+06	1.81251e+07	1.32987e+07	1.38154e+07	1.52426e+07	3257.96	2509.29	3480.22	2800.46	4377.65	5958.11	9723.57	2770.79	8415.19	5162.41	5120.07	5371.54
NM_001190356.1	NP_001177285.1	Gm4832	NA	NA	NA	TRUE	FALSE	664369	1.68012e+06	187668	201280	832685	179697	1.51052e+06	160572	17712.6	0	0	0	0	0	0	0	0	0	0	0	0
NM_001190357.1	NP_001177286.1	Carkd	25567.9	12567.9	19640.6	TRUE	FALSE	1.17026e+06	1.8229e+06	672694	693590	445221	482799	2.29271e+06	2.15468e+06	1.2922e+06	53.7321	42.4755	49.6203	41.1003	39.3447	41.6918	53.9138	24.7281	135.211	95.9469	82.7098	96.5158
NM_001190409.1	NP_001177338.1	Magt1	14535.1	7415.57	13116.2	TRUE	FALSE	1.32582e+06	1.83148e+06	650888	567303	526436	479573	2.0813e+06	2.47813e+06	2.32228e+06	111.576	85.8115	97.3452	74.6152	66.1065	74.8759	105.401	41.5942	229.346	164.217	171.282	170.176
NM_001190483.2	NP_001177412.1	Pcsk5	811.827	502.359	915.374	TRUE	FALSE	7211.89	17649.7	3181.91	13577.4	9512.81	10607.6	116166	117794	76708.1	11.1434	9.72357	8.1771	7.76301	21.1729	21.0586	29.8275	12.7353	156.385	107.46	108.878	100.428
NM_001190805.1	NP_001177734.1	Dnajb11	29122	19920.2	40406.6	FALSE	FALSE	2.35186e+06	3.22938e+06	1.28936e+06	881289	896475	932268	4.70144e+06	4.88884e+06	5.44237e+06	94.7309	81.8974	79.6516	65.2837	44.8652	45.142	58.0485	29.5715	181.307	117.398	115.327	124.671
NM_001190984.1	NP_001177913.1	Lancl1	24324.7	9381.01	16099.7	TRUE	FALSE	427065	448945	253142	72859.6	82424.6	63430.8	84621.6	90642.7	59863	21.3181	15.6399	15.0177	11.8605	8.4385	7.05229	10.1219	4.61195	6.38281	4.54281	5.30133	3.68681
NM_001190989.1	NP_001177918.1	Ndfip2	94.9459	82.1739	41.6393	TRUE	FALSE	11826	14634.6	2596.98	6342.97	12447.5	6957.12	70030.9	16414.8	12527.9	149.867	121.336	127.951	95.2714	90.5927	98.0994	142.172	51.37	551.736	378.048	411.826	362.719
NM_001191004.1	NP_001177933.1	Lsm6	53193.8	33397.3	51133.7	TRUE	FALSE	256740	592199	242652	327562	484349	196857	430113	668129	382378	7.05877	5.92906	4.73826	4.64825	10.8514	9.06706	11.3748	6.41894	9.70881	8.36143	7.55105	8.46225
NM_001195004.1	NP_001181933.1	Kat7	3771.2	3671.37	2826.84	TRUE	FALSE	38336.7	48214	17410.6	60145.8	43341.9	38475.6	64530	61925.2	31368	12.3685	10.5198	8.81436	8.59305	11.6185	11.9983	17.4831	6.90097	24.2024	17.5549	20.394	20.7287
NM_001195023.1	NP_001181952.1	Nploc4	17748.3	27241.9	23413.8	TRUE	FALSE	138913	496702	133638	205514	210822	110211	785063	449991	433078	11.3024	8.97736	7.58821	7.7668	6.75857	6.71959	9.84383	4.57763	22.909	18.0584	20.854	19.6971
NM_001195244.1	NP_001182173.1	Pet100	6721.96	2844.46	4513.02	TRUE	FALSE	128227	170264	1.35771e+06	37136	39452.4	69858.1	237823	273147	64050.1	38.1493	24.3721	26.3653	23.2895	16.1859	18.1257	21.485	9.57516	57.5151	55.6063	37.4016	31.5042
NM_001195298.1	NP_001182227.1	Kifc1	1442.18	534.982	18585.5	FALSE	FALSE	6632.21	11571	2309.32	3420.22	3973.81	4805.83	2393.81	3688.61	5464.18	5.64839	5.28651	3.69442	4.06932	7.42979	7.42606	10.0175	4.39152	0.694677	0	0	0.0816854
NM_001195529.1	NP_001182458.1	Tpbgl	1751.84	16987.2	7970.38	TRUE	FALSE	3247.33	5636.56	870.144	1161.35	2006.75	1526.46	6137.21	10466.6	5911.28	2.51913	2.25131	0.851779	1.57542	0.107935	0.111688	0.0953625	0.0248946	0.531423	1.20101	0.849331	1.18458
NM_001195538.1	NP_001182467.1	Dclk1	5484.27	7566.5	7493.23	TRUE	FALSE	55.6994	84.9048	269.552	5839.86	4779.85	6352.83	48149.3	92525.1	31666.9	0.0125072	0.0130319	0.0376912	0.0322212	0.776958	0.790273	0.834069	0.538649	7.55168	5.21999	5.59194	7.79996
NM_001195633.1	NP_001182562.1	Epg5	500.645	154.48	234.142	TRUE	FALSE	1607.31	8774.32	2416.7	1667.21	344.818	391.726	2882.44	21219.9	1229.49	5.98077	5.15442	4.53899	4.23604	3.83019	2.81767	3.89602	2.02912	13.6747	11.5054	11.7277	12.9545
NM_001198573.1	NP_001185502.1	Usp40	983.195	296.425	527.224	TRUE	FALSE	12413.6	20224.1	3215.67	3671.65	3454.17	3114.89	18482.5	26408.7	11502.3	15.9494	12.7709	12.4839	9.86703	11.2819	12.0196	14.5887	7.02352	45.3648	34.6299	35.4931	30.8069
NM_001198823.1	NP_001185752.1	App	555.33	503.429	497.292	TRUE	FALSE	75868.4	166738	57694.3	47610.9	51586.8	51210.1	56986.7	59569.4	51340.4	169.116	135.854	137.391	127.486	93.4096	103.763	145.808	61.0414	149.934	105.399	112.294	110.73
NM_001198861.1	NP_001185790.1	Ctbp1	10800.1	5373.71	7014.87	TRUE	FALSE	403269	609490	205919	372385	361702	324697	748230	814351	572557	44.0464	37.2271	37.4522	34.5406	62.8072	68.3036	96.3242	39.3494	137.103	85.8768	99.4701	101.627
NM_001198867.1	NP_001185796.1	Dctn1	43899.9	36918.6	35628.4	TRUE	FALSE	500926	792094	522225	533898	507154	275067	1.27189e+06	1.16882e+06	837661	14.7823	13.1425	11.5287	11.7752	12.3668	12.0213	17.2414	8.37911	44.7835	30.6556	24.5311	31.4962
NM_001198955.1	NP_001185884.1	Gm7694	1966.13	1536.56	902.073	TRUE	FALSE	639.937	1238.56	178.451	586.835	98041.1	673.326	1478.97	4530.08	2584.6	0.354858	0.300595	0.188122	0.398409	0.447488	0.445218	0.724341	0.37599	3.23285	1.75518	2.79922	2.93432
NM_001199044.1	NP_001185973.1	Prrc2a	3768.29	2860.06	1663.17	TRUE	FALSE	22164.7	44402	16200.4	25241.1	13740.8	13433.1	26549.4	17824.8	10275.6	7.44593	6.38098	5.45523	5.11574	6.15875	5.53569	7.58906	4.14874	14.2602	9.2749	11.7974	9.81849
NM_001199118.1	NP_001186047.1	Lpin3	1001.82	318.268	784.25	TRUE	FALSE	9430.92	20713.1	8120.59	4778.27	2465	1873.45	37277.9	32237.2	17479.9	12.9567	9.77878	9.22819	8.27212	9.43116	8.28417	10.9546	5.52669	47.5252	38.2152	41.1127	35.8108
NM_001199188.1	NP_001186117.1	Snx5	7731	3184.33	6737.25	TRUE	FALSE	1.41123e+06	2.14904e+06	946543	491558	607199	506029	1.22683e+06	1.0899e+06	772144	222.634	172.158	194.258	146.923	156.64	180.039	257.844	93.665	192.684	153.347	144.857	140.928
NM_001199274.1	NP_001186203.1	Mat2b	13085.8	11861.3	6417.33	TRUE	FALSE	583564	907194	341427	612925	581551	610220	933317	687529	602867	52.4069	46.9328	42.4795	38.7517	47.0148	53.988	81.3115	30.4306	147.68	100.083	103.078	105.534
NM_001199296.1	NP_001186225.1	Acly	25892.1	16466.3	44273.5	FALSE	FALSE	1.63366e+06	2.28711e+06	1.03182e+06	1.31646e+06	1.14667e+06	1.20571e+06	3.04113e+06	3.61822e+06	2.30066e+06	81.1036	63.7199	62.4821	61.4434	70.99	78.454	109.933	43.5403	89.6449	60.4555	60.7883	63.1132
NM_001199310.1	NP_001186239.1	Lig1	18786.7	23513.5	11915	TRUE	FALSE	99928.1	170686	54477.1	239263	240733	182801	13412.1	8666.92	9505.81	7.07894	6.08173	3.94616	4.72641	10.2068	9.85438	11.3121	5.57028	0.734518	0.804062	1.11696	0.758336
NM_001199338.1	NP_001186267.1	Apoo	33546	25907.3	34842.1	TRUE	FALSE	1.42071e+06	2.24232e+06	1.03912e+06	577735	518314	381213	2.5438e+06	2.15104e+06	1.59929e+06	52.8204	44.6627	40.2671	35.6268	20.8046	19.2672	32.8029	13.8856	77.0296	58.7564	48.3537	56.5171
NM_001199431.1	NP_001186360.2	Dnmt1	23315.3	15323.9	22919.9	TRUE	FALSE	186280	292670	80329.4	270036	213721	244418	29904.8	35299.9	13570.7	8.85546	7.70381	6.97447	8.29743	18.5149	13.4948	18.2326	9.31145	4.78211	0.000158975	1.32079	1.2891
NM_001199902.1	NP_001186831.1	Pfdn4	38765.2	29770.7	68762	TRUE	FALSE	1.92494e+06	2.76257e+06	1.02773e+06	877065	850027	890006	1.85781e+06	2.36415e+06	3.41855e+06	48.3406	52.1227	51.0457	34.1994	28.047	30.4441	43.685	20.4959	39.9108	34.5179	34.2464	30.1464
NM_001200002.1	NP_001186931.1	Tmppe	19680.9	4689.49	6785.87	TRUE	FALSE	62032.3	79834.3	26192.2	14442.3	8468.57	9388	44618.1	50620.4	18720.3	3.7677	3.41348	2.16102	2.3171	2.10923	2.01479	3.06016	1.63991	7.05102	5.63662	6.97967	4.32928
NM_001204875.1	NP_001191804.1	Set	423.011	1307.14	3570.17	TRUE	FALSE	68791.5	670774	41078.8	331052	131016	392951	389644	330557	399156	206.634	154.313	171.879	139.254	188.986	236.269	323.917	119.544	147.432	100.34	91.1326	110.471
NM_001204907.1	NP_001191836.1	Recql	459.862	330.142	273.227	TRUE	FALSE	4553.9	10995.9	2945.42	1648.44	1634.66	1641.18	1164.82	1530.82	738.247	11.533	9.50684	10.333	6.92507	4.61019	5.39221	6.0693	3.44202	3.48614	4.42337	3.27342	5.40693
NM_001204912.1	NP_001191841.1	Ptrhd1	26544.7	38469.7	42374.3	TRUE	FALSE	19701.6	54780.6	9274.85	59831.1	67500	41928.8	177382	86415.4	35830	1.42398	0.772728	0.594195	0.714004	1.69506	1.35041	1.81853	0.710012	2.33047	1.81286	2.49844	1.34853
NM_001204979.1	NP_001191908.1	Sars	43323.9	26981.9	34499.5	TRUE	FALSE	4.23782e+06	5.58493e+06	2.45817e+06	1.84456e+06	1.80015e+06	2.0142e+06	4.89356e+06	4.1836e+06	3.48151e+06	124.579	92.8918	101.341	82.3751	67.54	69.7141	94.2851	39.9579	167.726	118.065	103.727	115.867
NM_001205011.2	NP_001191940.1	Mptx2	980858	22165.6	1.57698e+06	TRUE	FALSE	941486	1.45792e+06	1.05554e+06	1.27566e+07	6.88517e+06	8.13313e+06	1.33255e+07	8.87741e+06	9.59552e+06	3.13977	1.82697	0.617401	0.809032	362.264	450.579	583.017	193.962	5.77074	7.62012	7.61965	5.93927
NM_001205216.1	NP_001192145.1	Rxrb	93.8013	156.527	191.099	TRUE	FALSE	1058.06	6762.99	952.876	4262.99	1939.82	2142.98	4113.33	7961.08	1299.56	15.7541	11.5499	11.022	10.8641	16.7182	15.7455	24.0912	9.76476	28.9308	21.0168	22.0575	20.0204
NM_001205219.1	NP_001192148.1	Sorbs2	5701.15	3956.73	1688.04	TRUE	FALSE	29383.1	36903.3	11578.7	10681.3	10862.5	6893.06	351.507	644.18	408.42	6.12818	5.46114	4.09858	2.95976	2.70328	2.69578	3.5755	1.55391	0.340236	0.383282	0.240903	0.17117
NM_001205249.1	NP_001192178.1	Gm9994	524.371	365.998	425.631	TRUE	FALSE	3422.23	2058.99	1557.03	10481.1	7043.52	7298.31	143842	245517	72489.8	7.39178	5.84089	3.20231	2.76797	20.7123	19.5928	29.4652	14.3296	421.338	305.03	357	320.832
NM_001205330.1	NP_001192259.1	Map4	39626	27279.9	14664.4	TRUE	FALSE	305588	440707	165529	103257	94447.9	71477.2	190856	174580	130622	10.7841	7.94502	7.49188	5.44644	3.66539	2.7086	4.48735	2.04919	13.8562	9.91632	11.2235	9.89247
NM_001205346.1	NP_001192275.1	Sun2	10291.6	4894.62	2584.63	TRUE	FALSE	59718.4	93308.8	45471.3	29279.1	24929.5	23712.1	4544.11	3858.27	1290.55	7.52903	6.36418	5.05742	5.33217	5.79854	4.98284	6.11744	3.04106	1.26154	1.13179	0.917479	2.1527
NM_001205361.1	NP_001192290.1	Dcun1d1	20402.3	13200.8	7865.54	TRUE	FALSE	333252	479905	200413	221294	171905	203480	547962	341199	277770	19.3054	16.5906	16.0854	13.5196	14.8535	16.0189	22.302	10.0668	44.0093	39.2045	42.7665	44.4201
NM_001205386.1	NP_001192315.1	Actr3	38856.1	17571.3	24386.7	FALSE	FALSE	1.16739e+07	1.44822e+07	9.08031e+06	4.69661e+06	5.208e+06	4.9719e+06	1.97215e+07	1.52567e+07	1.52203e+07	354.356	267.742	317.006	246.459	265.367	298.556	421.204	157.422	926.506	628.027	624.869	612.28
NM_001205392.1	NP_001192321.1	Atg16l1	959.701	608.824	594.639	TRUE	FALSE	12336.9	31169.7	7144.41	4390.86	7099.41	7132.31	18102.1	11454.6	6975.71	17.1962	13.935	11.9303	11.1776	11.6879	10.2321	13.9852	6.98368	22.7637	16.5041	20.5042	18.1635
NM_001206385.1	NP_001193314.1	Mavs	39799.4	32233	23006.6	TRUE	FALSE	368765	663472	175594	167105	162717	223023	632960	754635	376631	12.1962	9.73366	8.84046	8.12979	5.41664	5.11622	9.36749	4.2727	30.3491	20.3193	29.3369	25.9011
NM_001242407.1	NP_001229336.1	Fam73b	322.918	264.669	524.02	TRUE	FALSE	1419.62	5298.5	3864.59	3345.44	3331.27	2503.9	19359.4	34433.8	36923.3	14.1461	12.7051	10.9798	11.3113	12.6133	11.2321	15.4528	7.35325	77.6724	60.1287	57.9049	57.1907
NM_001243008.1	NP_001229937.1	Col6a3	NA	NA	15031.9	FALSE	FALSE	542.081	1183.43	288.95	16.4675	62.1877	38.3987	241.63	523.971	220.294	0	0	0	0	0	0	0	0	0	0	0.0160745	0
NM_001243040.1	NP_001229969.1	Gm4070	2782.23	68.4868	486.815	TRUE	FALSE	23609.7	43822.6	7950.66	40946	40526.3	33175.6	115208	136572	75852.9	9.88052	6.61735	7.43628	10.9748	540.238	594.803	886.623	302.68	273.555	192.052	190.529	242.86
NM_001243048.1	NP_001229977.1	Arntl	350.246	112.316	185.996	TRUE	FALSE	2803.02	4964.72	2207.61	2213.35	791.286	908.867	4674.08	15972.1	429.567	9.40303	8.92809	7.10835	7.25163	9.83296	9.15933	12.4415	6.30988	28.3793	22.54	25.0082	25.253
NM_001243051.1	NP_001229980.1	Atp6v0a1	52885.4	17832.4	25305.7	TRUE	FALSE	502949	852491	330549	52201.9	58259.2	74530.9	420786	422681	272964	12.3074	9.70884	9.31947	7.98188	3.69885	3.0972	4.6138	2.19102	19.2897	11.8506	14.1978	15.2582
NM_001243092.1	NP_001230021.1	Gm3776	760324	347506	202069	TRUE	FALSE	5.79403e+07	6.89926e+07	5.62862e+07	4.93693e+07	6.33722e+07	7.99985e+07	8.91337e+08	7.16357e+08	7.4601e+08	86.9981	71.3309	79.8121	79.2009	212.908	154.633	329.541	127.315	6521.29	4719.01	2888.24	3327.92
NM_001243123.1	NP_001230052.1	Fam193a	5965.54	534.49	1465.24	TRUE	FALSE	6186.92	8121.13	4474.77	4790.97	636.106	543.496	8937.24	4158.44	7448.35	1.23309	1.50211	0.675823	0.948242	1.34244	1.28647	1.64429	0.946001	6.41209	4.60529	4.3659	4.84708
NM_001243587.1	NP_001230516.1	Mif4gd	506.539	100.754	138.673	TRUE	FALSE	2165.16	14182.8	4531.77	3856.06	1825.67	1673.11	10599.7	12530.4	5569.85	14.113	9.73825	7.87397	8.27386	22.4518	23.2284	29.1548	13.9201	88.065	78.4823	71.4293	73.563
NM_001243712.1	NP_001230641.1	Itch	1254.22	980.55	1304.24	TRUE	FALSE	28714.6	70597.9	14931.3	31004.9	32602.1	25190.1	146335	128216	72712.2	27.9349	23.4436	22.3703	18.1333	29.289	32.4344	43.0183	19.0106	118.023	91.2355	93.6845	90.6041
NM_001243769.1	NP_001230698.1	Cdc42	1672.26	1853.89	1679.77	TRUE	FALSE	11940.4	12532.5	2999.21	5503.16	8694.49	4907.18	20286.7	10347.4	14793.1	8.16382	6.59909	4.68026	4.54469	3.45642	2.71218	3.22906	2.89874	11.5223	8.13	9.17002	8.47091
NM_001252067.1	NP_001238996.1	Gga3	7189.81	2380.47	1752.51	TRUE	FALSE	16165.8	28527.1	6460.47	7649.61	6304.75	4150.42	13813.1	12921.9	10451.7	2.72912	2.3124	1.97297	2.18789	2.80163	1.90736	3.04699	1.91231	8.94665	5.10925	7.62766	6.2196
NM_001252081.1	NP_001239010.1	Zswim8	637.472	172.737	154.432	TRUE	FALSE	3905.84	4547.22	1433.53	818.837	355.686	549.139	2847.87	2080.68	226.187	6.79206	6.4511	4.39102	4.97341	3.55956	3.12465	3.96529	2.0956	19.0231	12.3339	13.073	11.4587
NM_001252132.1	NP_001239061.1	Lrch1	2052.28	1633.96	4507.21	TRUE	FALSE	8941.37	17186.4	3663.98	8072.75	8046.13	5730.95	16047	17592.4	5295.37	5.4198	4.65639	4.09341	3.51503	4.93247	4.59599	5.59502	2.90144	3.43969	3.02615	3.33756	4.04499
NM_001252219.1	NP_001239148.1	Rpl31	14796.5	7667.19	16634.3	TRUE	FALSE	1.78016e+07	1.96589e+07	8.70072e+06	1.02153e+07	1.11138e+07	1.07436e+07	2.75726e+07	2.14182e+07	1.86157e+07	1372.59	929.351	1165.75	982.285	1303.68	1482.11	2272.73	756.771	2293.42	1296.06	1111.86	1189.25
NM_001252253.1	NP_001239182.1	Nf2	172.45	91.7457	232.688	TRUE	FALSE	5568.2	13216.9	2494.58	2361.4	2053.44	1905.31	13813.1	9351.08	3062.46	38.3304	32.935	31.6673	27.778	22.8369	21.9447	30.6007	13.0901	56.7048	35.5803	33.2687	42.1641
NM_001252282.1	NP_001239211.1	Ogdh	2.17854e+10	6.63643e+09	1.31636e+06	FALSE	FALSE	7.23034e+06	9.96164e+06	5.66688e+06	3.51062e+06	3.02057e+06	3.52283e+06	2.51323e+07	2.25361e+07	1.87984e+07	1.18303	0.000130086	1.31779	3.82713e-05	0.000499606	0.000529912	2.73334e-05	2.02358	32.1239	0.137611	17.9165	16.3914
NM_001252316.1	NP_001239245.1	Shmt2	391989	201714	972766	FALSE	FALSE	1.18563e+07	1.61548e+07	7.11554e+06	4.50839e+06	4.70818e+06	4.56286e+06	8.2331e+06	7.28121e+06	5.90603e+06	30.9671	26.8814	29.7779	30.7303	22.1939	23.5067	31.9042	14.9123	8.06667	5.61523	8.3147	7.62154
NM_001252327.1	NP_001239256.1	Pan2	336.838	378.54	256.004	TRUE	FALSE	951.723	3002.61	499.332	3408.33	1868.51	2002.37	3434.91	3845.45	663.532	3.16409	3.24475	2.55232	2.41994	5.68296	5.7452	8.42116	3.61687	15.7528	10.405	12.0786	12.8218
NM_001252333.1	NP_001239262.1	Sept8	13869.3	8902.01	17721.2	TRUE	FALSE	219258	364532	117047	54323.4	53352.4	48678.3	84254.8	92792.3	48967.7	20.5035	16.6726	15.0302	14.4293	6.02346	5.96344	7.20127	3.76425	5.5207	4.42282	3.91434	4.52148
NM_001252433.1	NP_001239362.1	Dlg1	12243.6	7552.49	9501.66	TRUE	FALSE	158393	292389	76810.1	117206	103850	74320.3	217035	181969	119109	14.8695	12.058	13.9537	9.86904	10.3565	14.7823	20.5061	7.70263	22.0674	14.6248	19.8478	16.6344
NM_001252434.1	NP_001239363.1	Dlg1	18.9778	9.5825	23.6488	TRUE	FALSE	72.0062	212.12	19.2517	36.1921	44.3873	20.8983	51.9712	183.351	57.4388	4.68165	4.87938	1.45301	3.18964	5.63748	2.19191	3.75799	2.61312	5.34823	4.43201	1.2481	4.41331
NM_001252445.1	NP_001239374.1	Ppil2	6385.1	4481.14	3251.47	TRUE	FALSE	249317	238670	121149	141150	100843	138764	339043	239111	136988	43.7845	33.7294	33.2778	32.7389	31.1253	30.809	48.2232	21.599	94.7842	58.8995	69.5411	78.0258
NM_001252458.1	NP_001239387.1	Prkd2	11790.1	3375.35	1744.15	TRUE	FALSE	12335	16768.6	7984.02	4950.77	1749.81	2282.63	4957.87	7400.84	1511.91	1.55498	0.973339	0.731992	0.889609	0.998874	0.586179	0.861693	0.606181	2.98289	2.1424	2.9449	2.74712
NM_001252464.1	NP_001239393.1	Mlst8	23376.9	6146.44	10342.2	TRUE	FALSE	104657	154507	46692.8	53570	52217.1	54590.7	154731	201722	67286.4	6.0605	4.77039	4.21749	3.86456	9.61349	7.89454	12.5871	5.46879	18.8631	12.5691	15.0659	14.8576
NM_001252468.1	NP_001239397.1	Bag6	27225.6	10989.5	7488.86	TRUE	FALSE	319755	474256	194920	178244	126364	103841	321384	228488	181609	14.1898	11.9923	9.95266	11.507	11.4599	13.4574	16.2745	7.88793	41.1378	28.9573	31.2654	29.7909
NM_001252476.1	NP_001239405.1	Prmt1	131515	81530.8	278268	FALSE	FALSE	4.70717e+06	6.92558e+06	3.05972e+06	2.62517e+06	2.35415e+06	2.92491e+06	5.00569e+06	3.82527e+06	3.17963e+06	46.198	33.3162	26.6514	38.6651	34.4042	30.1638	40.5361	22.1092	19.9985	11.2383	11.6211	15.5557
NM_001252518.1	NP_001239447.1	Nono	39374	29528.8	52013.6	FALSE	FALSE	5.66059e+06	8.28798e+06	4.29588e+06	5.24634e+06	6.06718e+06	6.8993e+06	9.8609e+06	1.02694e+07	6.88739e+06	167.352	133.635	155.556	125.856	191.535	219.556	328.744	123.497	216.063	156.859	139.074	180.921
NM_001252519.1	NP_001239448.1	Zfp82	3109.21	4514.97	16425.3	TRUE	FALSE	5704.47	18974.5	3433.86	9269.5	6449.46	4810.56	5088.86	14242.6	5734.79	1.9862	2.2141	1.54702	1.70467	1.51787	1.3207	2.80864	1.0062	0.138525	0.448947	0.337731	0.897443
NM_001252521.1	NP_001239450.1	Picalm	176.744	185.232	138.356	TRUE	FALSE	4584.19	5225.23	1926.27	2285.18	3626.5	2846.76	4973.56	4275.41	2693.41	30.231	25.3768	21.8058	24.7348	15.5188	15.5184	19.391	8.96591	33.6205	33.1994	28.3417	24.8384
NM_001252545.1	NP_001239474.1	Sec23b	42670.9	17980.9	26896.6	FALSE	FALSE	2.20822e+06	3.18876e+06	1.68802e+06	732631	651520	587186	3.31507e+06	2.60053e+06	1.80134e+06	60.382	50.4693	53.0977	43.1216	34.3558	38.8244	54.6741	21.3126	114.447	75.1207	97.6896	95.7029
NM_001252549.1	NP_001239478.1	BC017643	6065.98	2037.85	8449.83	TRUE	FALSE	55349.7	65350.4	37708.6	10397.8	6746.49	12664.8	79110.7	93364.7	85784.7	10.9117	9.01032	8.04535	6.52769	5.62577	4.96228	6.39523	2.66371	10.5753	9.3735	9.67344	11.0362
NM_001252646.1	NP_001239575.1	4833439L19Rik	874.144	456.96	264.375	TRUE	FALSE	21325.7	33660	8896.45	8047.87	5636.59	7829.72	20409.5	34689.8	36384.2	31.9982	22.8091	26.2206	22.7219	17.3731	16.4741	24.3234	10.3381	152.998	97.1808	119.233	107.473
NM_001252659.1	NP_001239588.1	Ldlr	1535.77	2729.46	5040.32	TRUE	FALSE	72171.5	139314	44297.5	162974	135084	102931	944861	849877	507682	59.1047	47.211	46.7786	40.5643	51.4564	47.6704	71.88	30.8717	219.137	140.864	146.7	147.321
NM_001253681.1	NP_001240610.1	Immt	268845	166293	250247	TRUE	FALSE	6.29417e+06	8.24145e+06	4.16366e+06	2.89404e+06	2.88571e+06	2.64465e+06	1.15908e+07	9.10458e+06	1.03695e+07	48.966	17.9173	20.6158	19.2367	18.3813	25.1551	12.8401	15.1001	53.1121	25.014	37.7216	44.7296
NM_001253712.1	NP_001240641.1	Msra	63428.1	40951.5	45204.5	TRUE	FALSE	1.26877e+06	1.62491e+06	822464	2.04984e+06	1.80735e+06	1.99151e+06	1.41186e+07	1.27324e+07	9.98457e+06	25.735	19.9129	19.8937	17.3377	48.1722	49.0985	76.601	33.3168	347.233	240.962	257.561	259.988
NM_001253738.1	NP_001240667.1	Tpm3	169495	86357.8	153401	FALSE	FALSE	3.31732e+07	3.81602e+07	2.15169e+07	1.65168e+07	1.48226e+07	1.71121e+07	4.12971e+07	4.1162e+07	4.29199e+07	225.044	178.322	195.801	156.173	173.233	196.35	285.968	105.436	416.148	254.775	246.369	295.509
NM_001253797.1	NP_001240726.1	Smim22	82.7216	149.919	48.1866	TRUE	FALSE	9685.3	55948.9	5402.79	19226.1	22933.2	11280.4	53502.9	27184	21866.4	163.293	113.894	115.382	118.836	117.049	124.708	184.629	77.4392	946.577	534.234	597.595	505.949
NM_001253814.1	NP_001240743.1	Ankle2	1324.28	798.609	549.659	TRUE	FALSE	11346.2	24755.7	11683.9	10491.8	7903.31	6150.2	11372.6	8908.88	1817.68	12.7913	10.3102	8.8201	8.57049	10.8316	10.126	12.8462	7.1339	17.7172	12.3873	16.3935	16.0267
NM_001253834.1	NP_001240763.1	Atp2c1	899.751	240.665	304.321	TRUE	FALSE	54747.9	58783.4	23601	3684.72	11906.3	6767.5	26994.9	14202.1	11136.2	69.8589	55.1946	57.1456	46.6098	26.6943	29.7066	37.0983	16.4379	56.5885	44.9378	48.5368	44.5626
NM_001253847.1	NP_001240776.1	Cbll1	1560.58	6207.65	1613.65	TRUE	FALSE	4481.57	4891.54	1850.79	7297.01	6769.42	4598.78	3708.59	4171.88	2936.34	3.21929	2.79798	1.94767	1.57243	1.18713	1.02356	1.0799	0.781198	2.84054	2.0815	1.87817	2.22886
NM_001253870.1	NP_001240799.1	Tmem205	7150.76	6149.41	6487.26	TRUE	FALSE	1.38087e+06	919116	530901	544076	578912	1.12768e+06	2.23735e+06	3.78e+06	2.93416e+06	159.126	119.669	131.051	126.112	107.071	103.061	168.773	65.163	557.066	390.065	474.096	428.666
NM_001253893.1	NP_001240822.1	Dnm2	609.976	302.015	170.691	TRUE	FALSE	9334.14	13569.6	5982.06	7477.22	3683.96	660.92	11462.4	6035.32	2798.49	20.3457	13.9839	16.8387	14.0231	12.2264	13.3949	12.1696	9.14724	42.8629	30.3468	36.7052	34.1064
NM_001256108.2	NP_001243037.2	Mib2	90.9925	13.7486	10.2132	TRUE	FALSE	1175.76	3537.46	1252.12	164.377	28.4311	138.559	2104.43	173.837	129.596	18.3034	15.8334	12.7965	13.8964	9.33764	8.85864	12.9855	4.897	25.6648	14.9951	17.3439	16.7096
NM_001256133.1	NP_001243062.1	Nipa2	1350.79	302.536	546.629	TRUE	FALSE	59258.7	87781.8	30142	6229.89	7494.79	9415.65	55000.7	45837	59026.2	51.3097	41.3356	46.7347	35.4833	24.1102	25.4738	36.1825	16.4636	115.82	83.0552	96.5713	101.595
NM_001256195.1	NP_001243124.1	Eif4g3	6154.14	2690.22	3298.92	TRUE	FALSE	32076.5	53888.7	18897.5	8552.42	7769.32	7770.97	44208	17946.6	13764.6	6.89117	5.95868	4.6319	4.14337	3.02186	2.8883	3.25762	1.62645	5.978	5.51304	4.39855	5.36915
NM_001270498.1	NP_001257427.1	Tmem254c	59518.4	31241.4	72822.2	TRUE	FALSE	1.69464e+06	3.06797e+06	1.06635e+06	1.80023e+06	1.78852e+06	719475	5.16921e+06	4.87824e+06	4.71099e+06	38.0789	26.3341	30.9889	20.8896	46.178	51.0249	65.6277	28.9789	98.2665	64.0371	71.7172	62.6484
NM_001270613.1	NP_001257542.1	Defa36	18.9238	27.1052	46.7585	TRUE	FALSE	38242.7	24333.6	11479.9	86034.2	732869	61661.9	14335.3	32630.2	480640	1530.44	1115.89	1516.95	1025.83	3882.1	5151.18	7488.22	1924	901.401	682.974	713.379	626.32
NM_001271349.1	NP_001258278.1	Fbxw11	891.456	297.202	179.236	TRUE	FALSE	24883.1	34998.7	14236.1	5617.32	4192.17	5591.63	16700.7	8340.77	2890.78	35.8596	28.3952	27.4466	23.9222	18.8304	18.7981	25.2218	12.4734	59.3533	45.3931	47.0433	46.0378
NM_001271360.1	NP_001258289.1	Arrb2	1117.88	356.656	244.03	TRUE	FALSE	8612.75	13646.4	2971.1	603.964	1338.21	616.096	1744.08	392.249	991.872	8.66616	7.61778	5.99153	7.79323	1.9703	1.91965	3.28289	1.53927	3.90444	3.91817	4.96142	4.2223
NM_001271415.1	NP_001258344.1	Capg	22388.2	16814.5	56644	TRUE	FALSE	708322	1.15547e+06	387614	80967.2	66086.2	82210.1	762462	657248	581479	39.0818	32.656	30.6818	24.926	5.5836	3.9357	4.80876	4.24343	13.3023	12.3765	10.4955	10.3891
NM_001271437.1	NP_001258366.1	Haghl	27.3702	41.3057	12.8107	TRUE	FALSE	195.649	550.071	464.133	638.249	379.779	238.86	654.697	240.746	18.3226	22.2937	14.9765	15.4368	14.1521	11.0323	8.30054	13.1192	6.48056	26.3268	17.4741	20.1723	17.5895
NM_001271465.1	NP_001258394.1	Gfm2	10564.7	6536.45	11692.8	TRUE	FALSE	220948	384537	149510	85622.2	78604.6	87998.6	350851	323039	275595	28.0464	20.0965	21.8004	17.6389	12.9986	13.2014	19.0812	7.54264	32.9303	26.4495	26.4467	24.668
NM_001271728.1	NP_001258657.1	Trim2	3471.21	3523.96	5025.18	TRUE	FALSE	85200.4	163433	58331.7	142744	120578	121081	559117	453852	352849	31.8957	24.91	24.1902	21.7795	34.288	37.5404	53.1445	22.9309	108.444	80.1107	79.1488	92.7258
NM_001271764.1	NP_001258693.1	Tpm3	8895.31	2235.68	2078.84	TRUE	FALSE	44676.7	68252.4	13852.5	8575.16	9942.01	7775.81	9714.03	6825.49	4779.92	5.22728	4.02043	4.83316	5.62124	5.36785	2.96874	5.43172	2.68656	3.76447	4.62715	1.17472	3.31606
NM_001271873.1	NP_001258802.1	Ano10	10826.5	3476.66	4457.11	TRUE	FALSE	242636	331551	172096	38328.2	31351.4	25048.7	184433	158945	108101	29.2844	22.692	22.1374	18.4852	8.58706	9.49372	13.4938	5.45201	38.8936	26.7809	38.0959	28.6972
NM_001271898.1	NP_001258827.1	Acox1	502035	215212	172097	TRUE	FALSE	1.31771e+07	1.60343e+07	8.76748e+06	1.50959e+06	1.591e+06	1.7316e+06	2.05322e+07	1.61823e+07	1.36781e+07	30.4558	24.3209	27.5907	21.4631	9.28511	6.18857	13.8583	4.71185	115.741	82.005	88.0346	107.572
NM_001272030.1	NP_001258959.1	Arvcf	793.117	418.422	111.596	TRUE	TRUE	2795.07	5135.96	1398.84	1193.54	1221.37	750.967	784.149	515.092	43.91	4.67764	3.89332	3.21895	2.9127	2.77628	2.26666	3.23517	1.8454	6.62848	3.94589	4.01235	4.91064
NM_001272035.1	NP_001258964.1	Slc33a1	6943.82	3462.35	8151.55	TRUE	FALSE	404471	610618	218717	111798	82551.8	106739	913959	908603	594600	71.095	56.2045	60.4481	44.058	31.559	29.8262	44.6329	17.6262	124.426	101.432	99.0059	100.903
NM_001272041.1	NP_001258970.1	Acta1	1.07087e+07	2.38005e+06	1.23361e+07	FALSE	FALSE	1.27374e+08	9.72046e+07	9.90612e+07	8.60453e+07	8.80707e+07	6.43049e+07	4.28927e+08	2.33621e+08	1.4074e+08	11.631	9.46483	5.87004	9.5539	36.5365	35.7771	46.2173	24.2661	24.544	18.2394	19.2251	18.6593
NM_001272064.1	NP_001258993.1	Trim24	411.726	499.669	334.034	TRUE	FALSE	3669.65	12049.7	2094.22	9546.14	9320.18	8657.03	3516.04	6799.45	1424.04	12.1592	10.0854	7.98454	6.94487	19.1338	17.2995	24.999	10.9994	12.8455	9.60058	11.5733	9.65247
NM_001272091.1	NP_001259020.1	Tysnd1	345.241	68.4589	67.7514	TRUE	FALSE	6357.6	9847.47	1777.33	1120.1	774.341	1225.2	9445.16	4465.09	3572.43	24.0202	17.6931	19.1982	17.1276	16.6597	16.0742	23.2258	9.65443	93.8831	56.8798	71.934	61.4212
NM_001276288.1	NP_001263217.1	Aes	478.515	248.404	87.449	TRUE	FALSE	73839.5	108223	81823.5	27095.3	28723.8	26607.6	57548.3	50905.1	11451.4	206.182	155.671	169.512	176.685	108.31	109.856	187.651	75.1024	727.507	445.398	466.199	531.398
NM_001276316.1	NP_001263245.1	Uba1	111466	57889.6	83809.5	FALSE	FALSE	7.34095e+06	8.3131e+06	4.19528e+06	3.31474e+06	3.29495e+06	3.40581e+06	1.1131e+07	1.01933e+07	8.02946e+06	76.773	64.0285	61.8098	57.9409	56.2284	59.563	83.7111	35.1265	148.93	108.494	109.747	108.566
NM_001276359.1	NP_001263288.1	Camsap1	49.5653	111.475	95.2085	TRUE	FALSE	146.198	824.052	88.2083	349.597	258.831	111.944	546.668	337.633	81.7714	3.35579	3.15406	2.77005	2.43194	2.44687	2.1754	2.98366	1.96527	4.13361	3.12037	2.99795	4.10675
NM_001276411.1	NP_001263340.1	Fn1	37558.8	1.01832e+06	1.04226e+06	FALSE	FALSE	39152.5	66744.3	31604.2	6793.16	5562.24	5442.75	23968	39973	19776.7	1.56097	1.04661	1.16451	0.838117	0	0.00546219	0	0	0	0	0.0229961	0
NM_001276442.1	NP_001263371.1	Acy1	26612.4	21182.3	16162.4	TRUE	FALSE	1.05633e+06	1.43849e+06	734650	528936	516143	462139	4.36193e+06	3.28997e+06	3.40111e+06	51.6374	40.5488	34.4563	38.873	24.6619	24.0785	38.8071	18.1851	272.104	199.983	208.727	231.168
NM_001276443.1	NP_001263372.1	Gpr155	43.2817	56.3751	112.1	TRUE	FALSE	241.56	611.178	97.4111	91.1061	88.9302	88.3986	4200.63	5080.63	1667.37	6.4258	6.14876	5.10939	4.55654	1.41605	1.8104	2.3614	1.30546	46.0045	33.1342	36.9246	34.1869
NM_001276452.1	NP_001263381.1	Slc17a5	55.446	75.2598	109.086	TRUE	FALSE	589.944	2001.42	386.006	666.096	738.105	387.836	1178.3	3283.45	4549.4	13.4596	12.2872	9.38217	8.85557	8.89383	8.27498	12.5185	5.12838	33.1817	28.0042	29.1752	31.0844
NM_001277100.1	NP_001264029.1	Add3	15220.7	11057.8	13353.1	TRUE	FALSE	994309	1.3851e+06	603549	647653	647468	657265	1.56048e+06	1.15337e+06	1.01346e+06	82.8696	63.2238	67.573	55.7192	56.8552	61.2689	83.8798	38.4884	106.735	84.0162	78.0884	89.3981
NM_001277116.1	NP_001264045.1	Rbpj	3241.48	2223.31	734.01	TRUE	TRUE	16092.1	20320.1	5517.8	15570.5	11152.6	9469.58	7193.9	5244.26	5040.43	5.88256	5.31326	4.26291	3.78775	5.44291	4.75085	7.41766	3.52203	8.24103	6.92542	8.28326	7.08488
NM_001277121.1	NP_001264050.1	Hnrnpr	273254	131672	271118	TRUE	FALSE	575043	847792	298809	497935	340209	333050	626345	502313	370025	2.78341	2.37698	1.42909	1.34966	3.16067	2.90834	3.40198	1.21868	2.40959	1.22816	1.77938	2.12438
NM_001277322.1	NP_001264251.1	Ilf3	63183.5	45811.1	113309	TRUE	FALSE	738371	1.0725e+06	385654	777030	655845	659108	694348	884126	410905	14.713	13.2701	10.44	8.18418	14.3519	14.7894	18.4989	8.92503	6.72883	5.3522	5.32203	7.16309
NM_001277330.1	NP_001264259.1	Pex5	4074.78	1800.14	1986.03	TRUE	FALSE	179380	316936	78593.7	63472.4	44540.3	54863.7	310854	172573	114982	55.3975	44.6576	43.4042	37.9472	32.2838	28.8624	42.2082	16.9997	133.662	86.284	85.7808	87.512
NM_001278075.1	NP_001265004.1	Farsb	21542.6	11807.2	50056.3	TRUE	FALSE	2.24915e+06	2.80673e+06	1.13794e+06	1.05618e+06	1.1099e+06	1.13057e+06	3.12785e+06	2.87899e+06	2.54348e+06	128.938	100.145	105.509	98.9219	87.1871	98.3069	132.794	55.9099	72.9638	50.2702	51.3663	59.9759
NM_001278271.1	NP_001265200.1	Gm44504	56100	17525.2	17568.8	TRUE	FALSE	791235	943498	291610	292666	330026	317822	497065	444694	435000	17.1408	12.4201	13.8434	8.88753	18.4834	17.6849	21.2849	11.4569	30.1538	20.5384	25.0358	25.8349
NM_001281465.1	NP_001268394.1	Ctc1	8132.2	8072.64	5662.35	TRUE	FALSE	13601.9	26244.4	9842.63	16751.2	17664.2	10886.7	9829.15	13239.9	6396.32	3.35061	2.41651	1.61319	1.03429	2.68189	1.95417	2.07832	1.34649	1.43871	0	1.73588	2.32512
NM_001281472.1	NP_001268401.1	Psme2b	23339.9	21195.7	16001.9	TRUE	FALSE	3.2494e+06	4.00653e+06	1.89274e+06	2.23516e+06	3.03547e+06	3.39193e+06	8.52472e+06	1.20654e+07	9.47258e+06	171.468	124.105	139.377	123.044	139.509	147.116	215.633	92.8258	800.907	571.245	543.706	580.253
NM_001281795.1	NP_001268724.1	Slc25a44	1162.26	369.691	383.868	TRUE	FALSE	32418	35277.7	22549.4	4326.3	4234.77	5705.12	29417.7	37177.5	9703.96	31.2959	27.0763	25.221	22.1161	13.1426	11.5787	17.3056	8.78996	96.9634	71.9886	76.5451	74.3025
NM_001282001.1	NP_001268930.1	Rbl2	25.5073	14.2117	133.19	TRUE	FALSE	131.694	722.705	4.58478	176.589	90.7075	44.6286	2305.76	2786.79	1001.36	7.07658	5.75364	4.55247	4.6823	6.89477	5.94123	8.55566	4.95171	18.923	15.1131	17.2752	17.3486
NM_001282017.1	NP_001268946.1	Psmd4	26216.8	19085.8	25828.2	TRUE	FALSE	2.12808e+06	2.8059e+06	1.67428e+06	1.14152e+06	1.06704e+06	1.22441e+06	3.79959e+06	2.70636e+06	2.46084e+06	108.897	80.6356	81.7163	62.854	58.4075	61.282	68.5365	38.3896	142.108	111.189	95.0801	105.001
NM_001282022.1	NP_001268951.1	Vasp	44203	25808.3	49024.7	TRUE	FALSE	1.45507e+06	1.58325e+06	544804	1.00151e+06	822635	527722	2.8376e+06	2.84543e+06	2.54154e+06	40.804	29.3333	27.1592	23.4177	31.5907	32.0095	47.0008	20.3621	83.6682	45.5855	42.5497	67.274
NM_001282737.1	NP_001269666.1	Magoh	57523.6	29483.3	81018.7	TRUE	FALSE	4.49577e+06	6.64136e+06	2.1958e+06	2.26451e+06	2.81644e+06	2.40878e+06	5.833e+06	5.30281e+06	3.99804e+06	106.207	75.3979	81.1218	65.3044	79.2531	88.8101	120.89	42.3157	75.4261	62.2092	62.6045	60.8061
NM_001282992.1	NP_001269921.1	Pcnt	456.987	122.552	109.358	TRUE	FALSE	1137.68	2247.67	586.956	940.213	501.211	686.885	2125.15	911.095	263.848	3.0029	2.89895	2.18144	2.0988	6.55548	5.45202	7.35348	4.2077	10.3193	7.59535	7.24866	9.22516
NM_001283030.1	NP_001269959.1	Spin1	4772.54	3321.95	1676.87	TRUE	FALSE	69449.7	106529	32907.6	80064.8	58985.4	58535.9	53978.5	69357.7	37241.7	19.6233	15.1878	13.9672	10.6246	20.14	18.2563	23.4591	11.3996	39.8505	29.0527	33.4586	30.1049
NM_001283046.1	NP_001269975.1	Abl1	455.793	189.791	313.266	TRUE	FALSE	1785.11	6253.27	2046.75	1622.3	1236.75	1368.63	7393.61	5576.56	1479.79	6.43664	5.49618	4.16897	4.2341	7.28864	7.13544	10.2411	5.20337	24.0869	15.7368	17.4499	17.129
NM_001283062.1	NP_001269991.1	Ewsr1	13932.5	11730.7	21149.8	TRUE	FALSE	760476	1.25452e+06	526647	1.02377e+06	988378	960319	1.56861e+06	1.46028e+06	1.13527e+06	66.328	52.6021	56.719	47.2489	82.1524	86.9675	128.375	51.4919	106.68	66.6777	52.5594	70.5454
NM_001284189.1	NP_001271118.1	Homer1	457.829	138.497	221.338	TRUE	FALSE	5804.27	17801.5	3377.57	1142.45	873.113	913.001	1560.07	3023.86	2895.88	15.8565	13.7382	11.7694	9.70632	6.51426	6.69129	8.34884	4.18357	14.4847	10.6291	12.2911	12.3801
NM_001284196.1	NP_001271125.1	Srsf10	35212	34040.6	58564	TRUE	FALSE	684760	845975	466083	783920	656022	655229	1.28139e+06	926118	746597	23.8357	19.6027	18.032	15.4733	19.2601	20.4773	27.9357	11.6359	19.9278	15.5092	15.3051	16.1305
NM_001284273.1	NP_001271202.1	Tmem201	15538.3	1469.97	11786.1	TRUE	FALSE	21645.8	19480.9	11548.8	8223.65	975.952	899.701	15275.1	23147.3	14918.1	1.21735	1.43599	1.05827	0.938155	0.930095	0.776431	1.4381	0.534594	0.83857	1.48965	1.73803	1.5511
NM_001284503.1	NP_001271432.1	Cask	12431.4	8624.13	9573.88	TRUE	FALSE	115693	173112	69861.6	126195	86251.3	84823.6	351905	359201	221673	11.9309	9.04954	9.57846	8.93083	9.91839	13.7549	16.8701	6.78732	41.2375	23.4805	36.2526	34.2246
NM_001284523.1	NP_001271452.1	Larp4	3158.73	996.561	1560.86	TRUE	FALSE	144895	197756	61694.9	42660.3	36254.6	30364.7	104098	136393	60991.6	55.1741	45.0009	46.7757	36.73	34.8077	38.1004	49.8901	22.2343	87.1998	60.0891	62.9021	66.8333
NM_001285430.1	NP_001272359.1	Eef1d	138628	81361.9	181187	FALSE	FALSE	1.75515e+07	2.68886e+07	1.1533e+07	1.04989e+07	1.35338e+07	1.10647e+07	2.70154e+07	2.21298e+07	1.71774e+07	182.688	116.154	134.935	114.33	134.901	137.105	208.76	79.3342	160.905	115.736	99.7679	116.35
NM_001285433.1	NP_001272362.1	Eef1d	2848.38	2972.22	6472.61	TRUE	FALSE	79408.6	149525	97989.4	113339	66377	38062.8	112207	195407	89195	39.0134	37.229	36.5743	26.3154	21.2283	23.7091	28.8808	13.5089	19.9362	17.7674	13.4534	25.4093
NM_001285453.1	NP_001272382.1	Bad	921.139	560.381	669.889	TRUE	FALSE	21285.6	35808	25017.2	13411.7	13165.7	17383.5	133274	113081	94569	32.186	28.4415	24.1692	26.0165	27.3854	23.9671	30.9771	13.4875	203.184	158.188	142.503	167.242
NM_001285459.1	NP_001272388.1	Fmn1	23576.3	13295	5879.86	TRUE	FALSE	61590	64476	26345.6	35496.4	36758.5	2211.83	107811	113978	49410.1	3.00031	2.39996	1.78463	1.88021	2.53517	1.66244	2.92001	1.48789	20.5162	16.6414	17.311	17.3769
NM_001285479.1	NP_001272408.1	Hp1bp3	26257.7	27056.1	29867.9	TRUE	FALSE	360311	589590	212984	575239	539236	369816	1.09852e+06	1.06199e+06	635415	17.0971	15.4412	12.3475	10.643	18.0589	19.4319	23.2048	14.0283	34.2698	29.9645	30.474	38.2139
NM_001285481.1	NP_001272410.1	Hp1bp3	87.1277	126.115	151.342	TRUE	FALSE	699.456	741.722	244.738	1338.09	1800.23	1760.97	3367.09	4704.76	497.701	8.6676	7.88729	7.26249	7.32263	14.1189	12.0822	18.105	6.17703	30.0059	20.7009	23.0799	18.0634
NM_001285506.1	NP_001272435.1	Rps6ka1	151350	90562.4	125174	TRUE	FALSE	4.87421e+06	5.87015e+06	3.17136e+06	2.69277e+06	2.57954e+06	2.24861e+06	9.79732e+06	8.63409e+06	8.03756e+06	33.9725	33.6984	28.305	30.8381	27.9044	29.0874	34.4284	14.9276	78.8099	69.4681	68.5068	63.2715
NM_001285784.1	NP_001272713.1	Pars2	2858.65	2611.66	7678.66	TRUE	FALSE	13893.3	16606.2	8134.51	29779.8	9994.11	10040	41193.7	44555.8	26049.6	6.72568	4.1596	3.48706	4.27721	4.98704	4.71339	7.18609	3.23097	5.06842	3.68529	5.79334	5.37324
NM_001285804.1	NP_001272733.1	Chchd7	834.789	647.204	511.199	TRUE	FALSE	49470.2	125914	50089.9	44405.7	32017.3	36997	159832	197519	67117.9	76.8087	66.6355	66.1463	54.2247	55.2327	59.236	90.2882	37.9564	400.524	302	289.278	290.523
NM_001285825.1	NP_001272754.1	Snrpa	156368	123076	223898	TRUE	FALSE	1.73493e+06	2.8286e+06	854281	1.85381e+06	1.38068e+06	1.39338e+06	3.03293e+06	2.23423e+06	3.46271e+06	14.4995	11.741	9.45786	10.5166	11.2697	13.0598	18.0364	6.12494	14.0925	10.6897	13.6255	13.4675
NM_001285827.1	NP_001272756.1	Ppil3	2940.44	2458.49	5156.98	TRUE	FALSE	78282.2	229957	27546.5	76676.8	122018	69305.5	199761	192790	110419	34.6207	27.0437	26.2144	17.1164	34.8096	31.9166	48.5242	19.7487	37.8839	32.2632	38.2318	36.5306
NM_001285839.1	NP_001272768.1	Osgepl1	244.016	509.898	971.182	TRUE	FALSE	1994.7	4397.39	1084.76	6297.19	4116.27	7620.51	12166	17712.7	522.795	10.6249	8.01182	8.34387	6.28477	12.9448	11.995	15.4009	7.63771	18.1815	11.3412	12.5662	11.0639
NM_001285894.1	NP_001272823.1	Vps8	374.895	166.56	185.551	TRUE	FALSE	1809.65	3638.23	1372.03	868.418	463.139	717.876	1489.85	2384.02	780.253	7.06842	5.50916	4.66173	3.79436	4.79799	3.87553	5.25	2.7616	8.28487	7.72396	9.83752	7.78906
NM_001285901.1	NP_001272830.1	Eri3	679.452	284.708	322.527	TRUE	FALSE	14910	22620.6	4458.65	4552.45	5064.63	6112.49	8495.68	7347.65	7424.18	30.9793	20.1712	21.8891	21.9994	16.9023	18.7736	24.3968	12.0984	30.8221	24.8711	22.6812	22.8827
NM_001285949.1	NP_001272878.1	Fez2	4221.3	2447.59	1957.01	TRUE	FALSE	15953.7	21128	3089.04	5002.16	5640.14	5945.29	54428.5	26059.2	19039.3	4.92304	3.8434	3.01	2.92408	2.88684	2.2505	2.36087	1.64024	18.5783	12.427	13.3176	13.3142
NM_001285993.1	NP_001272922.1	Tbc1d5	8801.38	6661.78	6014.3	TRUE	FALSE	11205.7	21809.7	7197.75	17684	10939.2	8259.01	29739.3	28901.1	7422.91	1.58186	1.75943	1.00794	1.07112	2.20544	1.61312	2.70308	1.1773	4.02419	4.4736	4.77855	4.97271
NM_001286007.1	NP_001272936.1	Tubgcp2	3535.01	1435.33	3963.46	TRUE	FALSE	18237.5	41116.5	13493.4	19062.1	14865.4	13959.3	16634	16871.1	13849.2	6.91545	5.78187	4.65744	4.45897	10.3438	10.3697	14.1303	6.25949	4.15712	4.24228	4.09079	4.2111
NM_001286064.1	NP_001272993.1	Grk6	468.02	122.7	322.935	TRUE	FALSE	14778.1	15721	3135.28	8192.85	3625.95	3696.79	20774.4	20362.6	6245	36.9794	28.5745	28.925	26.9862	39.4374	38.2842	55.0451	22.5872	74.6234	50.207	55.4114	51.0976
NM_001286253.1	NP_001273182.1	Nadk2	355.154	447.783	1049.47	TRUE	FALSE	1001.03	3811.75	734.42	2527.03	2355.02	1583.41	7420.02	6256.3	4705.64	4.93153	3.68772	2.44109	2.44483	4.33257	5.45136	7.75784	3.04831	6.15209	6.85764	6.48939	4.00052
NM_001286413.1	NP_001273342.1	Mtus1	1118.73	740.441	877.026	TRUE	FALSE	15171.7	26918.1	8784.97	8086.12	6130.18	7707.55	15348	13166.3	6865.55	18.214	15.0814	12.3201	10.7117	10.4598	10.3595	16.2646	6.20752	17.3897	14.8467	14.6866	15.1084
NM_001286437.1	NP_001273366.1	Scfd2	23038.7	9054.1	16744.7	TRUE	FALSE	84165.4	128883	64371.3	31303.2	26297	24282.5	139702	108138	74951.6	4.57027	3.76235	3.55024	3.04931	3.50833	3.01242	2.86283	1.81959	6.04556	4.39679	8.49636	7.65397
NM_001286498.1	NP_001273427.1	Tex264	12549.6	4099.02	8389.09	TRUE	FALSE	194268	317541	108659	84439.1	57274.1	50934.7	330340	331531	229923	17.7038	15.9158	15.0675	14.86	14.0176	14.997	20.5339	9.22184	49.4631	28.3343	38.0113	38.13
NM_001286540.1	NP_001273469.1	Sigmar1	65072	32891.4	40113.8	TRUE	FALSE	1.43077e+06	2.09494e+06	757245	411052	521912	296595	528237	1.5348e+06	762934	21.507	23.7087	22.4898	21.4176	13.3982	11.2965	21.8231	8.44923	23.9438	13.1077	21.3398	19.1078
NM_001286662.1	NP_001273591.1	Pdpk1	4834.27	1826.03	1442.8	TRUE	FALSE	103898	175287	78643.7	34466.3	26353.6	21782.8	62937.5	44445	47231.3	27.1934	22.0269	20.9823	18.4057	14.335	14.5307	19.5631	8.70186	40.097	30.3168	35.9834	33.2712
NM_001286784.1	NP_001273713.1	Magi1	1662.59	1233.53	1062.52	TRUE	FALSE	10155.5	20619.8	3933.39	7656.64	8229.25	8531.75	32079.9	19823.6	11621	8.80122	6.76862	5.11801	5.56523	7.04499	6.09596	8.14992	4.14177	22.9944	17.643	15.9025	19.7952
NM_001286844.1	NP_001273773.1	Etv3	173.481	101.218	87.1943	TRUE	FALSE	1286.23	2157.98	515.381	972.922	917.896	973.861	2706.91	2405.22	523.218	9.82343	8.93857	6.30381	6.33413	9.33094	9.61678	12.7816	6.14051	33.9311	23.116	25.4219	23.4874
NM_001286857.1	NP_001273786.1	Gpatch4	639.513	771.616	600.537	TRUE	FALSE	4013.64	8278.8	1530.36	3564.44	3356.2	1676.32	591.016	608.692	68.4278	8.17883	6.00413	6.57386	4.52473	4.25233	3.33409	5.61181	2.22333	0.767451	0.736666	0.627655	1.41237
NM_001286944.1	NP_001273873.1	Jund	559.24	447.466	118.726	TRUE	TRUE	39453	63127.1	28551.2	28853.7	16997.6	15231.3	15944.1	31772.2	18516.4	83.156	70.099	71.0016	69.9349	39.7547	41.4953	61.7362	25.2513	219.885	137.902	160.838	151.981
NM_001286973.1	NP_001273902.1	Dnajc19	893.198	475.005	479.897	TRUE	FALSE	99316.8	88564.5	39840.1	172989	40765.7	16495.8	130978	69114.7	73564.1	112.319	98.1697	86.9499	79.1619	79.7121	92.9457	138.867	52.0076	236.505	145.161	166.787	152.096
NM_001287015.1	NP_001273944.1	Rnpc3	876.235	875.61	559.716	TRUE	FALSE	3983.82	2949.43	1300.75	8406.11	3431.52	2503.59	12777.7	4137.23	2291.63	4.35749	3.51867	3.01494	2.27363	4.92056	4.48219	6.38625	2.54009	8.27071	6.45246	7.07859	7.73369
NM_001287581.1	NP_001274510.1	Rpl34	7140.8	4106.41	9837.68	TRUE	FALSE	1.2078e+07	1.87552e+07	9.54234e+06	7.70776e+06	1.06607e+07	9.98485e+06	2.32153e+07	1.83448e+07	1.84539e+07	2128.3	1469.08	2063.83	1551.21	2078.21	2513.82	3800.41	1185.72	3323.55	2180.05	1870.29	1826.04
NM_001287738.1	NP_001274667.1	Cebpb	5.6738	77.3875	43.148	TRUE	FALSE	149.115	3950.97	115.802	2130.98	2626.49	3923.96	7711.05	5156.87	1363.01	32.2388	26.4875	23.2293	26.0782	33.8974	37.6681	50.7684	20.7889	161.046	94.6032	127.93	112.14
NM_001287800.1	NP_001274729.1	Fhl1	NA	263.912	1841.2	TRUE	FALSE	458.718	1248.33	184.897	100.444	234.342	10.0503	19217.7	20764.5	13445.4	0	0	0	0	0.365982	0.402124	0.316723	0.396425	10.1808	8.82027	11.5695	9.25799
NM_001289448.1	NP_001276377.1	Rad1	2356.75	2599.56	190.425	TRUE	FALSE	22505.2	11665.4	665.981	9471.28	8451.11	18018.1	824.278	13765.3	1301.17	6.20981	5.73504	4.35364	3.86057	3.89641	4.54286	5.38764	3.05276	6.48357	7.22214	9.58578	4.78221
NM_001289462.1	NP_001276391.1	Mme	15529.1	8705.02	8471.74	TRUE	FALSE	60037.9	158246	54084.5	403303	286572	357091	1.04873e+07	8.81385e+06	6.06645e+06	6.87625	5.00606	3.66711	3.68113	42.9657	39.2452	55.0559	29.6006	1322.26	922.223	950.999	978.003
NM_001289473.1	NP_001276402.1	Erbb2ip	396.316	345.501	443.278	TRUE	FALSE	10716.3	33458.1	7178.84	16944.6	17500.6	8338.46	52247.9	64077.1	34288.6	33.222	28.2516	25.9275	23.2552	41.7238	44.785	65.5369	26.6704	145.015	100.845	109.561	117.492
NM_001289488.1	NP_001276417.1	Exoc3l4	1392.2	435.87	1053.8	TRUE	FALSE	17219.7	32580.4	8103.2	8212.99	3760.87	5915.14	221262	145017	113074	17.0428	13.783	11.2177	8.66107	12.9696	15.164	18.9084	8.59854	177.658	133.559	141.921	129.799
NM_001289491.1	NP_001276420.1	Oard1	3006.86	2205.05	925.364	TRUE	FALSE	126166	225931	57417.2	153276	154789	61328.9	103156	81286.2	47439.9	56.4898	42.3887	41.5385	39.0116	52.962	61.5157	80.6844	32.4379	105.778	81.4265	85.3641	90.4688
NM_001289510.1	NP_001276439.1	Tecpr2	149.658	57.5159	34.2314	TRUE	FALSE	449.97	1143.01	231.48	219.574	111.755	44.3955	130.355	191.879	55.2889	4.32114	3.6179	2.5721	2.47997	1.8765	2.01444	2.13129	1.23186	4.16377	3.03162	4.88645	3.50832
NM_001289517.1	NP_001276446.1	Anapc5	778.823	287.256	603.287	TRUE	FALSE	57034.3	144599	44138.3	36712.6	29914.5	34115.5	53900.5	89161.4	39367.6	87.3741	72.1019	74.3968	63.2289	111.047	123.284	180.098	67.8418	109.479	84.638	89.0254	89.6662
NM_001289531.1	NP_001276460.1	Cndp2	146287	86380.8	49334.5	TRUE	FALSE	8.5602e+06	1.22997e+07	6.70556e+06	2.87748e+06	2.17569e+06	2.40833e+06	3.94557e+07	3.09457e+07	2.62996e+07	70.8062	56.8609	55.2376	60.2713	28.5908	27.2045	43.4668	22.0953	958.96	610.68	547.968	609.662
NM_001289535.1	NP_001276464.1	Stx18	3706.18	2747.85	4723.34	TRUE	FALSE	41793.5	101333	38528.7	29422.3	25218.3	20280.6	61333.5	87110.9	59847.4	14.71	12.6933	11.2075	10.4603	8.5719	9.87514	12.3421	6.34927	18.3137	12.4206	13.0773	15.6588
NM_001289539.1	NP_001276468.1	Sh2b1	828.991	1644.75	1210.33	TRUE	FALSE	1558.04	5420.82	2828.14	4800.71	5695.53	5685.77	10306.6	5516.43	12800.5	3.87666	3.78501	2.52123	3.10516	3.79616	2.68323	4.71521	2.47407	10.1029	6.97865	7.91094	8.93385
NM_001289544.1	NP_001276473.1	Brap	1202.75	641.693	319.517	TRUE	FALSE	16977	23551.8	6412.36	8794.73	11511.1	7941.15	13000.5	12708.5	5884.62	15.4492	15.2823	13.1136	12.3357	15.1495	13.0404	19.3389	9.19108	44.852	28.9875	34.575	36.3953
NM_001289596.1	NP_001276525.1	Slc25a40	2994.73	331.696	2312.22	TRUE	FALSE	13140.7	13514.5	5173.07	1783.64	92.9036	757.773	8074.82	11731.7	7786.09	4.8409	4.1094	3.31795	2.82899	2.10502	2.55378	2.49753	1.74327	3.41346	3.4457	4.25861	4.33993
NM_001289599.1	NP_001276528.1	Txndc5	56100.5	53651.4	86525.8	FALSE	FALSE	3.5179e+06	5.39256e+06	2.52747e+06	3.23952e+06	2.81933e+06	3.65719e+06	1.22834e+07	1.05923e+07	9.62519e+06	68.7939	74.62	50.81	57.6101	69.5392	51.5313	83.8396	41.2962	107.055	78.3943	147.739	153.662
NM_001289606.1	NP_001276535.1	Brd8	36.4941	171.737	114.939	TRUE	FALSE	485.676	2132.7	334.964	4231.52	4150.08	3979.03	4621.86	2740.91	2164.7	16.2936	14.2419	12.4896	10.8464	24.4735	23.3276	34.6708	13.4408	32.1017	22.5975	23.4267	24.282
NM_001289619.1	NP_001276548.1	Zyx	27209.1	19138.6	8234.9	TRUE	FALSE	97540.7	119594	36112.2	64175.5	98046.1	75010.2	174183	168939	101451	3.74963	4.03622	2.90604	3.43394	4.52767	3.77334	5.32909	3.08672	21.0556	15.4653	20.6093	16.7831
NM_001289626.1	NP_001276555.1	St7	157.817	61.1172	213.266	TRUE	FALSE	608.531	370.365	307.715	539.943	306.914	488.049	2951.45	5949.56	432.04	3.98567	2.88774	2.25803	1.88834	8.17806	7.5434	11.496	4.90618	16.8177	10.2553	14.264	13.4392
NM_001289631.1	NP_001276560.1	Mgme1	1491.23	2155.69	1255.37	TRUE	FALSE	6306.87	10580.9	3726.19	29666.1	21286.5	15273.1	4900.84	11860.6	2282.59	4.69433	4.60346	3.9114	3.78108	9.82278	9.9269	14.4289	4.76179	4.24569	3.61304	5.03748	3.01929
NM_001289651.1	NP_001276580.1	Gid8	22285.6	23186.5	11228.5	TRUE	FALSE	354238	723902	245963	294062	248298	182571	402010	332619	158655	19.6031	16.7041	15.1613	14.3169	11.1037	10.3409	14.5934	7.53663	36.5783	26.0142	29.0076	27.8389
NM_001289677.1	NP_001276606.1	Pacsin3	3382.08	6958.63	57164.6	TRUE	FALSE	26824.8	52087.8	18304.4	3743.99	10167.9	4421.52	14301	47205	19237.3	11.2	9.29827	6.91499	6.57312	0.954663	0.518265	0.939749	0.660601	0.751814	0.497169	0.373244	0.17298
NM_001289719.1	NP_001276648.1	Ampd2	15811.5	7207.09	10989.4	FALSE	FALSE	109909	148579	113800	50435	41161.9	47101.7	113559	118487	66748.8	10.0093	7.79724	6.39945	7.07424	6.76672	6.14337	9.64572	4.88729	10.9399	8.08092	9.6804	10.1864
NM_001289770.1	NP_001276699.1	Exoc1	3455.12	1333.05	3324.49	TRUE	FALSE	71638.8	110678	38693.4	21582.7	15575.9	19979.9	91634.3	69691	33535.4	23.8354	20.82	20.649	17.2511	13.8045	15.5893	19.2251	8.28321	25.6558	18.7716	20.1589	21.8337
NM_001289774.1	NP_001276703.1	Rufy3	2605.26	1298	827.905	TRUE	FALSE	30791.1	69799.4	13773.8	14462.7	6351.21	18620.3	41298.9	24079	8391.15	15.9762	11.8674	11.7706	9.79147	11.1345	9.77386	14.3555	7.0657	30.1686	28.7197	29.4582	28.0078
NM_001289798.1	NP_001276727.1	Hadhb	49363.2	24664	44395.4	TRUE	FALSE	2.92798e+07	3.05204e+07	1.86348e+07	5.93144e+06	5.87653e+06	6.1402e+06	3.06314e+07	2.7141e+07	2.40856e+07	639.092	462.754	574.446	457.295	224.506	265.207	393.511	144.396	800.424	572.386	592.107	560.749
NM_001289833.1	NP_001276762.1	Apoc3	4735.2	1209.28	961.032	TRUE	FALSE	324232	384838	125988	340625	253466	153359	3.88626e+06	6.36949e+06	2.66551e+06	93.1853	54.7901	54.5746	60.711	204.98	199.246	315.566	129.743	6561.62	3348.25	4085.02	3608.26
NM_001289845.1	NP_001276774.1	Palb2	402.175	78.3959	18686.7	TRUE	TRUE	4425.27	711.07	393.379	903.631	46.1448	217.145	8279.28	13473.2	11782.5	2.15034	1.81686	1.3332	1.72182	3.52643	2.13192	3.26868	2.40312	0.662827	0.439424	0.94667	0.446754
NM_001289920.1	NP_001276849.1	E2f3	649.911	396.995	231.722	TRUE	FALSE	3048.46	8648.16	1490.68	1879.59	1245.85	483.843	1717.04	2067.29	1101.23	5.42811	5.53361	4.12951	3.40853	3.96828	2.9026	3.41542	1.90887	8.65595	6.13012	7.64437	7.16381
NM_001290127.1	NP_001277056.1	Gm21992	1561.09	1063.08	768.632	TRUE	FALSE	33385.2	57424.7	19056	27323.5	25178.9	24860.7	54390.5	41795.1	30568.4	25.5798	20.2265	22.6863	17.2096	23.5351	24.952	33.9381	13.8992	59.0721	50.5392	57.3907	51.6622
NM_001290274.1	NP_001277203.1	Amot	93.422	81.3451	7.29894	TRUE	FALSE	543.885	914.56	152.421	894.52	532.382	15.9719	165.526	2.28117	34.6286	6.57243	6.0812	3.73587	5.58366	6.831	6.28149	8.00009	4.52817	6.05048	4.09924	3.59422	5.63038
NM_001290308.1	NP_001277237.1	Col12a1	13136.5	14714.6	19526.7	FALSE	FALSE	104.278	548.576	107.29	149.703	36.4789	22.7039	463.283	604.777	68.1071	0.0080527	0.00850921	0	0	0	0	0	0.00247909	0.00775762	0.0129868	0.0309718	0
NM_001290349.1	NP_001277278.1	Plcb3	25266.5	15734.9	16297.6	FALSE	FALSE	1.7117e+06	2.40655e+06	1.03845e+06	2.09086e+06	2.15944e+06	1.97528e+06	6.87698e+06	6.39173e+06	5.12975e+06	80.6051	64.3762	70.4977	65.2011	121.66	141.753	209.705	82.9615	523.467	346.656	314.449	392.569
NM_001290364.1	NP_001277293.1	Aifm1	161908	79025.4	139581	TRUE	FALSE	8.6044e+06	1.10728e+07	5.07426e+06	2.60846e+06	2.19542e+06	2.77296e+06	1.31117e+07	1.18362e+07	9.52033e+06	66.1052	55.0456	50.5427	50.0242	32.2075	33.8491	46.8838	20.6433	102.243	74.2099	61.0333	89.3675
NM_001290370.1	NP_001277299.1	Nmt2	119577	72470	2.83077e+10	TRUE	FALSE	95008.6	179643	63981.5	50073.6	32364.3	38282.5	53999.7	69806.7	36386.3	0	0	0	0.794539	1.58874	0.827827	7.30504e-10	0.383227	1.60787	6.42695e-07	1.52353e-09	0.186619
NM_001290398.1	NP_001277327.1	Cstf2	39.1621	19.7231	5.63817e+10	TRUE	FALSE	74.469	153.814	27.2295	38.5196	71.1949	36.6874	73.8116	168.033	82.7259	2.79899	0	1.90156	0.834228	5.45739	3.93008	0.88141	1.71993	0	6.54571e-10	0	1.89588
NM_001290420.1	NP_001277349.1	Ccnc	75.781	154.686	366.657	TRUE	FALSE	84501.8	1299.49	1689.92	2435.21	614.335	2295.01	7186.42	6413.58	1439.22	33.8466	21.8284	22.7925	18.5708	11.4425	13.3108	17.781	7.15414	19.6686	16.5216	17.4311	16.5609
NM_001290424.1	NP_001277353.1	Fmr1	10752	6085.56	10310.6	TRUE	FALSE	144530	194458	79911.9	79701	90599.9	92425.5	227875	183247	85981.1	15.4029	14.6389	12.4264	11.1904	14.4282	15.0377	18.2571	9.4428	21.0907	15.9332	15.8392	18.6669
NM_001290430.1	NP_001277359.1	Ftsj1	52169.9	46341.4	48976.4	TRUE	FALSE	121179	347437	141976	113849	86628.7	81657.1	329888	149059	76797.8	4.21541	4.26882	2.68333	2.3562	2.43611	1.88533	2.34716	1.338	3.82121	2.98329	2.52018	3.10614
NM_001290454.1	NP_001277383.1	Ubap1	1310.18	972.329	676.272	TRUE	FALSE	17631	59733.6	21413.1	17342.7	6659.61	12294.5	22247.1	52581.4	29022.2	21.3103	19.2397	15.1211	14.6405	12.6836	12.6054	16.0901	8.0952	50.7093	40.0351	40.9881	45.032
NM_001290455.1	NP_001277384.1	Gripap1	77384.8	26516.4	NA	TRUE	FALSE	22914	39447.9	8307.12	9949.16	10971.9	9106.58	37342	60336.1	25401.2	0	0.754412	0.0810608	0	0.318633	0.4487	0	0	0	0	0	0
NM_001290469.1	NP_001277398.1	Atp1a3	7559.25	638.507	17843.1	TRUE	FALSE	4498.74	9026.73	2650.5	19.8436	9.61077	104.319	910.669	881.201	439.031	0.872819	0.758066	0.489616	0.489846	0	0.0310782	0	0	0	0.0493862	0	0
NM_001290481.1	NP_001277410.1	Rxra	507.171	684.837	532.498	TRUE	FALSE	3958.79	9410.67	2292.46	9466.69	19180	9460.5	61958.1	41117.8	31900.2	10.0471	8.7395	7.05208	6.86919	17.5333	16.9033	23.69	11.3231	111.124	74.4521	80.195	74.4467
NM_001290503.1	NP_001277432.1	Zer1	275.822	118.388	33.05	TRUE	FALSE	549.748	435.194	303.714	349.192	223.887	32.3406	444.18	204.515	24.5685	1.97741	1.59045	1.20498	1.27856	2.02201	1.77616	2.446	1.3396	6.79013	4.69636	7.10329	5.68406
NM_001290514.1	NP_001277443.1	Mospd1	1113.23	566.414	953.881	TRUE	FALSE	36109.1	63239.2	21835.1	14407.7	10472.5	8588.02	50277.7	80099.5	52410.6	44.0556	32.6696	32.2066	27.6706	18.379	22.4322	25.5899	13.0782	65.1941	49.8327	61.9343	58.3096
NM_001290548.1	NP_001277477.1	Fubp3	28316.3	16945.9	17518.5	TRUE	FALSE	460015	690998	283700	181275	236216	238292	388619	355803	176335	22.8246	17.4523	14.3835	13.0276	13.5444	14.0007	19.6165	8.77429	24.389	15.7422	18.1478	18.6257
NM_001290569.1	NP_001277498.1	Lin37	1486.77	1008.51	616.229	TRUE	FALSE	3971.3	3903.34	4044.99	168.804	5164.32	3075.45	3311.42	13083.1	3894.89	2.83934	2.88472	1.67535	2.52003	3.50729	2.78311	3.3723	1.25749	9.67897	8.64	6.3923	5.31402
NM_001290628.1	NP_001277557.1	Vps54	43.7732	39.3875	65.373	TRUE	FALSE	1154.52	3540.62	1002.59	1266.79	1349.28	1147.39	5207.19	5967.63	2818.51	32.254	27.893	26.7045	22.6252	33.1213	31.257	44.5169	19.3636	92.1211	69.6027	78.9376	73.716
NM_001290643.1	NP_001277572.1	Rp2	1637.77	914.097	762.292	TRUE	FALSE	90999.6	162424	63143.2	37111	30372.6	36600.8	139408	127855	77773.7	83.1292	54.9371	56.2032	54.685	40.312	39.7725	67.3304	26.5628	182.3	151.288	168.26	147.756
NM_001290659.1	NP_001277588.1	Tanc1	456.904	823.125	602.123	TRUE	FALSE	2363.13	5383.37	1137.14	2557.35	3842.35	3129.27	6467.31	6386.36	1831.37	6.57589	5.93555	4.58259	4.50346	4.27283	3.45467	5.1437	2.77576	10.8565	8.45396	10.4946	9.87417
NM_001290684.1	NP_001277613.1	Shroom2	543.163	374.117	31.7002	TRUE	TRUE	1824.78	5207.23	1769.4	1424.39	957.739	1138.86	838.33	227.15	139.37	4.71854	4.02808	3.70201	2.98175	3.05755	3.07719	3.79069	1.97608	9.30517	6.72127	7.23956	7.09306
NM_001290701.1	NP_001277630.1	Meaf6	9362.71	5631.25	1832.81	TRUE	FALSE	25481.1	35879.5	7175.73	46744.6	40731.5	32175	68566.2	21685.7	15760.6	3.26394	2.85125	2.60315	2.33798	7.77144	6.96428	8.63424	5.1838	12.7576	9.64159	11.0316	13.0566
NM_001290725.1	NP_001277654.1	Ppp1r8	9839.54	9612.83	22855.4	TRUE	FALSE	223708	314043	100503	233271	247029	206418	360651	402587	296385	30.9116	22.8576	22.6149	18.5691	25.0367	22.0555	30.7789	14.7359	18.2527	11.7523	16.1555	15.421
NM_001290761.1	NP_001277690.1	Nmral1	27683.3	17017.9	802894	TRUE	TRUE	320009	544357	300893	384921	311388	282528	759351	654698	366138	13.728	13.4386	12.145	10.3693	18.5981	18.0068	25.5463	13.2502	0.744615	1.05602	0.503944	0.637079
NM_001290764.1	NP_001277693.1	Pnkp	4833.95	2385.5	2086.85	TRUE	FALSE	75050.2	148526	48651.5	37185.9	23487.8	25510.8	101868	75910.3	76488.5	20.1395	17.2141	13.5206	14.1388	12.7877	12.8463	13.3952	7.20788	48.3121	35.3992	37.0374	37.192
NM_001290769.1	NP_001277698.1	Sqstm1	234.124	175.56	138.248	TRUE	FALSE	21808.6	44691.5	12794.1	19089.2	19019.6	12049.4	77465.6	57105.3	44477.6	116.71	96.8969	89.6817	87.8101	101.194	108.535	160.697	60.8294	603.851	365.193	385.298	384.525
NM_001290785.1	NP_001277714.1	Sec24a	1.12529e+06	3.37915e+06	419411	FALSE	FALSE	535117	1.11843e+06	459377	328916	239593	195880	2.58389e+06	1.81665e+06	1.181e+06	0.232251	4.10231	8.11218	0.0423489	3.21866	2.15611e-06	7.68971	0.0294287	5.15232	1.20844	4.22844	6.31457
NM_001290788.1	NP_001277717.1	Aqr	10618.7	7673.22	10062.7	TRUE	FALSE	142443	215967	73805.3	82400.2	92271.6	51664.5	130762	154333	76136.8	17.1225	13.7204	12.6508	13.1218	9.74357	10.2586	13.3384	7.06365	14.5636	10.5036	11.7444	13.7238
NM_001290795.1	NP_001277724.1	Wdr45	9878.39	3819.15	3362.27	TRUE	FALSE	17013.1	38169.8	11704.5	16936.6	15809.1	17194.8	85514.3	61525.1	53932.7	3.51422	1.88604	1.37951	1.58464	4.48523	4.15521	5.76384	3.1728	18.4589	24.4256	17.6807	18.1411
NM_001290806.1	NP_001277735.1	Kif3a	3731.59	1268.34	3056.05	TRUE	FALSE	25376.3	47566.1	9745.74	3407.6	2197.33	2167.42	7029.83	7627.16	3740.84	8.09334	7.05007	6.08883	6.5678	2.17951	2.1742	2.23297	0.919846	2.48014	1.83977	2.31487	1.83935
NM_001290810.1	NP_001277739.1	Mrto4	17880.8	10897.8	18128.1	TRUE	FALSE	943254	1.34692e+06	557857	458960	307694	429399	222587	256976	176184	64.6955	48.3921	57.9759	48.26	40.7585	37.6924	54.1433	23.6867	9.39414	13.0755	12.3337	14.1124
NM_001290817.1	NP_001277746.1	Sparc	1.29321e+07	3.23952e+06	1.9704e+06	FALSE	FALSE	614549	554364	534461	135014	67172.2	69155.9	170349	569376	221583	0.0428672	0.0860189	0.0221482	0	0.0213476	0	0.116888	0.0136897	0.288965	0.0726698	0.249202	0
NM_001290818.1	NP_001277747.1	Adrbk1	1952.84	954.207	742.569	TRUE	FALSE	34324.6	53121.9	20056.3	16173.5	15780.6	13165.6	36752.7	30430.3	23914.6	22.0155	18.7353	16.5531	16.4625	16.4833	16.5929	24.959	11.223	49.5348	34.726	35.9115	40.9461
NM_001290823.1	NP_001277752.1	Bscl2	347.148	122.106	929.041	TRUE	FALSE	2526.2	3666.08	1745.52	805.311	1642.69	855.791	17938	46571.7	6014.74	8.32583	7.65783	6.93227	6.57612	7.417	6.81513	13.8461	4.53666	27.6321	16.6306	20.9429	17.91
NM_001290824.1	NP_001277753.1	Tubgcp4	1037.26	842.147	425.339	TRUE	FALSE	6193.07	20619	5912.97	8178.04	5314.95	4166.2	14377.9	5315.48	3492.46	8.31824	7.00613	5.64738	6.02742	7.08526	6.79405	8.81783	4.61885	14.4215	11.5071	12.7841	12.2226
NM_001290991.1	NP_001277920.1	Ctdspl2	759.394	794.489	462.791	TRUE	FALSE	7699.48	17797.7	2691.79	9783.2	9771.17	5489.77	5562.78	7956	1553.84	12.5614	10.6983	9.63521	8.41619	11.2302	12.3063	15.8245	6.86242	12.7455	10.0688	13.1157	11.3727
NM_001291002.1	NP_001277931.1	Galk2	12129.4	6982.34	14180.8	TRUE	FALSE	570381	788363	326859	183150	193215	206018	755957	678864	510513	60.5018	46.8597	47.1909	41.0148	27.5194	27.826	34.8945	15.4738	58.2349	41.8764	44.138	42.6223
NM_001291004.1	NP_001277933.1	H6pd	16635.5	6738.17	10010.8	TRUE	FALSE	123940	236954	73633.7	52237.2	29579.2	18800.2	233284	235004	178705	9.43754	8.5283	6.35161	6.61432	4.73785	4.08938	6.28665	3.27453	24.0827	17.9793	23.1384	18.2039
NM_001291026.1	NP_001277955.1	Prdm16	17272.7	8173.81	6586.48	TRUE	FALSE	12575.3	34697.5	5529.94	12287.4	9304.14	8369.08	29427.1	20723	10146.7	1.14529	1.1123	0.519056	0.541114	1.09856	1.24053	1.55966	0.914138	3.8397	2.90729	3.1559	3.13673
NM_001291031.1	NP_001277960.1	Ap5s1	1527.16	625.49	863.271	TRUE	FALSE	13768.5	21774.9	10324.5	6993.42	6693.44	5359.32	32117.3	47529.3	21575.8	11.7389	9.11469	6.98383	8.91891	10.9409	9.87575	16.0524	7.57675	43.8151	37.6723	32.7361	36.7477
NM_001291033.1	NP_001277962.1	Mapk7	3197.16	975.664	1844.56	TRUE	FALSE	7420.65	6061.48	890.2	1207.71	1348.34	657.446	6007.17	2923.39	2879.21	2.21169	1.40596	1.33659	1.99448	1.35538	0.824944	1.2626	0.749324	2.43357	1.46219	2.29246	1.69964
NM_001291049.1	NP_001277978.1	Usp43	382.827	502.348	421.443	TRUE	FALSE	734.227	1627.85	354.622	738.937	1154.11	1394.52	1881.19	1939.28	747.705	2.19958	2.41525	1.70019	1.43027	2.27181	2.04559	2.84565	1.48774	5.43228	3.05178	3.80663	3.8716
NM_001291062.1	NP_001277991.1	Elf2	37.504	50.3449	8.89855	TRUE	FALSE	328.534	781.865	7.31637	740.381	564.989	524.316	150.79	140.176	55.6552	10.6182	9.46345	8.15387	6.07226	11.4584	10.9958	16.1064	6.95151	16.4699	15.6261	15.8813	14.5231
NM_001291067.1	NP_001277996.1	Foxa2	1495.23	1985.73	271.751	FALSE	FALSE	7386.21	11520.1	1968.7	16692.8	9862.29	4660.45	816.346	3034.51	546.003	5.80853	5.59685	4.42091	4.03805	4.982	4.95127	5.99942	2.79769	3.20199	2.63425	2.9261	3.08619
NM_001291068.1	NP_001277997.1	Polr2a	49010.5	23403.3	11843.4	FALSE	FALSE	113916	168038	66896.9	82825.7	79259.9	64095.4	138895	106468	77016.3	3.46582	2.29963	1.93205	1.71554	3.23543	3.46288	3.91567	2.2595	11.7981	8.93631	7.93856	8.78327
NM_001291074.1	NP_001278003.1	Nsfl1c	53202.3	36063.1	47217.2	TRUE	FALSE	3.08203e+06	4.46155e+06	1.82467e+06	1.73566e+06	1.63185e+06	1.53979e+06	4.72169e+06	4.04057e+06	3.1581e+06	64.0128	59.1012	56.805	52.7302	42.9493	47.8477	67.5497	27.1634	101.5	77.0928	71.3269	84.3273
NM_001291123.1	NP_001278052.1	Epb41l1	29016.2	17662.1	24387.6	TRUE	FALSE	40406.1	57159.5	15052	16914.4	20974	17968	93569.6	121799	45512	1.40752	1.37786	1.67349	0.978555	1.48288	0.727814	1.66333	0.798601	3.64542	2.79126	5.271	2.91831
NM_001291138.1	NP_001278067.1	Ralgapb	1713.76	874.396	987.614	TRUE	FALSE	14161.5	27971.5	7746.56	7660.5	4446.44	3793.95	16973.3	13615.6	5670.86	10.37	9.27373	7.45163	6.63006	5.91305	5.54431	7.1793	4.00709	17.3417	11.4305	13.6638	12.8642
NM_001291148.1	NP_001278077.1	Derl2	12908.3	7413.48	18116.1	TRUE	FALSE	217107	261071	111420	135303	64375.5	89336	500158	993020	632660	20.8397	16.3372	14.0345	11.6525	14.2513	11.4342	19.2907	8.15927	40.1756	32.9975	33.4517	36.5286
NM_001291155.1	NP_001278084.1	Tomm34	48064.6	26657.4	31887.2	TRUE	FALSE	660625	1.2103e+06	344962	243722	225710	208874	555268	597678	274980	17.8935	13.579	13.9141	13.4014	9.70663	7.4053	11.0626	4.50526	18.5615	10.3088	12.9694	17.586
NM_001291169.1	NP_001278098.1	Nfatc2	3074.42	2624.04	5091.96	TRUE	FALSE	198.211	1745.95	663.958	594.129	155.302	242.014	750.964	631.19	69.4277	0.476715	0.267036	0.153791	0.101018	0.178237	0.140595	0.0929763	0.0587128	0.137068	0.11206	0.11885	0.129526
NM_001291182.1	NP_001278111.1	Ush1c	1.17876e+06	157290	421335	TRUE	FALSE	200008	409677	124039	147965	159439	158591	1.1236e+06	1.41368e+06	1.08969e+06	0.355584	0.0850522	0.102903	0.459226	0.753615	1.35352	1.34843	0.159246	3.44151	2.52304	4.3916	1.8708
NM_001291185.1	NP_001278114.1	Aurka	619.568	367.612	84.2594	TRUE	TRUE	5412.89	16839.7	6235.19	7991.28	10122	3978.48	99.6558	156.646	112.384	11.9795	10.1499	8.66308	10.3788	15.8812	22.2748	26.8869	12.5369	1.50984	1.19278	1.32264	1.51313
NM_001291202.1	NP_001278131.1	Tpd52l2	951.749	1415.29	1754.04	TRUE	FALSE	1552.14	14269.1	1510.78	1909.14	700.051	1064.72	3240.66	779.489	902.391	3.91851	4.27735	1.69655	1.52817	0.84867	0.995024	0.830374	0.452127	0.674237	0.359262	1.13519	0.984108
NM_001291238.1	NP_001278167.1	Cux1	2250.77	2210.91	2482.77	TRUE	FALSE	10548	28167.9	11927.6	9747.91	7296.06	7148.21	20332.1	11504.1	12416.1	6.26523	10.8431	7.68406	3.60907	0.870701	3.26659	3.60153	7.81396	14.5564	6.08262	4.14495	4.81723
NM_001291246.1	NP_001278175.1	Lig3	7257.13	4312.78	2566.6	TRUE	FALSE	41091.7	59882.8	22573.9	45803.4	30046.2	33544.6	44194.3	25632.4	15022.9	7.53607	6.25626	5.13237	4.64273	7.8765	7.68185	10.8142	5.39907	10.8616	8.36868	9.47169	10.5614
NM_001291249.1	NP_001278178.1	Cpsf4	26681.9	11241.2	13095	TRUE	FALSE	378695	469205	101319	218262	227701	201771	474717	381413	302104	17.3567	14.1594	12.4462	14.2267	19.0785	19.7662	25.8116	11.6571	38.3132	26.0423	26.3462	27.6395
NM_001291275.1	NP_001278204.1	Cib1	1711.36	651.342	1853.5	TRUE	FALSE	168721	246269	97599	72078.8	65932.1	31854.6	618284	558401	470300	124.711	93.7794	103.919	77.4439	90.6135	102.522	138.111	48.2951	397.542	285.49	290.849	263.164
NM_001291286.1	NP_001278215.1	l7Rn6	3124.08	1994.56	4783.87	TRUE	FALSE	161108	219005	85462.1	66012.1	181429	57392.7	258360	243133	79408.1	67.7468	53.4274	44.5601	42.7655	40.2246	38.8522	54.6946	25.0617	54.2887	36.4063	50.5605	41.507
NM_001291439.1	NP_001278368.1	Hmgcs1	7931.95	5979.61	6475.66	TRUE	FALSE	1.63308e+06	2.08237e+06	1.08257e+06	718885	572721	683128	2.66735e+06	2.19587e+06	2.02734e+06	248.24	181.776	218.462	161.564	112.483	116.059	173.704	67.834	497.889	320.589	331.325	321.342
NM_001291448.1	NP_001278377.1	Foxred1	1677.86	813.871	2853.7	TRUE	FALSE	41886.5	38954.8	3514.41	10402	14409.4	12951.6	76023.7	42280.3	91908.4	25.9681	22.353	19.5256	20.0143	15.8092	16.0192	24.3728	9.91693	33.2227	21.7744	25.8499	25.4614
NM_001291835.1	NP_001278764.1	Alas1	14340.7	8567.45	7320.72	TRUE	FALSE	305909	428347	221098	192134	225614	137834	904513	832093	652172	25.3794	22.673	20.14	19.3651	23.3681	21.557	32.6564	14.6267	148.109	93.83	99.4196	108.192
NM_001291859.1	NP_001278788.1	Rhoc	2871.72	1648.97	1706.07	TRUE	FALSE	220438	286014	113245	43582.7	51709.4	36730.2	829164	600619	354531	98.6344	77.5181	73.7784	67.5511	27.9603	25.059	37.9739	18.4777	511.803	335.155	318.112	321.766
NM_001293301.1	NP_001280230.1	Clasp1	7833.94	5933.94	3850.73	TRUE	FALSE	35258.2	71242.7	21830.7	24090.1	14992.7	26419.2	67478.8	63855.3	44843.3	6.43028	4.83934	4.07107	4.20635	3.96932	4.05174	5.38351	2.53159	20.5018	13.4963	14.5827	13.9422
NM_001293313.1	NP_001280242.1	Nme7	608.736	221.712	101.868	TRUE	FALSE	11772.7	28516.7	3135.46	2964.17	3354.6	2173.66	3208.5	1793.33	484.442	25.211	21.2186	17.7663	14.8502	13.659	13.0919	18.8065	8.61479	17.327	20.2242	17.8912	16.575
NM_001293559.1	NP_001280488.1	Cox4i1	32927.8	12723.2	18421.6	TRUE	FALSE	5.84646e+07	6.35484e+07	3.60171e+07	1.87483e+07	2.31582e+07	2.38921e+07	8.6761e+07	6.93591e+07	6.88512e+07	1918.01	1334.03	1786.64	1503.43	1489.19	1858.31	2882.15	888.21	6173.86	3915.84	3571.55	3751.31
NM_001293621.1	NP_001280550.1	Ganab	12.5734	10.2	12.216	TRUE	FALSE	399.343	1257.66	81.0725	309.552	413.232	400.413	1345.05	3079.18	1475.17	26.386	29.4358	34.4847	35.404	29.1271	42.2856	58.9168	26.1127	127.242	108.745	122.288	124.893
NM_001293622.1	NP_001280551.1	Ppp3ca	4634.52	1344.37	2369.9	TRUE	FALSE	83142.3	113676	29982.1	20268.2	21843	32386.7	119421	93739.7	81421.9	23.4486	18.8055	16.5819	14.8943	17.504	16.6329	23.5454	10.8203	48.9456	35.6749	36.878	40.7578
NM_001293630.1	NP_001280559.1	Slc37a4	1715.53	691.404	2937.46	TRUE	FALSE	9560.26	28396.5	27716.8	51363.2	39215.4	17063.4	1.08868e+06	1.50032e+06	711087	18.2041	14.3278	14.8127	13.2656	54.3058	53.8481	77.7421	31.4807	493.801	313.743	383.796	349.961
NM_001293639.1	NP_001280568.1	Nek1	300.246	73.5058	99.6824	TRUE	FALSE	2075.22	6965.56	1734.85	1211.46	350.715	275.647	308.588	399.746	516.88	10.2976	8.82751	6.54992	6.11592	5.79159	5.30714	6.43154	3.40608	4.06345	3.54417	4.96425	3.95831
NM_001293648.1	NP_001280577.1	Plcd1	16550.9	11147.1	17217.9	TRUE	FALSE	93238.5	143270	49161.3	43418.6	42026.7	29868.5	215154	153722	58624.7	7.51618	6.01585	5.29676	4.28755	3.83262	3.62806	4.9639	2.39383	11.3819	7.17899	9.8967	7.45182
NM_001293650.1	NP_001280579.1	Prkcsh	42957.7	35705.7	47871	FALSE	FALSE	3.87413e+06	5.45824e+06	2.95008e+06	2.05455e+06	2.02963e+06	2.15476e+06	6.95977e+06	6.55392e+06	6.69654e+06	103.578	91.7986	88.6266	84.6847	56.2273	61.0162	90.1787	33.4107	185.711	140.769	100.75	139.016
NM_001293652.1	NP_001280581.1	Rab7	438978	162485	223046	TRUE	FALSE	1.05237e+07	1.19763e+07	5.74358e+06	2.41382e+06	2.26317e+06	2.82104e+06	9.87443e+06	9.0314e+06	8.72361e+06	27.8769	23.4725	19.6056	18.8047	15.079	14.6389	21.7397	9.61704	57.9235	37.8301	39.8012	42.6103
NM_001293672.1	NP_001280601.1	Ctbs	4303.09	1633.1	596.614	TRUE	FALSE	15149.8	29410	7209.96	10636.9	3990.52	2799.53	14338.3	276.338	2240.08	5.11156	3.97379	3.16033	2.32565	2.67944	2.88442	3.49278	1.57552	3.77382	3.7357	4.40044	2.21947
NM_001293684.1	NP_001280613.1	Zwint	2054.57	648.183	47.7748	TRUE	TRUE	107146	186888	62895.6	17298.6	21241.8	19148.1	13233.3	2370.71	1134.02	64.1697	53.1583	51.1794	45.4299	31.4353	27.8724	45.8879	20.2365	56.5577	49.4299	37.5736	49.8166
NM_001293686.1	NP_001280615.1	Vti1a	12711.4	6661.16	6114.27	TRUE	FALSE	110139	164591	110964	66134	44271	25609	162049	100581	23205.5	10.9253	9.14657	8.88971	8.51118	6.5628	6.7316	8.66835	4.39173	16.8178	16.5162	16.3846	15.9963
NM_001293694.1	NP_001280623.1	Cept1	2250.08	823.156	2205.55	TRUE	FALSE	100506	222811	106830	53403.9	37902.8	32745.5	459253	357975	361908	59.5101	52.1377	52.0234	41.0786	45.1591	46.9678	68.2655	28.0175	207.354	159.156	179.334	164.783
NM_001293701.1	NP_001280630.1	Polr3gl	47.2433	4.77978	122.993	TRUE	FALSE	669.697	2652.23	281.429	42.1309	57.1684	226.758	2845.3	4059	3135.94	14.7578	14.3234	14.0306	9.86778	16.1992	11.4809	14.1842	9.19867	40.3968	22.7503	25.9339	24.8839
NM_001293758.1	NP_001280687.1	Dctn6	8077.61	2401.66	3632.22	TRUE	FALSE	104203	201933	55498.2	14182.2	20023.7	25798.9	180044	111228	66364.2	14.6373	11.9885	13.9619	10.3536	10.6562	8.26845	9.50329	5.95322	34.0593	22.7983	28.5127	33.0694
NM_001293768.1	NP_001280697.1	Pygo2	142.036	248.638	66.2372	TRUE	FALSE	1638.59	8145.05	185.991	1520.78	1895.29	2444.37	749.437	911.526	1345.91	12.1265	12.9787	11.0011	10.2038	7.20853	8.08732	13.4433	5.70853	15.9207	12.6154	15.2955	12.4451
NM_001293781.1	NP_001280710.1	Chtop	10432.3	15509.1	15313.1	TRUE	FALSE	367193	637048	158576	654842	553160	614874	828919	1.04641e+06	655454	43.7272	37.3263	33.2986	30.2688	39.346	39.9507	55.9284	23.844	69.1628	49.5027	51.3774	53.4902
NM_001293795.1	NP_001280724.1	Tm6sf2	244.228	242.145	242.214	TRUE	FALSE	6708.47	17575.4	6315.76	9042.05	23500.7	6074.21	121136	116767	63134.5	30.5058	29.1896	26.5089	26.8119	36.6212	40.0587	59.9044	25.5883	560.848	364.132	434.984	406.713
NM_001294322.1	NP_001281251.1	Mpv17	416.978	114.104	44.582	TRUE	FALSE	15903.7	18537.5	11086.6	4776.29	2778.42	339.976	17886	2397.67	1122.41	44.1258	36.8727	38.4285	30.0334	23.654	25.0882	29.4554	14.9759	60.2747	48.6085	60.1858	43.2236
NM_001297601.1	NP_001284530.1	Nfix	4271.87	3398.11	1737.91	TRUE	FALSE	4181.22	6426.99	1233.44	5929.15	5868.18	3978.85	7238.22	6032.95	2355.88	1.25638	1.0862	0.701273	0.890697	1.63272	1.60832	1.85164	1.26529	3.90848	2.32405	3.7151	2.96789
NM_001297607.1	NP_001284536.1	Rad23a	42779.5	36062.5	30010.5	TRUE	FALSE	164036	219397	66336.2	72164.9	106446	72476.3	175467	139757	109041	3.91711	5.02255	2.33427	2.30429	2.18211	2.00543	4.91746	1.27938	5.85482	5.1454	4.65062	2.90423
NM_001301067.1	NP_001287996.1	Cap1	59635.1	39450.1	37760.4	FALSE	FALSE	7.00143e+06	9.23415e+06	4.66065e+06	2.42405e+06	2.42491e+06	2.70365e+06	1.10776e+07	9.34911e+06	7.34796e+06	142.049	113.293	121.826	107.297	67.4656	61.4568	97.4166	40.2237	304.797	215.079	213.588	238.639
NM_001301100.1	NP_001288029.1	Edc4	16717.3	11581.8	11381.4	TRUE	FALSE	130754	203041	74985.1	119523	92891.2	113406	145889	189458	92556.2	10.6415	8.39871	7.31844	7.24083	9.78504	9.7984	12.3532	5.88551	16.2352	8.3435	13.8253	11.9913
NM_001301211.1	NP_001288140.1	Ap1g1	37190.8	19415.4	20222.8	FALSE	FALSE	495844	749242	403097	200708	190525	186728	628178	492352	415302	17.2957	14.0745	13.0644	11.0656	9.55499	10.4057	11.975	6.07769	29.2374	24.1216	24.5755	23.1561
NM_001301232.1	NP_001288161.1	Rab27a	791.26	2081.39	1472.16	TRUE	FALSE	566.385	1071.65	322.533	4078.25	2047.92	2164.08	45364.2	21087.2	13183.8	0.923975	0.779445	0.661766	0.568543	1.82879	1.01182	2.05501	0.864613	15.3326	11.8498	14.7844	13.8914
NM_001301250.1	NP_001288179.1	Capn5	9325.11	5705.3	6712.51	TRUE	FALSE	87380.7	130508	29930.1	32049	31161.9	26999.4	61677.5	69264.6	44129.3	12.3275	9.97636	8.83398	8.27871	5.53966	5.22072	6.57079	3.29168	10.4202	6.79963	8.76197	9.09985
NM_001301269.1	NP_001288198.1	Inafm2	180.781	148.922	66.237	TRUE	FALSE	1580.68	2822.94	533.572	808.785	1054.85	627.878	847.029	2116.54	608.615	11.6467	10.5917	7.4446	6.4518	5.81204	5.85078	6.64737	3.1072	14.0184	12.1946	13.4417	10.6662
NM_001301330.1	NP_001288259.1	Wapl	2030.46	1482.12	1463.68	TRUE	FALSE	115782	226384	91701.8	121914	102670	97611.3	249451	194816	152072	71.683	56.9779	59.2236	45.1985	67.5659	71.367	103.178	39.6631	171.256	122.981	120.623	132.458
NM_001301343.1	NP_001288272.1	Hnrnpk	2085.32	2072.66	3838.92	TRUE	FALSE	497656	591938	209432	1.04498e+06	483326	392910	1.24288e+06	1.25132e+06	136243	274.731	210.399	246.849	202.232	256.015	305.951	462.903	157.915	381.257	264.258	267.52	282.745
NM_001301344.1	NP_001288273.1	Hnrnpk	148968	109501	186645	FALSE	FALSE	1.50078e+07	2.06494e+07	9.96336e+06	1.13377e+07	1.26545e+07	1.63161e+07	2.80267e+07	2.22245e+07	2.31808e+07	120.066	97.2614	104.488	80.4975	109.872	121.881	167.782	72.5574	175.777	123.992	119.27	122.518
NM_001301364.1	NP_001288293.1	Hdlbp	42260.2	20620.1	25558.2	TRUE	FALSE	1.68368e+06	2.20765e+06	976055	1.0958e+06	1.04072e+06	939446	5.13555e+06	4.84283e+06	3.53432e+06	53.4169	38.9815	37.5593	31.9363	51.2287	49.7354	68.8115	29.2447	257.374	166.941	153.62	172.285
NM_001301412.1	NP_001288341.1	Smc2	14643.5	11211.8	99874.4	TRUE	TRUE	296924	455423	161881	269189	279275	285550	171904	157751	114026	25.6036	19.5163	21.0991	16.3617	22.5575	27.2208	31.4527	15.0282	1.5232	1.10648	1.63142	2.00646
NM_001301424.1	NP_001288353.1	Slc7a1	18786.1	16235.8	21292.2	TRUE	FALSE	91293.2	175479	38064	68958.3	75178.8	110738	93373.5	119111	71906.7	6.66001	5.33381	4.46284	4.44914	4.55541	4.70795	7.08943	3.21479	4.67944	3.74065	4.41265	4.35837
NM_001301643.1	NP_001288572.1	Pitpnb	1.28696e+10	528.854	350.241	TRUE	FALSE	4302.57	671.866	1575.9	181.387	142.347	1081.19	4135.64	412.634	247.282	1.29949	0	0	2.61028e-08	0	0.342982	0.549478	0.310542	0.773619	1.08349	1.41406	2.81948
NM_001301649.1	NP_001288578.1	Aup1	3200.54	2044.88	2467.92	TRUE	FALSE	184960	229576	50866.4	100338	85984	65041.6	224671	431718	351191	63.4936	59.8259	55.8884	52.6077	43.0679	41.0762	57.0704	26.5281	174.776	113.227	142.43	118.491
NM_001301652.1	NP_001288581.1	R3hcc1	199.799	300.36	287.113	TRUE	FALSE	1695.52	6736.58	995.685	2781.62	2938.05	2502.31	798.232	3059.92	2304.55	9.8243	9.02351	8.00917	6.04653	9.87215	8.70769	9.69301	5.60469	9.82613	7.51924	5.36993	8.60749
NM_001301672.1	NP_001288601.1	Sumo3	1587.25	1014.01	1198.72	TRUE	FALSE	41415.8	93682.7	20086.2	38919.3	46681	60624.5	89279.7	61493.2	86741.4	34.236	26.8115	25.4116	23.7346	45.6071	46.9978	60.3547	25.7261	80.0031	63.8264	65.5028	67.688
NM_001301811.1	NP_001288740.1	Irf8	131.921	138.025	46.9328	TRUE	FALSE	2967.02	10171.2	3175.58	4821.78	2603.52	1826.63	1059.49	7958.54	1381.21	32.8874	25.1547	26.8136	21.5627	20.0779	20.694	26.5383	12.4788	37.9582	29.1087	28.4793	29.7577
NM_001301817.1	NP_001288746.1	Fgd4	1344.43	501.493	1253.31	TRUE	FALSE	9160.41	20621.4	16765	6447.77	4843.7	6945.58	59555.5	71010.2	61857.5	14.8803	12.8661	10.7008	8.79169	13.0698	12.6514	18.4536	7.93661	59.4964	43.9835	48.4371	50.965
NM_001302077.1	NP_001289006.1	Fkbp1a	446716	337006	347767	TRUE	FALSE	8.04636e+06	1.33959e+07	6.3584e+06	4.32516e+06	1.82011e+06	4.85443e+06	7.98211e+06	1.07808e+07	9.00191e+06	22.2428	19.6948	18.1667	14.1137	12.4762	10.2726	14.8299	8.08638	32.7131	23.1115	28.6604	22.7956
NM_001302087.1	NP_001289016.1	Uros	4180.11	2684.21	4502.92	TRUE	FALSE	82913.6	106432	42967	32179	26720.9	35703.2	85985.9	84827.8	59358.8	25.8396	19.5493	19.3678	14.2152	12.3745	11.6254	15.9602	7.13094	20.512	16.8572	17.0118	17.6216
NM_001302336.1	NP_001289265.1	Mrpl55	18025.2	16394.3	23499.8	TRUE	FALSE	412184	1.09508e+06	105398	373280	276850	161752	326959	1.2162e+06	858389	26.1237	22.2358	23.5352	16.6946	17.1782	16.6055	24.3793	9.1268	48.503	37.7116	35.4157	34.7047
NM_001302337.1	NP_001289266.1	Aktip	4882.1	3723.63	4013.51	TRUE	FALSE	119287	181838	99926.9	89016.4	45874.7	36566.6	180787	180809	57689.6	29.5893	24.7787	24.956	20.1869	13.5226	14.6719	21.9533	8.97038	47.599	35.8655	41.7393	42.755
NM_001302382.1	NP_001289311.1	Cdc37l1	700.279	154.008	236.061	TRUE	FALSE	6484.73	12425.9	5216.38	940.837	1448.68	658.283	2486.88	4045.45	1238.48	13.1737	10.736	9.26344	7.4464	6.58568	6.66632	7.35478	3.98583	10.5755	8.07623	12.0093	10.4946
NM_001302440.1	NP_001289369.1	Zfp422	8344.91	20106.6	13886.6	TRUE	FALSE	25141.4	55959.1	8916.65	134165	118553	115933	133535	125595	100179	4.3675	3.64368	2.56812	1.90636	6.67356	5.76517	7.81523	4.19208	12.3338	8.0574	8.73152	7.48211
NM_001302451.1	NP_001289380.1	Ing1	110.29	271.339	135.727	TRUE	FALSE	1249.56	23890.2	1761.64	3022.5	2902.16	6700.29	25829.7	3785.38	331.935	22.7443	16.63	15.3655	14.7937	15.5322	13.2382	19.2546	9.23192	33.1577	25.415	27.9427	27.8369
NM_001302468.1	NP_001289397.1	Sdf4	15381.9	6891.75	5492.32	TRUE	FALSE	683631	1.09988e+06	478878	272584	272027	238167	690645	613856	767245	56.1645	44.3829	44.5049	36.1914	39.5118	39.008	56.8611	23.7681	160.371	122.263	108.607	129.436
NM_001302481.1	NP_001289410.1	Acy3	33430.4	30102.4	22013.3	TRUE	FALSE	37694	69674.6	13876.2	55299.3	56916.1	65904.8	465035	334594	272676	1.13056	1.25996	0.539229	1.12452	2.79138	1.2552	2.97636	1.51113	19.8663	12.2986	21.278	14.2892
NM_001302506.1	NP_001289435.1	Tmub2	492.463	476.835	493.842	TRUE	FALSE	4306.73	5736	2037.65	8890.77	4761.2	2972.94	23545.5	14166.5	7691.42	11.5402	8.5775	8.82738	7.99486	10.3926	10.4149	14.2063	5.99943	41.0542	23.9821	29.6919	27.7467
NM_001302540.1	NP_001289469.1	Mcm5	48337.1	18846.4	358417	FALSE	FALSE	1.12343e+06	1.59469e+06	728588	977025	925564	871239	475114	419639	286311	28.1841	23.275	23.2082	21.8527	46.8331	51.1806	63.018	27.8854	1.10222	1.39561	0.764948	1.22506
NM_001302798.1	NP_001289727.1	Rab27b	17724.5	11204.7	31362.8	TRUE	FALSE	99781.7	152850	65985.4	49314.5	46875.3	46874.9	445885	463430	301254	7.11498	6.42391	5.01011	4.41949	4.18351	4.25782	5.71478	2.95353	16.4984	12.3643	12.8734	12.4771
NM_001302951.1	NP_001289880.1	Tle4	872.718	818.549	525.649	TRUE	FALSE	3182.12	7746.51	4147.64	5660.38	2593.78	3653.47	11987.9	14184.3	6006.4	6.65468	4.92932	4.58803	4.38866	4.81692	4.74431	5.90749	2.99159	28.2835	20.3178	20.7636	21.8043
NM_001302956.1	NP_001289885.1	Qsox2	8545.41	2605.09	10492	TRUE	FALSE	233745	312171	129029	59876	61472.9	51269.5	139379	88584.8	72092.8	33.4071	27.8242	26.8979	23.7614	23.2907	22.0626	31.3143	13.1375	11.9771	8.2972	8.59416	7.23291
NM_001302970.1	NP_001289899.1	Ap2m1	15781.7	4693.74	11378.4	TRUE	FALSE	1.13813e+06	1.74127e+06	696354	303463	430154	322123	2.25569e+06	1.89415e+06	1.48435e+06	88.5262	71.9143	72.3213	62.6717	69.5732	67.7086	99.5689	38.6515	219.966	151.508	151.242	150.518
NM_001303033.1	NP_001289962.1	Ubr3	748.47	494.673	495.11	TRUE	FALSE	4756.48	12659.8	6619.95	3873.61	3758.84	2498.49	16653.8	15834.7	6605.72	13.1573	10.4243	8.23062	6.86725	7.71464	7.1231	10.8826	4.88545	35.6908	26.4357	28.0584	30.2417
NM_001303273.1	NP_001290202.1	Traf6	3093.13	1098.12	1632.65	TRUE	FALSE	15697.7	21881.6	7090.96	4674.23	2891.07	3367.36	9568.83	12443.5	3378.91	6.8497	5.24703	4.78646	3.79919	3.77059	3.05762	4.26896	1.91719	6.93694	3.98683	5.87939	5.84253
NM_001303423.1	NP_001290352.1	Aldoc	34636	19475.3	24688.3	TRUE	FALSE	2.90763e+06	3.59954e+06	1.6625e+06	822683	830217	873897	5.78826e+06	4.92572e+06	4.03298e+06	97.7957	80.7046	87.4634	68.3602	44.9759	42.1451	59.4207	24.8485	264.214	182.362	187.959	174.059
NM_001303445.1	NP_001290374.1	Csnk2b	56328.4	27278.4	26466.6	TRUE	FALSE	2.46441e+06	2.55529e+06	1.51848e+06	1.00645e+06	816963	959003	3.33741e+06	2.28056e+06	2.98668e+06	47.6645	41.7364	34.1941	39.1889	32.558	36.0257	49.0786	24.0086	120.267	99.709	118.598	94.8615
NM_001303532.1	NP_001290461.1	Hus1	4158.16	1266.34	5541.07	TRUE	FALSE	10599.6	13176.3	2294.32	1768.98	4049.09	3035.5	5371.52	9555.15	7090.78	3.17572	2.54356	2.34801	2.23087	2.84709	1.69088	3.16325	1.4122	0.991752	0.953036	1.75455	1.45861
NM_001304266.1	NP_001291195.1	Srcap	191508	22559	139.199	TRUE	TRUE	443080	403456	121047	84646.5	141031	611.115	3428.11	1101.54	1207.44	2.28616	2.13236	1.56348	1.2301	3.84018	3.66821	4.07166	2.22147	10.6224	8.74641	9.23617	7.84869
NM_001304456.1	NP_001291385.1	Rnf13	3671.58	2551.63	4749.56	TRUE	FALSE	98912.7	227203	61653.1	25455.2	45143.2	52953.8	249954	273664	171758	30.3846	28.3246	25.6846	20.6575	14.9528	17.5952	20.8676	10.9233	59.8728	45.8596	44.1655	50.7175
NM_001304528.1	NP_001291457.1	Gm4737	90514.5	41177.1	66319.4	TRUE	FALSE	2.24542e+07	2.54493e+07	1.41008e+07	1.29879e+07	1.42425e+07	1.42743e+07	2.76495e+07	2.59996e+07	2.39082e+07	290.049	218.235	240.699	220.038	311.695	350.844	539.629	192.414	560.73	380.958	371.297	374.584
NM_001304719.1	NP_001291648.1	Atp5f1	37376.5	21733.4	49361.8	FALSE	FALSE	1.66465e+07	1.95874e+07	1.0033e+07	7.59201e+06	8.68916e+06	9.16834e+06	4.15777e+07	4.79731e+07	4.02484e+07	507.36	387.331	460.53	340.995	364.178	410.83	625.439	225.175	1198.66	863.238	816.157	814.595
NM_001304761.1	NP_001291690.1	Csk	9727.93	6786.31	6573.45	TRUE	FALSE	167279	323318	142138	146945	86533.1	69745.6	265749	211827	142014	20.7765	17.776	16.7878	14.9751	14.6131	15.6193	19.1348	9.11589	42.1443	24.1105	30.9634	30.4771
NM_001305185.1	NP_001292114.1	Plekha7	9318.4	5863.37	10220.3	TRUE	FALSE	63606.6	105708	37497.4	33597.2	23690.8	25795.5	109708	148288	75215	9.05961	7.98361	5.96146	5.12273	4.53305	4.27345	6.01355	2.92809	13.0949	11.3444	9.99146	10.1865
NM_001305231.1	NP_001292160.1	Fam134a	843.057	342.069	272.188	TRUE	FALSE	21020.8	14132.8	11446.2	8044.41	6402.78	2977.82	6758.2	25174.2	13319.8	23.3662	16.0146	16.968	16.5645	16.4456	17.5411	25.208	10.7061	64.2628	43.7034	50.4405	47.5184
NM_001305244.1	NP_001292173.1	Psmf1	44321.8	39241.1	31291.6	TRUE	FALSE	237535	466219	40470.2	117117	177857	147610	287098	466106	245285	6.67331	6.1799	4.73114	4.56765	4.0557	3.6826	4.63181	2.69717	11.7528	8.11449	8.87331	9.94605
NM_001305387.1	NP_001292316.1	Pigo	7203.95	3133.39	7935.34	TRUE	FALSE	29617.9	42600.5	10363.8	12952.2	16657.6	10389	76632.6	78692.4	29642	5.85883	4.15005	3.30372	3.50758	4.5595	4.27929	5.14114	2.75842	10.8188	6.91895	8.91385	8.73547
NM_001305423.1	NP_001292352.1	Tmco4	26.73	101.562	157.096	TRUE	FALSE	122.494	264.649	135.718	1140.61	1118.04	966.009	8358.61	7008.53	2964.66	7.90836	7.34678	4.7611	4.89396	10.5799	11.1195	15.4145	7.67785	55.2438	41.5638	43.0269	41.3178
NM_001305437.1	NP_001292366.1	Pter	24530.4	17567.5	22631.5	TRUE	FALSE	265153	337892	98884.2	206282	222591	219317	699317	832007	615592	13.5766	10.969	10.1629	7.97399	12.2802	12.5775	17.9414	8.16885	37.8721	29.6481	29.1791	30.0213
NM_001305632.1	NP_001292561.1	Pla2g4a	4742.66	1271.55	4432.61	TRUE	FALSE	6929.23	31648.2	4686.01	21595.8	18140.3	17652.8	8942.55	12474.1	7222.19	2.72612	2.34307	1.01179	1.42756	16.0346	14.0746	22.2183	10.9013	1.67272	1.58814	2.1003	3.22675
NM_001305652.1	NP_001292581.1	Bcs1l	12857.5	5590.78	21067.2	TRUE	FALSE	170510	333822	144411	63032.5	39091.4	44841.7	233046	174599	78497.9	15.8235	13.017	13.5154	11.9131	8.19683	8.43513	11.0372	5.5678	7.59335	6.13829	9.55012	9.12184
NM_001305675.1	NP_001292604.1	Wdr44	8729.03	3022.91	7925.92	TRUE	FALSE	21620.4	32332.9	12655.7	3902.79	4871.23	3136.81	65834.9	64833.5	42341.8	2.85917	2.52606	2.4295	1.58105	1.56711	1.06789	1.72037	0.817303	6.84151	7.33875	8.54124	7.96094
NM_001305678.1	NP_001292607.1	Usf1	238.48	333.511	173.375	TRUE	FALSE	4583.49	14730.3	2174.91	7089.4	12039	3025.49	15257.3	8285.02	3109.79	26.7586	20.6264	15.7843	17.9925	20.1288	22.5188	29.6642	14.1181	71.0611	50.3858	45.4429	44.4423
NM_001305844.1	NP_001292773.1	Apoe	1374.08	257.914	8123.62	FALSE	FALSE	3199.58	8462.65	2447.73	427.405	150.482	591.563	9329.35	7873.87	3270.77	2.59314	3.11536	1.61641	2.78668	2.09355	1.43103	1.83229	1.08894	1.13259	0.619392	0.633684	0.983001
NM_001305935.1	NP_001292864.1	Bckdhb	6223.77	5537.38	60327.7	TRUE	TRUE	86049.1	275872	57462.6	31507	15545.5	18456.8	62807	54196	26303.1	19.148	14.8013	12.9711	10.1175	3.26104	4.64984	5.70463	2.80014	0.446751	0.469425	1.37339	0.877255
NM_001305980.1	NP_001292909.1	Diaph1	36461.4	17124.5	17349.8	TRUE	FALSE	249834	244897	134144	103510	101901	90501.4	328949	361425	317531	7.67312	6.06733	5.10682	4.43932	5.99756	5.55628	6.92782	4.08844	27.4156	18.6175	16.6555	20.4843
NM_001305982.1	NP_001292911.1	Coasy	15469.3	11130.8	10251.9	TRUE	FALSE	321979	566168	293078	259772	175921	201381	708184	873636	535408	28.3036	20.4599	21.1808	20.0224	19.0458	18.1578	23.2541	12.0163	94.8329	61.3722	62.7192	59.5719
NM_001305992.1	NP_001292921.1	Ggt1	1348.02	834.222	712.06	TRUE	FALSE	6841.55	18009	3833	16790.7	19387.3	21975.9	645088	516118	296228	6.18183	5.77818	4.5248	4.07638	25.1686	21.1126	34.9555	18.3628	968.462	679.38	680.873	614.561
NM_001306052.1	NP_001292981.1	Spsb2	33.4624	13.7774	20.3091	TRUE	FALSE	261.986	414.397	96.1598	237.515	70.6416	76.6095	921.852	3251	325.131	9.72316	10.365	5.06529	5.56961	7.12089	6.49772	6.7164	4.48105	72.4	50.2544	41.3859	39.4278
NM_001306143.1	NP_001293072.1	Mbd3	7910.84	13965.4	8805.27	TRUE	FALSE	60827.4	115237	23138.9	148134	164126	114004	120587	81464.6	32691.1	10.6459	7.66034	6.05161	7.7181	11.1797	8.81798	14.6504	6.50559	11.7941	7.41116	7.5196	11.0293
NM_001306148.1	NP_001293077.1	Car12	2736.21	1979.23	2731.03	TRUE	FALSE	63440.4	88622.1	33294.5	15174.1	10691.8	3486.82	948.747	1794.53	506.927	29.5777	23.8663	22.5425	20.8263	5.57077	5.24313	6.35402	3.53758	0.372481	0.412912	0.615632	0.12041
NM_001306205.1	NP_001293134.1	Mvk	23638.3	53532	71095.9	TRUE	FALSE	193944	291828	119496	222203	229055	187438	1.52039e+06	1.52395e+06	1.22876e+06	11.4375	9.59393	7.88211	5.27086	10.993	2.39182	4.21484	3.96801	26.0665	18.9993	11.8903	21.4101
NM_001306222.1	NP_001293151.1	Nfkbib	987.851	578.269	390.587	TRUE	FALSE	5235.41	10522.4	2725.28	632.429	935.514	1183.84	4127.14	2310.83	3295.23	6.20057	4.99383	3.82686	5.64569	2.21278	1.01752	2.8638	1.00545	10.8256	5.90789	7.36751	8.44867
NM_001308040.1	NP_001294969.1	Ttyh3	12901.5	15519	8942.48	TRUE	FALSE	19206.2	32417.7	8137.24	23300.1	22907.6	16755.5	90921.8	64979.5	24488.9	2.02309	1.62251	1.09273	1.37526	1.9145	1.25624	1.48875	0.898433	10.2068	6.24564	7.01198	7.23846
NM_001308041.1	NP_001294970.1	Brd9	2563.03	987.209	406.253	TRUE	FALSE	4228.67	10017	1590.47	6229.89	5134.06	5007.23	8645.21	2371.63	993.658	4.52548e-10	6.31435	0.782604	3.23777	6.04695	6.16998	5.32188	2.12177	8.47957	16.2254	11.7741	0.000390668
NM_001308072.1	NP_001295001.1	Gpr108	77.4402	24.4992	178.136	TRUE	FALSE	2385.57	24861.7	2469.74	836.815	493.697	299.261	779.448	7523.38	5537.85	40.9925	37.4204	32.4686	30.268	20.1117	21.0169	26.3687	12.2394	37.2567	25.1847	29.9772	32.2836
NM_001308091.1	NP_001295020.1	Smim4	8206.8	6096.91	1567.83	TRUE	TRUE	280199	452041	148469	187839	166778	309042	139981	122668	69870.1	52.1091	34.5567	33.7378	23.7799	37.3068	30.2034	51.7251	20.417	99.7703	72.4661	74.7118	46.7746
NM_001308144.1	NP_001295073.1	Zcchc4	77.2063	22.8096	7.70846	TRUE	FALSE	437.645	446.715	146.482	221.239	115.733	73.8823	137.843	67.1034	10.8158	5.79835	5.65646	4.24351	3.82528	5.72633	5.06117	5.08665	3.39819	9.60237	8.50514	6.55512	8.91483
NM_001308168.1	NP_001295097.1	Sh3bp5l	183.293	132.665	91.0623	TRUE	FALSE	1680.4	6662.87	1638.82	1980.67	1249.55	774.821	3846.84	1503	2204.83	12.2075	9.98929	9.39842	8.72685	10.2471	8.7144	11.7595	6.90007	32.7042	21.0761	23.2048	25.3114
NM_001308286.1	NP_001295215.1	Fhit	17199.9	12614.2	12277.1	TRUE	FALSE	266114	475985	170145	102142	107184	87135.8	333560	270738	174995	21.8341	17.8387	13.6596	13.46	9.47286	6.26269	9.99238	6.08705	25.1753	23.1735	20.8427	21.0347
NM_001308328.1	NP_001295257.1	Nek4	103.445	27.2869	13.7869	TRUE	FALSE	984.607	1638.75	534.711	247.294	296.603	150.623	153.599	159.286	39.06	11.6621	10.4466	8.74136	7.23922	9.06117	9.06431	12.2441	5.29475	12.2196	9.48922	10.5649	10.3493
NM_001308425.1	NP_001295354.1	2310009A05Rik	9572.47	7069.88	8106.63	TRUE	FALSE	476009	917283	247101	201898	268032	226763	505317	812772	530866	58.0271	53.092	46.7629	36.7065	32.2212	31.9292	47.0916	20.2939	95.0081	70.833	69.2713	59.1036
NM_001308448.1	NP_001295377.1	Secisbp2	126.963	119.759	63.9598	TRUE	FALSE	983.231	9039.01	852.375	575.227	1154.49	1480.93	1477	3609.97	350.979	8.51929	8.05241	7.57216	6.86963	9.8488	8.2956	12.1095	6.84114	34.2154	22.7035	22.4533	23.4952
NM_001308643.1	NP_001295572.1	Aqp4	2231.27	1766.54	10223.1	TRUE	TRUE	52546.1	68654	18872.7	68971.1	60428.7	129209	83986.1	148600	69885.3	29.5075	24.1632	22.967	20.7488	43.1776	48.185	66.7507	28.7168	10.0259	6.46135	8.72104	8.72117
NM_001309382.1	NP_001296311.1	Sprr2a3	603.078	391.736	543.958	TRUE	FALSE	1.70248e+06	5.14832e+06	2.69525e+06	281048	354378	520153	2.98561e+06	5.00065e+06	2.25232e+06	4892.46	3423.77	5587.02	4113.29	884.688	925.507	1603.71	463.854	9273.42	4904.11	5677.95	4105.05
NM_001309847.1	NP_001296776.1	Synj2bp-cox16	48053.8	13407.2	18137.1	TRUE	FALSE	960850	1.59378e+06	470796	294757	237643	180092	1.52299e+06	1.12072e+06	1.10805e+06	27.0818	18.7756	21.3844	15.131	18.7059	16.8418	25.1881	11.7469	83.4605	54.3032	62.172	67.3666
NM_001310016.1	NP_001296945.1	Clk2-scamp3	40140.8	9370.77	21224.4	TRUE	FALSE	46988.6	95404.8	36246	10126.3	22252.7	5698.67	35860.5	71990.3	41007.8	0.769228	3.71874	1.44711	1.03678	1.49488	0.972064	1.28719	0.684585	1.81085	2.5808	1.30817	3.80307
NM_001310067.1	NP_001296996.1	Atf7	2344.11	2180.01	341.68	TRUE	FALSE	2118.22	5597.02	1275.52	2004	2081.92	996.005	3637.14	528.198	215.459	1.62938	1.02133	0.731923	0.810255	0.829105	0.706569	1.07153	0.521123	1.63665	1.46466	2.19195	1.19601
NM_001310426.1	NP_001297355.1	Ppp3cb	14027.7	7159.69	14777.3	TRUE	FALSE	146000	235845	91880.1	94880.3	70718.4	58186.4	242936	311592	115335	14.4101	11.2304	9.69774	7.15117	10.5773	9.40912	13.9459	6.03727	18.2014	14.2148	16.0896	16.8056
NM_001310442.1	NP_001297371.1	Atp6v1h	14861.2	4737.22	7692.1	TRUE	FALSE	1.32893e+06	1.6331e+06	860020	204394	203485	116138	982774	563999	570345	114.655	85.8555	79.7803	67.184	36.7905	41.6808	59.8342	25.2888	95.6366	70.1583	83.3015	77.6481
NM_001310444.1	NP_001297373.1	Kdm6a	536.684	388.757	281.872	TRUE	FALSE	4414.81	11786.9	2033.1	6798.65	5274.61	2794.91	7168.97	11335.3	4489.32	9.87687	8.59477	7.88772	6.04461	13.1709	13.2507	18.3856	7.36567	30.7987	23.7702	26.0463	24.8488
NM_001310452.1	NP_001297381.1	Mapk8	14930	8289.3	8131.27	TRUE	FALSE	95442.1	220412	114591	83462.8	44009.9	47705.5	371832	300873	256854	9.64461	8.77098	7.4485	6.59326	7.10002	6.93877	8.37369	4.53552	44.0892	33.8688	38.431	34.0165
NM_001310455.1	NP_001297384.1	Malrd1	248.929	47.3883	97.8573	TRUE	FALSE	8823.47	16841.9	4770.58	1888.11	1064.78	552.271	18655.5	12602.2	4862.94	45.4342	35.8364	35.0634	31.0402	24.4718	20.7696	31.9889	15.198	163.387	118.574	130.7	126.918
NM_001310456.1	NP_001297385.1	Cdk16	68.6359	44.4888	19.0249	TRUE	FALSE	1147.11	867.543	405.754	576.181	509.191	346.285	621.037	1075.55	162.626	15.8265	13.3898	11.1195	11.0128	11.8479	11.0694	15.1126	7.06966	40.1718	25.7425	33.665	31.6818
NM_001310483.1	NP_001297412.1	Lmbrd1	2582.69	4242.82	3432.44	TRUE	FALSE	49600.9	127516	28855.5	51715.4	43493.1	44711.8	153885	176017	93833.9	25.4481	20.9842	17.7041	16.1882	10.7002	10.3946	13.1694	6.50184	53.0828	36.3054	43.3602	42.0093
NM_001310505.1	NP_001297434.1	Tmem55b	3628.43	1625.81	1645.7	TRUE	FALSE	23460.7	55500.1	9686.39	14563.5	8165.42	7800.44	26705	26717.4	66319.5	6.77601	7.61922	6.18274	5.71023	7.98613	5.71802	7.51495	4.03336	20.555	15.0114	18.9073	17.6653
NM_001310514.1	NP_001297443.1	Mbnl1	4175.43	4488.06	5525.93	TRUE	FALSE	209911	302098	124419	195316	271067	168731	470900	319825	335620	62.8798	48.5921	52.0741	46.0959	41.6273	45.5908	65.9393	26.9267	72.2543	56.4149	65.0142	62.3514
NM_001310540.1	NP_001297469.1	Tpp2	115.36	123.583	381.612	TRUE	TRUE	1972.3	4699.95	1984.3	2652.45	1705.21	733.986	7401.15	6069.24	3302.87	20.3737	19.4274	17.7159	16.6141	10.1143	14.7761	20.1305	7.96971	15.6232	18.9068	11.3919	16.1955
NM_001310543.1	NP_001297472.1	Scrib	6650.36	3883.43	4678.1	TRUE	FALSE	62648.6	98931.9	27282.6	30778.3	31530.6	28399.5	84098.9	78450.5	83468.5	11.5288	10.0805	8.11916	8.84132	7.96735	7.88419	11.033	5.46671	22.399	11.5191	18.0774	16.6772
NM_001310584.1	NP_001297513.1	Tmem260	2316.87	1238.3	2516.18	TRUE	FALSE	10168.3	21455.7	5494.43	4311.85	4958.51	2889.07	26798.8	16276.5	13600.5	5.01387	5.04758	3.71926	3.90236	3.43631	3.52904	4.496	2.26947	6.5843	5.59188	6.79005	6.35714
NM_001310585.1	NP_001297514.1	Mob4	7039.27	3588.27	4197.5	TRUE	FALSE	377858	483338	161644	134814	167158	186735	483742	389241	303827	66.5222	53.145	54.223	44.5739	41.8271	49.3123	63.3531	28.5528	120.246	75.1295	89.4609	82.4274
NM_001310599.1	NP_001297528.1	Fam126b	293.897	385.982	433.946	TRUE	FALSE	1739.71	8650.72	1287.77	1041.21	1704.77	1156.06	10287.3	9911	5295.37	7.71618	5.80623	5.56775	6.03717	4.10284	5.60687	2.03617	2.84634	24.3522	17.0709	22.2492	13.351
NM_001310601.1	NP_001297530.1	Bod1l	300.445	314.391	310.986	TRUE	FALSE	1925.03	3670.35	634.964	2103.61	1746.01	1754.43	2351.16	3823.35	1629.03	9.2647	7.28728	5.71689	5.42863	6.25208	5.56703	7.50574	3.85756	9.09112	6.66724	6.78765	8.53152
NM_001310605.1	NP_001297534.1	Pmf1	349.887	155.662	35.4566	TRUE	TRUE	6309.58	6519.66	1604.02	8661.1	10966	4267.74	890.025	1581.11	540.664	21.5028	15.9103	13.9717	13.8207	53.3427	55.123	71.1154	30.917	32.0728	18.6579	25.1038	25.0998
NM_001310625.1	NP_001297554.1	Krtcap2	1300.53	642.162	2105.24	TRUE	FALSE	160564	180429	105705	55531	58344	38301.8	128121	543659	908637	120.71	131.823	126.339	113.378	86.3053	86.6455	147.041	54.5752	347.867	214.994	253.304	263.374
NM_001310671.1	NP_001297600.1	Sept11	438711	423506	749200	TRUE	FALSE	906843	1.34022e+06	581477	861101	491902	618874	1.62069e+06	1.11298e+06	799631	2.83792	2.47506	1.74873	1.43514	1.52347	1.51504	1.9098	1.12172	1.80403	1.44442	1.4867	1.48442
NM_001310718.1	NP_001297647.1	P2rx4	3483.84	1408.21	2610.95	TRUE	FALSE	65703	120353	33590.4	13181.5	20806.6	11899.1	120249	134478	57505.1	20.3059	21.6596	17.6052	15.5388	10.9014	11.2555	12.9453	6.81574	53.7696	35.544	42.1136	44.1947
NM_001310725.1	NP_001297654.1	Kmt5a	75.266	66.4371	29.3451	TRUE	FALSE	1551.13	1457.08	747.222	1965.72	1768.58	1065.81	3341.17	1658.13	1177.59	21.1781	18.8522	18.3878	16.0416	25.2219	26.1996	33.4828	16.3042	70.4139	48.07	51.2105	63.0192
NM_001310730.1	NP_001297659.1	Rnf220	113.206	105.211	99.3558	TRUE	FALSE	2876.36	3073.33	599.177	1679.42	2668.47	3000.61	3034.14	3655.97	2110.76	29.992	23.2078	22.0243	20.544	25.0314	25.7037	30.4946	13.2161	44.7715	21.0651	26.3576	30.8004
NM_001310758.1	NP_001297687.1	Unc13b	308.909	146.686	143.638	TRUE	FALSE	4982.17	3741.99	588.804	2220.83	2004.77	435.179	2453.03	23955.4	497.173	16.1235	12.1172	11.462	9.69344	12.12	12.6957	16.3944	7.60053	21.7802	15.9624	16.7228	17.4484
NM_001310770.1	NP_001297699.1	Bud31	5535.71	6786.52	4487.55	TRUE	FALSE	501352	909355	365502	488943	498392	569777	752878	1.04859e+06	558346	113.001	91.8906	99.0345	65.0886	72.7424	80.0597	119.514	48.2875	213.395	154.256	160.703	175.488
NM_001311070.1	NP_001297999.1	Smad2	19813.4	8596.32	17586.7	TRUE	FALSE	116764	163810	37382	42875.5	58250.7	46578.6	181863	281732	95169.7	7.02861	6.22046	5.59863	4.3868	5.59761	5.25037	7.76123	3.16136	12.4382	9.11859	10.177	10.5101
NM_001311086.1	NP_001298015.1	Zc3hc1	173273	198770	447676	TRUE	FALSE	1.73433e+06	3.27933e+06	601724	1.75054e+06	7.90657e+06	1.38213e+06	3.33155e+06	4.70687e+06	1.76532e+07	15.6051	10.9206	9.23835	8.64376	10.3852	9.44505	11.9029	6.51334	15.5111	9.34542	10.8084	10.2352
NM_001311087.1	NP_001298016.1	Klhdc10	79.726	32.7533	73.2007	TRUE	FALSE	1664.58	2188.3	9096.49	765.697	361.803	133.531	2042.85	1192.11	371.488	36.0115	28.1285	26.7992	24.315	11.41	10.705	14.0997	6.89071	20.5023	15.2214	16.8817	15.7299
NM_001311137.1	NP_001298066.1	B4galt7	328.984	53.5493	110.094	TRUE	FALSE	4668.69	10752.8	5843.01	890.588	628.809	856.804	3994.96	5139.78	859.224	24.889	19.0909	16.6039	16.5948	15.3279	16.3157	23.0406	9.54668	43.5517	31.5018	35.7388	36.8519
NM_001311150.1	NP_001298079.1	Parp3	6036.17	3063.83	6433.97	TRUE	FALSE	27672.6	47758.2	19432.6	9906.38	7776.91	9829.94	71342.6	96066.9	69127.3	5.18592	4.97103	4.25369	3.70121	3.1474	3.22085	3.49065	1.96917	14.736	9.99172	11.2373	13.0391
NM_001311157.1	NP_001298086.1	Usp4	11684.2	8118.29	9490.05	TRUE	FALSE	267466	415530	155457	146169	163180	148232	572474	571520	343060	30.1124	23.7857	22.0617	18.3537	20.0959	18.009	28.1961	12.6424	68.8966	48.4583	49.1025	53.5586
NM_001312880.1	NP_001299809.1	Grhpr	NA	NA	NA	TRUE	FALSE	1822.83	4795.5	914.453	5539.76	878.57	826.026	4489.05	4025.81	3318.02	0	0	0	0	0	0	0	0	0	0	0	0
NM_001312906.1	NP_001299835.1	Hnf4a	2318.69	2561.26	2004.81	TRUE	FALSE	414265	857362	341199	546394	454077	280789	659875	675828	544150	228.245	167.441	190.799	167.98	166.704	184.551	271.071	105.477	451.177	297.436	294.349	305.362
NM_001313698.1	NP_001300627.1	Bcap31	70951.9	35254.1	47155	TRUE	FALSE	1.06387e+07	1.29248e+07	5.63089e+06	5.66312e+06	6.45129e+06	5.0948e+06	3.6224e+07	3.07661e+07	3.03555e+07	183.392	133.544	148.943	122.553	157.352	164.063	245.464	93.5137	1052.96	723.897	630.586	648.092
NM_001313713.1	NP_001300642.1	Sp100	650.78	8278.54	668.769	TRUE	FALSE	1165.55	2377.19	617.581	1236.47	6105.58	4813.51	2633.83	4467.27	2591.18	3.12853	1.96072	1.52732	1.64834	0.704454	0.61008	0.479151	0.402899	3.99291	4.75751	6.12576	3.82231
NM_001313723.1	NP_001300652.1	Tuba4a	243640	281366	144807	TRUE	FALSE	88385.4	209794	54204.9	38944.6	59419.8	45574.7	84129.3	233246	156646	0.700838	0.883201	0.353908	0.210238	0	0	0.229236	0.128308	0	0.596256	1.57048	0
NM_001313725.1	NP_001300654.1	Fam3a	11115.3	9213.54	18804.1	TRUE	FALSE	43280.2	59306.4	30623.3	40386.4	52147.4	30558.2	320974	269429	196636	5.29925	3.9206	3.23253	3.13785	4.2881	4.48298	6.3089	2.97328	16.5135	10.8214	15.1043	12.9417
NM_001313733.1	NP_001300662.1	Apool	17123.1	7830.83	18711.9	TRUE	FALSE	894240	1.47549e+06	538336	400573	417238	474207	2.14162e+06	2.07167e+06	1.85779e+06	65.6352	54.9554	49.7517	43.7068	52.2174	57.0069	78.1229	30.1701	133.886	102.575	100.819	109.053
NM_001313880.1	NP_001300809.1	Hist1h2bq	212188	81868.8	4.08793e+06	FALSE	FALSE	1.6256e+09	2.24946e+09	1.64478e+09	1.45707e+09	1.92466e+09	2.18281e+09	4.90201e+09	2.30502e+09	4.03126e+09	9226.24	6350.24	9010.24	9301.83	17256.3	27525.6	43725.9	10820.1	1329.16	730.744	898.266	892.091
NM_001313894.1	NP_001300823.1	Hmgb1	321567	326645	669525	TRUE	FALSE	5.81313e+07	7.70139e+07	4.26419e+07	1.20426e+08	1.05003e+08	1.21218e+08	1.21694e+08	9.65836e+07	9.55316e+07	212.388	171.98	190.517	152.912	312.61	381.91	557.18	202.494	192.323	143.471	128.092	160.964
NM_001313899.1	NP_001300828.1	Postn	15036.5	468.746	5329.98	TRUE	FALSE	1475.58	2992.79	1216.09	12.8805	77.1113	86.4058	690.385	619.741	12.4925	0.240171	0.111272	0.088148	0.0747122	0.155933	0.111007	0.0947661	0.195058	0.0838867	0.059992	0.21099	0.0454332
NM_001313920.1	NP_001300849.1	Hif1a	6.56939	2.85277	0.918996	TRUE	FALSE	423.121	399.454	107.513	132.335	31.3063	94.5197	238.753	541.723	162.626	67.7021	53.6237	57.984	47.2119	33.4468	32.8243	43.5143	19.5259	311.516	233.996	257.14	262.512
NM_001313937.1	NP_001300866.1	Grb2	111705	90118.7	53456.2	FALSE	FALSE	652919	1.10843e+06	399462	388568	382869	345951	852685	613376	459692	7.96252	7.02388	5.00498	4.44258	4.27373	4.22357	5.2883	2.42507	16.8174	10.5896	10.9123	10.6518
NM_001313962.1	NP_001300891.1	Rhoa	114550	76530.3	74889.8	TRUE	FALSE	1.46196e+07	1.89335e+07	1.11164e+07	9.9792e+06	9.59627e+06	1.05666e+07	4.07852e+07	2.532e+07	2.27695e+07	160.322	120.954	131.704	105.952	125.157	138.33	202.29	82.4542	508	309.569	332.163	345.983
NM_001313976.1	NP_001300905.1	Prkar1a	9701.16	4564.6	5645.23	TRUE	FALSE	331286	633309	235126	80544.5	117011	80451.5	200070	248263	189669	41.1395	33.4703	34.8561	29.4213	17.6353	17.8925	27.3874	12.6927	43.6871	33.823	34.6654	39.0808
NM_001314035.1	NP_001300964.1	Dmd	29.2029	19.9853	20.7857	TRUE	FALSE	137.524	262.563	39.7992	130.494	160.238	115.877	148.221	97.6197	97.3481	5.14941	5.1527	4.33844	3.69365	6.37816	6.68826	8.60872	4.38244	6.8639	4.30407	5.71189	4.88656
NM_001316371.1	NP_001303300.1	P4ha1	4755.81	1433.56	1570.36	FALSE	FALSE	169253	282437	82599.1	17516.1	16169.9	6196.33	37863.5	40433.1	28094.3	44.2261	35.2961	35.8863	28.3547	10.2983	10.7848	12.806	6.39883	29.4964	18.6149	23.2079	19.9198
NM_001316372.1	NP_001303301.1	Pctp	6124.27	10202.6	3855.71	TRUE	FALSE	87671	97087.6	49325.8	108231	116064	26060.7	127463	41047.3	61350.6	15.3931	14.7562	12.5519	10.7114	9.74821	7.65459	12.4764	5.46091	22.1176	12.7397	15.4984	16.3475
NM_001316674.1	NP_001303603.1	Sgpl1	33900.5	12464.9	14996.8	TRUE	FALSE	1.57852e+06	2.21832e+06	1.09887e+06	522743	569611	574487	7.30661e+06	7.95739e+06	7.67068e+06	57.313	45.172	48.0429	41.5968	45.8928	43.4362	65.8343	27.0689	748.614	487.703	510.975	501.456
NM_001316689.1	NP_001303618.1	Ern2	876.856	328.524	1009.02	TRUE	FALSE	917.108	949.317	74.1719	266.56	1864.48	1380.44	11394.7	9555.15	2555.05	1.17767	0.891258	0.967807	0.718269	4.38917	4.03003	4.75756	2.66707	9.20965	10.9551	9.62895	9.31563
NM_001316728.1	NP_001303657.1	Rnf167	20.1355	8.07926	10.5429	TRUE	FALSE	243.966	512.86	137.689	142.399	148.256	205.348	720.507	1368.21	661.984	15.3926	12.8856	11.4335	10.1526	19.3011	17.9877	28.4525	11.0487	83.4924	65.4282	74.1352	65.6917
NM_001316739.1	NP_001303668.1	Fam213a	46124.8	22963.3	20205.7	TRUE	FALSE	4.04143e+06	6.298e+06	2.96567e+06	2.04603e+06	2.14715e+06	2.72177e+06	4.45034e+07	3.31209e+07	3.22046e+07	119.036	86.1469	89.1433	77.3141	93.4111	93.5954	148.921	58.1259	2448.78	1710.55	1408.75	1616.51
NM_001316742.1	NP_001303671.1	Mrpl2	3068.15	2297.79	4155.83	TRUE	FALSE	271741	284278	164731	220073	204725	136288	407734	496003	466635	109.116	73.6352	76.9584	74.6269	80.443	92.4363	123.283	51.8793	171.454	116.155	84.8275	100.888
NM_001316748.1	NP_001303677.1	Tspan14	3826.64	1883.59	1988.47	TRUE	FALSE	73563.4	143361	51593.8	23443.7	42007.5	38120.5	140686	142453	89549.2	24.2876	19.2315	17.6298	19.2165	20.1842	20.2926	25.8321	12.2229	82.2014	60.032	63.668	50.6713
NM_001316751.1	NP_001303680.1	Prpf3	53025.4	38178	39389.3	TRUE	FALSE	222522	332678	117443	186973	159204	169156	250892	317985	180493	4.41299	4.73245	3.11577	4.0003	4.39745	4.59117	4.93473	3.0715	7.4063	5.89247	5.86944	6.93068
NM_001317243.1	NP_001304172.1	Mtch2	1133.32	1329.92	1616.54	TRUE	FALSE	1609.23	3629.66	1369.3	2266.24	1080.17	1201.51	9529.58	3815.53	2110.59	1.48719	1.30474	1.41993	0	2.35724	0.735443	0.903445	0	2.9117	1.09774	3.84539	3.34092
NM_001317350.1	NP_001304279.1	Bub3	53987.9	38428.6	77494.8	FALSE	FALSE	1.19831e+06	1.60914e+06	795912	755201	913914	828968	1.96622e+06	1.6594e+06	1.72513e+06	22.6948	21.7184	23.9961	20.8524	19.3702	24.1333	35.0207	13.709	22.7958	22.33	25.2944	16.6142
NM_001317355.1	NP_001304284.1	Pld3	3423.35	1081.13	2259.53	TRUE	FALSE	31013	37688.2	24387.1	4767.96	3752.2	2311.45	25454.5	19507.2	8175.48	9.99514	8.79843	7.52237	9.33601	3.23958	2.82512	4.74881	2.48276	11.1224	7.07249	7.21315	8.74576
NM_001317365.1	NP_001304294.1	Dsc2	4045.21	2212.69	3008.39	TRUE	FALSE	214801	364565	121938	171746	158267	115331	311649	318456	288162	63.6585	50.1361	56.4365	41.6853	70.9305	72.1336	103.871	42.34	129.267	92.2777	99.8808	104.725
NM_001317385.1	NP_001304314.1	Prdx2	69601.9	42487.1	71037.3	FALSE	FALSE	1.40652e+07	3.25811e+07	1.18168e+07	1.31965e+07	9.56239e+06	1.07041e+07	2.71764e+07	2.89934e+07	2.26121e+07	272.918	192.173	220.76	179.006	239.68	265.514	386.147	146.788	483.649	361.415	338.098	341.46
NM_001319986.1	NP_001306915.1	Mmp7	9571.02	5904.58	17865.7	TRUE	FALSE	1.90242e+06	2.11551e+06	1.45862e+06	1.21278e+06	895892	900083	896825	757452	559492	218.306	193.138	201.283	157.686	152.083	166.418	236.608	91.5663	61.2773	34.7501	38.5846	34.8032
NM_001320554.1	NP_001307483.1	Rcor2	723.751	277.765	70.6534	TRUE	FALSE	8065.46	16591.9	3446.07	1523.5	1020.01	390.687	76.6219	363.468	35.3622	14.9639	11.0886	11.1999	10.2217	3.80209	3.3253	5.30365	2.46372	2.17967	0.922143	1.09573	1.07345
NM_001324510.1	NP_001311439.1	Tmed1	7721.56	2060.77	14226.1	TRUE	FALSE	68196.7	122287	30339.5	32459.8	25247.9	35375.5	58920.8	135300	83480.5	10.0383	10.0517	7.88452	6.91914	15.4169	16.1006	17.9525	9.08888	4.50557	6.25149	7.03154	5.52907
NM_001324515.1	NP_001311444.1	Tmem251	774.797	499.924	977.785	TRUE	FALSE	16804	17320.4	7890.25	10222.8	5127.78	3621.98	19816.5	21562.1	1337.73	21.7327	22.3092	17.8047	19.7153	10.4728	10.5208	15.6369	7.09886	19.7143	19.5332	21.8192	20.4853
NM_001326288.1	NP_001313217.1	Naaladl2	27589.7	2097.94	2865.24	TRUE	FALSE	891.958	2193.22	490.859	681.642	302.213	220.929	1596.99	1730.48	295.622	0.0549945	0.0545627	0.0428627	0.0142817	0.15426	0.129534	0.200921	0.135112	0.471339	0.511589	0.515087	0.657965
NM_001326588.1	NP_001313517.1	Ccdc134	14896.9	9117.1	18280	TRUE	FALSE	128755	133887	110337	80691.3	119406	107412	599771	965974	597352	10.4208	8.8687	7.23645	7.50733	12.4392	10.5115	16.0641	6.83447	46.704	36.9799	34.185	31.4147
NM_001326594.1	NP_001313523.1	Usp5	42064.5	28029	50972.4	TRUE	FALSE	1.45132e+06	2.22744e+06	876468	826399	855577	853975	2.96221e+06	2.59752e+06	2.18269e+06	47.7113	35.6797	33.4002	32.5508	30.4961	30.0879	43.2114	20.4025	65.0946	46.5506	47.1795	47.0655
NM_001329047.1	NP_001315976.1	Mia2	5211.73	2077.44	2667.54	TRUE	FALSE	71419.8	100845	38372.3	47561.1	42792.7	34241.9	357684	454492	299536	17.1164	14.4063	13.0664	9.32108	21.7465	17.867	26.0658	11.5098	174.088	124.46	115.128	131.291
NM_001329620.1	NP_001316549.1	Enpp5	8238.1	3584.19	9239.77	TRUE	FALSE	328325	477396	242164	43377.6	40260.8	28336.4	174027	135461	86983.1	47.1411	40.638	39.1007	34.253	9.29417	11.6677	14.34	6.57983	18.6307	14.2835	14.8228	13.9374
NM_007376.4	NP_031402.3	Pzp	1.23646e+06	217827	23428.9	FALSE	FALSE	30184.5	57886.7	23187.6	4606.15	2425.15	2957.61	10373.8	16255	4781.59	0	0	0.024412	0	0.0235536	0.0101009	0.0553347	0.00701167	0.352733	0.569781	0.322501	0.565963
NM_007381.4	NP_031407.2	Acadl	462602	262700	388004	TRUE	FALSE	2.96982e+07	3.24315e+07	1.83028e+07	5.9155e+06	5.792e+06	5.67892e+06	3.69393e+07	3.56629e+07	3.53917e+07	74.291	56.8179	60.7751	45.7854	22.4319	21.7009	32.9539	14.3322	119.565	99.163	87.2227	87.7121
NM_007382.5	NP_031408.1	Acadm	28688.9	16750.8	34119	TRUE	FALSE	3.25863e+06	4.39946e+06	2.08611e+06	1.92267e+06	1.683e+06	1.94157e+06	1.28552e+07	1.30541e+07	1.17481e+07	136.876	109.122	118.428	96.2273	104.432	115.345	167.953	66.3867	530.347	379.051	341.674	374.525
NM_007383.3	NP_031409.2	Acads	140711	69476.1	109162	TRUE	FALSE	8.56365e+06	1.19021e+07	6.40042e+06	2.52754e+06	2.07773e+06	2.93184e+06	1.35787e+07	1.30834e+07	9.69148e+06	74.9274	61.4202	60.31	56.1423	35.082	37.7777	52.7197	21.6289	168.424	111.35	104.752	96.121
NM_007386.2	NP_031412.2	Aco1	46216.9	29146.1	23682.9	TRUE	FALSE	1.55134e+06	2.26482e+06	686490	1.42788e+06	1.19576e+06	1.73093e+06	7.16592e+06	4.72238e+06	3.61609e+06	44.6398	33.889	33.2502	31.949	48.0802	49.9354	70.0447	29.6101	279.855	195.21	200.198	198.609
NM_007387.2	NP_031413.1	Acp2	8666.85	3416.95	6336.54	TRUE	FALSE	32062.9	74446	11827.6	18780.2	16842.9	8930.06	153176	100956	35060.3	4.69868	4.28938	3.25223	2.78254	5.06561	4.73184	5.45589	2.63292	18.3243	12.6229	17.0804	14.929
NM_007393.5	NP_031419.1	Actb	1.12172e+06	759179	699539	FALSE	FALSE	1.52963e+09	1.47897e+09	1.03632e+09	7.19615e+08	9.23244e+08	1.00727e+09	3.25426e+09	2.46207e+09	2.99145e+09	1378.23	990.254	1304.67	1128.82	1049.96	1271.45	1961.87	656.808	6525.78	3946.25	3840.81	3918.85
NM_007395.3	NP_031421.1	Acvr1b	151.882	72.9137	143.486	TRUE	FALSE	3044.08	3831.55	781.5	2509.35	1542.86	1076.22	8344.94	9562.27	709.227	23.6874	21.0839	19.099	16.6401	22.4379	23.2438	30.3622	13.9649	71.6141	53.206	51.7246	54.383
NM_007398.4	NP_031424.1	Ada	42031.8	29083.1	19392.5	TRUE	FALSE	557542	754392	281149	230769	205918	166278	244039	277182	144186	16.7686	13.857	12.721	12.4073	7.9624	5.964	7.90738	3.9915	18.6821	10.6589	9.29307	9.07423
NM_007404.2	NP_031430.2	Adam9	302.779	158.882	228.599	TRUE	FALSE	15637.8	30392.9	9174.05	1846.99	2697.29	2268.1	8246.83	11639.7	7410.83	59.6153	51.8962	51.4009	42.9771	14.048	14.5103	18.7557	8.93141	43.7975	34.1413	34.876	37.3605
NM_007409.2	NP_031435.1	Adh1	49702.2	28387.6	32057.1	TRUE	FALSE	3.46722e+07	3.981e+07	2.49168e+07	5.3864e+07	6.01554e+07	6.9509e+07	6.81193e+08	5.66953e+08	7.33174e+08	801.486	579.028	697.151	555.586	2008.26	2249.96	3767.53	1289.99	34169	20826.3	18052.4	19969.3
NM_007410.3	NP_031436.2	Adh5	39143.4	19778.7	24796.2	TRUE	FALSE	8.43018e+06	1.06489e+07	6.63783e+06	4.20083e+06	3.79301e+06	4.06606e+06	2.12003e+07	1.31234e+07	1.40368e+07	261.986	195.325	223.97	181.223	185.47	219.863	321.85	117.633	836.735	578.61	540.367	554.677
NM_007414.3	NP_031440.1	Adprh	12741.2	7631.98	16990.1	TRUE	FALSE	136671	238463	103499	66062.5	51787.1	48000	269519	254901	188760	13.9508	11.4233	10.1101	8.95538	8.4822	6.65033	8.83564	4.95988	18.1571	11.8612	14.1094	13.0755
NM_007415.2	NP_031441.2	Parp1	27696.4	18532.2	25074.8	TRUE	FALSE	1.42872e+06	2.20296e+06	810436	938877	890362	884982	595174	459400	327257	64.2138	49.9294	53.3541	48.8301	46.8185	51.6943	73.1833	30.1256	23.5293	19.0825	12.6335	18.4834
NM_007417.4	NP_031443.4	Adra2a	457.934	209.574	233.448	TRUE	FALSE	1179.42	2022.06	442.907	200.646	398.849	282.769	94.7476	267.148	188.496	4.20038	2.71462	1.95198	1.79773	1.89483	1.2275	1.84337	0.961613	0.496814	0.78651	1.17564	0.428396
NM_007422.3	NP_031448.2	Adss	36900.1	22911.8	21407.9	TRUE	FALSE	4.16417e+06	5.53364e+06	2.77686e+06	1.96805e+06	1.65977e+06	2.01364e+06	4.68244e+06	4.16504e+06	3.85058e+06	139.745	109.174	116.782	91.1471	85.0531	86.7569	130.24	48.4941	250.416	185.443	180.931	193.419
NM_007423.4	NP_031449.3	Afp	1881.95	67.6541	120.081	TRUE	FALSE	268.219	108295	32.6611	937.097	743.167	584.388	42100.2	30040.9	23395.9	0.0549429	0.228881	0.179751	0.118068	12.9228	9.30656	15.33	7.09351	320.078	258.212	231.374	242.618
NM_007432.2	NP_031458.2	Akp3	178781	30041	342121	TRUE	FALSE	1.91884e+06	2.0463e+06	997632	145700	147246	140973	582706	791091	560687	12.2911	9.91157	10.0423	9.72453	4.54245	5.06914	8.43282	3.12284	1.90755	1.90632	1.86137	1.51051
NM_007435.2	NP_031461.1	Abcd1	4017.46	4890.23	9332.43	TRUE	FALSE	4929.52	14028	2150.11	8590.4	10530.2	7959	340523	294024	186760	1.75808	1.21801	1.23617	1.21772	2.19939	1.35133	2.84388	1.59413	39.4182	28.8616	29.3015	29.3256
NM_007438.4	NP_031464.1	Aldoa	12.3819	9.59902	16.3638	TRUE	FALSE	20946.2	88184.4	10062.5	3697.44	10100	10237.6	28075.9	160085	19789.5	1961.54	1386.96	1834.28	1569.65	773.08	895.19	1420.14	467.116	2937.45	1692.91	1739.18	1614.44
NM_007447.3	NP_031473.1	Ang	1183.7	208.23	2.23188	TRUE	FALSE	7802.13	51100	21078.6	2460.95	1366.22	18.4521	26.1669	5633.3	12.7894	20.3201	22.2355	15.8478	15.7406	6.96055	5.11853	11.177	4.46386	12.2756	6.94758	12.4297	11.2202
NM_007450.4	NP_031476.3	Slc25a4	12708.3	3219.58	71926.1	FALSE	FALSE	6.11015e+06	9.4983e+06	5.03371e+06	111676	117225	136434	332354	1.82848e+06	1.49308e+06	633.114	434.654	526.019	442.742	36.8684	35.9632	48.8511	20.152	25.2503	20.9004	18.4445	18.611
NM_007451.4	NP_031477.1	Slc25a5	118975	63506.7	73544.8	FALSE	FALSE	7.95004e+07	9.40618e+07	7.06162e+07	4.61847e+07	5.23721e+07	5.21759e+07	2.27492e+08	1.88281e+08	1.70408e+08	790.112	593.903	719.694	617.486	716.565	837.143	1333.93	448.315	3826.21	2503.58	2461.23	2370.56
NM_007452.2	NP_031478.1	Prdx3	34622.7	18084.9	39122	FALSE	FALSE	6.40707e+06	7.36421e+06	4.32832e+06	2.05051e+06	2.11166e+06	2.06699e+06	7.92559e+06	6.89108e+06	4.65559e+06	208.383	168.98	188.968	167.216	110.495	119.897	186.417	72.2886	214.064	142.203	167.18	151.525
NM_007453.4	NP_031479.1	Prdx6	159404	119249	172012	TRUE	FALSE	4.63229e+07	5.23903e+07	2.90758e+07	2.29703e+07	2.03147e+07	2.56821e+07	7.82445e+07	6.30662e+07	4.69658e+07	324.206	253.814	294.651	241.269	179.957	204.457	306.398	113.264	470.854	336.055	351.485	354.606
NM_007454.3	NP_031480.2	Ap1b1	156415	89905.6	108382	FALSE	FALSE	3.74557e+06	5.06016e+06	2.97179e+06	1.67463e+06	1.42821e+06	1.47783e+06	7.25657e+06	6.16441e+06	3.74794e+06	31.0784	24.9686	21.1682	20.1539	17.345	16.1616	24.1949	9.5303	71.3952	45.946	51.5182	53.5457
NM_007455.5	NP_031481.2	Ap1g2	54804.5	20330.8	31887	TRUE	FALSE	458916	602776	230049	158516	134652	161629	957825	855459	424754	10.2745	9.00857	6.05521	7.46992	7.92223	6.64628	9.64244	5.0026	32.3083	23.9453	25.0665	24.2195
NM_007456.5	NP_031482.1	Ap1m1	39762	18595.9	28978.4	TRUE	FALSE	137001	266037	69635.1	49639.4	44868.8	54426.3	241389	297829	183746	4.96236	3.81074	2.09184	3.14421	2.3784	3.2316	2.9698	1.69066	10.1808	6.98043	7.44513	8.40993
NM_007457.2	NP_031483.1	Ap1s1	20287.7	14968.2	21838.6	TRUE	FALSE	1.59004e+06	2.56015e+06	1.01177e+06	596870	758129	444343	1.9537e+06	2.78227e+06	2.22205e+06	89.2733	77.8724	78.8832	74.4526	36.7458	41.8669	63.2197	28.3381	131.592	111.079	89.0204	89.9064
NM_007459.3	NP_031485.3	Ap2a2	39769.6	17034.4	16274.5	FALSE	FALSE	984909	1.40216e+06	579589	387460	412118	388069	2.61903e+06	1.85266e+06	1.35968e+06	23.4887	31.5147	26.1888	21.0151	20.9859	26.4079	35.2073	11.367	141.414	89.7586	106.47	129.79
NM_007460.1	NP_031486.1	Ap3d1	14127.7	7902.13	10931.2	TRUE	FALSE	380814	698162	319718	155519	150588	144514	622435	552222	461695	34.4404	27.7911	25.3784	26.1682	19.0462	19.067	25.8044	11.6681	70.6434	43.3012	45.703	49.3056
NM_007462.3	NP_031488.2	Apc	62.0355	73.932	39.0965	TRUE	FALSE	379.422	1245.44	268.525	515.002	266.594	274.782	476.223	1208.64	296.974	9.05816	6.53823	5.74536	4.66873	4.9459	4.3156	5.85033	3.16649	15.3355	11.2023	12.0383	12.3265
NM_007466.3	NP_031492.2	Api5	36546.2	47062	42846.8	TRUE	FALSE	1.14812e+06	1.45813e+06	732164	1.0857e+06	1.06796e+06	763238	1.56882e+06	1.36524e+06	998249	42.1747	29.8068	27.1648	27.1756	18.8077	22.6612	31.2837	16.2403	38.0857	29.6539	30.7894	24.1401
NM_007468.2	NP_031494.2	Apoa4	10597.7	4820.77	2877.55	TRUE	FALSE	5.74831e+06	8.51174e+06	5.946e+06	6.14475e+06	5.54892e+06	5.12648e+06	4.97413e+07	4.61731e+07	5.22043e+07	813.106	552.512	630.074	535.862	1158.14	1144.03	2240.72	746.65	31542.5	18251.4	14198.3	15950.3
NM_007472.2	NP_031498.1	Aqp1	6371.21	1811.91	2939.81	TRUE	FALSE	940429	1.30942e+06	526881	171133	108677	151825	76522.8	75333.2	48045.8	182.092	144.182	151.197	138.439	74.7075	89.1209	133.345	52.0621	28.3843	20.6382	18.4979	23.6624
NM_007475.5	NP_031501.1	Rplp0	8307.74	3717.95	8349.52	FALSE	FALSE	3.53651e+07	4.38683e+07	2.38197e+07	2.17571e+07	2.52357e+07	2.18662e+07	4.87539e+07	4.42003e+07	3.99559e+07	4666.17	3236.28	4731	3913.6	5511.08	7234.99	11843.6	3381.49	8155.26	5245.43	4829.9	5159.31
NM_007476.3	NP_031502.1	Arf1	210166	114605	122360	FALSE	FALSE	7.06823e+07	6.14306e+07	5.16931e+07	2.57356e+07	2.2422e+07	2.81766e+07	1.06505e+08	8.08362e+07	7.42518e+07	334.17	258.289	294.185	269.408	196.876	244.33	349.402	134.977	907.014	603.703	633.966	664.083
NM_007479.3	NP_031505.1	Arf4	108626	63062.1	105270	FALSE	FALSE	3.2128e+06	4.36325e+06	1.68006e+06	1.37729e+06	1.45132e+06	1.56542e+06	8.66149e+06	9.6201e+06	8.42059e+06	36.2999	29.3508	29.8058	27.3366	22.4272	23.7846	29.6305	16.0209	112.164	81.1346	86.7528	78.7091
NM_007480.1	NP_031506.1	Arf5	30078.1	15004.9	20779	TRUE	FALSE	2.32434e+06	2.89724e+06	1.21385e+06	1.32902e+06	1.50456e+06	1.56696e+06	8.34128e+06	8.63783e+06	9.9736e+06	88.7735	72.773	82.375	63.8363	100.845	99.7041	143.47	54.6086	630.576	388.693	471.779	408.534
NM_007481.3	NP_031507.1	Arf6	26899.2	25851.1	23277.5	TRUE	FALSE	2.58886e+06	3.42773e+06	2.08007e+06	2.01417e+06	1.62894e+06	1.96587e+06	5.5835e+06	5.62345e+06	3.54314e+06	114.904	93.3628	99.3071	81.6682	73.9208	76.9801	114.104	45.6248	298.888	196.202	201.276	198.531
NM_007482.3	NP_031508.1	Arg1	99170.4	24745.9	16022.3	TRUE	FALSE	6155.01	17305.2	3338.95	4440.91	1597.38	1017.95	12927.3	13884	5706.61	0	0	0.154798	0.0385788	0.0927459	0.0427927	0.172773	0.059125	0.45375	0.304461	0.843803	0.890534
NM_007483.2	NP_031509.1	Rhob	735.443	530.838	583.865	TRUE	FALSE	13262.4	30505.5	8701.84	4073.51	2294.72	3957.01	13229.6	9847.27	31060	23.0756	19.6425	16.0659	16.6677	6.4978	7.47428	10.1848	4.31129	29.3733	18.1149	25.7606	21.197
NM_007494.3	NP_031520.1	Ass1	38055.7	4390.1	10225.2	TRUE	FALSE	1.73433e+06	2.21962e+06	1.00902e+06	18798.4	12199.6	11198.5	49456.9	39254.6	11634.9	51.7165	44.0261	47.2339	38.5004	3.0191	3.09842	3.96642	1.75537	4.81857	2.51951	3.85354	3.72593
NM_007502.4	NP_031528.1	Atp1b3	8054.62	3352.66	11420.4	TRUE	FALSE	359848	527994	234587	128775	84746.6	79076	296881	326555	181322	47.9046	45.0288	44.3288	37.7387	25.1661	26.2712	38.5804	15.2253	30.2977	18.355	21.9953	24.6116
NM_007505.2	NP_031531.1	Atp5a1	116400	54690	129691	FALSE	FALSE	1.34615e+08	1.49319e+08	1.0358e+08	5.79905e+07	6.9996e+07	7.43929e+07	3.11115e+08	2.7113e+08	3.2393e+08	1274.47	895.725	1181.21	986.287	1099.27	1320.07	2014.04	673.542	3751.91	2384.51	2103.26	2236.74
NM_007507.2	NP_031533.2	Atp5k	54362.2	19029.8	74023.5	TRUE	FALSE	3.33172e+07	4.30657e+07	1.99417e+07	5.59134e+06	1.08597e+07	2.42286e+07	8.07884e+07	8.56598e+07	9.20014e+07	760.206	542.077	639.8	543.291	551.55	591.161	912.938	325.621	1946.23	1267.36	1070.69	962.501
NM_007509.3	NP_031535.2	Atp6v1b2	79501.6	25387.6	48585.6	TRUE	FALSE	5.01259e+06	5.62909e+06	2.91548e+06	514758	574893	730989	3.45087e+06	2.56358e+06	2.34029e+06	71.66	58.4963	62.3065	52.426	23.1347	22.1749	29.8127	13.9611	66.541	46.5252	54.6959	54.8178
NM_007510.2	NP_031536.2	Atp6v1e1	31539.4	7056.59	11447.5	TRUE	FALSE	5.7168e+06	6.96698e+06	2.19957e+06	709596	770345	630541	3.43053e+06	4.35427e+06	3.26005e+06	211.521	173.55	189.668	152.394	93.0155	105.033	167.762	62.6058	432.824	289.434	292.692	294.932
NM_007511.2	NP_031537.2	Atp7b	109.153	37.6224	111.412	TRUE	FALSE	397.988	438.706	196.1	94.3751	138.732	544.72	2202	2527.12	1348.73	4.22551	3.47639	2.74394	3.02024	3.54781	3.83858	5.15553	2.96334	23.2042	16.8279	19.3301	17.6571
NM_007512.4	NP_031538.2	Atpif1	2444.51	1642.19	3196.32	TRUE	FALSE	66107.9	636099	452641	67444.7	632123	456656	1.55863e+06	3.08464e+06	3.51208e+06	252.149	166.864	191.287	160.912	261.051	276.51	387.122	156.02	1267.22	851.835	664.593	821.74
NM_007516.3	NP_031542.2	Hnrnpd	3.44677e+06	4.15609e+06	4.33684e+06	TRUE	FALSE	9.56608e+06	1.49915e+07	5.9568e+06	7.71954e+06	9.14018e+06	8.87499e+06	1.64003e+07	1.27294e+07	1.08725e+07	4.79388	3.87836	2.08442	1.5816	2.36964	2.22058	1.83971	1.54373	5.23454	3.94582	2.40687	1.89546
NM_007520.2	NP_031546.1	Bach1	542.087	254.424	310.374	TRUE	FALSE	14676.2	15820	6244.36	7288.5	7231.38	9392.16	19997.1	25702.8	9276.22	31.0827	25.4411	25.5145	20.8357	28.86	28.5348	37.4468	16.713	85.8177	58.5663	62.2492	58.6936
NM_007523.2	NP_031549.2	Bak1	19720.6	9880.7	13159.5	TRUE	FALSE	342503	454463	180159	131682	194955	143500	867559	1.05436e+06	532371	21.4926	18.72	15.7634	13.9712	15.6496	13.9252	20.913	9.78695	83.578	56.4178	63.3088	59.3298
NM_007530.3	NP_031556.1	Bcap29	46664.9	16616.8	60124.7	TRUE	FALSE	501077	843160	286279	109161	99189.8	109169	391441	279628	201860	11.5699	13.6842	10.0173	9.46093	5.15983	7.79215	9.10296	4.64597	4.59252	3.4005	5.01346	5.40112
NM_007531.2	NP_031557.2	Phb2	77085.4	30419.3	77087.1	FALSE	FALSE	2.53298e+07	2.91217e+07	1.68069e+07	1.00093e+07	8.80996e+06	1.07499e+07	3.69466e+07	3.49168e+07	2.59462e+07	376.32	284.581	329.878	294.861	318.832	339.935	517.509	189.688	624.282	382.443	366.915	418.367
NM_007533.5	NP_031559.3	Bckdha	12845.1	4519.67	3633.53	TRUE	FALSE	306565	514580	254885	132389	199409	91047.6	582152	192083	101324	28.536	23.0025	24.7975	21.5828	28.9824	32.6675	44.5961	19.506	74.8389	50.4379	45.671	55.5353
NM_007563.4	NP_031589.1	Bpgm	2768.73	1305.92	2521.24	TRUE	FALSE	100256	143700	44092.3	28453.2	21015	23712.1	277910	198212	128196	42.5676	36.1632	36.257	33.279	17.6342	18.7126	25.7944	12.0973	93.5431	76.5494	66.2384	80.7986
NM_007566.3	NP_031592.3	Birc6	3546.89	1100.21	1106.14	TRUE	FALSE	49676.9	77668.9	23747.5	16709.8	13239.7	14186.4	36698.8	37276.8	18864.8	18.7029	14.4277	13.6078	12.2233	14.0169	12.464	18.1658	7.85792	36.1918	27.8421	29.6205	31.0404
NM_007568.5	NP_031594.1	Btc	430.233	470.672	880.456	TRUE	FALSE	11176.9	12536	6555.65	3782.36	6094.89	5191.08	4445.03	12135.5	8639.15	28.0842	26.9912	24.5116	16.5726	10.357	12.2917	13.6814	6.10935	10.2864	9.37967	11.276	8.84377
NM_007573.2	NP_031599.2	C1qbp	506980	288010	1.74155e+06	TRUE	TRUE	1.93044e+07	2.57862e+07	1.11408e+07	7.24472e+06	9.29166e+06	8.13511e+06	1.92646e+07	1.70753e+07	1.74754e+07	51.4616	37.2713	37.6391	29.3411	24.3866	33.3104	39.7036	19.5871	17.9204	9.65564	11.2351	8.64227
NM_007585.3	NP_031611.1	Anxa2	81174.5	50470.9	57709.8	FALSE	FALSE	6.83193e+07	7.72379e+07	5.11739e+07	2.64844e+07	3.01395e+07	2.96748e+07	1.15033e+08	9.4305e+07	9.21952e+07	904.668	742.963	887.586	715.835	507.52	618.145	897.923	300.595	2488.09	1714.81	1499.31	1615.85
NM_007591.3	NP_031617.1	Calr	135610	95153.6	150716	FALSE	FALSE	7.64036e+07	8.28977e+07	4.41797e+07	2.75519e+07	2.95543e+07	4.08193e+07	1.05749e+08	8.95632e+07	1.08142e+08	613.408	463.88	561.469	450.298	300.073	350.962	533.166	197.206	1025.06	689.17	571.638	709.583
NM_007592.3	NP_031618.2	Car8	10481.8	4595.5	4324.29	TRUE	FALSE	97720.4	160358	46590.7	86769	44888.4	42211.2	92472.1	62015.6	54086.8	12.8776	9.3861	9.26053	6.99346	12.3196	12.9444	15.4891	7.6093	14.3542	13.8039	14.4384	14.3283
NM_007594.4	NP_031620.1	Calu	127134	55094.9	74689.4	TRUE	FALSE	7.28319e+06	9.01646e+06	4.08917e+06	1.91673e+06	1.7744e+06	1.46486e+06	3.27052e+06	4.18316e+06	3.98627e+06	64.2354	53.7554	61.3165	45.991	29.9736	33.4979	41.458	18.5782	63.3503	55.9094	43.7249	43.8519
NM_007596.2	NP_031622.2	Caml	406.07	86.0727	108.243	TRUE	FALSE	9586.89	27133.1	3488.52	1530.09	2205.65	2103.85	5445.61	6308.08	3798.19	26.0575	21.581	26.4289	18.5475	25.034	21.6101	33.4393	15.5384	60.9133	46.4225	45.4707	48.2222
NM_007597.3	NP_031623.1	Canx	104549	68746.9	149054	FALSE	FALSE	3.52989e+07	4.24154e+07	2.31775e+07	1.68555e+07	1.60065e+07	2.85677e+07	7.07031e+07	6.42959e+07	5.87002e+07	393.184	298.292	348.732	277.98	241.506	279.903	421.971	150.846	607.635	413.018	380.451	447.068
NM_007600.3	NP_031626.1	Capn1	57664.3	25291.3	40154.3	FALSE	FALSE	2.41348e+06	2.99943e+06	1.28652e+06	922865	867574	941407	3.84534e+06	3.71129e+06	3.29617e+06	51.1879	42.5417	38.6638	39.5876	33.9796	37.5804	57.3605	22.3146	115.059	83.1012	91.3118	83.2889
NM_007604.2	NP_031630.1	Capza2	53773	32599	41054.7	FALSE	FALSE	1.44965e+07	1.68613e+07	1.08441e+07	5.91656e+06	5.54993e+06	6.14781e+06	2.1729e+07	1.46382e+07	1.17487e+07	297.762	223.595	289.149	212.966	163.346	196.91	276.183	100.808	451.832	341.386	356.501	356.607
NM_007609.3	NP_031635.2	Casp4	78.0928	46.7781	36.4229	TRUE	FALSE	3734.28	9087.52	967.554	1259.6	2213.66	2289.74	4912.01	7481.64	1025.38	59.6775	45.9913	49.7969	38.9343	43.4594	42.2038	66.9377	29.5541	161.828	134.061	127.344	135.669
NM_007610.2	NP_031636.1	Casp2	1019.68	1037.68	275.559	TRUE	TRUE	8112.43	20631.8	7228.89	32202.9	15946	8279.91	5135.76	4077.69	910.238	10.0247	9.51879	7.90148	7.13848	15.5832	15.1565	23.7272	9.18687	16.5276	12.9531	15.5167	14.1427
NM_007611.2	NP_031637.1	Casp7	4897.57	4800.66	4555.33	TRUE	FALSE	135521	221167	61597.4	310964	237493	384094	2.08024e+06	1.44335e+06	1.19565e+06	33.4511	28.8962	26.5455	21.9264	61.2542	70.3788	84.8883	41.3914	433.793	304.129	307.244	327.074
NM_007614.3	NP_031640.1	Ctnnb1	9050.92	5239.34	3611.8	TRUE	FALSE	4.28644e+06	5.48346e+06	2.68857e+06	2.55901e+06	2.47512e+06	2.30738e+06	5.33256e+06	3.32946e+06	2.96835e+06	566.818	442.848	508.611	427.326	419.832	513.578	730.865	263.812	1398.81	925.933	908.19	917.76
NM_007619.2	NP_031645.2	Cbl	2130.35	1544.76	1085.65	TRUE	FALSE	4943.21	14299.6	2270.45	4517.85	4133.35	2851.08	14006.9	6226.08	3847.49	3.11429	2.33798	2.30303	2.03102	2.41838	2.80017	3.18149	1.60255	8.21248	5.03716	6.16755	5.35894
NM_007620.2	NP_031646.2	Cbr1	226128	131043	127568	TRUE	FALSE	2.51557e+07	2.99025e+07	1.95113e+07	1.19396e+07	1.18565e+07	1.57007e+07	1.44162e+08	1.13568e+08	9.18192e+07	119.031	104.627	108.551	114.077	90.7948	109.63	155.84	74.7577	1226.87	803.95	675.844	952.137
NM_007624.3	NP_031650.3	Cbx3	144378	130602	278535	TRUE	FALSE	1.06851e+07	1.55196e+07	5.70332e+06	1.63949e+07	1.75226e+07	2.09422e+07	2.13748e+07	1.44914e+07	1.49975e+07	92.058	71.2435	76.9945	64.3617	128.088	157.215	200.306	81.8795	72.4067	47.0225	57.2719	58.1004
NM_007626.3	NP_031652.1	Cbx5	138931	181889	305959	TRUE	FALSE	1.80135e+06	3.13234e+06	1.4057e+06	5.61673e+06	3.57689e+06	4.48166e+06	3.69498e+06	3.34946e+06	2.38883e+06	16.8502	13.5456	12.4334	10.959	24.5391	24.7408	35.1909	15.2649	11.5169	10.1111	10.8916	11.0037
NM_007637.2	NP_031663.1	Cct5	30158.6	16779.8	41567.1	FALSE	FALSE	1.20396e+07	1.48155e+07	7.98763e+06	8.11356e+06	6.54643e+06	6.07368e+06	1.55378e+07	1.1274e+07	1.07064e+07	473.495	353.397	414.762	333.099	376.05	438.523	658.316	228.065	372.147	271.861	256.967	290.236
NM_007638.4	NP_031664.3	Cct7	58482.4	41572.2	84200.2	FALSE	FALSE	1.06573e+07	1.42681e+07	6.04783e+06	5.65129e+06	5.91489e+06	6.36181e+06	1.39671e+07	1.17897e+07	8.89528e+06	234.726	169.193	189.704	162.237	138.188	150.58	227.139	83.4253	177.238	115.475	115.437	131.588
NM_007644.4	NP_031670.1	Scarb2	12360.3	10286.8	17464.3	TRUE	FALSE	509640	791633	294226	368521	288740	301788	1.57676e+06	914846	949593	54.5281	42.459	40.0739	37.3391	28.7032	30.9469	41.7168	18.9165	69.5269	52.5128	54.6852	54.2402
NM_007646.5	NP_031672.2	Cd38	6677.46	4289.48	10570.2	TRUE	FALSE	385714	551048	164078	231405	270142	306418	1.09272e+06	1.23325e+06	830993	69.0936	54.5939	61.3239	48.1182	58.1989	67.2063	96.0595	40.6014	113.809	89.6869	106.045	95.9413
NM_007653.3	NP_031679.1	Cd63	17383.8	10013.5	9457.59	FALSE	FALSE	1.03449e+06	1.07834e+06	572544	487820	611865	694056	1.82616e+06	2.08641e+06	582760	68.0182	48.2394	54.6948	44.5477	58.2278	64.2792	91.1887	39.57	263.621	156.567	166.003	158.383
NM_007656.5	NP_031682.1	Cd82	11208.1	8063.03	8679.86	TRUE	FALSE	409911	717005	267885	484261	370608	381709	2.46149e+06	2.10554e+06	1.63811e+06	43.674	37.3454	35.8314	31.4264	49.5167	46.6523	71.2128	30.8018	349.621	216.504	210.37	219.948
NM_007657.3	NP_031683.1	Cd9	20961.3	16834	42067.4	FALSE	FALSE	1.14772e+06	1.90614e+06	1.02906e+06	515445	615155	460911	874824	752722	782659	65.4224	52.7597	54.7742	54.7346	29.7918	31.4942	41.5572	21.0753	18.4527	12.5482	18.8769	20.9687
NM_007659.3	NP_031685.2	Cdk1	30118.1	13250.7	43422	TRUE	FALSE	1.06332e+06	1.18523e+06	356986	559707	629241	688536	164582	46169.6	59328.8	39.814	31.0101	34.9009	31.1926	43.9739	49.9912	61.983	26.362	2.70962	1.00686	1.44744	1.54867
NM_007668.3	NP_031694.1	Cdk5	11326.2	6954.81	10968.6	TRUE	FALSE	133905	194373	67645.1	58678.4	50260.3	71359.2	292096	714418	198442	14.9139	13.9201	9.33073	9.18414	10.1727	7.28954	12.8732	6.08343	31.8366	24.1846	26.1369	27.1426
NM_007670.4	NP_031696.1	Cdkn2b	102.628	38.1833	10.2378	TRUE	FALSE	5759.39	12830.4	2082.44	2436.03	1088.01	1981.8	1794.5	22123.1	4998.69	69.4892	58.529	53.9	42.3105	48.6551	45.9688	69.101	30.5322	660.824	486.613	489.912	432.672
NM_007672.2	NP_031698.2	Cdr2	236.001	116.833	143.379	TRUE	FALSE	4915.12	10091.3	4557.12	3352.25	1998.83	2007.56	35460.7	46927.4	33146.6	29.4505	24.3908	21.9258	18.388	18.8715	17.3217	28.4648	12.738	338.63	239.31	219.159	257.15
NM_007673.3	NP_031699.2	Cdx2	1972.66	1255.7	644.964	TRUE	FALSE	237890	350862	131430	139841	144603	127861	129181	177668	94134.1	149.634	118.51	122.751	110.137	107.007	113.262	162.508	64.2009	287.873	176.158	192.019	179.866
NM_007682.3	NP_031708.2	Cenpb	22.2432	21.521	22.8329	TRUE	FALSE	2293.31	5597.02	1132.53	1680.45	1723.1	2120.74	4598.82	1505.89	3950.33	131.879	106.331	100.062	94.7541	79.075	84.9922	119.687	48.7084	219.256	150.899	145.895	159.99
NM_007684.3	NP_031710.1	Cetn3	3873.11	1304.16	1590.8	TRUE	FALSE	133539	311204	56796.4	66474.7	69901.7	84813.6	62917.7	68251.2	67116.6	45.1698	34.7336	34.227	31.5456	52.2852	62.8938	85.5132	32.2459	52.2189	43.6254	32.4692	38.9073
NM_007687.5	NP_031713.1	Cfl1	199527	205409	177036	TRUE	FALSE	1.15666e+08	1.29362e+08	8.89147e+07	7.61801e+07	6.03051e+07	8.40185e+07	2.09185e+08	1.49711e+08	1.40546e+08	629.553	475.744	597.537	490.132	341.628	389.951	591.651	214.248	1198.95	833.589	825.699	810.658
NM_007688.2	NP_031714.1	Cfl2	13898.9	5022.82	9118.88	TRUE	FALSE	251611	417918	93421.1	43933.8	49447.7	42498.3	189749	132125	232858	20.5544	19.7172	16.7331	15.9183	8.64564	8.85043	13.223	5.73748	21.7205	16.0999	21.8927	19.9697
NM_007690.3	NP_031716.2	Chd1	1666.71	1019.94	717.126	TRUE	FALSE	16985.2	27668.1	7340.41	8454.41	10512.8	6822.35	14644.3	11480.7	6156.54	12.6681	11.1656	9.37261	8.0033	8.37742	8.2026	10.9822	5.23563	20.8873	15.0476	14.9201	15.6596
NM_007692.6	NP_031718.1	Chkb	960.803	782.75	687.321	TRUE	FALSE	12521	16114.2	6274.41	21766.6	15555.2	10960	167017	85043	66097	16.2173	13.493	11.3509	11.2025	23.5679	20.6514	26.5682	13.4929	178.292	119.046	128.8	118.182
NM_007693.2	NP_031719.1	Chga	629.998	1425.85	2005.89	TRUE	FALSE	708.467	396.757	1550.31	16607.2	34578.1	44894.6	433059	577414	488366	1.28497	1.39975	0.999745	0.869594	22.7568	22.4288	33.6987	15.4998	348.22	229.68	148.648	262.172
NM_007694.4	NP_031720.1	Chgb	362.767	1717.49	1805.81	TRUE	FALSE	835.505	2493.53	307.534	175389	137437	167024	931389	1.63299e+06	1.12783e+06	2.44902	2.90971	1.79301	2.17367	94.4034	99.6841	141.042	55.5682	989.339	633.841	328.444	615.541
NM_007705.2	NP_031731.1	Cirbp	4900.75	4602.76	3752.64	TRUE	FALSE	85101.6	112499	33644.3	151132	172417	98228.6	228450	186823	130515	20.9084	18.399	16.4411	15.6154	28.3244	37.1167	37.8087	16.5095	64.993	45.6637	42.0985	46.8194
NM_007714.6	NP_031740.1	Clk4	235.705	224.426	282.459	TRUE	FALSE	4859.8	9069.4	3502.32	7420.01	9255.34	3392.48	15054	36603.3	6955.75	26.1713	20.0532	21.2159	16.8048	31.6237	26.2352	43.2056	16.6903	70.8299	41.6376	53.3426	53.25
NM_007725.2	NP_031751.1	Cnn2	2452.84	610.096	1807.35	TRUE	FALSE	107322	132712	68247.4	5147.09	1582.88	3257.41	3698.81	4114.62	2437.29	53.3979	44.3414	36.9114	32.615	4.89699	5.4598	8.25415	3.2217	1.86146	4.4518	1.86257	1.49634
NM_007747.2	NP_031773.2	Cox5a	43220.4	25518.6	27393.5	TRUE	FALSE	1.05597e+07	1.81103e+07	1.12481e+07	5.50658e+06	4.42548e+06	4.91109e+06	1.27784e+07	1.14396e+07	1.58954e+07	327.914	255.943	287.651	248.502	172.503	216.942	304.215	116.855	701.888	436.491	477.783	407.95
NM_007748.3	NP_031774.1	Cox6a1	984.071	93.2202	122.451	TRUE	FALSE	395234	158874	2.97102e+06	172254	22085.1	3603.67	100945	130357	1872.02	463.491	356.795	403.987	399.303	232.668	241.316	449.584	142.738	1205.1	620.222	689.344	738.274
NM_007749.3	NP_031775.1	Cox7c	722.808	223.196	574.249	TRUE	FALSE	1.02754e+06	1.65752e+06	884781	650962	404245	384697	1.99855e+06	2.88116e+06	3.23876e+06	1731.25	1276.42	1609.18	1365.61	1767.38	2238.91	3319.28	1165.66	6942.64	4243.65	4143.24	4325.19
NM_007754.2	NP_031780.2	Cpd	5296.16	2398.57	2953.1	TRUE	FALSE	206446	270645	109727	47224.9	46946.8	34193.6	136645	119616	96867.1	50.2466	38.5025	39.4699	34.3146	18.9943	19.6307	26.8086	11.8854	48.0467	32.7059	40.6244	36.5994
NM_007757.2	NP_031783.2	Cpox	100252	40506.7	43829.6	TRUE	FALSE	3.69637e+06	5.02712e+06	2.52616e+06	814492	721019	599806	3.18123e+06	2.72889e+06	2.02262e+06	48.8379	35.9306	37.8615	30.8614	18.1352	17.477	24.6757	9.75825	74.7419	60.5123	60.4078	51.7463
NM_007761.2	NP_031787.1	Crcp	4190.62	1798.16	1269.69	TRUE	FALSE	73784.3	182045	59603.9	39082	25636.9	16607.8	59840.3	35259.7	2900.98	26.8633	19.9776	15.7539	16.0477	14.5129	16.0312	21.3583	8.98513	31.8725	26.2906	25.6379	29.4266
NM_007763.3	NP_031789.1	Crip1	1537.49	1826.86	1962.15	TRUE	FALSE	701292	2.04706e+06	756843	1.39222e+06	1.44952e+06	2.34815e+06	9.61625e+06	1.50611e+07	1.45873e+07	570.024	472.45	495.218	489.337	777.767	976.789	1533.31	545.724	9325.1	5975.07	6367.83	5886.84
NM_007764.5	NP_031790.2	Crkl	83790.2	54242.4	55120.7	FALSE	FALSE	519218	808253	292703	312233	230186	270909	737347	741604	480298	8.29231	6.4957	5.92389	5.45333	4.50071	5.44525	7.09917	3.3533	13.5846	10.145	13.2498	12.2344
NM_007790.3	NP_031816.2	Smc3	25210.8	17894.5	31652	FALSE	FALSE	492214	711999	246610	372006	418109	374413	527957	506591	392217	24.6456	20.3552	18.7579	16.0366	22.3319	20.8562	28.5122	12.3033	18.9982	13.7948	12.954	15.3391
NM_007791.5	NP_031817.1	Csrp1	25263.7	22066.5	34116.4	TRUE	FALSE	1.14807e+06	1.64652e+06	649115	522516	505227	517467	405957	286671	210322	50.3608	45.459	45.4279	39.4155	21.8477	24.8722	32.6318	14.9946	9.90449	7.67313	8.17568	8.64279
NM_007792.4	NP_031818.3	Csrp2	1468.47	1105	584.427	TRUE	FALSE	175207	257380	91707	246172	274236	300914	19151.5	31606.3	13765.4	147.681	111.545	128.243	109.176	228.651	265.503	400.903	141.242	45.3362	34.7473	31.0051	25.0821
NM_007793.3	NP_031819.1	Cstb	9535.37	5345.18	8877.7	TRUE	FALSE	988291	2.31972e+06	1.08112e+06	521757	260568	319057	1.7075e+06	1.10566e+06	1.12718e+06	154.084	113.652	120.741	103.397	60.0244	59.3604	98.5729	36.8895	194.406	124.96	150.714	124.129
NM_007798.3	NP_031824.1	Ctsb	44614.8	29179.3	23178.3	TRUE	FALSE	4.92563e+06	6.57987e+06	3.70675e+06	1.57074e+06	1.51811e+06	1.4897e+06	4.45728e+06	4.60364e+06	3.39945e+06	143.897	107.26	113.224	98.4039	51.6581	52.401	74.3697	33.7614	241.47	164.158	173.784	167.14
NM_007803.5	NP_031829.2	Cttn	15040.9	9058.82	9399.4	TRUE	FALSE	1.22391e+06	2.07058e+06	834132	669776	591801	590602	1.66215e+06	1.72351e+06	1.32984e+06	105.368	81.1264	81.6191	72.5449	65.2625	67.8775	89.4994	37.9234	233.362	164.043	150.249	167.086
NM_007808.4	NP_031834.1	Cycs	68376	51691.3	52053.7	TRUE	FALSE	1.12661e+07	1.50532e+07	7.08792e+06	3.61233e+06	3.70006e+06	2.47795e+06	1.25705e+07	1.26074e+07	1.06988e+07	193.555	157.103	173.217	123.895	68.6512	70.7313	96.9633	41.1178	292.982	234.127	212.207	214.774
NM_007815.3	NP_031841.3	Cyp2c29	33053.7	2115.46	1323.17	TRUE	FALSE	130186	220644	74222.5	90350.5	108964	114191	2.12201e+06	1.5071e+06	1.25933e+06	6.70244	3.62778	3.22032	3.92274	52.7439	49.8912	77.6195	41.1116	1401.96	1101.94	1178.67	1072.91
NM_007818.3	NP_031844.1	Cyp3a11	1256.36	1539.65	1189.59	TRUE	FALSE	75089.8	191034	58336.3	263464	227381	257464	8.32648e+06	7.45983e+06	7.24988e+06	79.3133	60.056	59.4818	51.7903	167.551	166.894	278.779	131.206	8470.47	6145.71	6044.05	6579.96
NM_007819.4	NP_031845.1	Cyp3a13	23638.2	22700.3	24232.8	TRUE	FALSE	2.34347e+06	3.24658e+06	1.81717e+06	2.52362e+06	2.19007e+06	1.98762e+06	3.19564e+07	2.8408e+07	2.83669e+07	122.457	98.7174	99.5642	83.2358	95.9114	97.0507	143.093	60.0701	1586.42	1172.59	1172	1083.49
NM_007823.2	NP_031849.1	Cyp4b1	7207.5	2257.13	1540.31	TRUE	FALSE	586283	936540	541024	52033	26848.1	42698	710622	756860	345695	105.609	84.0907	80.7473	75.6223	18.5703	19.2769	19.8561	12.1282	525.513	359.462	433.202	381.734
NM_007828.2	NP_031854.1	Dapk3	3170.05	775.976	733.061	TRUE	FALSE	44070.6	114351	24432.5	9522.22	11192.4	4393.38	32687.2	26972.1	9560.04	15.563	15.257	12.7684	12.4531	10.0972	11.2227	15.9103	6.74497	41.6192	33.717	31.8904	39.622
NM_007830.4	NP_031856.1	Dbi	8538.34	5599.6	5609.49	TRUE	FALSE	1.87681e+07	4.21735e+07	1.28904e+07	1.16782e+07	8.16981e+06	5.04064e+06	3.05578e+07	6.42105e+07	4.53238e+07	2528.49	1871.59	2494.68	1964.54	1361.11	1564.88	2561.31	843.135	11965.9	7743.85	6439.93	7264.6
NM_007832.4	NP_031858.1	Dck	9715.75	2738.66	2044.45	TRUE	FALSE	105882	72743.9	11566.8	10182.6	21094.1	9962.83	6211.2	2556.12	4732.76	8.23527	8.16501	6.91333	5.57809	4.68149	4.68838	5.69303	3.01699	2.86854	1.36855	2.46034	1.95907
NM_007834.3	NP_031860.1	Dscr3	7488.96	3979.16	6955.22	TRUE	FALSE	231213	289508	153715	83085.7	62851.9	61257	323196	321824	188247	38.8799	29.9017	30.6986	24.9357	17.5142	15.5949	21.281	11.4976	46.5408	39.7559	46.1988	38.2416
NM_007838.2	NP_031864.2	Ddost	72482.2	46476	85938.2	FALSE	FALSE	1.01111e+07	1.24898e+07	7.3757e+06	4.24119e+06	4.25634e+06	4.9124e+06	1.69631e+07	1.3321e+07	1.13786e+07	171.037	138.128	140.548	132.97	91.4184	99.6273	154.459	56.1162	202.799	150.978	144.972	145.079
NM_007839.3	NP_031865.2	Dhx15	24131.8	14718.9	35805.4	FALSE	FALSE	2.46637e+06	4.1323e+06	1.9276e+06	1.97104e+06	1.24944e+06	1.33989e+06	2.65739e+06	2.60806e+06	2.3616e+06	123.516	99.8597	104.661	83.4705	87.9593	100.696	143.793	50.4367	87.7694	68.4387	71.453	67.2622
NM_007840.3	NP_031866.2	Ddx5	60547.2	33269	30331.4	FALSE	FALSE	9.8866e+06	1.45036e+07	6.45768e+06	8.54276e+06	8.54363e+06	8.60594e+06	1.67181e+07	1.51933e+07	1.073e+07	203.723	156.346	170.874	144.899	238.715	279.853	402.088	148.269	605.548	439.101	404.694	459.64
NM_007842.2	NP_031868.2	Dhx9	203.681	6.62265e+07	168.765	TRUE	FALSE	452.473	1058.93	115.325	394.817	605.927	484.806	616.428	1451.76	799.945	3.13525	3.61051	1.72014	1.63498	1.71082	2.45945	5.68165e-07	2.98082e-06	1.1125	3.96599	7.97229	10.0399
NM_007847.1	NP_031873.1	Defa-rs2	1022.02	641.777	521.074	TRUE	FALSE	3.77493e+06	4.04258e+06	3.25648e+06	418301	51366.4	205186	11205	47741.3	46873.1	4024.73	2748.32	4007.21	3145.74	290.541	355.404	445.1	113.63	92.9305	88.7048	78.2236	61.7764
NM_007852.1	NP_031878.1	Defa6	4183.3	1015.44	6939.9	TRUE	FALSE	4.9027e+06	5.38376e+06	3.0412e+06	8.27039e+06	5.59457e+06	6.79501e+06	2.27114e+07	3.22536e+07	2.18435e+07	1292.11	920.893	1167.32	847.289	6119.63	7381.8	11895.4	3169.62	5105.9	3885.24	3210.05	2750.01
NM_007853.4	NP_031879.1	Degs1	9113.41	5290.09	2542.62	TRUE	FALSE	350363	480860	236262	103978	93355.4	60785.8	179539	167367	114261	45.6288	38.6135	38.2776	34.9868	17.3124	15.6536	21.8298	11.7171	72.1284	56.0294	61.2118	64.4693
NM_007856.2	NP_031882.1	Dhcr7	279183	115687	183755	TRUE	FALSE	3.68091e+06	4.48115e+06	2.50537e+06	814492	722475	723073	5.07298e+06	6.8075e+06	5.79673e+06	15.2326	13.933	11.6758	11.6668	6.20207	7.53323	7.08966	3.61013	44.5622	30.6542	32.4172	26.8849
NM_007859.4	NP_031885.3	Dffb	310.049	741.636	1276.66	TRUE	FALSE	1216.07	6323.44	897.884	7475.65	4311.71	6824.56	12198.7	25373.1	20611.1	4.13815	4.09064	3.76706	3.5866	8.83449	9.6015	11.9821	5.1765	16.8182	12.8029	15.9661	16.327
NM_007861.5	NP_031887.2	Dld	90105.2	65880.5	94897.1	TRUE	FALSE	6.6774e+06	8.01846e+06	4.95076e+06	4.63636e+06	3.81183e+06	3.65939e+06	1.821e+07	1.27033e+07	1.48727e+07	82.2019	70.6474	77.9223	68.2894	56.7028	68.7601	102.849	41.335	198.076	147.56	131.625	159.437
NM_007869.3	NP_031895.1	Dnajc1	4506.02	2377.01	1701.93	TRUE	FALSE	32193.1	33845	10133.4	7092.06	10514.8	5399.96	13245.2	9424.59	4794.38	7.57958	7.08045	5.51351	5.03041	3.15034	3.20772	4.20118	1.93484	5.95958	4.93326	5.80567	5.2932
NM_007872.4	NP_031898.1	Dnmt3a	3013.37	2017.75	869.008	FALSE	FALSE	9040.82	19138.5	4419.86	6722.62	7029.91	7134.1	4848.45	8949.08	3476.92	3.85683	3.48043	2.63647	2.51523	3.94675	3.01745	4.60795	2.50073	6.88912	5.07289	6.198	4.72719
NM_007874.3	NP_031900.3	Reep5	51581.4	16784.2	13082.3	TRUE	FALSE	514055	711003	257864	18146.5	15902.2	8357.3	60758	57747.7	51549.8	12.1256	10.5626	9.43306	7.10355	0.738795	0.91064	1.34004	0.518902	5.34788	4.03983	4.39355	3.95903
NM_007876.2	NP_031902.2	Dpep1	5930.44	3918.3	2404.23	TRUE	FALSE	92428.6	170754	63007.7	50368.9	63373	64460.6	1.78101e+06	1.16497e+06	766351	16.3714	15.1243	16.0757	11.8508	16.3124	15.2232	26.8903	11.9055	658.804	469.077	492.048	477.277
NM_007879.1	NP_031905.1	Drg1	11458.1	5977.4	7584.29	TRUE	FALSE	1.00518e+06	1.49597e+06	557757	578047	472859	588673	883356	703121	474905	98.5576	86.2587	89.2451	75.3781	87.7949	97.5944	136.681	54.4829	116.772	86.2857	92.4697	84.3861
NM_007883.3	NP_031909.2	Dsg2	28883.5	19682.8	14249.9	TRUE	FALSE	774906	1.13173e+06	553848	465405	441243	386353	972125	844190	548299	37.3755	28.1917	24.8195	25.4683	23.0314	20.7529	32.484	14.457	71.3354	55.9258	52.9663	56.7624
NM_007885.2	NP_031911.1	Slc26a2	579.488	849.103	529.053	TRUE	FALSE	8736.63	16041.6	3555.18	8542.82	4657.26	8209.78	8554.61	16305.1	12584.6	18.1564	15.2562	14.9009	13.691	9.20741	9.09331	11.2411	5.77425	28.2307	18.6236	22.86	24.7926
NM_007888.3	NP_031914.3	Dvl2	1104.8	773.78	465.671	TRUE	FALSE	4494.18	6544.66	2141.69	2582.61	2326.73	1921.52	2007.16	2855.56	1215.58	5.80822	4.15048	3.42659	2.97319	3.30276	2.50981	3.97921	2.19447	4.12992	4.51273	3.68788	4.50706
NM_007896.3	NP_031922.1	Mapre1	104099	64230.8	86224	TRUE	FALSE	2.72654e+06	4.04349e+06	1.56688e+06	1.39795e+06	1.12881e+06	1.1638e+06	2.71869e+06	2.82695e+06	2.47378e+06	31.9288	27.199	25.2566	20.4295	17.8489	18.3974	25.0587	11.0416	38.6536	31.6224	28.6071	29.1323
NM_007898.3	NP_031924.1	Ebp	252915	134256	140680	TRUE	FALSE	1.38976e+07	1.39231e+07	6.35937e+06	9.75359e+06	7.17183e+06	4.18639e+06	2.46004e+07	2.12796e+07	1.9748e+07	58.5678	51.8366	48.9059	44.6833	51.047	52.7589	76.7336	31.5771	176.293	140.548	158.102	140.202
NM_007907.2	NP_031933.1	Eef2	30734.4	11659.9	15938.1	FALSE	FALSE	6.5991e+07	6.77634e+07	4.41164e+07	2.72745e+07	3.16177e+07	3.18715e+07	8.46478e+07	6.60181e+07	6.8498e+07	2179.74	1591.26	2172.12	1939.23	2269.7	2819.73	4572.46	1410.88	7160.1	4219.96	3848.1	4394.91
NM_007908.4	NP_031934.1	Eef2k	1831.87	1247.1	1658.6	TRUE	FALSE	9812.56	24999.7	5073.01	7267.25	8806.34	7504.41	27875.7	15141.5	12712.6	6.33492	5.92502	4.82864	4.88767	6.77395	5.92241	8.97467	4.39895	10.0283	7.99902	9.16448	9.09394
NM_007915.5	NP_031941.1	Ei24	139.553	60.703	173.86	TRUE	FALSE	5818.63	12397.1	3534.59	2441.11	1229.78	2762.1	13710.1	16550.4	11504.5	51.3008	43.1205	40.3601	37.8254	33.2488	36.0973	51.3647	22.8666	99.4219	67.8927	76.9064	73.5368
NM_007916.2	NP_031942.2	Ddx19a	105635	50047.8	49033.6	TRUE	FALSE	876151	1.24241e+06	545803	430136	316751	336057	609983	467544	271718	11.2417	8.69616	7.88727	7.14936	6.60056	6.8329	10.0532	3.98487	11.8455	6.87573	7.03553	10.0391
NM_007917.4	NP_031943.3	Eif4e	165181	98224.4	162887	TRUE	FALSE	5.62229e+06	6.46552e+06	2.44303e+06	2.20787e+06	1.83457e+06	2.00974e+06	4.87515e+06	3.40168e+06	3.28466e+06	38.8463	34.2981	31.8313	27.7905	20.1784	20.751	29.3739	12.5821	23.8792	20.8938	21.1959	20.1556
NM_007918.3	NP_031944.3	Eif4ebp1	5007.43	4673.43	7541.31	TRUE	FALSE	251645	543044	147903	180703	151946	146053	103950	283231	195718	67.1266	50.13	50.3793	46.4163	32.7376	32.2912	55.1786	22.0039	36.1645	20.1502	26.4654	25.4597
NM_007924.2	NP_031950.2	Ell	376.497	465.736	294.215	TRUE	FALSE	1410.5	5786.76	937.116	803.068	2991.46	1373.35	3298.87	4408.17	3698.65	5.03177	4.65246	3.33966	2.83418	3.11653	2.79814	4.19798	1.90856	14.5642	13.0246	12.321	11.4449
NM_007926.2	NP_031952.2	Aimp1	18300.2	11531.1	14351.2	FALSE	FALSE	3.0425e+06	3.53138e+06	1.88529e+06	2.24677e+06	1.78912e+06	1.9012e+06	4.44652e+06	3.57107e+06	3.53558e+06	201.457	148.286	159.535	147.906	160.267	169.757	266.73	96.1661	357.226	262.694	203.322	247.597
NM_007927.3	NP_031953.1	Emd	54047.7	54003.3	54558	TRUE	FALSE	690972	985269	336151	511543	582463	670595	730740	603218	294342	16.8989	13.8773	11.4067	11.7092	10.3161	11.3001	18.9454	8.33587	12.6978	11.6976	9.22097	9.62431
NM_007928.3	NP_031954.2	Mark2	26413	10922.3	12764.3	TRUE	FALSE	104185	157672	63695.4	70485.8	57151.9	46299.3	276194	267007	170246	5.69671	4.14286	3.62027	3.6941	5.16045	5.30681	7.50489	3.50697	23.4199	18.7723	17.1243	19.4393
NM_007931.1	NP_031957.1	Endog	5979.65	5505.43	8499.58	TRUE	FALSE	88418.6	142502	28697.7	123966	110108	96619.9	815998	1.05332e+06	675885	16.8875	14.6256	14.9512	13.5348	19.2634	20.7951	27.7368	11.2326	132.073	85.4135	90.4266	86.7318
NM_007933.3	NP_031959.1	Eno3	946.199	1325.81	2451.61	TRUE	FALSE	1017.06	2825.01	2818.63	9740.61	5941.2	2102.79	17952.6	23971.2	12650.5	3.9373	2.30319	2.07531	2.39903	4.51424	4.44859	6.45716	3.05704	9.44992	7.58594	6.33372	6.86418
NM_007934.3	NP_031960.1	Enpep	17266.6	10940	11440.2	TRUE	FALSE	1.07319e+06	1.55699e+06	792345	464268	386966	463558	8.65521e+06	7.78504e+06	6.61343e+06	84.3764	60.4084	64.0044	55.6629	42.4052	38.3276	61.8931	26.3179	959.879	633.477	614.659	642.288
NM_007940.4	NP_031966.2	Ephx2	40903.7	20507.7	16345.6	TRUE	FALSE	2.71845e+06	3.75916e+06	1.98235e+06	1.20623e+06	831925	1.50617e+06	2.71388e+07	1.62505e+07	1.49041e+07	86.1878	65.8369	67.0944	57.0232	60.9097	56.8658	92.8798	38.1229	1484.63	966.987	1022.96	947.102
NM_007943.3	NP_031969.1	Eps15	7107.12	4007.71	4300.78	TRUE	FALSE	101535	178885	59117.8	60678.2	49065	46352.6	113698	120117	70945.2	17.8079	14.8256	13.785	10.6593	12.1792	12.3068	17.7736	8.69942	27.5481	24.4691	26.8073	25.2224
NM_007946.2	NP_031972.2	Epx	NA	1.23747e+06	1.43624e+06	FALSE	FALSE	166049	296717	124200	27978.7	25386.2	25798.9	108274	192868	51254.2	0	0	0	0	0.0208481	0	0	0	0	0	0.0753872	0
NM_007949.4	NP_031975.2	Ercc2	3435.65	592.627	909.989	TRUE	FALSE	27860.5	50465.5	14144.9	5884.25	4002.74	3635.46	15742.9	7370.91	4727.23	10.6647	8.54027	6.36138	7.71963	8.67886	7.294	9.24496	4.79472	7.98216	8.06174	9.46021	8.13863
NM_007951.3	NP_031977.1	Erh	118792	103969	380449	FALSE	FALSE	2.0663e+07	2.70426e+07	1.22652e+07	1.50434e+07	1.59541e+07	1.82104e+07	3.40981e+07	3.41441e+07	2.69278e+07	186.489	178.817	169.328	156.464	149.071	163.928	265.329	88.7298	105.013	74.614	83.4625	85.2445
NM_007952.2	NP_031978.2	Pdia3	697687	474597	973601	FALSE	FALSE	4.70863e+07	5.19845e+07	2.81077e+07	2.82939e+07	2.87358e+07	3.33154e+07	1.25988e+08	9.56442e+07	1.00551e+08	90.2574	64.5466	63.0399	42.2113	60.396	60.7006	84.4607	31.7615	158.816	113.899	100.182	96.367
NM_007953.2	NP_031979.2	Esrra	401.503	180.302	197.471	TRUE	FALSE	33816.8	53783	11860.3	18541	10105.5	13385.4	83877.2	77356.7	25603.5	112.013	81.6831	86.9316	81.5016	72.6261	75.9241	114.724	42.7209	520.611	330.826	288.511	304.693
NM_007954.4	NP_031980.2	Ces1c	4368.06	504.219	2930.41	TRUE	FALSE	149.585	447.802	108.156	1644.2	1063.39	1545.1	83085.4	96510.2	97663.9	0.0997867	0	0.0342452	0.0293712	2.82996	2.68943	4.04527	2.29943	36.6025	29.5515	31.6503	31.0069
NM_007958.1	NP_031984.1	Smarcad1	2424.34	1046.3	392.094	TRUE	FALSE	26500.5	45567.7	16177.6	12484	12029	11430.3	16676.9	3953.57	1775.84	13.9175	11.6756	10.2757	8.4801	11.1065	11.7393	14.8784	7.21945	12.2745	9.03339	9.44933	10.8083
NM_007961.4	NP_031987.3	Etv6	10221	6362.6	2772.29	TRUE	FALSE	80143.3	105925	43858.2	51985.9	63029.8	46315.7	25131	13070.5	11410.1	9.8519	8.27057	6.9491	5.26357	8.01442	8.33289	11.2085	5.48255	7.22531	4.61284	5.59846	4.20869
NM_007971.2	NP_031997.2	Ezh2	1180.12	650.173	314.022	TRUE	FALSE	16614.2	23118.6	3269.43	11755.9	10479	6684.06	4657.02	5443.65	1871.77	18.4797	14.9785	12.2885	9.58128	15.6008	16.6691	22.2944	8.89601	16.2198	12.8916	15.9256	13.3057
NM_007974.4	NP_032000.3	F2rl1	404.288	262.302	349.4	TRUE	FALSE	3128.65	7203.19	6208.87	8421.5	2294.25	1229.25	86459.6	7422.48	3552.12	17.5325	15.6108	13.2739	13.4923	8.2476	9.30985	12.2558	6.07448	28.4703	20.1092	22.5133	19.4983
NM_007978.3	NP_032004.2	F8a	11025.7	5562.2	4907.63	TRUE	FALSE	67319	127795	16455.5	16821.1	13999.7	16939.7	61076.8	45333.3	36763.4	7.80399	6.59891	5.22847	5.68098	2.93025	3.03484	3.11493	2.45964	9.52782	8.70419	11.8509	8.964
NM_007980.3	NP_032006.1	Fabp2	13265	8943.4	7372.83	TRUE	FALSE	2.30427e+07	4.27072e+07	1.54605e+07	7.30443e+06	9.94393e+06	8.98526e+06	1.1816e+08	1.32843e+08	1.37314e+08	2055.54	1446.65	1874.02	1618.84	975.038	1036.18	1720.69	627.988	27358.6	18135.4	15923.3	16307.6
NM_007982.2	NP_032008.2	Ptk2	3930.2	1721.17	2769.06	TRUE	FALSE	50335.4	86977.9	33852.4	25432.8	18489.1	19270.6	66734.2	63128.2	32436.1	16.3653	12.9678	12.6508	10.4762	11.791	11.9975	14.0669	7.00097	25.2048	19.9946	21.3955	21.8403
NM_007983.2	NP_032009.2	Faf1	2907.62	1765.51	2398.97	TRUE	FALSE	81569.7	123163	36009.9	52260.8	46032.4	48444.9	83017.2	86900.7	48352.5	33.8673	28.5476	27.5768	23.7339	26.7564	28.5375	39.3291	15.6779	39.5631	31.9121	30.5611	31.7756
NM_007984.2	NP_032010.2	Fscn1	13499	NA	NA	FALSE	FALSE	6696.66	16141.9	5269.59	153.584	43.7312	54.96	229.7	701.112	451.037	0.482945	0.401288	0.561138	0.791098	0	0	0	0	0	0	0	0
NM_007988.3	NP_032014.3	Fasn	165514	107898	169856	FALSE	FALSE	3.04111e+06	4.00895e+06	1.89114e+06	2.1362e+06	2.27334e+06	2.03865e+06	7.20709e+06	5.41419e+06	3.89247e+06	23.4836	18.7726	17.1568	17.9915	19.6594	19.9394	28.229	12.3197	43.434	28.5831	30.9287	31.1552
NM_007990.3	NP_032016.1	Fau	5270.81	2304.63	2066.69	TRUE	FALSE	8.94482e+06	1.04078e+07	3.75122e+06	2.97064e+06	5.36861e+06	4.70148e+06	1.08642e+07	8.61804e+06	8.03216e+06	1899.98	1371.57	1766.43	1524.38	1899.88	2184.76	3656.95	1071.96	6777.89	4367.49	3405.86	4028.22
NM_007991.3	NP_032017.2	Fbl	122863	73054.4	254601	FALSE	FALSE	3.66987e+06	5.16671e+06	2.38704e+06	2.61483e+06	2.58718e+06	2.45904e+06	3.81597e+06	3.30326e+06	1.7805e+06	40.2799	31.2447	27.1331	25.0972	31.8212	37.9886	44.6364	18.1905	15.84	9.53768	12.312	7.93034
NM_007994.3	NP_032020.2	Fbp2	26595.8	16494.2	17705.7	TRUE	FALSE	7.61505e+06	1.03019e+07	6.61569e+06	6.77674e+06	6.04099e+06	5.54694e+06	3.77553e+07	3.10537e+07	2.55966e+07	379.442	268.111	316.548	254.046	356.743	376.277	597.151	207.474	2579.95	1849.35	1365.49	1667.78
NM_007996.2	NP_032022.1	Fdx1	3232.48	973.552	627.16	TRUE	FALSE	84887.8	145905	32506.9	28169.6	16287.5	13142.1	37198.7	47993.1	33130.5	33.6576	25.5131	27.0539	24.4916	17.8108	17.3276	22.7524	13.0491	76.5157	59.3197	71.2982	50.1619
NM_007997.1	NP_032023.1	Fdxr	16797.7	10711.3	16282.4	TRUE	FALSE	168872	248452	104584	101524	86566.6	75943.1	200803	219455	131204	12.2143	11.3219	7.11485	9.04036	8.22034	7.94786	11.2288	5.10681	13.3338	12.4674	12.0853	11.4713
NM_007998.6	NP_032024.2	Fech	32497	12365	17386	TRUE	FALSE	394797	516921	284034	129849	125443	110749	621509	367815	251526	12.8231	13.2067	11.5418	10.199	9.01441	10.4344	12.5189	5.7565	22.2126	20.195	19.8873	22.2516
NM_008012.1	NP_032038.1	Akr1b8	27123.9	16285.4	64497.5	TRUE	FALSE	3.52589e+06	4.84178e+06	3.26073e+06	229622	278307	359337	1.05758e+06	896357	564132	162.581	129.972	138.642	120.235	16.5443	17.6715	23.6685	11.7214	16.7433	13.3203	13.6162	12.0731
NM_008013.4	NP_032039.2	Fgl2	1326.7	292.321	481.127	FALSE	FALSE	19982.6	32946.7	4402.77	1931.01	1476.53	1811.83	27803.8	37910	18761.7	16.0683	15.7408	14.439	12.5659	6.40194	5.67907	9.46238	3.88664	67.0585	54.0746	56.1522	59.524
NM_008014.3	NP_032040.1	Ppm1g	30065.2	20342.2	26373.8	TRUE	FALSE	1.29438e+06	1.74982e+06	573890	538008	451945	616517	791639	699449	662662	56.3057	44.2441	41.9232	39.5561	26.1989	26.7015	36.6965	15.8256	39.4724	24.6137	24.7793	30.4419
NM_008027.2	NP_032053.1	Flot1	1508.75	233.602	85.9538	TRUE	FALSE	26231.1	30447.4	14492	4856.63	3934.64	1506.01	9092.96	4537.76	3687.86	20.3635	17.2313	14.2564	16.6682	15.864	14.9877	22.1581	10.1536	90.9796	55.9324	40.625	64.7468
NM_008033.3	NP_032059.1	Fnta	4770.18	2090.86	2756.43	TRUE	FALSE	318862	631167	246688	170307	142958	108313	406795	379016	242654	83.0224	65.7555	67.9709	56.21	69.6738	67.1201	105.476	40.5667	162.354	112.939	113.797	126.034
NM_008037.4	NP_032063.2	Fosl2	3847.34	1617.91	950.36	TRUE	FALSE	27440.1	54698	10389.8	18974.1	17929.5	13502.7	37430.3	37482	17995.4	9.99032	7.89665	6.42828	6.50274	11.4047	10.7303	14.7078	7.00369	43.8613	30.1188	35.7788	32.8331
NM_008044.2	NP_032070.1	Fxn	5191.19	3134.91	4164.55	TRUE	FALSE	56668.4	146271	25772.7	62841.9	56378.1	45791.3	68104.2	109498	87327.8	13.3702	11.6962	10.2338	9.48577	19.3041	16.2271	20.8469	10.4056	33.5098	15.3348	19.6762	22.4444
NM_008060.2	NP_032086.1	Ganab	305927	252057	624843	FALSE	FALSE	6.06645e+06	7.48273e+06	3.99529e+06	2.95619e+06	2.6869e+06	2.55724e+06	1.10755e+07	9.58048e+06	7.91038e+06	29.0774	19.8454	13.0493	14.3941	17.647	8.41163	14.7735	6.09479	37.7542	8.95781	18.1559	12.3665
NM_008061.4	NP_032087.2	G6pc	13826.1	2290.85	2540.65	TRUE	FALSE	100368	170020	127709	80069.2	32350.1	51112.6	1.12607e+06	1.18813e+06	540388	12.9038	9.10601	7.36513	8.04171	24.9712	19.1131	32.4069	15.3248	512.088	360.961	407.828	379.504
NM_008062.2	NP_032088.1	G6pdx	240486	161303	203122	TRUE	FALSE	5.74329e+06	8.53445e+06	3.73495e+06	2.39306e+06	1.99277e+06	2.38606e+06	9.31715e+06	7.9642e+06	6.15735e+06	29.8179	26.1303	21.8908	21.9899	14.4169	14.8142	19.4083	9.02787	50.4655	34.1832	35.9363	35.7893
NM_008079.4	NP_032105.2	Galc	1313.37	2593.14	434.902	TRUE	FALSE	826.286	3705.54	794.974	3288.77	1413.71	1303.23	2165.66	310.866	165.674	1.03735	1.12969	0.527474	0.738017	0.829152	0.728437	0.544454	0.503231	0.688574	0.396027	0.782192	0.760697
NM_008081.3	NP_032107.1	B4galnt2	9313.99	5191.69	9726.08	TRUE	FALSE	899826	1.35489e+06	618829	627422	757667	709411	3.44495e+06	4.10554e+06	2.86223e+06	118.127	90.4023	101.52	92.1535	127.993	141.291	206.115	76.0097	468.654	312.549	334.64	317.446
NM_008084.3	NP_032110.1	Gapdh	407386	359965	456060	FALSE	FALSE	7.01378e+08	7.00486e+08	5.26814e+08	3.00544e+08	3.24279e+08	4.72153e+08	1.96962e+09	1.67648e+09	1.51974e+09	1906.49	1293.64	1718.83	1450.13	867.895	1017.1	1615.98	534.807	6470.81	3612.18	3392.26	3442.6
NM_008092.4	NP_032118.2	Gata4	4157.17	10201.5	6967.02	TRUE	FALSE	52725	146324	40731.3	128338	104219	101149	254060	291129	150840	15.2773	12.8182	11.2367	12.5505	12.4632	10.0091	18.3597	7.84377	44.4552	26.4381	34.4011	32.1286
NM_008094.5	NP_032120.1	Gba	7970.56	6075.03	7982.15	FALSE	FALSE	199871	424623	152886	72402	54915.1	46028.7	389467	235832	175012	34.7424	27.6026	22.9735	22.2406	8.72516	9.3773	13.2736	5.90858	32.8877	28.2444	30.9709	23.9833
NM_008095.4	NP_032121.3	Gbas	18580.5	11996.2	26760.4	TRUE	FALSE	405040	613833	203810	287633	289188	200899	971637	758382	539325	29.9253	22.6849	20.98	16.5721	21.0111	24.0417	32.0353	13.8439	35.7366	24.4432	28.8008	27.0004
NM_008098.4	NP_032124.1	Mtpn	12953.5	7928.3	6423.32	TRUE	FALSE	1.0072e+06	1.85089e+06	490170	486876	385513	472602	498483	2.30637e+06	617733	94.773	76.2727	79.2966	62.561	52.5644	60.5097	82.5598	33.6976	116.66	87.1258	98.5978	93.8596
NM_008102.3	NP_032128.1	Gch1	564.126	496.15	483.025	TRUE	FALSE	13385.9	35755.8	7306.22	6738.82	2855.86	170.186	18937.6	10163.4	5378.71	26.4285	25.0249	22.56	20.0822	5.54827	6.01391	5.98001	3.30181	26.2434	20.7311	21.3605	20.2087
NM_008112.4	NP_032138.3	Gdi2	69379.5	47815.8	45741	TRUE	FALSE	2.09869e+07	2.60378e+07	1.52547e+07	1.04582e+07	1.06611e+07	1.16988e+07	3.27393e+07	2.72808e+07	2.36093e+07	354.904	269.635	320.933	246.114	218.778	244.596	373.129	138.323	818.46	552.751	551.806	560.223
NM_008129.4	NP_032155.1	Gclm	74627.3	43952.3	37607.1	TRUE	FALSE	1.70307e+06	2.03074e+06	1.13658e+06	521492	658232	638442	4.64207e+06	4.07039e+06	4.54404e+06	27.1467	22.8758	20.9017	16.9395	14.4366	14.6161	20.39	9.68925	153.283	105.411	119.514	122.133
NM_008131.4	NP_032157.2	Glul	539.413	923.654	1363.25	TRUE	FALSE	22491.2	41589.7	17891.9	48681.8	54545	61828.6	53721.1	87227.3	36577.8	52.9708	43.2852	40.2187	37.7483	57.6536	60.5231	94.8079	38.5271	51.1286	37.6385	40.1817	38.6609
NM_008133.4	NP_032159.1	Glud1	80012.1	37083.3	57670	TRUE	FALSE	7.11339e+06	8.41373e+06	4.306e+06	2.90666e+06	3.01608e+06	2.82959e+06	1.70199e+07	1.34375e+07	1.35588e+07	105.223	81.8257	88.8476	78.3687	74.0846	83.8439	114.941	45.9852	377.787	234.059	220.703	272.727
NM_008136.2	NP_032162.2	Gnl1	7871.88	3063.62	3492.08	TRUE	FALSE	174984	320842	82026	33996.2	34846.2	25870.2	101225	139072	45479.9	26.777	22.5417	20.7324	21.9249	10.4298	11.2355	15.3061	6.61013	40.1074	27.5785	23.1203	28.7845
NM_008137.4	NP_032163.3	Gna14	463551	24487.4	20285.5	TRUE	FALSE	12807.9	6581.02	3931.6	250.101	769.364	700.521	2115.02	3140.54	947.891	0	0	0	0.014197	0.0539083	0	0.0159027	0.0102134	0.0335322	0	0.255267	0
NM_008139.5	NP_032165.3	Gnaq	48361.1	25634.6	37788.8	TRUE	FALSE	351269	582189	198947	209768	152559	88463.9	586631	540872	369078	8.68665	7.61413	6.94367	5.96105	6.03169	5.873	7.01812	3.95388	16.1912	11.8709	13.4105	13.7465
NM_008142.4	NP_032168.1	Gnb1	401702	248183	240905	FALSE	FALSE	1.40999e+07	1.69275e+07	7.77663e+06	6.79489e+06	6.46668e+06	7.65854e+06	3.69415e+07	2.20071e+07	2.87029e+07	41.7591	35.4229	34.0554	32.372	26.7907	27.9927	41.2868	19.1416	144.539	109.851	107.277	126.876
NM_008143.3	NP_032169.1	Rack1	9948.74	4541.76	10394.8	FALSE	FALSE	3.83304e+07	5.1106e+07	2.74134e+07	2.26959e+07	2.21336e+07	2.71983e+07	4.67351e+07	4.66792e+07	3.93008e+07	4399.93	2950.89	4252.67	3613.47	4794.33	6088.85	9886.99	2783.94	6799.16	4364.06	4375.87	3882.64
NM_008146.3	NP_032172.3	Golga3	4968.93	2414.83	4215.94	FALSE	FALSE	32163.3	70356.5	12166.1	11338.6	13177	11610.9	58510.6	57257.9	30149.5	8.93699	7.10425	5.94458	5.1505	5.44768	4.70317	6.86502	3.11454	14.706	12.2841	10.4399	12.8578
NM_008150.2	NP_032176.2	Gpc4	13809.4	5417.1	4475.52	TRUE	FALSE	95663.2	138075	52602.6	48082.2	36118.8	38313.4	145132	224920	88232.8	9.0188	7.06664	6.79356	4.97694	6.87011	8.10546	9.83814	5.06966	40.558	34.4974	30.5926	27.8537
NM_008155.4	NP_032181.2	Gpi1	88691.5	76205.5	76758.3	TRUE	FALSE	2.85216e+07	4.98069e+07	1.99197e+07	1.51623e+07	1.75681e+07	2.23816e+07	8.66015e+07	5.39571e+07	3.96455e+07	396.295	291.06	345.286	300.923	217.037	245.824	393.742	142.355	1154.32	687.416	663.636	661.431
NM_008156.2	NP_032182.2	Gpld1	297.822	46.717	229.351	TRUE	FALSE	1452.18	2273.02	433.633	517.629	585.066	485.527	2784.27	3074.36	2101.46	5.93789	5.05601	4.37049	4.70838	11.4174	10.7621	14.0004	7.0811	13.6576	9.59792	11.8646	11.919
NM_008160.6	NP_032186.2	Gpx1	6317.58	1592.93	2831.7	TRUE	FALSE	1.85862e+06	2.48506e+06	1.1915e+06	608009	644478	634813	4.01635e+06	3.84947e+06	3.7535e+06	341.796	285.071	303.928	271.735	368.852	419.178	649.907	240.912	1986.91	1281.41	1337.45	1405.83
NM_008162.3	NP_032188.3	Gpx4	3826.37	1404.73	2169.07	TRUE	FALSE	1.47704e+06	2.90421e+06	826072	506304	501362	653176	8.06568e+06	6.56139e+06	3.67121e+06	455.032	339.498	409.652	364.96	358.669	447.462	650.369	247.786	4005.62	2740.52	2822.64	2757.46
NM_008175.4	NP_032201.2	Grn	463.233	241.019	87.5032	FALSE	FALSE	10300.5	26247	6038.69	2037.68	2277.74	1508.58	3027.97	1969.55	1065.95	24.9924	22.9742	21.544	19.7365	8.47891	8.38131	10.9153	6.24113	23.91	21.2793	23.8882	18.1775
NM_008180.2	NP_032206.1	Gss	15765.4	12269.1	16792.3	TRUE	FALSE	1.3419e+06	1.94459e+06	1.14079e+06	1.16015e+06	932732	933463	3.30885e+06	2.19665e+06	2.09335e+06	106.013	82.9693	87.3786	76.5307	76.0525	79.2009	122.396	47.9612	182.755	129.406	126.032	145.785
NM_008181.3	NP_032207.3	Gsta1	232.874	185.461	178.497	TRUE	FALSE	65375.1	116261	66521.4	114635	139404	213047	3.19027e+06	3.08668e+06	925310	380.801	264.369	304.5	324.29	711.908	796.125	1222.89	472.229	22614.8	13239.7	11962.3	14295.2
NM_008183.3	NP_032209.1	Gstm2	150121	110031	269856	TRUE	FALSE	8.45045e+06	1.13532e+07	5.92839e+06	3.76129e+06	4.87844e+06	4.79483e+06	3.1735e+07	2.27548e+07	3.50486e+07	58.8103	59.8168	53.9788	50.5122	43.9572	42.9968	60.4285	26.781	138.937	94.4767	110.402	109.425
NM_008184.3	NP_032210.3	Gstm6	5170.81	5614.97	9891.45	TRUE	FALSE	289083	409728	150138	206311	176965	248476	4.25382e+06	4.19731e+06	3.41772e+06	72.3657	55.8694	55.944	51.888	36.6162	36.8707	58.6505	25.3281	541.948	412.624	393.449	355.618
NM_008185.3	NP_032211.3	Gstt1	28032.4	17904.7	18607.4	TRUE	FALSE	3.26597e+06	5.64162e+06	2.65747e+06	2.02734e+06	1.65368e+06	1.12907e+06	9.31468e+06	9.8715e+06	6.85238e+06	158.459	115.255	117.786	111.233	88.4979	96.5748	128.451	49.8597	671.324	445.777	423.836	419.889
NM_008186.4	NP_032212.3	Gtf2h1	609.648	176.369	98.0105	TRUE	FALSE	39999.1	55382.4	21752.3	3345.97	10001.6	5999.16	22183.2	5329.13	6334.44	78.9229	63.8499	67.47	55.2072	33.5535	34.4892	47.0807	21.6389	78.3391	62.1635	60.0415	67.3009
NM_008187.2	NP_032213.2	Cfap20	1046.98	1302.7	727.738	TRUE	FALSE	52696.4	38492.2	33625.1	36545.7	52085.9	40789.4	36820.6	34382.7	26927.3	45.3022	36.3099	37.2317	34.3537	29.7593	35.0467	42.1835	19.1477	51.9755	39.8997	46.0243	45.3206
NM_008188.2	NP_032214.1	Thumpd3	4906.58	2801.36	3507.62	TRUE	FALSE	217549	266814	91958.8	123946	120430	114004	170395	139108	92063.7	49.3564	42.3238	46.5542	33.2628	38.3701	47.1001	58.8768	25.98	46.849	36.5531	36.5716	41.179
NM_008194.3	NP_032220.1	Gk	2626.84	846.169	602.16	TRUE	FALSE	40205.4	63500.7	25868.5	2675.62	3515.85	2488.62	57974.8	30366.3	41531.4	18.9144	16.0268	14.6465	13.5358	3.83629	3.14739	4.17444	2.65637	76.4934	63.0667	74.0947	64.5098
NM_008197.3	NP_032223.2	H1f0	208352	103575	156131	TRUE	FALSE	9.328e+07	1.45158e+08	7.21151e+07	2.52865e+07	2.98127e+07	2.40851e+07	9.7665e+07	6.52837e+07	5.93488e+07	537.325	401.72	476.393	422.273	238.338	254.115	379.615	149.23	710.405	410.862	375.192	423.699
NM_008198.2	NP_032224.2	Cfb	342.374	190.359	117.648	TRUE	FALSE	8496.55	18628.2	2996.29	17186.6	17953.2	11259.7	60568.8	47710.1	28122.1	31.8458	23.8894	25.5246	24.1467	85.3751	92.2991	126.238	55.4138	561.062	374.658	323.299	374.432
NM_008202.2	NP_032228.2	Slc39a7	1276.18	1114.34	3398.22	TRUE	FALSE	95229.5	173481	73913.2	68325.4	39354.6	87292	541726	502592	363016	95.5208	72.6958	76.6509	62.5737	60.0747	60.8976	89.0933	35.5601	192.283	140.145	113.082	135.461
NM_008208.4	NP_032234.3	H2-T3	71599.2	1736.12	1219.06	TRUE	FALSE	102280	131335	116651	17396.6	12732.7	13908.1	191257	147501	88883.4	2.02811	1.96615	1.33874	1.17547	9.99207	7.35489	14.2511	7.28895	165.385	106.418	112.031	115.084
NM_008212.4	NP_032238.2	Hadh	96319.9	43571.4	38434.9	TRUE	FALSE	2.22866e+07	2.61107e+07	1.62101e+07	2.06128e+07	1.47483e+07	1.39869e+07	1.26856e+08	7.47513e+07	7.20582e+07	245.13	202.17	235.134	227.747	329.748	377.851	576.377	219.167	3043.19	1953.62	1866.46	2029.07
NM_008214.4	NP_032240.3	Hars	1698.45	1558.47	3167.65	TRUE	FALSE	49145.7	162774	78568.7	71949.6	59270.6	43640.8	217702	96642.8	134943	61.51	45.9494	46.5729	40.2892	36.4447	41.0502	48.2682	24.2308	57.6034	43.6375	41.6113	38.4244
NM_008220.5	NP_032246.2	Hbb-bt	NA	NA	1.70973e+06	FALSE	FALSE	3.7143e+06	6.4266e+06	3.44657e+06	606900	650286	719175	2.86562e+06	3.42473e+06	2.39628e+06	0	0	0	0	0	0	0	0	0.662602	1.4455	4.22095	1.94399
NM_008224.4	NP_032250.2	Hcfc1	30670.9	26426.9	38012	TRUE	FALSE	83813	177592	51800.4	115078	128784	120986	183924	222897	162977	3.94776	3.02089	2.40496	2.49463	4.44716	4.77384	5.69405	3.24571	5.94748	4.22807	5.2186	4.52653
NM_008228.2	NP_032254.1	Hdac1	67121.5	57228.5	98743.8	TRUE	FALSE	1.52089e+06	2.1204e+06	860542	595295	636671	629336	1.29155e+06	1.60483e+06	1.04403e+06	26.5661	24.2132	21.2918	20.7888	11.3894	10.1661	12.5177	6.30141	15.6565	12.3703	13.1985	12.9634
NM_008229.2	NP_032255.2	Hdac2	21461.1	30034.8	49115.5	FALSE	FALSE	1.78264e+06	2.92599e+06	966078	3.44168e+06	1.4734e+06	1.61982e+06	2.08809e+06	1.81318e+06	1.76683e+06	98.4057	80.7078	85.5609	69.7422	63.4874	68.3424	99.5981	42.5644	45.953	38.8807	34.9135	36.4447
NM_008231.4	NP_032257.3	Hdgf	50360.2	46866.5	51711.6	TRUE	FALSE	2.92161e+06	3.01013e+06	1.54769e+06	4.77049e+06	5.41985e+06	5.32609e+06	6.54293e+06	5.68855e+06	5.77328e+06	65.6791	50.1366	53.227	46.2143	106.964	114.644	173.368	68.6037	164.266	110.341	86.5712	126.143
NM_008233.3	NP_032259.1	Hdgfrp2	481.169	542.934	187.357	TRUE	FALSE	7858.96	19223.8	3427.19	7598.82	4844.5	5197.75	4341.72	8067.27	2989.76	19.6538	16.4939	16.1752	13.8822	11.9835	9.32476	14.3793	6.72737	31.4843	23.0712	16.0287	26.7325
NM_008244.3	NP_032270.3	Hgs	23574.9	14968.5	18127.8	FALSE	FALSE	253585	560387	229778	146655	148337	130252	470462	525231	235016	13.653	10.908	10.7671	9.73726	8.49669	10.155	12.3044	5.41332	30.6577	23.8228	21.3445	24.6012
NM_008248.2	NP_032274.1	Hint1	11648	6677.3	6688.23	TRUE	FALSE	5.31995e+06	6.2563e+06	4.21214e+06	6.88597e+06	4.22785e+06	4.56613e+06	1.41342e+07	8.08335e+06	8.49686e+06	519.881	399.069	472.382	404.711	658.498	785.733	1258.82	443.467	1700.17	1244.67	1253.43	1287.88
NM_008249.4	NP_032275.2	Tfb2m	725.391	249.934	216.198	TRUE	FALSE	13207.3	12549.3	6441.95	2417.72	3193.56	4098.14	5012.28	3478.44	3965.54	18.3743	17.1441	13.5123	12.1247	13.1147	12.4574	20.0984	8.40201	22.7117	17.2267	16.4306	21.7679
NM_008251.3	NP_032277.3	Hmgn1	249.728	623.422	313.818	TRUE	FALSE	215920	81335.2	82010.8	284026	139952	196247	9125.67	34642.3	31428.3	426.562	335.778	383.562	318.692	299.977	331.142	498.899	179.898	116.937	83.7245	75.1667	94.8384
NM_008252.3	NP_032278.1	Hmgb2	994796	1.16192e+06	7.50463e+06	TRUE	TRUE	2.61648e+07	1.98698e+07	1.5632e+07	5.16731e+07	4.5519e+07	6.4365e+07	7.62572e+07	5.25558e+07	3.62324e+07	25.0069	21.0644	18.4076	16.6314	42.5954	46.5223	62.7211	26.9456	9.05221	6.62989	6.07161	7.42088
NM_008253.4	NP_032279.1	Hmgb3	86534.4	81347.4	192371	TRUE	FALSE	1.72901e+06	2.73617e+06	1.17571e+06	4.03831e+06	3.80174e+06	3.92279e+06	3.4272e+06	2.54092e+06	1.73783e+06	25.2853	20.5279	18.8877	19.4618	46.8536	49.5169	66.0127	32.4434	16.9807	9.31439	16.4502	12.822
NM_008256.4	NP_032282.2	Hmgcs2	174438	23650.8	28074.3	TRUE	FALSE	2.77964e+07	3.61997e+07	2.24208e+07	843221	964949	897077	643081	348045	210659	204.071	156.544	162.089	149.292	37.1077	38.7898	53.5926	24.1161	13.9568	12.879	11.1718	11.9503
NM_008258.1	NP_032284.1	Hn1	4816.69	3842.37	1914.43	TRUE	FALSE	1.27724e+06	2.3105e+06	925528	701167	840104	903521	408214	865862	559826	306.858	243.27	277.448	253.932	194.897	226.894	336.099	124.533	393.547	275.704	311.305	269.859
NM_008278.2	NP_032304.2	Hpgd	2224.75	1330.14	2456.55	TRUE	FALSE	84321.2	190055	50063.8	37260.8	20894.7	32738.2	692065	961140	584188	47.3503	39.0992	36.7747	29.7915	24.3254	24.9067	38.5146	15.4071	372.097	245.097	276.286	287.377
NM_008287.3	NP_032313.2	Rida	12494	7921.32	7470.04	TRUE	FALSE	1.31289e+06	1.91793e+06	1.02563e+06	445807	219466	429644	648856	992657	265517	134.382	100.964	117.459	85.5808	49.8399	45.0255	69.6649	30.3879	127.985	89.0916	84.1032	84.7395
NM_008290.2	NP_032316.2	Hsd17b2	13145.1	3212.46	5601.01	TRUE	FALSE	1.36208e+06	2.35087e+06	1.00902e+06	91985.8	100243	75048.6	508339	462440	290054	133.226	101.353	105.989	89.0692	29.9191	26.8667	49.0168	16.9638	104.262	72.1086	70.7406	73.0968
NM_008292.4	NP_032318.2	Hsd17b4	55652.7	17863	19471.5	TRUE	FALSE	5.84567e+06	7.03251e+06	3.90009e+06	1.49954e+06	1.52632e+06	2.26815e+06	1.55555e+07	1.76673e+07	1.05364e+07	122.972	100.297	108.018	91.4707	85.0214	85.8751	130.268	52.989	1044.63	682.874	637.528	706.091
NM_008298.6	NP_032324.1	Dnaja1	36860.4	21965.3	30470.4	FALSE	FALSE	1.41866e+06	2.09751e+06	903705	857167	784485	809801	3.24759e+06	2.9691e+06	2.14521e+06	50.0024	40.3806	36.7639	32.2848	37.4123	36.338	49.6283	20.7374	120.233	88.9267	75.3642	91.424
NM_008300.3	NP_032326.3	Hspa4	78085.2	57844	76981.8	TRUE	FALSE	9.48014e+06	1.33844e+07	6.1475e+06	4.62915e+06	4.57444e+06	4.02847e+06	1.03748e+07	8.68175e+06	6.70727e+06	152.06	115.369	128.114	99.7977	73.4783	79.5553	112.758	42.6449	141.085	107.944	94.0541	100.021
NM_008302.3	NP_032328.2	Hsp90ab1	483648	253696	755388	FALSE	FALSE	1.54953e+08	1.65613e+08	9.57085e+07	7.58907e+07	9.16239e+07	9.01837e+07	1.79392e+08	1.49269e+08	1.53141e+08	359.164	271.237	306.117	281.663	315.458	358.317	552.301	203.465	307.629	197.175	153.205	238.003
NM_008303.4	NP_032329.1	Hspe1	74920.6	61632.8	290872	TRUE	TRUE	3.33032e+07	4.81865e+07	3.02725e+07	3.08958e+07	2.46229e+07	2.99654e+07	6.70598e+07	6.7373e+07	6.12421e+07	593.339	432.233	481.439	415.878	422.675	493.741	725.745	269.035	323.2	249.549	194.953	196.436
NM_008330.2	NP_032356.1	Ifi47	5025.82	3727.58	6175.38	TRUE	FALSE	1478.45	3780.04	1494.52	3695.41	3964.24	3462.89	27835.1	22509.2	12744.1	0.541798	0.209035	0.328304	0.687355	1.26029	1.33607	0.803517	0.481529	2.33662	4.0874	4.05906	3.30759
NM_008331.3	NP_032357.2	Ifit1	648.988	1089.12	386.904	TRUE	FALSE	2243.57	1469.1	245.042	695.721	2129.91	2481.94	3185.7	3958.86	944.169	3.15899	2.4995	1.95091	1.6894	1.75462	2.19146	2.03684	1.34451	7.67555	7.281	8.87969	9.06888
NM_008360.1	NP_032386.1	Il18	524.776	289.353	912.985	TRUE	FALSE	83428.4	124179	49118	7685.26	6048.79	6652.97	151957	148875	208183	200.181	154.474	163.754	134.073	25.3468	21.9485	38.5984	16.0904	222.092	171.008	172.256	150.355
NM_008379.3	NP_032405.3	Kpnb1	86208.7	58639	112486	FALSE	FALSE	3.96128e+06	6.04548e+06	3.00413e+06	3.41403e+06	2.86137e+06	3.20834e+06	6.03119e+06	5.00528e+06	3.71207e+06	56.4998	46.7067	45.2172	42.601	52.0374	56.4673	75.0353	32.1009	55.0582	43.308	41.271	43.3622
NM_008385.4	NP_032411.3	Inpp5b	3786.57	2798.6	3575.77	TRUE	FALSE	30205.9	56594	23398	40543.4	33792.1	41211.5	212351	185460	128029	10.7345	8.86479	7.25102	6.88529	13.281	14.6064	20.6998	9.65543	63.3417	44.4777	48.4311	48.8173
NM_008388.2	NP_032414.1	Eif3e	5771.28	2762.98	6310.86	FALSE	FALSE	2.42238e+06	3.30726e+06	1.75399e+06	1.46918e+06	1.29383e+06	1.28022e+06	3.03328e+06	2.72348e+06	2.08037e+06	498.8	380.5	467.979	341.475	450	547.995	804.097	283.463	534.635	391.28	374.198	391.971
NM_008396.2	NP_032422.2	Itga2	27921.7	26261.1	48626.7	TRUE	FALSE	710939	1.06166e+06	387778	492370	433337	404067	858625	724982	468738	34.0847	24.6795	26.2956	21.9438	16.0509	16.9772	23.493	10.6565	16.4144	11.5545	15.346	14.4964
NM_008401.2	NP_032427.2	Itgam	6189.69	1203.96	504.837	FALSE	FALSE	4362.23	8223.84	2221.27	1002.52	1160.69	610.44	5340.02	2260.67	1030.24	0.682904	0.728056	0.786639	0.488742	0.694849	0.84851	0.946412	0.59818	3.97927	4.57731	4.38292	4.65911
NM_008402.3	NP_032428.2	Itgav	1773.55	1345.15	2131.2	TRUE	FALSE	18852.5	27167.2	16117.1	4625.41	4922.82	3643.2	17422.3	22853.4	5967.11	13.9097	10.9368	10.3395	9.37902	2.68214	3.69584	3.74215	2.06646	9.16245	6.1615	9.32625	7.37948
NM_008404.4	NP_032430.2	Itgb2	NA	NA	8935.51	TRUE	FALSE	512.085	2617.64	1034.72	11.0429	55.8926	1091.77	487.715	5226.95	1315.78	0	0	0	0	0	0	0	0	0	0	0.147253	0
NM_008408.4	NP_032434.3	Stt3a	47878.3	20410.3	38281.7	FALSE	FALSE	5.2562e+06	7.66121e+06	3.35627e+06	1.90432e+06	1.8867e+06	1.63205e+06	8.35035e+06	7.06766e+06	5.23459e+06	132.109	103.69	116.636	95.1623	82.9348	92.8704	130.356	51.1191	236.067	166.483	171.584	169.589
NM_008410.2	NP_032436.1	Itm2b	130.474	85.1471	348.707	TRUE	FALSE	28552	28946.4	26861.4	18675.9	18711.6	25829.4	155714	338986	375552	254.848	200.965	227.412	198.9	219.546	249.56	354.72	138.471	1263.24	847.209	846.818	842.281
NM_008416.3	NP_032442.1	Junb	2.62889	13.5178	8.43287	TRUE	FALSE	728.594	122.598	139.797	1113.42	664.991	297.814	76.4891	2082.05	1298.18	68.2273	53.1653	53.1889	50.7075	46.4086	52.3344	67.2843	28.8229	233.436	151.93	151.035	156.01
NM_008430.2	NP_032456.2	Kcnk1	1081.43	845.929	1815.76	TRUE	FALSE	52003.4	128706	34533.4	31215	44595	27872.2	31875.6	47880.1	50138.9	61.2548	46.4128	49.8881	44.6356	35.0101	39.7175	55.7256	24.2205	25.1831	20.1997	28.9778	22.387
NM_008439.4	NP_032465.2	Khk	6050.51	3586.32	5819.1	TRUE	FALSE	853400	1.15706e+06	717201	679240	765155	767824	1.44739e+07	1.31461e+07	1.15315e+07	191.484	118.381	147.821	135.947	198.751	213.726	310.643	127.362	3823.28	2242.21	1996.73	2099.95
NM_008444.4	NP_032470.3	Kif3b	6160.77	1106.56	1223.95	TRUE	FALSE	57577.1	91898.7	28174.9	3467.2	5529.64	4253.54	16144.5	10886.2	7936.86	12.4608	9.72683	8.99344	8.48878	4.26465	3.60837	5.34617	2.67277	10.5992	8.7091	9.08767	8.48685
NM_008446.2	NP_032472.2	Kif4	2396.04	2198.89	4417.37	TRUE	FALSE	16253.2	32875.9	14218.1	28837.1	24475.4	16457	10169.9	8058.76	4280.97	8.24126	7.18997	6.47321	6.23266	10.9574	11.6464	13.3252	6.46492	1.75208	1.90281	1.62173	2.14893
NM_008448.3	NP_032474.2	Kif5b	7529.72	4579.66	8358.31	TRUE	FALSE	958060	1.35613e+06	788986	448992	408968	364636	1.78896e+06	1.89932e+06	1.32825e+06	158.305	125.743	136.977	106.043	83.9981	93.6708	126.711	51.2054	263.728	192.392	175.332	195.708
NM_008449.2	NP_032475.2	Kif5c	63601.1	258532	252934	TRUE	FALSE	12282.9	23756.4	7193.68	6907.3	4202.48	3582.17	46955.8	41669.1	2898.12	0.296318	0.295171	0.150254	0.154843	0.0151766	0	0.0150718	0.0267174	0.155944	0.140147	0.11625	0.196746
NM_008453.5	NP_032479.1	Klf3	182.64	555.871	126.259	TRUE	FALSE	2806.38	8518.64	2074.44	10571.4	6422.96	8371.67	7534.78	19522.2	2292.21	16.4397	15.3079	13.0245	15.4238	17.458	14.6133	19.6179	10.2068	74.5171	44.5541	56.9499	62.6792
NM_008466.5	NP_032492.1	Kpna3	77231.7	51210	67130	TRUE	FALSE	1.22994e+06	2.30182e+06	953868	593879	526940	477080	982516	974576	347634	21.8334	17.1067	16.5668	11.8903	10.1453	10.4384	12.8333	6.33566	15.1995	11.4565	13.9988	12.0294
NM_008467.4	NP_032493.1	Kpna4	41104.7	29881.1	29537.9	FALSE	FALSE	378657	720177	200954	216331	247811	224370	462090	738160	418271	11.1017	9.83484	8.66337	7.28673	7.51276	7.50476	11.1167	5.21503	21.1385	14.3783	15.468	15.824
NM_008468.4	NP_032494.3	Kpna6	32602.4	25318.8	33140.6	TRUE	FALSE	515358	855417	323399	237148	239821	191885	852067	764420	432283	19.35	16.7919	14.7676	14.9319	9.41924	9.10793	13.0256	6.22211	23.1538	18.1915	22.9788	23.7515
NM_008471.3	NP_032497.1	Krt19	124048	69138.3	159420	TRUE	FALSE	1.45342e+08	1.76119e+08	9.68295e+07	9.43356e+07	1.02739e+08	1.17975e+08	4.40324e+08	4.39306e+08	4.3858e+08	1361.97	970.407	1223.6	1049.47	1381.77	1685.24	2664.72	840.275	4339.4	2767.9	2188.07	2745.29
NM_008473.2	NP_032499.2	Krt1	NA	NA	NA	TRUE	FALSE	7.41446e+06	5.95498e+06	3.10305e+06	228071	2.18739e+06	1.30377e+06	6.86525e+06	4.5159e+06	5.83097e+06	0	0	0	0	0	0	0	0	0	0	0	0
NM_008480.2	NP_032506.2	Lama1	2.99938e+10	3.73776e+09	8.06739e+09	FALSE	FALSE	2.04743e+08	2.16646e+08	1.70591e+08	3.61271e+07	3.42231e+07	4.11267e+07	1.4155e+08	1.63751e+08	1.45437e+08	0	0.0105879	0	0.00431594	0	0.00966543	0	0	0.021824	0.0163993	0	0
NM_008492.3	NP_032518.1	Ldhb	16582	30883.7	NA	FALSE	FALSE	62407.9	101107	22626.7	3221.2	1439.84	1519.54	5909.73	2794.7	1548.92	4.02441	4.23687	3.53452	2.43788	0.0492022	0	0	0	0	0	0	0
NM_008503.5	NP_032529.2	Rps2	6018.34	3622.92	10942.6	FALSE	FALSE	2.60345e+07	3.14016e+07	2.38779e+07	1.65189e+07	2.00499e+07	1.63194e+07	4.77943e+07	2.92899e+07	3.06937e+07	5150.6	3482.08	4705.73	4382.93	4396.33	5673.73	9166.56	2599.86	4689.17	2890.15	2641.21	2713.11
NM_008512.2	NP_032538.2	Lrp1	4275.75	1390.42	1505.6	TRUE	FALSE	14131.2	27888	7116.72	6168.97	4568.31	4888.56	38127.6	47839.3	30720.5	5.225	3.44557	2.65755	3.1754	4.07295	3.40073	4.66441	2.74147	32.2779	21.5519	24.3639	24.9349
NM_008513.3	NP_032539.2	Lrp5	79.9253	62.4322	28.5449	TRUE	FALSE	1035.96	1471.55	454.693	2669.74	232.452	666.693	820.243	514.845	247.708	17.6944	13.5091	12.4001	11.9439	10.9674	10.4048	13.2669	6.30777	24.2804	16.8126	18.6873	17.4292
NM_008514.4	NP_032540.2	Lrp6	55.1312	65.7192	44.5039	TRUE	FALSE	548.166	11343.1	847.601	964.118	887.965	313.986	1811.69	2433.22	1868.69	19.1818	16.0597	14.7449	13.1786	12.1732	12.7874	15.5509	7.78292	54.6639	41.2846	40.7163	43.1218
NM_008517.2	NP_032543.2	Lta4h	40923.5	27885.9	32725.6	FALSE	FALSE	5.89706e+06	7.9961e+06	3.96197e+06	2.88291e+06	2.9318e+06	3.41755e+06	1.0877e+07	9.82108e+06	8.27522e+06	187.583	128.301	150.358	133.141	104.259	115.896	171.881	69.237	405.447	267.431	284.605	276.251
NM_008528.4	NP_032554.2	Blnk	103.413	71.0223	209.619	TRUE	FALSE	1576.15	1983.49	631.385	403.693	656.616	511.282	1945.83	3908.94	1835.73	18.0099	16.3007	13.9208	11.1017	7.18313	8.3125	9.26554	4.96389	9.28653	8.75381	9.67097	10.6506
NM_008529.3	NP_032555.1	Ly6e	11221.7	3253.02	3566.98	TRUE	FALSE	254398	443374	148219	40777.5	16527	65280	3568.34	47316.2	19395	32.6019	28.3027	18.9074	18.8422	12.8198	12.2631	17.8291	8.51176	6.87822	4.83934	6.20402	3.71858
NM_008532.2	NP_032558.2	Epcam	11901.9	9740.61	15381.4	TRUE	FALSE	1.36893e+07	2.21102e+07	8.91907e+06	1.91714e+07	7.52398e+06	9.28275e+06	2.67003e+07	2.10884e+07	2.38283e+07	1344.19	991.599	1281.4	1043.34	1000.84	1187.43	1878.4	596.163	2344.33	1552.29	1332	1546.04
NM_008537.4	NP_032563.2	Amacr	27977.2	11022.6	20484.8	TRUE	FALSE	322463	459545	177146	127166	104355	91379.9	726392	812944	538215	15.4007	11.617	11.4363	9.90306	9.49226	10.681	11.5066	6.0256	42.7228	32.7285	33.1063	31.4122
NM_008538.2	NP_032564.1	Marcks	78787.6	82953.7	88441.2	TRUE	FALSE	1.52867e+06	2.23501e+06	716016	1.59082e+06	1.64959e+06	1.50718e+06	668596	635576	577398	25.7248	19.6472	19.1638	14.9873	17.6268	20.5166	27.5723	12.12	7.59199	6.50102	6.3689	8.74314
NM_008548.4	NP_032574.1	Man1a	2694.15	1241.58	1461.63	TRUE	FALSE	137795	254771	78999	65772.8	45760.4	55506.6	263966	377796	270609	62.134	52.1472	50.1826	43.3335	43.6086	45.8611	66.1024	28.24	260.112	180.424	185.32	184.803
NM_008549.2	NP_032575.2	Man2a1	20643.8	7807.54	13328.4	TRUE	FALSE	571124	806942	334330	267558	208291	204123	994981	969009	602745	32.6827	28.5665	26.82	23.293	26.4113	28.4261	40.868	18.5837	80.1431	60.3026	63.5463	68.0398
NM_008550.2	NP_032576.2	Man2b2	17718.4	9345.95	8459.63	TRUE	FALSE	108926	160077	66070.7	33330.8	27234.3	21943.7	184576	100423	61883.1	9.38927	5.92383	5.70735	4.2302	3.21657	2.66349	4.48973	1.95316	15.1262	10.3509	13.914	9.84321
NM_008551.2	NP_032577.1	Mapkapk2	154.133	57.6874	86.2394	TRUE	FALSE	5584.99	11771.7	2792.47	1837.62	1696.65	841.873	5550.62	2504.59	14427.7	46.0994	37.3786	35.1589	32.3695	26.5672	28.3788	38.1713	15.1446	81.0852	61.4745	62.9984	65.788
NM_008562.3	NP_032588.1	Mcl1	187.302	79.877	82.3961	TRUE	FALSE	9985.8	15033.2	8487.14	4503.01	4362.01	4124.91	18292	13449.8	2839.9	66.3306	54.9362	51.7846	47.866	53.8155	55.4265	77.1988	34.7876	217.974	151.227	161.873	164.618
NM_008563.2	NP_032589.1	Mcm3	54325.7	27925.8	1.85277e+06	FALSE	FALSE	1.11797e+06	1.46824e+06	619763	914934	877111	847753	538886	420339	478066	25.0388	21.6539	19.606	17.82	31.2723	31.5462	39.4891	20.2942	0.198322	0.137698	0.471272	0.339762
NM_008564.2	NP_032590.2	Mcm2	51944.8	26880.3	491541	FALSE	FALSE	745153	1.13417e+06	504306	797923	713847	537415	343829	336345	233900	20.4258	15.2317	13.159	13.556	25.694	27.479	33.1377	14.1288	0.630046	0.603039	0.607091	0.765358
NM_008565.3	NP_032591.3	Mcm4	86034.4	39482.4	364699	FALSE	FALSE	804001	1.16848e+06	590806	859090	748086	782864	348633	323174	224648	10.7532	9.6138	8.33314	9.09103	20.5428	19.3878	26.4708	12.6428	0.638212	0.49412	1.18956	0.923772
NM_008567.2	NP_032593.1	Mcm6	16327.2	7718.43	43603.3	FALSE	FALSE	971266	1.37775e+06	549575	981745	980882	848491	399087	452966	273693	74.5963	58.2804	60.7458	55.6001	112.651	127.139	185.79	71.4927	9.90815	6.76756	6.67597	9.61886
NM_008568.2	NP_032594.1	Mcm7	30114.3	14338.9	63057.7	TRUE	FALSE	1.12433e+06	1.65464e+06	646684	1.24902e+06	1.1009e+06	1.14239e+06	489063	408633	359423	48.9894	37.4548	37.2171	36.4194	76.1116	87.8754	123.84	49.1386	7.0003	7.06562	6.45381	5.7234
NM_008569.2	NP_032595.2	Anapc1	2707.31	1177.61	1222.78	TRUE	FALSE	32772.3	49904.7	25478.9	23760	14458.5	11212.7	22212.6	20237.8	11629.8	15.2659	12.631	11.1586	11.6212	12.7163	12.8928	19.5039	8.30608	17.7562	13.1532	16.9415	15.0595
NM_008577.4	NP_032603.3	Slc3a2	82047.3	53236.3	38952.1	TRUE	FALSE	1.72901e+06	2.17026e+06	977141	1.00946e+06	888617	1.00974e+06	5.33844e+06	5.0178e+06	4.54948e+06	28.3122	19.7737	19.646	15.308	18.9646	16.8632	24.845	11.2395	180.75	118.524	126.687	126.97
NM_008580.4	NP_032606.4	Map3k5	110.809	213.03	164.674	TRUE	FALSE	428.786	2264.45	195.887	618.587	934.425	465.954	698.04	3303.07	603.478	4.36923	4.98445	3.37889	3.47252	4.19207	2.82969	4.50425	2.05679	5.24359	3.83173	4.06183	4.8942
NM_008583.2	NP_032609.1	Men1	2113.89	1800.27	1321.36	TRUE	FALSE	21141	26381.7	7164.25	17621.8	11166.2	6411.12	15379.1	18577.7	6634.58	11.0763	11.3757	8.78907	8.21733	6.23648	6.16896	8.26999	4.08904	15.0946	8.66587	8.57235	10.892
NM_008586.2	NP_032612.2	Mep1b	2572.36	1634.03	1774.56	TRUE	FALSE	268223	390684	224751	264481	228105	236083	5.26847e+06	4.17432e+06	3.39571e+06	137.854	101.709	106.966	90.3495	151.798	142.038	226.024	102.185	3083.42	2268.06	2129.04	2168.83
NM_008587.1	NP_032613.1	Mertk	181.268	66.7425	119.562	TRUE	FALSE	279.526	329.939	11.7716	588.373	162.76	240.946	2959.89	7154.06	2736.45	1.6084	1.74807	1.13762	1.18825	4.02564	3.27231	5.00438	2.77183	31.8655	23.9838	23.6489	26.4276
NM_008598.2	NP_032624.1	Mgmt	1427.68	1006.51	6050.81	TRUE	FALSE	10376	38053.4	11396.5	8705.11	8305.19	4308.54	9005.69	3261.18	276.271	11.4376	8.52355	6.83396	8.91083	7.48923	6.60142	11.5372	4.76568	0.434397	0.288708	0.643338	1.28059
NM_008612.2	NP_032638.2	Mnat1	5227.42	2697.65	1516.53	TRUE	FALSE	115387	165090	40796.6	44031	39674.8	31094.1	35319.5	14637.4	7054.45	25.1721	23.6576	20.6881	16.8443	14.3796	15.05	19.8405	8.78504	11.518	7.8616	8.80378	10.6809
NM_008615.2	NP_032641.2	Me1	426385	415546	304144	TRUE	FALSE	1.55497e+06	2.09263e+06	1.08134e+06	275732	103789	131822	939974	900749	629958	4.73222	4.05083	3.78742	1.19914	0.399486	0	0.50468	0.249766	7.1894	1.32061	7.16074	0.938452
NM_008617.2	NP_032643.2	Mdh2	650145	614600	719378	TRUE	FALSE	1.46454e+08	1.40601e+08	7.95844e+07	7.43482e+07	7.81837e+07	8.47486e+07	6.80071e+08	5.29362e+08	6.76509e+08	231.641	174.123	210.467	174.91	124.985	129.517	206.39	83.9129	1304.59	851.123	822.101	829.901
NM_008618.3	NP_032644.3	Mdh1	94059.4	69357.2	49686.1	TRUE	FALSE	3.01295e+07	3.83681e+07	1.98208e+07	1.55388e+07	1.29274e+07	2.14446e+07	7.62843e+07	5.44505e+07	5.49077e+07	385.635	289.942	339.966	288.414	220.938	227.23	370.83	133.183	1580.01	1089.42	1105.89	1104.3
NM_008621.3	NP_032647.1	Mpp1	16178.3	11295.2	11923.5	TRUE	FALSE	964590	1.75552e+06	643433	281715	261523	272599	4.30659e+06	3.9654e+06	3.01185e+06	72.3654	60.3963	58.8682	53.1647	25.9254	22.3067	37.8567	16.2234	381.848	302.335	301.973	315.499
NM_008625.2	NP_032651.2	Mrc1	345.299	311.023	958.339	FALSE	FALSE	1372.59	3658.58	1320.45	188.338	271.819	105.019	995.861	603.918	569.372	6.40753	6.86789	4.20253	3.62773	0.472577	0.687907	0.780502	0.402976	0.739259	0.723068	0.676109	0.556325
NM_008628.2	NP_032654.1	Msh2	21006.4	12434.7	22704.2	TRUE	FALSE	436299	757744	303504	537282	397389	444488	372222	327662	215279	24.1476	21.5905	19.6399	20.0093	34.3046	37.3136	47.617	22.3411	16.7624	12.8386	10.2353	14.1218
NM_008629.1	NP_032655.1	Msi1	78845.5	72394.4	296008	TRUE	FALSE	140328	278734	82517.8	105959	72663.9	90175.2	101546	77197.7	47502.7	3.2568	1.7828	1.23645	1.77677	1.20005	1.40039	1.29476	1.15422	0.194879	0	0.301924	0
NM_008635.2	NP_032661.2	Map7	3544.24	1731.44	2179.05	TRUE	FALSE	129442	189105	65620.9	50676.3	41291.6	30942.7	212732	310946	132262	47.7521	36.3851	36.6596	32.0154	25.1166	22.7015	32.5758	15.332	145.09	96.0429	80.6061	95.6096
NM_008637.1	NP_032663.1	Nudt1	370.212	481.438	390.131	TRUE	FALSE	5782.76	28534	8421.48	19048	23636	16002.5	19298.1	38955.3	11279	28.9963	22.9971	22.5037	20.202	38.7753	42.04	50.1148	26.0468	61.7348	54.2802	40.239	45.4355
NM_008645.3	NP_032671.2	Mug1	721144	NA	NA	FALSE	FALSE	33368.3	66221.4	29204.9	4663.98	3560.06	2533.45	18164.8	28849.9	12160.9	0	0.0462713	0	0	0	0	0	0	0	0	0	0
NM_008650.3	NP_032676.2	Mut	27628.2	11631.5	17984.5	TRUE	FALSE	1.24832e+06	1.8533e+06	760663	306871	276483	242219	1.20557e+06	1.09658e+06	697656	56.695	44.9999	45.3676	37.3685	24.5484	23.0398	33.8166	13.4243	71.9636	51.0112	57.0644	50.3441
NM_008659.3	NP_032685.1	Myo1c	23666.9	13102.3	19406.2	TRUE	FALSE	220113	334290	131230	105200	80687.8	73470.3	214490	184858	137718	12.2021	9.7307	8.86531	8.90668	6.05137	7.3579	8.1735	4.53136	11.1908	9.27846	9.40951	9.33037
NM_008670.2	NP_032696.2	Naip1	1127.81	1339.87	3116.58	TRUE	FALSE	33823.8	58647.4	20271.7	65378.7	50001.1	54855	594126	520299	352642	38.8983	31.7702	28.3999	25.3861	40.5613	41.327	57.7241	24.6808	207.776	142.796	144.241	154.222
NM_008681.2	NP_032707.2	Ndrg1	71044.7	64753.8	52842.2	TRUE	FALSE	1.39019e+07	1.87767e+07	9.06779e+06	9.14992e+06	9.28672e+06	7.36097e+06	7.46169e+07	6.17519e+07	5.26677e+07	250.042	185.372	207.198	160.666	142.36	139.024	231.507	86.4567	1800.93	1087.01	1089.55	1074.67
NM_008682.2	NP_032708.2	Nedd1	774.207	734.237	371.761	TRUE	FALSE	8508.36	15557.6	5620.91	8835.85	10038.8	6944.03	4659.77	4015.18	1635.74	13.8125	11.5604	10.4728	9.34704	12.4228	11.6689	17.8611	7.23327	12.2509	8.25527	10.3752	11.0562
NM_008689.2	NP_032715.2	Nfkb1	2603.32	1441.18	2313.52	TRUE	FALSE	46095.7	58544.6	25390.6	38360.6	35071.3	39976.7	99251.9	123997	55907.6	21.9396	18.1609	15.8913	15.1258	27.0661	26.1833	36.4249	16.0461	56.4177	37.8113	38.5345	40.858
NM_008691.2	NP_032717.2	Nefm	11662.1	4916.03	4887.6	TRUE	FALSE	2033.31	2442.91	819.642	758.064	521.817	307.77	1429.36	1477.37	677.631	0.22416	0.176307	0.153625	0.0695121	0.168326	0.0158217	0.142265	0.0917398	0.123867	0.330562	0.127712	0.6872
NM_008695.2	NP_032721.2	Nid2	254349	112245	158744	FALSE	FALSE	499977	769019	435148	60399.6	81235.8	79549.9	305765	376389	313603	3.38664	2.29725	1.78163	1.64545	0.724845	0.537278	1.0359	0.441625	1.92388	2.09437	2.43997	1.92843
NM_008698.2	NP_032724.1	Nipsnap1	54803	25147.2	60401.9	TRUE	FALSE	5.93787e+06	7.18226e+06	3.4344e+06	1.98324e+06	2.06958e+06	1.98776e+06	6.60623e+06	7.42947e+06	7.2138e+06	131.597	107.905	102.872	93.1768	78.5958	82.5822	107.952	48.6892	139.432	116.877	115.439	111.813
NM_008704.2	NP_032730.1	Nme1	297773	456333	884091	TRUE	FALSE	5.79185e+07	4.63997e+07	3.10355e+07	5.27299e+07	5.25491e+07	5.85842e+07	6.73475e+07	6.17088e+07	6.19627e+07	189.861	144.35	159.73	134.4	115.353	119.236	160.29	67.7001	99.7961	75.8	68.3528	69.9427
NM_008705.5	NP_032731.1	Nme2	48268.6	32121.5	67713.6	TRUE	FALSE	2.25741e+07	2.22848e+07	1.20618e+07	1.51306e+07	1.3328e+07	1.55901e+07	4.09559e+07	3.46741e+07	2.65555e+07	502.27	350.219	431.935	346.716	429.558	478.195	703.1	246.803	689.655	496.018	405.495	405.289
NM_008706.5	NP_032732.3	Nqo1	16198.7	10172.3	20644.3	TRUE	FALSE	364995	444691	142816	475267	382689	356558	3.43607e+06	3.58464e+06	2.67137e+06	25.7193	22.4849	22.58	18.9135	36.3363	40.2805	54.8734	23.8919	190.672	140.754	147.528	154.017
NM_008707.3	NP_032733.1	Nmt1	15209.9	11663.4	10756.3	TRUE	FALSE	851041	1.06475e+06	558049	618171	420802	390483	941449	840712	680521	72.1196	54.3582	53.2612	46.7998	35.2097	36.9918	55.745	22.6545	97.3426	63.5422	67.6454	77.8225
NM_008711.2	NP_032737.1	Nog	31157.2	NA	NA	TRUE	FALSE	1670.26	6478.04	3307.43	619.04	474.779	443.256	316.511	3408.41	1809.21	0.482367	0.186698	0.0326525	0.0604805	0	0	0	0	0	0	0	0
NM_008722.3	NP_032748.1	Npm1	27170	13522	61026.3	TRUE	FALSE	2.9542e+07	3.14485e+07	1.39794e+07	2.19025e+07	2.05078e+07	2.73606e+07	3.40816e+07	3.15384e+07	3.41288e+07	1150.62	829.86	1093.81	806.907	1568.2	1919.89	2885.58	922.235	715.635	515.008	412.785	561.2
NM_008723.1	NP_032749.1	Npm3	5348.66	6686.15	18811.1	TRUE	FALSE	643759	953540	239637	320937	776196	1.30389e+06	851819	1.32577e+06	675961	142.797	116.445	124.545	101.551	111.414	121.177	175.954	64.6675	57.3315	44.0219	46.6182	41.6903
NM_008740.4	NP_032766.2	Nsf	53532.9	27141.3	52644.9	TRUE	FALSE	779155	1.05894e+06	463482	333071	290953	285787	1.30141e+06	1.01484e+06	846080	16.4841	15.5758	13.6592	12.6328	10.6248	11.0987	15.5984	7.01232	23.0313	19.6366	15.8361	19.5679
NM_008767.2	NP_032793.2	Slc22a18	16125	4222.49	9405.12	TRUE	FALSE	416662	809786	132115	47366.2	50479.3	48016.6	721415	915409	714998	29.1938	28.1962	23.8463	23.5315	14.1904	9.69091	19.2156	7.14467	102.251	64.1251	89.9866	76.3633
NM_008776.2	NP_032802.1	Pafah1b3	18889.4	10632.4	18047	FALSE	FALSE	1.28352e+06	1.67995e+06	694300	1.45067e+06	1.3767e+06	1.19946e+06	4.19105e+06	3.38913e+06	2.51194e+06	81.5154	72.1951	59.2214	64.1754	114.58	134.364	192.929	75.314	253.985	169.331	170.186	172.977
NM_008784.3	NP_032810.4	Igbp1	4070.35	1565.25	2003.51	TRUE	FALSE	414955	565707	145994	168086	212766	149269	450857	364698	304857	120.027	97.4158	106.918	81.2885	108.098	106.684	160.924	63.3198	235.493	166.316	155.467	178.241
NM_008786.2	NP_032812.2	Pcmt1	1314.87	580.803	1005.65	TRUE	FALSE	25970.7	27435.8	5365.13	12134.1	9375.16	7236.84	38227.5	48351.5	2602.8	21.065	19.5664	18.35	13.3651	16.5417	15.7606	23.9594	10.1217	47.0018	36.6174	38.9049	37.0617
NM_008795.2	NP_032821.1	Cdk18	5841.35	3598.5	4590.5	TRUE	FALSE	17606	37182.4	11660.8	7726.2	12362.7	9816.28	140936	78018.4	67781.5	3.84849	2.98935	2.64535	3.03914	2.94638	2.66371	3.52031	2.02854	24.929	13.9156	19.4129	18.1013
NM_008799.2	NP_032825.2	Pdcd2	317.354	322.51	295.553	TRUE	FALSE	15037.2	32644.8	2953.06	20412.5	15045.3	11011.7	21644.1	16494.9	2451.09	52.1671	44.9417	50.105	35.171	43.9539	54.4823	67.4295	28.5543	64.8487	55.4557	48.2825	56.1699
NM_008801.2	NP_032827.1	Pde6d	44461.2	23522.3	18099.1	TRUE	FALSE	348765	429498	176094	62019.2	68610.8	87085.4	141569	61576	105139	9.65978	9.66035	5.13194	3.68973	3.77941	2.58387	4.73545	1.59029	5.69647	5.92859	5.92622	5.40897
NM_008810.3	NP_032836.1	Pdha1	18322.5	9747.42	28345.2	TRUE	FALSE	3.53656e+06	4.09209e+06	2.09297e+06	2.42569e+06	2.18421e+06	2.2411e+06	9.22805e+06	8.09072e+06	6.4058e+06	217.513	170.34	198.329	166.218	219.535	254.117	358.848	142.325	365.152	251.494	240.606	269.091
NM_008813.4	NP_032839.3	Enpp1	1193.19	301.786	12.1098	TRUE	FALSE	3634	9328.48	2191.82	333.757	828.084	159.224	1537.81	31.553	10.5449	3.47899	3.39986	2.75823	2.42366	1.19804	1.24352	1.02699	0.71222	2.54646	2.33012	3.18998	2.66749
NM_008820.2	NP_032846.2	Pepd	17789.1	9560.78	8790.17	TRUE	FALSE	1.642e+06	2.75184e+06	1.12328e+06	570256	590243	710107	6.46339e+06	7.06411e+06	5.64049e+06	114.901	89.7998	94.9519	77.9411	60.6906	63.9359	90.8903	41.0042	1066.03	705.529	699.595	669.95
NM_008822.2	NP_032848.1	Pex7	2992.33	1690.01	3323.8	TRUE	FALSE	73059.2	241296	132403	81007.3	48306.4	58708.6	400776	227112	151544	56.4131	45.6131	42.9613	36.8196	33.9357	35.5806	49.609	20.201	86.4137	69.4161	67.2757	58.8517
NM_008825.4	NP_032851.2	Pfkfb2	6248.25	3222.06	5605.77	TRUE	FALSE	126276	198646	75019.6	39930.8	45029.5	35217.7	411637	318030	270245	24.9339	21.877	18.7789	15.2665	13.2795	11.5346	16.819	7.5842	69.3501	53.7631	59.08	54.5648
NM_008826.4	NP_032852.2	Pfkl	45159.1	31714	45279.6	FALSE	FALSE	6.86823e+06	7.68511e+06	4.78632e+06	4.32738e+06	3.98678e+06	4.79816e+06	1.58425e+07	1.16818e+07	9.9315e+06	172.368	135.877	150.182	131.593	130.869	145.557	212.609	79.2181	397.122	251.02	227.83	225.604
NM_008828.3	NP_032854.2	Pgk1	64266	50108.4	63106.8	FALSE	FALSE	1.22359e+08	1.30297e+08	8.50274e+07	5.13859e+07	5.13076e+07	6.02088e+07	1.78017e+08	1.50802e+08	1.31745e+08	1994.04	1381.38	1936.41	1470.87	998.732	1232.68	1893.27	583.344	3777.32	2370.4	2210.58	2104.73
NM_008831.4	NP_032857.1	Phb	138786	71513	205290	FALSE	FALSE	3.52753e+07	4.70932e+07	2.47844e+07	1.46704e+07	1.24658e+07	1.6876e+07	6.13991e+07	3.96252e+07	3.95813e+07	320.537	233.008	269.991	223.624	195.978	215.207	307.101	113.038	293.63	200.817	181.911	196.675
NM_008841.2	NP_032867.2	Pik3r2	22.4842	145.7	12.6237	TRUE	FALSE	450.528	1456.83	329.865	2285.98	2002.64	2768.52	737.45	2766.55	470.555	22.9292	20.2114	19.8666	18.0987	17.0765	14.7173	21.8903	11.2319	75.8492	45.3761	55.8731	61.206
NM_008846.2	NP_032872.1	Pip5k1b	66.8514	38.3756	121.606	TRUE	FALSE	1104.03	2000.63	467.142	656.735	569.918	648.045	5957.51	17676.1	10161.4	19.6312	18.2934	15.0511	14.7611	17.0001	15.7627	23.6943	9.61804	100.938	78.9102	88.7912	74.9137
NM_008850.2	NP_032876.1	Pitpna	64269.1	59068.4	59169.3	TRUE	FALSE	2.13855e+06	3.36794e+06	1.47771e+06	985561	1.01954e+06	1.00139e+06	4.3758e+06	4.59186e+06	3.51501e+06	44.6619	34.6964	31.9653	28.5581	17.4403	16.5148	23.4018	11.3834	101.42	64.2481	59.8705	73.3847
NM_008852.4	NP_032878.1	Pitx3	65306.9	62200.2	42395.8	TRUE	FALSE	3251.48	8395.33	886.555	2950.5	6494.95	1629.38	4356.82	1595.53	6820.9	0	0	0.0497877	0	0	0.0474355	0	0	0.102766	0	0	0
NM_008854.5	NP_032880.1	Prkaca	46897	24351.3	21484.8	TRUE	FALSE	704812	1.15775e+06	461195	261875	230224	171102	971611	528021	512233	20.5853	16.1994	13.2375	14.0162	8.19344	9.9744	13.0642	6.67817	37.0375	22.1202	28.3348	26.6506
NM_008857.3	NP_032883.2	Prkci	6806.2	4883.52	10949.2	TRUE	FALSE	234638	403710	173000	103429	87102.4	100172	227149	189868	85556.1	43.4734	33.5098	35.4957	29.203	19.9544	20.8458	29.2032	13.1394	20.3232	14.8669	17.7091	16.2706
NM_008866.2	NP_032892.1	Lypla1	23724.9	12423.6	14862.9	TRUE	FALSE	2.02031e+06	2.46096e+06	1.26176e+06	1.53193e+06	1.21467e+06	1.29361e+06	6.09216e+06	4.59956e+06	5.86871e+06	96.1686	84.8231	85.4909	75.3362	99.829	120.818	169.699	69.3378	455.353	326.935	368.039	374.827
NM_008872.3	NP_032898.2	Plat	2829.35	1689.61	2236.61	FALSE	FALSE	136209	213933	117211	8732.91	4307.29	1431.33	5276.05	2532.89	2509.95	58.5091	52.6336	47.5652	41.9347	2.62397	2.47873	3.16953	1.2676	2.02793	1.89625	1.32976	0.977226
NM_008875.4	NP_032901.2	Pld1	5965.81	2602.57	4486.15	TRUE	FALSE	143065	181174	67922.2	84065.3	65308.1	55654.6	455534	383460	274691	30.0735	24.2185	22.2171	19.2144	24.6186	25.5876	35.2712	16.0308	111.146	75.4079	78.1229	78.6781
NM_008877.3	NP_032903.3	Plg	786231	230585	343832	FALSE	FALSE	31519.4	67954.9	31208.4	4674.82	4213.74	7171.51	24200.4	47772.6	22197.3	0	0.0400892	0	0	0.0202738	0	0	0	0	0.0676191	0.0733852	0
NM_008881.2	NP_032907.1	Plxna1	106.598	56.1116	41.3383	TRUE	FALSE	148.932	298.309	30.2113	130.764	60.6569	52.4373	51.5072	89.7073	105.281	2.25603	1.75126	1.16213	0.921247	1.53214	1.09918	1.31182	0.919318	2.35649	1.83509	2.36011	1.42825
NM_008882.2	NP_032908.2	Plxna2	305.419	130.715	213.846	TRUE	FALSE	735.72	1046.49	254.191	196.112	212.611	291.648	863.964	1646.53	1144.08	3.0822	2.7117	1.90287	1.77898	1.83724	1.78005	2.05401	1.16868	7.52886	5.09295	5.47418	4.83903
NM_008886.2	NP_032912.2	Pms2	150.752	111.184	70.3898	TRUE	FALSE	651.581	1638.71	363.171	815.925	583.23	556.71	197.232	127.406	211.213	6.01825	4.94153	3.80803	3.84084	6.18131	5.9387	6.57161	4.09263	2.5875	2.73574	2.87156	2.89919
NM_008889.2	NP_032915.2	Ppp1r14b	2896.48	3587.13	3172.19	TRUE	FALSE	317608	584492	106846	551833	500361	482369	313185	321847	230251	140.333	102.019	115.309	104.527	137.759	141.261	230.419	88.762	103.645	82.4041	96.6887	83.6557
NM_008891.2	NP_032917.2	Pnn	34722.6	19476.7	23296.1	TRUE	FALSE	275700	421353	84591.3	163355	226907	175819	560760	287828	196082	11.1245	7.98559	7.89508	6.75433	9.55654	9.36028	11.2498	6.62406	16.4761	11.9376	9.36656	12.8031
NM_008892.2	NP_032918.1	Pola1	2205.25	1414.98	5860.45	TRUE	FALSE	30113.3	62746.6	15791.9	30798.6	36655.3	25031.9	7926.94	5457.7	2656.43	17.8536	14.2864	13.0776	12.3429	20.5772	23.1008	27.5143	12.4374	0.805095	0.907703	0.853006	1.38868
NM_008893.3	NP_032919.2	Pola2	7632.21	3969.03	1413.83	TRUE	FALSE	62340.2	143166	34992.3	58203.8	44235.9	39235.5	18987.1	13644	8382.57	11.4979	7.63685	8.77867	7.56983	12.1905	10.5153	15.6973	7.12574	10.6322	10.2159	9.1441	7.2417
NM_008898.2	NP_032924.1	Por	172539	83237.2	81432.5	TRUE	FALSE	2.14413e+07	2.07402e+07	1.37784e+07	5.88124e+06	5.44015e+06	5.7544e+06	4.66503e+07	3.1803e+07	2.83701e+07	137.652	109.555	108.428	106.43	66.6899	69.8945	105.918	42.6139	604.759	360.02	337.484	410.376
NM_008903.2	NP_032929.1	Plpp1	195.821	126.236	142.324	TRUE	FALSE	5569.69	18524.3	2063.51	6637.03	1979.96	3178.91	31488.3	45505.1	40280.1	30.1402	30.0424	25.6363	27.0047	26.3942	24.2508	32.7668	16.311	359.336	233.881	268.51	260.843
NM_008907.1	NP_032933.1	Ppia	61340.6	41298.9	110723	FALSE	FALSE	2.09027e+08	2.237e+08	1.27566e+08	2.84971e+08	2.22047e+08	2.81683e+08	4.95767e+08	3.89254e+08	5.56136e+08	3472.35	2546.6	3580.14	2818.91	5253.31	7066.03	10989	3159.1	6348.68	4117.99	3821.48	4145.66
NM_008909.2	NP_032935.2	Ppl	1375.97	1054	989.44	TRUE	FALSE	10576.7	13049.2	4079.32	3222.8	3721.06	5498.61	15543.1	14163.5	7399.39	8.92887	8.19589	6.76583	6.22159	4.35907	4.02892	4.64248	2.53694	16.007	10.7492	8.35543	14.0531
NM_008910.3	NP_032936.1	Ppm1a	3365.37	2194.26	3098.65	TRUE	FALSE	202436	419045	131887	237499	160897	166229	1.34426e+06	1.24695e+06	984247	76.5521	61.2474	59.0967	54.1758	74.5413	77.5153	112.313	46.6916	507.594	360.89	356.512	362.85
NM_008911.2	NP_032937.1	Ppox	14541.1	4773.85	6052.09	TRUE	FALSE	132135	174602	59530.4	31048.9	53968.4	39371.7	199501	208531	79289.8	11.9973	9.09474	8.54245	8.03425	10.2933	9.12363	10.3144	5.77792	38.208	25.149	30.0165	24.0931
NM_008916.2	NP_032942.1	Inpp5k	1770.74	569.865	791.87	TRUE	FALSE	11276.6	6793.64	1527.68	6117.38	3325.04	2566.15	20410.4	16172.1	12348.4	5.71411	4.33261	3.30179	2.99738	5.68398	5.99382	9.70381	4.75426	23.4115	17.0534	21.1538	19.7404
NM_008917.3	NP_032943.2	Ppt1	19688.9	11485.1	14570.3	TRUE	FALSE	1.04403e+06	1.32446e+06	534055	250693	184512	185459	767734	412254	435023	65.1032	54.8514	49.7834	39.5867	16.5509	18.7194	21.3087	9.7497	44.3238	26.896	35.136	31.4937
NM_008920.4	NP_032946.1	Prg2	2.05224e+06	NA	NA	FALSE	FALSE	338899	652595	265940	70901.3	34940.5	119041	314649	398157	157666	0	0.165136	0	0	0	0	0	0	0	0	0	0
NM_008921.2	NP_032947.1	Prim1	1719.34	1003.77	9814.53	TRUE	TRUE	64926	108683	32651.8	59349.7	46020.6	42798	10253.4	15582.1	9131.57	44.0601	35.8833	39.8487	28.2143	44.3003	47.8454	61.2664	29.7367	1.6816	0.63152	0.989446	1.12838
NM_008922.2	NP_032948.1	Prim2	3041.53	3194.47	9883.67	TRUE	TRUE	53126.4	92772.1	40710.9	63202.6	43396.1	55999.1	43869.4	24707.8	15827.1	20.7566	17.7266	17.2149	15.1514	17.3461	17.7179	25.0133	10.4055	2.43333	2.57013	3.46677	2.05845
NM_008924.2	NP_032950.1	Prkar2a	130589	85486.7	100712	TRUE	FALSE	2.60904e+06	4.33081e+06	1.63073e+06	1.0281e+06	1.17883e+06	1.23617e+06	3.95769e+06	4.34713e+06	3.83894e+06	25.5241	20.0534	19.0204	19.905	14.125	13.4355	19.9253	9.25656	50.5625	34.7623	38.376	42.8754
NM_008926.4	NP_032952.3	Prkg2	1917.74	1598.01	2969.73	TRUE	FALSE	61964.8	128985	43858.2	30984.6	36166.5	34611	371891	700277	222195	39.4556	32.6098	32.0183	25.7285	22.1248	21.212	28.9146	13.4869	170.961	119.074	120.425	130.428
NM_008927.3	NP_032953.1	Map2k1	22734.1	9530.47	13785.9	TRUE	FALSE	2.23322e+06	2.24441e+06	1.02751e+06	480510	769046	604784	2.43433e+06	2.65881e+06	1.94306e+06	110.542	85.7023	88.7452	78.8503	61.6636	65.3597	89.9042	37.7937	225.267	164.342	161.04	152.288
NM_008928.4	NP_032954.1	Map2k3	22513.1	15290.3	12628.7	TRUE	FALSE	185898	275350	119229	132414	99548.6	77630.5	437663	388626	261629	9.32312	8.28583	8.22904	7.24376	5.15693	6.82797	10.3517	4.99974	35.2829	28.6805	30.2361	29.8246
NM_008929.3	NP_032955.2	Dnajc3	43164.8	29882	46026	TRUE	FALSE	1.56223e+06	2.30813e+06	1.0327e+06	1.03704e+06	1.04784e+06	1.08942e+06	4.95836e+06	5.09495e+06	4.76659e+06	45.7026	36.2484	36.1363	28.0204	34.8851	36.2322	53.3512	21.3099	143.915	103.679	103.448	108.523
NM_008935.2	NP_032961.2	Prom1	1734.57	1157.7	1608.24	TRUE	FALSE	205946	340531	107292	67901.6	66328.5	72632.9	169293	48740.7	31901.2	144.559	111.135	127.44	101.34	57.9728	60.3707	93.0006	33.659	35.3817	24.9367	30.9651	29.6761
NM_008942.2	NP_032968.2	Npepps	101982	67465.3	80938.4	FALSE	FALSE	2.40849e+06	3.35665e+06	1.54656e+06	1.41062e+06	1.38135e+06	1.38547e+06	4.65336e+06	3.70744e+06	3.26209e+06	30.6458	24.6316	22.6822	17.0989	22.3253	19.2534	27.7558	11.6419	64.4075	41.982	43.1021	44.0446
NM_008943.2	NP_032969.1	Psen1	4488.87	2734.1	1888.66	TRUE	FALSE	85900.6	121213	34064.8	50820.5	54196.3	43673	137301	161002	63652	22.7765	19.3943	18.8597	18.8852	17.1452	19.205	27.958	12.7383	83.7919	62.8212	66.2367	73.9819
NM_008944.2	NP_032970.2	Psma2	15325.7	8240.76	14920.9	TRUE	FALSE	4.76892e+06	6.49867e+06	2.61278e+06	2.47251e+06	1.8934e+06	2.3319e+06	6.10219e+06	7.50209e+06	4.94994e+06	389.278	294.006	330.467	273.161	248.622	291.503	424.063	153.685	535.56	404.431	384.451	335.51
NM_008945.3	NP_032971.2	Psmb4	9143.17	6355.72	7603.85	TRUE	FALSE	4.72799e+06	6.3932e+06	2.53242e+06	2.81998e+06	2.95883e+06	1.78979e+06	6.25588e+06	4.4722e+06	2.74873e+06	664.161	481.301	545.934	467.585	397.923	454.616	658.146	223.49	809.401	563.709	597.993	514.233
NM_008946.4	NP_032972.3	Psmb6	16749.2	6290.27	9617.29	TRUE	FALSE	3.572e+06	3.9763e+06	1.89847e+06	1.93732e+06	1.28646e+06	1.30934e+06	4.40754e+06	3.70872e+06	2.19382e+06	247.973	198.237	204.543	165.34	206.334	238.872	333.371	124.449	459.442	378.367	334.041	384.669
NM_008947.3	NP_032973.1	Psmc1	20601.8	13723.1	21597.4	FALSE	FALSE	3.15261e+06	3.69321e+06	1.91061e+06	1.51679e+06	1.60385e+06	1.43178e+06	4.6978e+06	3.60418e+06	3.19672e+06	187.111	140.049	146.869	122.231	109.033	112.065	161.005	58.9244	231.43	159.451	155.248	159.4
NM_008948.2	NP_032974.2	Psmc3	34330.3	13177.3	26614.2	TRUE	FALSE	3.96704e+06	4.9513e+06	2.10631e+06	1.74764e+06	1.69937e+06	1.73452e+06	5.12227e+06	4.71143e+06	3.28014e+06	143.214	108.36	116.378	98.4495	123.483	138.782	192.882	74.9599	217.654	172.519	126.554	151.337
NM_008950.1	NP_032976.1	Psmc5	69050.2	35099.6	58934.2	TRUE	FALSE	4.01952e+06	5.03065e+06	2.53402e+06	2.1079e+06	2.10675e+06	2.29195e+06	5.89468e+06	6.48782e+06	7.34744e+06	72.3698	58.4793	57.0753	57.9463	57.0654	68.8664	98.9879	42.264	141.394	106.196	89.3094	114.272
NM_008951.2	NP_032977.1	Psmd4	933.745	538.045	732.977	TRUE	FALSE	71451.1	113565	24303.5	31639.7	41482.7	23563.6	76672.1	95167.2	102515	92.2781	70.9159	80.6785	72.771	57.7198	59.9317	99.9613	33.7438	152.285	110.543	116.457	123.216
NM_008952.2	NP_032978.2	Pipox	18370.4	2326.12	5583.64	TRUE	FALSE	434200	676804	318987	21655.3	17498.9	11104.1	205380	218825	139322	29.8691	26.501	21.3297	21.3046	8.41622	6.38153	11.4547	3.55338	48.7626	28.9259	28.9264	32.3395
NM_008956.3	NP_032982.2	Ptbp1	113073	101879	156420	FALSE	FALSE	4.70954e+06	7.01088e+06	3.56929e+06	6.93259e+06	5.05069e+06	5.66917e+06	9.71989e+06	8.74022e+06	6.61038e+06	49.2915	42.2789	41.0406	38.3842	53.8975	57.5118	82.0653	36.0302	64.2967	49.0363	53.46	54.0632
NM_008959.3	NP_032985.2	Ptdss1	768.188	433.998	811.908	TRUE	FALSE	38578.4	91329.2	33736.8	19935.9	18414.1	10652.2	104922	103923	42950	64.0678	52.3323	48.4632	45.5692	40.4215	41.7809	57.8194	24.931	141.082	106.341	118.077	104.6
NM_008960.2	NP_032986.1	Pten	2563.29	1436.55	1670.78	TRUE	FALSE	134656	162397	57104.3	68329.7	51823.9	14710.5	150186	288439	108853	62.456	51.595	53.2996	41.0558	31.3868	36.1154	47.5124	19.9724	107.451	80.6203	91.6279	88.2166
NM_008971.4	NP_032997.3	Twf1	62734.8	29707.3	33793.6	TRUE	FALSE	9.1984e+06	1.22571e+07	4.27789e+06	2.84063e+06	2.82002e+06	3.25841e+06	1.27973e+07	1.05122e+07	8.01596e+06	170.91	141.56	152.063	120.399	95.2736	101.704	146.179	58.7714	406.754	269.621	271.558	290.993
NM_008972.2	NP_032998.1	Ptma	515281	281791	647544	TRUE	FALSE	1.85105e+09	2.24029e+09	1.64832e+09	1.06109e+09	1.36063e+09	2.23947e+09	6.83064e+08	1.31928e+09	7.31604e+08	4367.72	2967.34	4327.87	3427.66	4327.04	5649.04	8988.95	2616.01	1852	1255.48	919.679	1287.84
NM_008974.4	NP_033000.1	Ptp4a2	3884.25	1852.47	3000.46	TRUE	FALSE	625288	650646	272009	202893	244641	190656	483427	661214	645748	169.975	139.547	158.678	125.712	106.223	114.975	161.462	68.9267	246.545	183.324	188.481	194.561
NM_008990.3	NP_033016.3	Nectin2	13881.8	12700	10315.3	TRUE	FALSE	96651.8	120876	41900.1	46581	45878.6	43246.8	83400.1	104671	80090.8	8.06472	5.2338	7.56545	4.55463	3.42656	3.92698	3.64513	2.49721	9.68104	6.44914	9.67492	8.49408
NM_008991.2	NP_033017.2	Abcd3	37787.1	18195.9	28905	TRUE	FALSE	4.96865e+06	7.60563e+06	3.40244e+06	974487	1.11633e+06	1.18463e+06	8.45082e+06	8.5123e+06	6.57225e+06	163.054	125.032	138.653	116.962	56.4494	63.2275	88.2268	37.5852	372.295	253.701	258.34	264.879
NM_008996.3	NP_033022.1	Rab1a	227376	133559	163462	FALSE	FALSE	2.10658e+07	2.30622e+07	1.36309e+07	6.65185e+06	7.45849e+06	8.67905e+06	3.59719e+07	3.08559e+07	3.09905e+07	103.957	90.4463	88.5966	72.6647	53.4254	58.4924	79.8035	33.0105	299.21	178.849	189.176	197.89
NM_008997.3	NP_033023.1	Rab11b	5.95703e+06	3.73501e+06	3.04096e+06	FALSE	FALSE	1.17628e+07	1.43901e+07	9.30174e+06	4.18282e+06	3.67381e+06	4.37367e+06	1.62248e+07	1.41587e+07	1.01025e+07	2.29783	2.68094	1.48923	1.64108	1.18176	0.974736	1.19268	0.80858	3.81676	4.81244	5.16745	3.80031
NM_008998.4	NP_033024.1	Rab17	5315.72	1694.21	3469.67	TRUE	FALSE	109006	193783	45268.7	50540.1	40404.9	36524.8	456587	403875	223601	23.6774	21.9339	19.2533	19.1765	24.9437	22.8459	35.8084	16.18	155.286	94.2749	100.993	91.1177
NM_009000.3	NP_033026.1	Rab24	2022.42	826.77	982.019	TRUE	FALSE	80758.3	235978	59962.3	28532.5	13255.9	27694.8	65309.9	106377	82481.8	46.3279	41.8631	38.1703	34.6488	31.4939	30.0058	40.2639	17.1228	109.494	83.1047	77.4166	73.5583
NM_009001.6	NP_033027.1	Rab3a	45392.7	21343.1	30785.3	TRUE	FALSE	222338	503366	105782	56139.7	39554.2	28001.1	291642	290473	105727	6.38097	4.7832	3.49383	5.01863	2.37777	2.24706	2.07351	1.13276	7.98775	6.9819	10.3131	8.72503
NM_009003.3	NP_033029.2	Rab4a	26113.2	11184.6	13971.4	FALSE	FALSE	334780	352169	131570	156465	121440	104786	835672	799310	608570	15.6886	11.0684	10.2905	11.2422	11.6615	10.2947	14.7986	7.8366	76.7881	51.0672	50.7423	49.5147
NM_009004.4	NP_033030.1	Kif20a	163.487	49.2622	21.1527	TRUE	FALSE	2581.85	2487.89	834.424	1540.56	930.193	1051.94	24.9005	53.1541	3.28208	16.5895	14.5201	12.3378	11.5445	21.2067	21.5033	31.5262	13.0721	1.40684	1.0277	1.23441	1.12502
NM_009007.2	NP_033033.1	Rac1	126000	94359.4	97648.1	TRUE	FALSE	6.60843e+06	1.1832e+07	4.92535e+06	3.28495e+06	3.71097e+06	4.51423e+06	1.54111e+07	8.95134e+06	1.20661e+07	63.87	54.4067	50.6248	44.8567	38.472	40.223	63.5775	28.1418	156.809	100.204	110.025	124.371
NM_009011.4	NP_033037.2	Rad23b	43668.2	34844.5	25085.1	TRUE	FALSE	3.53874e+06	6.42081e+06	4.10961e+06	3.35647e+06	2.46679e+06	1.8436e+06	4.47123e+06	3.01629e+06	2.8847e+06	110.152	92.4715	95.8075	83.7801	66.5998	75.5528	108.483	44.4662	161.813	114.883	120.362	123.564
NM_009012.2	NP_033038.2	Rad50	6010.72	7328.7	12029	TRUE	FALSE	58933.1	107944	28811.4	81203.3	85417	75283.9	103896	99463.5	75265.4	12.959	11.2362	8.69668	8.08991	11.0576	11.1029	13.1825	6.67861	8.72256	6.1963	6.07484	9.14899
NM_009014.3	NP_033040.2	Rad51b	2084.81	1524.61	107744	TRUE	TRUE	19469.6	69865.6	17945.5	12370.4	14763.6	3912.17	65089.6	43310.7	5312.01	14.9131	12.2121	9.31352	8.63113	6.95468	8.07318	9.73248	4.71178	0.441362	0.232273	0.509689	0.369045
NM_009021.2	NP_033047.2	Rai1	4639.05	1370.21	1566.88	TRUE	FALSE	4418.29	7225.17	1096	962.36	1824.04	1433.59	6049.24	1246.87	2823.34	1.00064	1.24775	0.884849	0.908619	1.26496	1.00391	1.09818	0.733279	2.94379	1.79784	1.80596	1.74723
NM_009027.3	NP_033053.2	Rasgrf2	300.677	92.3695	254.26	TRUE	FALSE	590.431	1351.8	500.385	928.139	299.408	170.172	2023.15	1575.58	1573.85	2.9035	2.44748	2.23274	1.48521	3.16946	3.44877	3.39924	1.8851	7.7777	4.53159	7.35961	6.34294
NM_009029.2	NP_033055.2	Rb1	960.392	534.811	172.141	TRUE	TRUE	26495.8	35601.2	16077.6	13541.1	11549.3	6962.67	21097.7	8034.1	10405.8	34.3378	27.3935	27.7864	21.3324	20.7043	18.8554	28.5078	13.6042	72.8133	52.3715	59.547	61.3798
NM_009030.3	NP_033056.2	Rbbp4	76554.7	51670.4	57024.9	TRUE	FALSE	2.99642e+06	3.13376e+06	2.17047e+06	2.28761e+06	2.0038e+06	1.63934e+06	2.06328e+06	1.57451e+06	1.04727e+06	44.8782	38.1823	35.7146	29.082	38.6077	38.9545	53.8367	21.9198	33.5782	25.5772	29.8548	25.6809
NM_009031.3	NP_033057.3	Rbbp7	54091.8	32083.2	57714.4	FALSE	FALSE	7.47221e+06	9.37875e+06	5.52629e+06	5.36089e+06	6.19808e+06	5.46099e+06	5.35439e+06	4.87594e+06	4.01812e+06	156.749	128.116	149.865	122.676	168.653	188.565	281.171	103.106	106.717	77.842	72.7016	81.0494
NM_009033.2	NP_033059.2	Rbmxl1	42778.9	33264.3	105852	TRUE	FALSE	1.55516e+06	2.36198e+06	821845	1.41113e+06	1.39966e+06	1.36797e+06	1.64455e+06	1.29238e+06	959045	43.7505	38.0288	34.8196	28.0868	38.0028	46.2179	61.8393	22.2341	14.2948	9.7101	11.4434	14.2599
NM_009034.4	NP_033060.3	Rbp2	153426	80264.8	69827.9	TRUE	FALSE	4.27055e+07	5.90319e+07	3.51853e+07	4.6373e+07	4.03736e+07	5.75436e+07	5.39308e+08	6.14008e+08	8.07851e+08	327.652	242.817	295.754	263.699	540.378	635.149	1011.28	390.374	15573.7	8834.05	7037.46	8752.63
NM_009037.2	NP_033063.1	Rcn1	3930.15	2389.11	6218.23	TRUE	FALSE	6392.51	10291.9	3980.78	3316.98	3337.14	747.841	21111.3	15419.4	4713.39	2.49492	2.27218	1.3625	1.06576	1.2871	0.820265	1.5161	0.764002	2.4201	2.18308	2.54232	3.24349
NM_009042.1	NP_033068.1	Reg1	15720.6	6393.56	7401.26	TRUE	FALSE	2.33315e+06	3.6855e+06	2.32578e+06	2.15769e+07	2.90423e+07	2.57712e+07	9.39277e+08	6.69822e+08	8.38479e+08	228	152.725	153.36	127.323	3557.35	4320.69	6495.29	2378.97	161570	108265	99436.7	94904.5
NM_009044.2	NP_033070.2	Rel	23911.6	15327.9	5869.28	TRUE	FALSE	17066.2	28287.7	16446.9	10547.5	6570.89	4520.77	7691.97	10298.4	10369.2	1.10525	0.849927	0.767735	0.454126	0.442891	0.415369	0.659342	0.403059	1.76066	1.34474	2.14099	1.12262
NM_009053.2	NP_033079.1	Rfng	472.48	428.308	778.236	TRUE	FALSE	660.269	2795.05	552.933	587.762	357.719	530.173	6232.72	3859.53	42.9327	1.65401	2.02302	1.01313	1.80468	1.24342	0.920878	1.85787	0.831454	5.73203	6.10243	4.37021	3.48888
NM_009055.4	NP_033081.3	Rfx1	12380.7	6913.27	2393.18	TRUE	FALSE	12988.8	18326.1	6951.95	11013.1	10415.9	7670.17	10350.2	21804	3980.24	1.07432	1.32232	0.76071	1.02506	1.75108	1.15053	1.54984	0.989713	6.38081	2.72513	4.9302	3.85197
NM_009059.2	NP_033085.2	Rgl2	65.0317	122.067	155.073	TRUE	FALSE	629.741	2942.42	54.5206	2373.57	655.964	1308.01	7370.99	3324.21	1023.09	13.0463	10.839	8.75084	8.6359	12.7439	9.24415	13.7192	6.68835	29.1594	21.2117	21.6659	18.7695
NM_009060.2	NP_033086.1	Rgn	13338.9	6770.43	11015.5	TRUE	FALSE	1.23669e+06	1.52808e+06	720957	596398	658055	712396	7.23044e+06	5.65837e+06	3.92626e+06	109.334	91.2185	94.257	70.6593	98.1472	96.2621	144.882	64.4874	658.762	499.113	494.146	511.832
NM_009066.3	NP_033092.3	Ring1	6099.71	3544.47	2974.83	TRUE	FALSE	58084.5	92469.1	34988.4	33182.3	29434.4	22159.9	62128.8	34051.4	18431.5	10.2011	10.1813	8.94378	6.40182	8.12202	8.49497	11.9957	4.76388	18.9329	11.9816	10.3855	10.9572
NM_009070.2	NP_033096.2	Rnps1	10324.8	11790	22728.2	TRUE	FALSE	511383	1.15892e+06	459679	579375	552674	665525	953047	950954	1.09885e+06	60.6693	51.7347	51.1224	43.1762	48.009	54.2934	72.5275	29.1445	53.4747	39.7792	41.8863	42.9215
NM_009072.2	NP_033098.2	Rock2	3343.01	2411.12	2752.89	TRUE	FALSE	64409.4	110764	35320.1	43586.4	43128.9	31978.2	183448	150824	102004	23.9356	20.5359	18.1456	15.3395	17.1523	17.9824	23.082	10.3923	64.8742	46.4263	52.5663	56.3189
NM_009074.2	NP_033100.2	Mst1r	311.218	367.758	423.038	TRUE	FALSE	1495.77	3366.5	563.523	1615.74	1651.03	1213.84	4075.71	5746.3	1382.16	5.50817	5.35719	4.29547	4.35798	4.44147	4.03275	5.78415	2.77822	12.5786	8.27125	10.0221	9.27553
NM_009075.2	NP_033101.2	Rpia	13216.5	9196.44	18643.8	TRUE	FALSE	455500	804563	200593	433806	532505	598300	920626	1.27353e+06	1.1318e+06	45.0532	35.4536	33.5292	28.4119	57.4257	58.3891	83.028	33.1213	76.999	49.891	52.3795	60.0908
NM_009076.3	NP_033102.2	Rpl12	7407.26	2843.49	9795.47	TRUE	FALSE	3.27578e+07	3.71727e+07	2.34083e+07	2.15549e+07	2.14431e+07	2.10048e+07	4.82453e+07	3.76347e+07	3.32367e+07	4821.28	3294.91	4818.61	3920.47	6590.07	8623.19	13937.7	3850.45	6032.46	3846.74	3343.34	3837.37
NM_009077.2	NP_033103.2	Rpl18	13628.9	7568.43	17244.3	FALSE	FALSE	4.98204e+07	6.56289e+07	3.13322e+07	2.87028e+07	3.39302e+07	3.53926e+07	1.23041e+08	5.06363e+07	6.34472e+07	4111.88	2779.79	3921.4	3423.36	3780.37	4691.33	7646.53	2231.26	6124.01	3589.09	3528.32	3774.2
NM_009079.3	NP_033105.1	Rpl22	153775	51338.9	153208	FALSE	FALSE	5.55065e+07	6.38472e+07	3.56613e+07	3.46076e+07	2.23962e+07	1.85456e+07	6.7854e+07	4.88684e+07	4.21004e+07	412.015	317.852	363.771	293.509	425.698	471.461	691.222	249.167	432.971	306.86	286.365	326.444
NM_009080.2	NP_033106.1	Rpl26	6384.22	3465.84	10396.2	TRUE	FALSE	3.11661e+07	3.79098e+07	2.24608e+07	2.26001e+07	1.8347e+07	2.27693e+07	5.11504e+07	2.00637e+08	3.40086e+07	5377.89	3842.44	5475.93	4039.21	5298.6	6563.51	10843.9	3138.24	6899.07	5025.22	3927.51	4819.29
NM_009081.2	NP_033107.1	Rpl28	6110.78	3007.86	7007.82	TRUE	FALSE	6.00559e+06	8.43236e+06	2.88738e+06	2.69301e+06	3.79647e+06	3.6921e+06	7.09519e+06	9.89312e+06	9.97649e+06	1045.95	855.704	974.954	990.744	1032.05	1244.83	1927.61	665.29	1885.37	1079.67	1087.74	1329
NM_009084.4	NP_033110.1	Rpl37a	5586.19	2038.21	3201.34	FALSE	FALSE	1.34373e+07	1.71524e+07	9.12135e+06	9.33655e+06	6.6486e+06	7.19203e+06	1.59334e+07	1.16772e+07	7.36373e+06	2826.32	2001.55	2632.92	2176.47	3395.29	4210.7	6537.61	1898.89	5191.18	3503.11	3182.35	2976.76
NM_009085.2	NP_033111.2	Polr1c	2794	1063.48	1094.67	TRUE	FALSE	260749	360498	88158.1	86360.6	58365.2	75668.6	100878	54733.8	51391	127.167	91.2768	94.7094	77.2418	72.3784	69.9661	100.721	40.3969	77.6525	49.1603	50.1169	49.8839
NM_009086.2	NP_033112.2	Polr1b	998.98	416.968	549.883	TRUE	FALSE	17859.7	24038.3	12161.3	9974.13	8376.41	4951.06	3644.57	6691.49	2453.44	20.9131	17.9918	17.7655	15.8198	19.1421	19.4578	25.2028	12.272	7.43002	5.49598	8.82994	5.9821
NM_009087.2	NP_033113.1	Polr1d	938.244	429.476	212.36	TRUE	FALSE	135785	82675.4	46586.4	46273.3	18564.6	31785.5	19006.9	25522.8	17966.3	108.566	82.2839	94.8406	80.2196	71.4041	76.8134	116.276	41.5642	144.371	83.924	92.7401	85.2926
NM_009088.3	NP_033114.3	Polr1a	2877.12	1399.6	1743.03	TRUE	FALSE	26280.9	51065.9	13617	16173.2	13512.5	10448.4	5859.12	7797.87	3535.39	12.6175	10.1993	8.27085	7.342	10.059	9.28136	13.917	6.74601	3.55714	3.44423	2.66127	3.28257
NM_009090.5	NP_033116.2	Polr2c	9459.22	5940.77	6315.14	TRUE	FALSE	315682	518922	172357	244418	186506	152447	332957	281970	117121	43.5786	32.7553	34.0142	30.2404	31.4609	31.3278	49.8361	20.084	54.9771	41.2542	42.4487	42.8918
NM_009091.2	NP_033117.1	Rps15	3379.33	2206.77	4282.13	FALSE	FALSE	7.61838e+06	8.08237e+06	3.34563e+06	5.96973e+06	3.83611e+06	7.30564e+06	1.60273e+07	1.17003e+07	7.64088e+06	2326.48	1711.4	2319.44	1950.98	2483.7	2970.04	4870.57	1523.87	4091.98	2517.56	2234.87	2456.1
NM_009092.3	NP_033118.1	Rps17	8015.92	3580.15	12696.4	TRUE	FALSE	3.03274e+07	3.72131e+07	1.98812e+07	1.80247e+07	2.21079e+07	1.79401e+07	4.8955e+07	4.06942e+07	4.25334e+07	4167.36	3122.51	4250.75	3368.33	4951.09	6250.76	9986.8	2936.42	5102.85	3358.34	2971.62	3341.75
NM_009093.2	NP_033119.1	Rps29	12071.2	6621.04	10706.9	TRUE	FALSE	1.96348e+07	1.97817e+07	1.06164e+07	2.36842e+07	1.43406e+07	1.72836e+07	5.13995e+07	2.99208e+07	8.72029e+06	1528.42	1265.81	1751.22	1458.83	2388.17	3125.81	4713.22	1521.46	4039.99	2830.57	2654.09	2759.4
NM_009095.2	NP_033121.2	Rps5	7030.16	4111.81	13879.5	FALSE	FALSE	2.10194e+07	3.32647e+07	1.89239e+07	1.64396e+07	1.53207e+07	2.6517e+07	4.38585e+07	4.76135e+07	4.89643e+07	3760.36	2571.62	3694.85	3136.5	3862.08	4924.16	7996.73	2263.68	5446.49	3254.23	3372.45	3215.26
NM_009098.2	NP_033124.1	Rps8	21792.8	11813.2	38905	FALSE	FALSE	9.29858e+07	1.36621e+08	6.87522e+07	6.21758e+07	7.77808e+07	9.01263e+07	1.46645e+08	1.68582e+08	1.68814e+08	4869.44	3361.31	4668.15	4019.86	5559.44	7243.37	11397.9	3290.16	7029.59	4336.15	3497.22	4143.45
NM_009101.2	NP_033127.1	Rras	29900.7	12204	15813.6	TRUE	FALSE	418188	740823	325557	67140.6	44235.9	72732.7	457558	298071	152810	15.9816	12.4743	13.909	14.0637	5.73062	4.36851	7.26226	2.92239	28.214	17.7738	16.0202	19.3428
NM_009103.3	NP_033129.2	Rrm1	4169.2	3979.54	3761.04	TRUE	FALSE	123042	220775	98691.1	225871	177577	137367	7785.58	12588.8	13197.5	39.5383	31.2308	27.9728	27.6158	41.9158	47.703	62.8333	25.7443	2.737	3.01258	3.94738	2.64281
NM_009104.2	NP_033130.1	Rrm2	4280.22	2602.05	1207.95	TRUE	FALSE	91503.2	159997	55090	59798.4	38170.9	43431.6	971.311	918.526	1169.63	26.2276	20.9385	18.4107	21.8367	16.0594	17.375	26.8854	10.5788	0.972593	0.757044	1.95956	0.73162
NM_009105.4	NP_033131.2	Rsu1	7549.15	9485.04	15964.5	TRUE	FALSE	130502	172402	91916.8	57165	38679	37283.6	44331.2	49396.8	11395.6	20.4365	17.8693	16.7415	14.311	4.09521	4.35739	6.00148	3.31483	2.73855	3.13806	1.44082	2.12401
NM_009112.2	NP_033138.1	S100a10	8734.96	6450.94	12235.6	TRUE	FALSE	7.71395e+06	1.53446e+07	8.31566e+06	3.93936e+06	3.0625e+06	3.99117e+06	1.66772e+07	1.5317e+07	1.20814e+07	1142.12	929.539	1143.5	904.976	543.582	614.68	1004.99	334.869	1543.9	1141.73	979.761	1261.68
NM_009127.4	NP_033153.2	Scd1	1888.24	3459.19	3040.2	TRUE	FALSE	215468	269041	45555.8	61331.2	130015	112403	679108	622402	165340	137.919	108.552	118.015	81.3531	30.2935	29.7862	50.1031	19.1187	252.548	174.268	183.526	159.345
NM_009128.2	NP_033154.2	Scd2	12285.6	4841.09	7287.6	TRUE	FALSE	2.41348e+06	2.96181e+06	1.45936e+06	414221	698216	530000	2.45813e+06	2.43176e+06	1.08176e+06	226.935	181.417	209.505	179.803	102.291	117.755	180.483	69.7217	426.183	262.315	271.854	276.104
NM_009129.2	NP_033155.1	Scg2	40066	2856.86	1341.41	TRUE	FALSE	12214.5	21111.2	3189.37	6056.15	1026.1	11468.9	4957.87	24618.7	90560.9	0.24994	0.434122	0.387733	0.149773	2.08401	2.43609	2.15698	1.27021	21.6962	15.5244	15.9025	22.7978
NM_009138.3	NP_033164.1	Ccl25	8295.86	2749.86	2400.8	TRUE	FALSE	1.94509e+06	3.09316e+06	1.24874e+06	1.38671e+06	1.62836e+06	1.46411e+06	6.15417e+06	1.09274e+07	5.36393e+06	305.308	223.46	246.61	209.794	516.768	578.191	901.733	313.574	4142.1	2778.89	2159.49	2655.27
NM_009142.3	NP_033168.2	Cx3cl1	83.5066	55.5025	95.1688	TRUE	FALSE	302.348	18425.1	615.278	801.59	133.09	231.781	3397.89	4896.44	2753.14	10.3193	9.19034	6.14879	5.88953	4.79829	3.69665	5.3878	3.35546	42.9063	28.6579	39.0647	36.0447
NM_009143.3	NP_033169.3	Sdf2	1906.37	973.883	3253.53	FALSE	FALSE	88402	133900	75468.4	45402.8	32172.9	40035.4	392626	407030	325737	58.6236	46.7231	46.0262	42.008	43.8647	38.4624	65.9301	22.754	163.62	110.662	115.04	105.277
NM_009145.2	NP_033171.2	Nptn	11613.9	7869.33	13990.4	FALSE	FALSE	1.51122e+06	2.45829e+06	1.19751e+06	442136	344801	520962	2.40193e+06	2.45935e+06	1.7636e+06	170.26	121.47	140.099	116.71	52.1623	60.8794	72.8768	34.1955	198.965	145.255	161.558	134.487
NM_009147.2	NP_033173.2	Sec23a	33236.7	13261.5	15563.8	FALSE	FALSE	1.22837e+06	1.69528e+06	655927	543960	576260	521367	5.98732e+06	5.77598e+06	3.51166e+06	44.6549	38.5392	35.5018	33.9474	40.3825	41.6738	61.479	28.4805	444.993	309.45	326.564	326.83
NM_009148.3	NP_033174.2	Exoc4	4263.29	2672.31	7789.51	TRUE	FALSE	133080	174383	63573.6	39042.2	34523.9	27051.1	92916.6	88081.1	57488.4	39.9341	31.9918	28.2241	26.2839	12.6493	13.2007	18.2134	7.38826	12.1177	10.2991	11.1338	10.1947
NM_009149.2	NP_033175.1	Glg1	87481.5	31665.2	42481.4	TRUE	FALSE	2.12055e+06	2.73864e+06	1.15083e+06	415478	406291	427728	1.16133e+06	1.12428e+06	846840	32.0045	23.7218	18.9843	19.9462	13.1855	13.057	17.1392	8.27164	35.5279	22.1039	23.9246	24.0999
NM_009150.3	NP_033176.2	Selenbp1	28406.3	18145.6	35314.8	TRUE	FALSE	5.17751e+06	7.47316e+06	3.23855e+06	2.03651e+06	1.73071e+06	2.46931e+06	1.14509e+07	8.55071e+06	7.3322e+06	231.375	165.032	203.519	141.743	107.873	116.957	177.562	63.2254	342.263	218.298	234.791	214.322
NM_009157.5	NP_033183.1	Map2k4	6232.05	5293.37	6206.69	TRUE	FALSE	109307	172402	72963.3	71941	58908.8	45885.4	313333	216736	108968	20.774	19.1071	16.2095	13.7288	10.7184	11.5719	15.4433	6.79313	40.011	27.0956	36.8715	33.1642
NM_009171.2	NP_033197.2	Shmt1	82640.2	46482.1	129306	TRUE	FALSE	3.9315e+06	5.7707e+06	3.40212e+06	4.70414e+06	4.06507e+06	3.73511e+06	5.61712e+06	4.90912e+06	4.03867e+06	60.017	48.13	47.0301	41.9217	83.9052	95.2345	126.471	53.1063	45.7787	36.0275	33.3776	36.1201
NM_009180.3	NP_033206.2	St6galnac2	778.461	193.524	440.142	TRUE	FALSE	9712.91	9851.44	6808.38	6207.42	2499.98	2723.19	12792.4	16243.7	2044.12	15.3003	12.2547	9.08925	8.90758	16.6557	18.0556	23.6717	11.1832	38.6637	23.0999	26.5145	27.8002
NM_009184.2	NP_033210.1	Ptk6	4422.03	1874.83	5466.97	TRUE	FALSE	8384.18	20465.4	5578.35	5541.62	2701.63	3378.41	136091	121876	15969.2	2.56142	2.29855	1.85119	1.29279	2.38676	1.87184	2.84945	1.23227	26.1387	17.233	21.2792	19.993
NM_009187.3	NP_033213.1	Cox7a2l	1265.21	663.491	1112.08	TRUE	FALSE	916152	1.61769e+06	934731	547777	425241	356558	1.45844e+06	1.41182e+06	1.16288e+06	1012.77	725.828	931.13	737.049	594.785	694.802	1078.14	341.762	1768.59	1204.79	1138.53	1105.07
NM_009188.4	NP_033214.2	Sin3b	25.1114	21.2571	4.81303	TRUE	FALSE	348.49	1715.71	266.136	354.684	329.704	164.8	485.308	156.754	72.5416	18.2097	14.8837	13.4101	10.9812	14.9088	13.5779	17.3869	8.97932	43.5795	31.8424	30.9364	33.3291
NM_009190.2	NP_033216.2	Vps4b	14262.4	9138.38	11706.3	TRUE	FALSE	822171	1.42573e+06	570287	476412	479449	388870	1.44929e+06	1.5017e+06	976419	69.5263	58.3596	56.9501	50.7504	47.0769	52.2992	73.2484	31.261	137.247	106.956	102.189	116.213
NM_009191.3	NP_033217.1	Clpb	5980.14	3385.39	5074.44	TRUE	FALSE	125548	200514	51611.4	51938.9	44181.3	24723.2	111299	73136.6	31697.7	25.8836	22.1091	19.9864	17.1273	12.5713	12.7431	15.7214	7.64799	19.8604	13.1353	13.5235	15.4271
NM_009194.3	NP_033220.2	Slc12a2	11604.9	10816.7	12928	TRUE	FALSE	1.79656e+06	2.85162e+06	1.05143e+06	2.60078e+06	2.70793e+06	2.81653e+06	130791	151800	97552	188.848	148.236	161.995	145.779	234.897	266.68	380.949	141.377	12.0555	8.59502	9.56254	9.8605
NM_009196.4	NP_033222.1	Slc16a1	11171.4	9863.45	15427.9	TRUE	FALSE	1.44459e+06	2.20661e+06	847305	823115	615242	574867	1.8129e+06	1.41411e+06	1.00322e+06	155.654	122.001	137.553	109.551	60.3293	71.1351	100.143	37.528	120.191	83.2978	89.6573	87.1606
NM_009199.2	NP_033225.1	Slc1a1	1101.76	427.657	668.283	TRUE	FALSE	21991.7	37140.8	8063.24	4013.35	8030.09	3661.58	7958.38	12232.3	4908.25	23.7124	21.8666	18.3602	17.6082	10.0228	11.3119	14.441	8.04934	15.4334	10.3472	11.6563	12.1723
NM_009201.2	NP_033227.2	Slc1a5	8902.51	5429.53	9241.84	TRUE	FALSE	324584	531075	164649	76234.3	122650	101816	60658.8	93098.7	43269.2	43.8022	38.4007	34.7057	33.6725	19.9147	17.7181	24.6303	11.5778	7.8381	5.64545	5.5924	8.36598
NM_009202.5	NP_033228.2	Slc22a1	44.0746	67.8859	146.088	TRUE	FALSE	572.47	1808.2	405.181	1800.88	1284.31	983.147	11313.6	12380.6	8065.68	21.9627	13.9353	12.1625	10.8875	20.3334	19.0165	26.3923	11.8344	89.86	58.4005	73.4332	64.0589
NM_009205.2	NP_033231.2	Slc3a1	860.315	848.378	1888.31	TRUE	FALSE	90521.8	196274	54365.5	62213.3	38409.8	58602.3	1.19807e+06	1.06458e+06	1.06974e+06	133.913	98.1145	113.434	96.8054	66.8931	70.6589	101.802	44.2821	827.01	565.141	582.729	533.555
NM_009210.3	NP_033236.2	Hltf	176.38	134.364	194.295	TRUE	FALSE	2190.73	4439.99	727.884	1543.14	1564.74	1193.1	4768.51	5236.66	1230.19	16.5631	12.8598	12.0102	10.2307	11.5652	10.8964	13.3803	7.40117	23.9489	21.1008	25.1667	25.4598
NM_009211.2	NP_033237.2	Smarcc1	66471.2	70009.7	62147.7	TRUE	FALSE	314455	532454	167905	484499	459111	404780	371307	336800	314363	6.15903	5.29209	4.27699	4.19945	6.81819	5.8698	7.68231	3.88007	6.09159	3.9313	5.92834	5.09809
NM_009212.2	NP_033238.2	Ighmbp2	1724.95	904.59	579.069	TRUE	FALSE	4069.73	3440.14	208.357	1977.43	2311.9	2165.45	2063.74	4578.61	799.367	2.29039	2.05625	1.38054	1.279	2.49191	2.24347	2.99808	1.48284	3.76714	2.92217	4.31223	3.38145
NM_009213.2	NP_033239.1	Smpd2	17635.6	6427.15	10059.9	TRUE	FALSE	395144	471650	306936	133240	173626	140478	798885	888032	604114	26.6912	22.4506	21.1824	20.9287	21.7731	21.9416	33.6348	13.5959	90.9591	77.136	75.3417	74.0502
NM_009222.3	NP_033248.1	Snap23	23498.5	18330	13774.4	TRUE	FALSE	540213	755800	310922	531998	426807	333088	1.24558e+06	1.05359e+06	1.04967e+06	27.5843	25.8832	20.6774	20.6456	23.0308	23.5442	32.3671	15.6789	95.8184	70.5625	76.3466	78.3824
NM_009224.5	NP_033250.3	Snrnp70	20895.6	21315.1	31484.9	TRUE	FALSE	1.44216e+06	2.07366e+06	863260	1.85468e+06	1.62673e+06	1.73067e+06	2.35409e+06	2.61372e+06	2.17067e+06	86.8516	72.0017	59.6457	66.2703	83.5042	79.0092	113.11	45.1624	103.507	76.5756	51.2042	73.0457
NM_009225.2	NP_033251.1	Snrpb	20357.4	11588.4	21822.4	FALSE	FALSE	3.0783e+06	4.48364e+06	1.48834e+06	1.87431e+06	2.07384e+06	2.42594e+06	3.23269e+06	3.35571e+06	2.1992e+06	192.358	145.955	155.074	147.54	169.512	200.166	296.323	101.006	209.75	115.158	131.691	130.465
NM_009226.4	NP_033252.1	Snrpd1	62370.6	34490.5	260147	FALSE	FALSE	6.3194e+06	1.09477e+07	4.06892e+06	4.17581e+06	4.59436e+06	3.90498e+06	1.1951e+07	6.75478e+06	7.93082e+06	120.959	99.0367	103.712	77.9361	109.381	138.051	178.174	74.8411	38.4656	29.9719	26.4183	40.7071
NM_009227.3	NP_033253.1	Snrpe	9164.45	4968.92	11821.2	FALSE	FALSE	3.65763e+06	6.33128e+06	2.31004e+06	2.68405e+06	2.83543e+06	2.69368e+06	5.81664e+06	3.85249e+06	2.56451e+06	481.126	374.034	427.792	366.306	500.863	619.226	928.811	304.727	456.597	321.886	307.894	330.009
NM_009229.4	NP_033255.1	Sntb2	778.379	260.285	561.613	TRUE	FALSE	1947.69	3927.4	3037.14	1258.1	512.062	380.977	1606.29	1422.06	446.997	5.12589	4.96781	2.34743	3.12728	2.5945	1.721	2.21428	1.7699	2.82566	1.92062	2.56337	1.58929
NM_009230.3	NP_033256.2	Soat1	22006.3	10237.9	23877.1	TRUE	FALSE	1.02729e+06	2.28501e+06	1.13021e+06	278510	280995	248440	212185	204690	147922	62.3504	51.1491	54.1171	46.8731	27.3251	26.3451	38.5261	16.3994	8.08089	8.77776	8.68025	7.80256
NM_009231.2	NP_033257.2	Sos1	1913.54	881.184	986.625	TRUE	FALSE	6861.36	10189.2	3518.82	2950.33	2244.21	2760.29	13458.4	12168.7	6052.93	5.10562	3.74649	3.0938	2.38177	3.24031	2.88809	3.62871	1.85817	12.6002	9.7458	13.3582	11.0137
NM_009244.4	NP_033270.3	Serpina1b	88619.5	67322	13135.6	FALSE	FALSE	26082.7	43939.3	17494.9	7905.69	20874.5	5413.05	26791.5	45710.6	28522.5	0.154198	0.790488	0.423424	0.23813	0.186686	0.0721414	0.19057	0.132624	0.68019	5.81696	2.10549	2.5164
NM_009245.2	NP_033271.1	Serpina1c	389295	260035	170390	FALSE	FALSE	299148	617618	189928	71197.3	53558.9	94145.6	350316	520223	247087	1.24837	1.39308	0.428859	0.891058	0.395114	0.190063	0.543159	0.161447	3.12137	0.644693	2.9878	1.51138
NM_009246.3	NP_033272.1	Serpina1d	NA	29521.9	29861.6	FALSE	FALSE	20463	40189.4	11755.4	1909.3	1810.57	1270.09	9753.49	40437	5571.59	0	0	0	0	0.064674	0	0.0612448	0.0486803	0	0.440473	1.35414	0.150686
NM_009247.2	NP_033273.1	Serpina1e	29578.7	9533.67	3792.68	FALSE	FALSE	2375.65	8023.14	1965.81	513.554	2267.92	569.572	2285.8	4050.84	1928.24	0.0976208	0.207415	0.230405	0.0427689	0	0.176366	0.0664415	0.0538674	0	0.893359	1.06807	0.454509
NM_009257.3	NP_033283.1	Serpinb5	39163.3	12254.7	33520.8	TRUE	FALSE	1.03335e+06	1.30759e+06	642583	24773.1	19382.5	41211.5	32526.1	45018.4	38106.4	30.6655	28.557	25.2446	17.1846	2.12217	2.72735	2.46933	1.51003	2.03278	0.435048	1.23137	1.05572
[truncated: 5,876 more rows]
