# Supplementary material for: Integrative multi‐omics analysis of intestinal organoid differentiation
Source: Mol Syst Biol. 2018 Jun 26;14(6):e8227. doi: 10.15252/msb.20188227 (PMC6018986; doi:10.15252/msb.20188227)
Supplement: Supplementary file 5 — Dataset EV4 [file MSB-14-e8227-s005.xlsx]

## Sheet: Table of contents
Expanded View Dataset 4, related to Figure 3A
Identified genomic loci with significantly changing DNA accessibility or histone modifications. ChIPmentation was performed on histone marks H3K4me3, H3K27ac and H3K27me3, and DNA accessibility was profiled with ATAC seq. Peakcalling was done for all samples at FDR = 0.01, and a union of all identified peaks was used to search for significant changes between organoids cultures.

## Sheet: Significant ATAC & ChIP loci
chromosome	begin	end	significantDataset	CV1_ATAC_normalizedReadCounts	CV2_ATAC_normalizedReadCounts	CV3_ATAC_normalizedReadCounts	CV4_ATAC_normalizedReadCounts	ENR1_ATAC_normalizedReadCounts	ENR2_ATAC_normalizedReadCounts	ENR3_ATAC_normalizedReadCounts	ENR4_ATAC_normalizedReadCounts	EN1_ATAC_normalizedReadCounts	EN2_ATAC_normalizedReadCounts	EN3_ATAC_normalizedReadCounts	EN4_ATAC_normalizedReadCounts	CV3_H3K27ac_normalizedReadCounts	CV4_H3K27ac_normalizedReadCounts	CV5_H3K27ac_normalizedReadCounts	ENR1_H3K27ac_normalizedReadCounts	ENR2_H3K27ac_normalizedReadCounts	ENR4_H3K27ac_normalizedReadCounts	EN2_H3K27ac_normalizedReadCounts	EN3_H3K27ac_normalizedReadCounts	EN4_H3K27ac_normalizedReadCounts	CV2_H3K4me3_normalizedReadCounts	CV3_H3K4me3_normalizedReadCounts	CV4_H3K4me3_normalizedReadCounts	ENR1_H3K4me3_normalizedReadCounts	ENR2_H3K4me3_normalizedReadCounts	ENR4_H3K4me3_normalizedReadCounts	EN1_H3K4me3_normalizedReadCounts	EN2_H3K4me3_normalizedReadCounts	EN4_H3K4me3_normalizedReadCounts	CV1_H3K27me3_ext1000bp_normalizedReadCounts	CV2_H3K27me3_ext1000bp_normalizedReadCounts	CV3_H3K27me3_ext1000bp_normalizedReadCounts	ENR2_H3K27me3_ext1000bp_normalizedReadCounts	ENR3_H3K27me3_ext1000bp_normalizedReadCounts	ENR4_H3K27me3_ext1000bp_normalizedReadCounts	EN1_H3K27me3_ext1000bp_normalizedReadCounts	EN2_H3K27me3_ext1000bp_normalizedReadCounts	EN4_H3K27me3_ext1000bp_normalizedReadCounts
chr10	101836617	101837173	ATAC	60	54	59	60	53	50	57	51	28	30	30	32	19	15	0	11	2	2	8	4	16	1	7	6	2	2	0	4	0	6	2	5	7	0	3	1	4	2	9
chr10	101974306	101975030	ATAC & H3K27ac	17	14	9	13	22	22	26	22	7	7	2	10	20	15	18	5	10	7	0	1	0	1	0	1	2	1	0	0	1	0	1	11	6	15	19	3	15	5	0
chr10	102078676	102079164	ATAC	55	45	49	46	50	45	53	47	23	27	26	20	18	6	10	2	4	3	8	0	6	3	0	0	2	0	0	0	0	1	2	9	0	4	9	1	4	17	16
chr10	102099163	102099504	ATAC	21	20	23	23	14	10	19	17	1	0	0	1	0	2	1	0	2	4	0	2	0	1	0	0	4	11	15	1	5	0	6	7	17	1	4	6	11	9	10
chr10	104557276	104557780	ATAC	23	16	18	11	33	30	33	35	8	5	13	5	15	13	6	4	8	15	9	3	0	1	4	5	2	0	1	0	3	0	2	3	7	2	11	12	15	14	14
chr10	104960382	104961275	ATAC	37	39	39	38	43	39	45	41	22	28	26	29	34	37	38	42	34	42	27	36	30	9	19	16	8	11	9	15	15	16	3	3	18	0	8	5	10	3	10
chr10	105211557	105211920	ATAC	18	16	15	12	22	19	21	18	32	32	34	31	0	2	0	0	0	0	0	1	0	11	5	0	3	11	4	0	0	0	1	7	11	4	4	0	4	9	15
chr10	105282509	105282762	ATAC	6	3	7	10	11	9	16	9	27	32	36	41	4	19	0	0	2	0	11	4	7	6	2	0	0	10	1	0	2	1	7	9	3	6	0	10	0	22	9
chr10	105282849	105283009	ATAC & H3K4me3	0	3	1	2	8	4	8	2	24	24	25	24	4	5	0	2	0	0	6	2	5	6	0	0	3	6	6	3	0	3	7	9	0	4	0	12	2	22	7
chr10	106040388	106040879	ATAC	26	25	20	24	34	32	39	32	40	36	42	41	5	0	16	5	7	3	12	17	17	0	2	0	0	1	1	0	1	2	2	16	16	8	5	8	8	17	14
chr10	106057993	106058735	ATAC	30	23	23	30	40	38	44	39	7	18	22	21	16	17	22	19	12	16	10	11	17	0	0	0	0	0	0	4	0	5	19	21	12	4	13	1	4	17	11
chr10	106560363	106560919	ATAC	24	11	12	18	5	7	10	6	2	1	4	2	5	8	3	6	6	3	0	2	1	7	11	9	1	6	3	0	1	5	15	13	15	21	9	0	11	1	18
chr10	106708986	106709920	H3K4me3	21	19	18	22	22	20	20	16	19	17	15	11	10	12	12	2	3	4	0	1	0	21	17	20	11	13	13	0	3	2	24	31	28	21	34	26	23	11	19
chr10	107105343	107105995	ATAC	20	15	20	26	26	24	36	28	4	6	6	5	22	8	3	2	2	9	0	1	13	10	0	1	0	0	0	0	0	0	18	8	15	0	11	10	4	10	14
chr10	107232236	107232740	ATAC & H3K4me3	22	18	20	19	17	17	21	17	39	40	45	43	5	13	7	8	1	11	15	16	10	1	0	1	2	3	2	0	3	8	24	17	14	10	18	13	4	17	7
chr10	107480605	107481097	ATAC	27	23	29	29	31	30	35	35	14	16	20	19	9	0	18	5	3	1	5	6	12	0	2	0	0	1	0	0	1	1	12	9	4	8	9	7	11	14	13
chr10	107598490	107600606	H3K27ac & H3K4me3	58	57	55	57	63	60	64	60	54	59	61	64	51	54	51	62	61	58	65	68	62	49	49	46	53	54	57	60	58	54	10	11	8	9	6	27	19	13	8
chr10	107643615	107643858	ATAC	2	0	1	2	0	3	1	0	13	13	9	12	3	0	8	4	0	1	6	6	3	3	0	0	4	3	5	0	0	3	6	4	9	6	4	3	9	1	15
chr10	107736897	107737291	ATAC	39	38	40	41	34	32	36	33	16	22	19	20	10	11	12	15	8	12	8	11	19	3	4	3	1	3	3	4	1	6	2	5	1	2	3	8	4	11	9
chr10	107737980	107738315	H3K4me3	23	24	24	29	18	17	21	21	25	14	19	21	5	6	6	2	1	12	0	1	9	4	6	5	0	1	0	6	5	11	19	5	1	11	5	1	11	2	14
chr10	107844520	107844721	ATAC	30	27	27	28	23	22	23	23	9	5	14	13	5	6	0	8	2	9	5	6	10	0	3	0	0	0	0	0	1	2	2	15	12	0	0	1	6	11	0
chr10	107865479	107865773	ATAC	24	24	22	15	13	13	12	11	0	2	2	2	4	12	11	8	0	3	0	2	4	0	4	3	0	1	0	0	4	0	15	8	0	0	5	7	4	1	11
chr10	107968200	107968504	ATAC	22	21	27	24	16	13	18	13	4	5	8	3	0	14	2	2	0	0	0	1	0	0	1	1	3	3	1	0	4	0	1	9	0	14	0	7	2	10	18
chr10	107970028	107970343	ATAC	24	24	20	21	16	14	18	16	5	2	4	5	4	20	11	8	0	5	0	1	4	1	1	1	0	2	3	0	4	2	1	3	0	9	0	3	0	13	17
chr10	109760619	109761016	ATAC	26	22	24	26	8	6	15	9	1	1	1	3	0	0	9	3	1	0	7	1	4	2	5	0	3	1	2	0	4	2	11	13	17	8	10	12	9	9	15
chr10	10983661	10984009	ATAC	5	0	1	2	7	7	11	7	9	8	16	13	0	0	6	5	9	4	0	0	8	3	0	2	3	6	2	0	4	0	23	12	17	6	2	0	11	9	10
chr10	110037153	110038290	H3K4me3	56	49	48	54	53	48	55	54	36	41	45	41	42	24	28	34	29	33	34	37	30	12	19	19	7	6	6	12	14	19	3	10	1	0	1	1	10	12	3
chr10	110356786	110358609	ATAC & H3K27ac	58	54	56	59	50	49	56	53	42	43	47	43	39	39	33	43	40	40	23	17	20	37	38	40	38	39	37	28	33	35	13	4	13	3	1	8	9	12	18
chr10	110485010	110485465	ATAC	33	33	33	36	22	24	31	32	19	14	17	12	0	15	6	14	8	7	0	1	1	0	2	1	0	0	0	1	1	2	7	3	7	0	2	1	13	1	9
chr10	11062720	11064211	ATAC	45	42	44	44	51	50	53	50	58	61	62	58	26	34	36	41	36	32	27	31	28	30	27	29	24	27	28	26	31	33	14	11	18	3	1	2	13	3	10
chr10	110909959	110911540	ATAC & H3K27ac & H3K4me3	50	45	45	46	42	42	44	46	38	36	34	36	30	27	25	26	32	25	19	7	12	38	37	38	37	35	36	32	25	27	13	0	8	9	13	11	20	21	24
chr10	110940818	110941068	ATAC	22	25	23	21	13	13	17	17	4	9	7	5	4	23	6	1	4	5	0	1	1	2	2	4	0	2	0	0	0	1	12	1	12	4	13	1	4	11	13
chr10	110943236	110944345	H3K27ac	56	54	55	55	55	54	60	58	43	46	51	48	30	35	52	36	40	39	18	23	11	33	28	32	32	33	39	42	31	30	4	0	2	5	6	2	1	3	10
chr10	110944598	110945381	H3K27ac	23	19	23	23	26	29	29	29	22	16	24	28	43	43	47	39	29	30	1	21	22	26	32	33	28	31	29	25	26	30	13	7	1	9	10	5	0	18	6
chr10	110996271	110996760	ATAC	34	34	36	39	33	34	37	37	4	8	7	1	21	15	12	17	20	16	2	5	0	3	12	4	2	2	6	2	1	0	2	1	7	0	9	1	13	11	19
chr10	110999628	111000047	ATAC & H3K4me3	51	52	50	50	38	31	38	31	16	21	18	17	1	15	12	11	8	13	5	0	1	3	8	5	0	0	1	0	0	1	2	0	7	10	5	1	4	2	18
chr10	111037788	111038182	ATAC	19	20	18	19	16	13	15	15	2	1	8	0	12	19	14	1	10	13	7	1	0	6	6	7	0	0	0	4	0	2	2	9	7	11	2	4	4	10	13
chr10	111109877	111110177	ATAC	25	25	21	25	18	14	15	18	5	7	8	5	9	6	6	5	0	9	5	1	2	1	3	3	1	2	0	0	0	0	1	3	17	8	13	0	4	1	13
chr10	111113351	111113717	H3K27ac	23	21	25	17	21	18	18	23	5	10	13	9	15	5	16	2	0	3	0	1	0	1	0	1	0	1	1	0	0	0	11	6	6	2	11	0	16	10	15
chr10	111176685	111177187	ATAC & H3K27ac	31	30	28	31	21	21	23	26	4	3	7	5	5	23	24	12	13	16	5	1	7	1	6	3	2	0	0	4	0	0	7	5	12	6	2	10	8	10	0
chr10	111178460	111178676	ATAC	15	12	13	14	6	2	3	2	2	1	0	1	3	15	13	4	2	4	1	2	1	0	0	1	3	6	9	0	1	0	1	10	6	0	5	21	13	10	11
chr10	111361232	111361487	ATAC	13	15	15	18	8	5	6	9	1	4	3	0	3	15	8	4	7	9	0	0	2	0	1	0	0	1	0	0	4	2	1	4	0	2	9	7	8	10	4
chr10	111600311	111600877	ATAC	32	26	24	32	19	22	28	25	10	11	7	12	9	0	9	0	1	5	0	2	6	1	1	4	0	2	0	1	3	3	11	13	14	14	5	0	14	1	15
chr10	111707114	111707536	H3K4me3	5	5	7	2	2	3	4	5	0	1	3	1	0	5	6	1	0	0	2	1	2	8	7	6	0	0	1	0	4	2	11	31	20	28	32	26	21	28	28
chr10	111707581	111707936	H3K4me3	0	2	7	1	0	0	0	3	1	1	1	1	0	10	2	2	2	0	2	1	0	7	3	7	3	1	2	3	4	0	1	31	25	33	38	28	17	30	25
chr10	112239294	112239909	H3K4me3	31	29	31	33	24	21	29	25	32	32	37	35	23	6	14	7	4	1	10	6	9	1	1	4	2	0	0	4	4	2	12	6	7	10	2	4	8	14	11
chr10	112364716	112366374	ATAC	52	46	48	47	54	53	60	55	62	61	62	60	43	44	42	44	35	41	50	44	44	34	38	39	32	32	32	37	36	43	4	8	8	1	6	2	12	8	6
chr10	112404790	112404921	ATAC	1	0	0	2	1	3	0	1	9	9	10	9	0	6	2	0	3	0	1	2	1	6	2	7	1	3	4	1	5	0	1	9	20	4	4	3	8	10	11
chr10	114560577	114560803	ATAC	12	10	11	11	5	0	1	3	1	2	0	0	3	1	2	2	3	2	1	1	0	2	2	7	4	12	9	1	5	0	1	13	23	12	13	6	17	1	12
chr10	114642388	114642824	ATAC & H3K4me3	34	35	32	37	24	23	28	21	13	10	12	10	1	13	6	16	6	12	12	10	11	0	3	2	2	0	13	4	0	3	2	1	7	4	0	15	6	17	14
chr10	114687386	114687696	H3K27ac	14	14	14	16	12	14	14	16	13	20	18	14	13	0	10	6	11	11	29	25	27	13	16	16	10	13	13	4	16	19	3	0	7	0	5	1	8	11	0
chr10	114687888	114688841	H3K27ac	46	41	38	46	39	41	43	43	38	34	37	34	32	31	33	45	35	38	44	47	46	32	28	30	33	34	34	34	38	38	4	7	5	1	1	2	3	18	1
chr10	114699375	114699640	H3K4me3	25	21	22	24	19	16	25	24	13	23	24	27	9	16	12	10	4	7	2	3	10	0	2	2	0	3	0	0	4	8	2	9	12	6	13	1	4	2	9
chr10	114748389	114748655	H3K4me3	25	29	31	24	24	27	30	26	33	33	33	33	1	9	10	8	0	3	10	6	14	1	2	7	2	1	0	0	1	1	2	9	7	14	5	1	10	2	16
chr10	114786669	114786915	ATAC	2	1	3	0	3	2	5	4	17	12	14	15	11	5	0	5	2	5	6	6	8	3	0	6	3	3	1	0	3	0	1	6	3	4	12	0	15	1	9
chr10	114820882	114822939	H3K27ac	57	59	54	61	62	63	65	63	61	59	61	63	52	51	56	65	61	62	62	68	67	45	44	48	48	49	51	52	54	51	14	9	5	5	8	6	12	23	6
chr10	114941585	114942346	H3K27ac & H3K4me3	11	15	16	16	14	14	16	20	11	11	13	14	32	29	35	26	24	20	18	5	13	20	27	27	10	21	19	2	10	10	3	3	16	8	17	8	4	2	25
chr10	114942400	114943253	ATAC	55	53	51	54	59	57	59	61	31	22	29	27	19	27	28	31	26	22	20	19	21	16	25	22	15	17	18	10	11	19	3	7	1	12	3	1	5	3	25
chr10	115023230	115024435	ATAC & H3K27ac & H3K4me3	34	30	29	34	27	29	35	33	23	16	12	14	43	38	40	34	35	37	11	8	10	35	35	34	37	38	35	24	21	17	13	5	18	12	16	5	17	27	15
chr10	115024468	115025077	H3K4me3	27	25	26	26	26	25	25	20	11	9	16	20	10	16	20	13	9	14	0	5	1	24	19	19	22	22	24	17	4	5	8	1	1	2	17	13	22	24	26
chr10	115054646	115055643	H3K4me3	12	12	11	8	12	9	11	9	4	6	10	8	16	21	20	3	17	8	14	10	18	25	31	24	25	25	18	4	14	10	7	15	1	8	11	7	17	2	18
chr10	115061884	115062376	ATAC	15	15	15	15	20	21	27	24	31	29	39	40	12	21	12	4	12	0	7	15	16	1	0	0	1	2	0	1	0	4	7	3	7	13	13	4	4	1	17
chr10	115251746	115252118	ATAC	30	29	26	30	16	20	17	19	13	9	3	6	13	11	12	16	12	14	15	8	18	7	12	8	7	9	7	13	10	15	3	13	12	7	3	8	8	2	0
chr10	115553071	115553369	ATAC	6	1	3	4	11	11	13	13	13	15	17	14	9	13	16	8	2	3	17	18	10	0	0	1	0	1	0	0	1	1	2	1	16	4	5	7	6	10	13
chr10	115614154	115615207	H3K27ac	14	14	13	19	17	20	14	13	31	23	19	25	38	34	29	20	10	16	31	32	34	20	26	23	19	20	18	17	23	26	2	0	1	0	3	8	0	2	11
chr10	115620248	115620678	ATAC & H3K27ac	32	33	35	35	40	37	40	39	47	49	49	47	1	17	15	12	6	8	18	22	31	3	3	8	2	1	1	4	6	8	3	3	7	0	0	8	0	15	13
chr10	115628867	115630008	ATAC & H3K4me3	41	43	39	45	45	46	48	48	56	56	56	59	40	30	36	35	32	34	45	46	44	10	17	19	8	4	6	5	8	18	3	3	1	7	1	1	9	3	8
chr10	115690976	115691447	ATAC & H3K4me3	29	26	28	25	21	19	22	20	5	1	5	1	12	18	19	2	5	9	5	4	4	1	2	0	2	1	2	0	0	2	1	8	9	9	7	0	0	10	2
chr10	115738193	115738529	H3K4me3	2	1	0	1	0	1	0	1	1	3	1	0	0	10	11	2	2	1	0	5	2	8	5	5	2	2	2	0	4	3	11	18	17	20	34	12	19	10	26
chr10	115974324	115974505	ATAC	2	1	0	0	4	6	3	1	15	11	14	17	3	0	13	9	4	4	10	3	5	3	5	1	3	3	2	0	0	0	11	13	3	4	0	0	4	16	5
chr10	116311452	116311910	ATAC	25	26	26	21	38	36	38	35	48	42	44	49	23	24	29	25	17	22	33	29	36	3	9	7	2	4	5	2	7	20	3	3	13	7	3	1	12	12	8
chr10	116499691	116501258	H3K27ac	43	41	40	41	42	43	45	45	43	41	45	44	42	41	33	51	48	44	35	39	35	34	40	41	38	38	35	39	44	43	9	8	5	1	1	2	9	12	13
chr10	116757585	116757879	ATAC	1	0	3	1	15	10	12	12	6	13	10	14	4	0	6	3	8	1	11	9	4	0	0	1	3	0	0	0	1	2	18	17	0	4	2	12	2	10	19
chr10	117008520	117008969	ATAC	12	6	1	4	14	15	19	15	21	20	18	21	16	3	10	8	6	7	2	10	10	8	7	9	8	10	10	10	5	9	2	6	1	8	2	1	17	2	7
chr10	117013083	117013544	ATAC	31	33	33	36	37	34	36	37	22	19	13	17	13	9	17	14	17	15	5	8	12	2	7	8	1	2	2	2	0	5	13	11	7	2	10	1	8	2	15
chr10	117201713	117202048	ATAC	2	5	4	9	5	4	6	4	19	19	22	26	19	14	2	2	5	0	7	15	13	2	0	0	3	0	14	0	4	2	7	16	11	4	11	7	4	10	7
chr10	117261822	117262036	ATAC & H3K4me3	4	5	7	6	12	11	7	5	18	18	15	17	8	5	11	8	7	7	4	8	13	0	0	0	2	5	1	0	1	4	2	8	1	10	11	7	14	2	14
chr10	117578497	117579797	ATAC	68	62	64	63	72	68	70	67	74	75	78	74	17	18	19	19	19	16	15	12	14	28	30	30	30	27	28	26	22	28	13	10	2	5	1	2	5	12	18
chr10	117948674	117948918	ATAC	7	6	4	7	15	16	23	15	16	16	13	13	4	0	2	1	0	1	2	3	2	0	0	0	3	1	1	0	4	2	7	14	17	6	5	4	11	10	18
chr10	118198624	118198861	ATAC	8	8	7	3	17	19	17	17	19	15	20	20	4	14	9	3	1	1	0	5	5	2	0	0	3	2	4	3	0	2	1	3	6	2	2	12	8	1	9
chr10	118202733	118203519	ATAC & H3K27ac & H3K4me3	43	43	43	42	55	56	56	57	62	62	62	67	10	19	17	22	12	15	26	34	32	3	7	6	0	0	1	4	5	13	3	10	7	0	5	8	7	2	5
chr10	118240789	118242051	H3K27ac	44	43	42	46	47	45	47	46	44	40	44	45	20	37	27	39	36	35	42	43	46	18	23	24	14	18	17	9	21	20	13	5	8	7	1	2	10	3	10
chr10	118298391	118299138	ATAC	20	25	24	27	31	39	39	38	37	40	39	41	21	31	23	23	20	25	25	31	37	3	2	5	4	4	2	8	7	12	13	7	7	0	10	1	7	7	11
chr10	118304319	118304557	ATAC & H3K27ac	11	10	12	5	14	16	18	18	24	28	29	31	6	9	10	6	9	16	27	20	25	10	13	11	10	12	11	12	17	15	13	7	8	2	6	8	2	12	10
chr10	118304615	118306792	H3K4me3	45	45	42	43	48	47	47	49	49	47	53	52	61	55	59	62	75	64	70	73	71	50	48	43	57	55	59	71	64	53	20	14	8	12	1	9	14	3	10
chr10	118440804	118441387	ATAC	25	28	26	25	30	29	31	30	36	41	44	44	19	15	18	20	19	16	31	26	31	1	4	1	0	0	0	4	1	2	12	3	10	0	9	1	4	2	5
chr10	118447947	118448292	ATAC	9	11	9	11	27	23	28	26	14	16	17	17	13	21	10	12	16	16	10	16	10	4	3	2	5	2	1	2	3	2	12	5	4	4	3	4	10	11	13
chr10	118448674	118448987	ATAC	4	9	6	10	27	28	23	21	21	31	20	30	22	13	16	16	6	5	10	8	4	1	4	0	0	3	3	0	3	6	12	8	14	0	0	8	8	2	5
chr10	118461403	118462200	H3K27ac	41	40	40	45	42	44	47	45	40	45	42	48	21	23	22	18	18	20	35	33	42	0	4	4	1	0	0	0	0	5	13	0	12	6	5	1	0	11	0
chr10	118472898	118473274	H3K4me3	13	14	14	7	23	18	18	22	24	22	22	29	15	20	14	13	13	9	15	17	23	0	2	0	2	1	3	0	0	8	12	14	12	0	7	7	0	11	13
chr10	118502555	118502845	ATAC	26	25	25	26	30	29	31	30	34	36	36	37	0	6	3	2	1	3	5	0	9	0	0	0	0	5	4	0	1	2	2	0	7	2	5	7	14	6	14
chr10	118579888	118580258	ATAC	10	12	12	14	26	22	28	27	13	12	10	14	15	15	0	5	7	5	5	4	2	0	0	0	1	1	0	0	0	1	12	10	9	6	14	1	6	22	14
chr10	118599081	118599348	ATAC	5	6	5	6	5	12	16	14	24	16	22	20	0	0	9	5	2	3	0	1	1	0	1	1	3	1	0	0	2	0	6	1	9	15	9	0	6	1	2
chr10	118643303	118643853	ATAC	50	48	53	59	51	47	55	57	20	22	24	25	13	11	7	12	3	16	15	10	16	0	2	4	2	1	1	0	2	10	2	0	4	0	5	1	0	17	16
chr10	118675827	118677744	H3K4me3	68	63	60	63	70	70	71	70	69	66	71	70	41	46	48	53	59	57	53	52	50	46	41	44	49	50	55	61	53	53	14	10	2	5	10	23	17	13	18
chr10	118890598	118891854	H3K27ac & H3K4me3 & H3K27me3	29	25	27	28	26	25	28	27	20	17	16	11	28	21	20	7	8	13	1	6	9	34	24	25	28	25	29	15	13	11	20	14	12	25	39	43	31	11	25
chr10	118892071	118892368	H3K27me3	3	5	4	1	3	0	1	4	4	1	0	1	8	5	0	1	2	1	4	2	0	8	8	9	1	0	1	3	4	1	2	10	18	31	41	32	21	10	25
chr10	119052313	119052635	ATAC	32	26	30	24	20	17	21	18	7	2	5	8	0	0	2	4	2	0	0	1	0	0	0	0	0	3	3	0	1	2	19	38	29	41	17	26	13	2	23
chr10	119856313	119856472	ATAC	11	13	14	19	4	5	7	7	5	2	1	0	11	10	9	7	0	0	4	3	4	0	3	0	0	0	0	0	1	2	19	13	14	0	9	7	8	1	5
chr10	119859113	119859463	ATAC	24	23	21	23	17	18	20	15	16	4	7	6	18	11	14	9	8	10	0	2	2	2	3	7	2	1	1	0	1	1	12	9	4	0	14	1	17	10	2
chr10	119911872	119914109	ATAC & H3K27ac	38	38	37	36	48	50	53	51	39	41	40	45	42	41	53	50	51	49	29	35	25	49	46	47	54	53	53	51	48	47	13	11	5	9	1	1	5	3	1
chr10	119914190	119914582	H3K27ac	16	19	20	12	23	22	24	24	7	14	17	16	19	14	10	30	37	32	10	13	13	18	17	18	17	16	14	14	20	19	3	5	13	9	3	1	5	12	12
chr10	119989708	119990439	H3K4me3	17	13	12	16	8	8	12	10	4	2	7	6	9	13	18	2	1	11	8	1	0	14	14	18	10	9	10	6	4	4	12	8	19	8	19	15	11	17	9
chr10	119994971	119995575	ATAC & H3K27ac	26	23	21	26	34	36	39	39	1	9	7	7	26	27	25	21	13	9	5	8	0	2	8	6	5	2	2	0	1	3	2	3	9	2	11	1	2	10	11
chr10	120309511	120309810	ATAC	27	25	26	30	9	11	12	15	11	10	9	8	0	13	3	0	1	0	0	0	0	1	6	2	1	2	1	0	0	8	12	6	14	16	18	15	13	19	17
chr10	120335630	120336193	H3K4me3	2	6	7	1	10	8	8	8	12	3	2	3	1	6	6	3	1	7	5	0	0	19	11	12	8	7	11	0	0	0	24	26	34	31	42	37	36	10	27
chr10	120414724	120416816	ATAC	54	52	53	50	60	61	63	59	63	64	63	64	51	58	63	57	59	54	56	54	59	48	47	44	52	50	53	60	53	49	14	8	17	9	1	9	9	15	14
chr10	120496275	120496898	ATAC	40	38	33	33	52	48	53	47	56	56	60	56	14	29	23	16	11	17	23	19	21	4	6	9	0	3	2	2	6	14	3	7	4	10	13	1	0	11	10
chr10	120757198	120757401	ATAC	1	0	0	2	5	4	8	7	8	7	8	10	3	7	2	0	2	1	0	1	0	11	2	7	4	11	15	1	5	0	25	18	27	20	21	12	14	26	14
chr10	120821751	120822059	ATAC	5	9	7	8	12	12	15	15	20	22	24	27	19	13	12	7	6	5	11	5	11	0	0	0	0	0	3	0	0	1	1	0	3	4	9	0	0	10	5
chr10	120891966	120892797	H3K27ac & H3K4me3	45	44	42	40	44	46	44	45	43	40	44	46	16	25	22	24	20	25	38	34	37	1	5	3	0	2	2	0	6	13	3	0	1	8	3	1	4	15	13
chr10	120911503	120913683	H3K27ac	46	47	47	45	45	46	54	52	46	44	49	50	50	44	50	60	48	49	59	60	65	43	45	45	46	47	46	52	52	52	17	4	5	0	10	2	7	18	1
chr10	120923307	120923778	ATAC & H3K4me3	12	15	14	15	22	20	17	22	36	34	36	36	5	24	9	9	8	1	21	12	19	0	0	0	2	5	3	0	0	6	2	14	0	4	5	1	16	1	5
chr10	120935376	120935964	ATAC & H3K27ac	20	23	23	23	29	28	34	31	33	33	36	38	25	23	17	27	28	28	36	37	34	4	11	5	4	3	4	4	6	9	3	5	1	13	0	8	2	15	10
chr10	120937180	120937419	H3K4me3	8	9	9	9	12	10	16	15	17	15	20	19	0	2	9	11	7	10	9	16	24	0	1	2	2	5	4	0	0	1	2	12	1	2	5	13	11	2	13
chr10	120946935	120948068	H3K27ac & H3K4me3	37	40	35	42	32	37	38	39	45	42	48	49	46	33	40	32	33	30	49	43	51	17	21	21	15	15	13	20	25	31	3	11	13	0	1	5	7	3	13
chr10	121017492	121017729	H3K4me3	2	4	7	7	7	5	4	8	16	12	17	15	4	0	0	6	5	3	12	1	17	1	3	0	3	3	3	0	4	5	2	14	16	8	7	10	4	1	15
chr10	121022263	121024304	H3K27ac & H3K4me3	47	47	46	49	47	48	49	49	47	46	54	55	41	47	44	52	56	52	64	60	67	41	46	44	49	48	51	61	57	57	4	7	2	1	12	2	17	18	18
chr10	121078179	121079742	H3K27ac & H3K27me3	25	28	27	25	23	19	21	21	16	23	25	22	27	21	25	9	15	8	11	7	13	30	34	34	24	26	25	21	25	27	2	7	1	24	27	25	6	14	25
chr10	121475687	121476054	H3K4me3	15	15	14	14	5	6	6	5	5	6	1	6	0	0	2	0	2	1	1	5	1	0	0	3	3	3	3	0	4	3	1	12	6	13	12	9	9	5	12
chr10	121483699	121485122	H3K27ac & H3K4me3	40	37	36	29	26	32	31	26	27	31	31	31	17	30	30	9	12	2	14	12	17	31	31	29	21	23	22	19	19	20	17	18	7	20	27	29	19	11	15
chr10	121712075	121712414	ATAC	13	9	17	20	15	15	24	20	1	1	0	1	8	15	6	0	0	0	0	1	8	11	2	0	3	6	2	0	4	0	1	3	0	6	9	3	14	9	14
chr10	122115575	122117439	H3K27ac	44	45	42	41	43	49	49	47	45	49	47	49	26	40	35	36	30	39	42	46	47	37	37	36	40	39	39	43	42	44	4	11	13	9	10	8	5	3	16
chr10	122133336	122133814	ATAC	14	17	17	18	27	23	26	26	28	39	40	41	13	13	15	12	6	7	24	13	20	0	4	0	0	0	0	4	5	4	24	13	18	2	18	4	4	11	17
chr10	122164306	122164603	ATAC	8	7	6	10	10	7	11	5	26	23	27	24	15	2	18	5	1	0	7	9	11	1	0	6	3	10	4	0	0	2	2	17	14	8	5	12	8	17	13
chr10	122172348	122172826	ATAC	4	2	0	3	14	9	13	8	32	36	38	42	0	6	12	5	1	7	20	14	18	10	0	1	3	0	2	0	0	6	7	17	3	8	5	0	8	17	14
chr10	122174516	122174626	ATAC	0	0	4	0	2	3	3	3	15	3	10	13	0	0	1	0	0	1	10	9	10	11	0	7	4	6	9	0	0	0	1	14	21	8	9	10	8	10	18
chr10	122489178	122489404	H3K4me3	14	17	17	15	14	11	15	10	14	23	14	19	9	13	0	6	6	3	7	15	15	0	0	2	0	1	0	4	3	5	8	5	16	8	9	1	16	11	5
chr10	122509097	122509438	ATAC & H3K27ac	31	31	31	31	23	23	23	25	40	36	34	37	21	31	24	12	13	9	22	13	25	0	4	2	1	1	0	0	1	4	3	14	7	2	8	1	5	15	3
chr10	122526532	122527660	H3K27ac	52	53	52	57	52	53	55	56	47	52	56	56	27	22	22	30	29	30	48	40	36	18	25	21	18	20	23	18	29	29	4	16	13	3	1	14	12	3	6
chr10	122632659	122634786	H3K27ac	62	58	54	56	58	59	63	59	53	58	57	60	45	39	44	57	60	58	58	60	61	43	41	43	47	45	45	47	50	50	4	10	8	1	1	2	9	4	10
chr10	12268447	12268797	H3K27ac	16	11	12	4	15	17	16	12	1	8	7	6	12	15	29	14	15	9	5	5	0	9	9	11	10	11	12	0	0	3	2	0	7	0	0	13	0	10	5
chr10	124702772	124703555	ATAC	38	35	37	38	37	31	38	35	9	16	21	19	25	17	24	8	9	8	5	6	10	6	12	11	3	4	3	4	3	5	12	5	7	0	5	1	6	2	5
chr10	124799564	124800228	ATAC	24	22	21	22	32	31	36	34	10	12	14	15	22	18	10	9	7	3	8	12	6	0	1	1	0	2	0	0	0	1	2	6	7	6	11	0	10	10	5
chr10	124825996	124826950	ATAC	44	40	34	42	50	46	48	48	33	34	35	32	7	12	10	23	14	18	6	6	8	24	23	21	18	23	22	15	17	17	3	12	10	5	22	13	10	7	8
chr10	125232454	125232853	ATAC & H3K27ac	7	8	8	8	12	16	21	18	24	28	31	35	9	8	14	2	1	3	19	17	28	2	0	0	2	0	0	0	0	6	12	21	14	4	24	7	6	1	13
chr10	125237641	125237973	H3K27ac	25	19	18	25	33	31	39	37	29	33	29	33	9	15	6	6	7	0	23	13	21	1	1	0	2	0	0	0	2	1	2	0	18	0	9	1	0	1	14
chr10	125240035	125240667	H3K4me3	38	35	32	34	49	44	49	45	45	41	44	49	2	16	13	15	14	28	29	20	29	4	10	6	1	3	1	10	8	17	3	5	7	0	10	13	12	2	19
chr10	125314088	125314924	ATAC & H3K27ac & H3K4me3	20	17	19	19	25	27	29	31	35	37	41	42	13	14	18	18	9	11	35	34	32	0	3	2	0	0	0	4	5	12	19	3	4	2	0	1	6	2	11
chr10	125398399	125399123	H3K27ac	51	49	49	50	56	54	60	56	43	47	47	50	11	22	13	27	21	29	38	33	25	9	7	10	11	11	9	5	17	17	9	10	13	10	6	2	3	18	8
chr10	125403046	125404371	H3K27ac	42	41	40	38	41	40	43	40	28	36	40	38	30	35	42	48	46	42	55	51	55	37	35	35	43	40	38	41	43	48	4	7	1	5	1	2	9	3	6
chr10	125423574	125423971	ATAC	15	14	15	14	20	20	24	20	31	31	28	37	24	6	16	12	12	10	5	20	17	0	1	2	0	0	1	0	2	3	2	6	1	6	5	1	11	11	7
chr10	125456562	125457122	ATAC	23	22	17	24	36	38	39	37	50	48	55	53	23	19	7	17	12	22	28	18	27	1	2	1	0	3	1	4	4	7	8	14	7	4	10	1	12	18	15
chr10	125562276	125562479	ATAC	0	2	1	1	7	7	9	5	13	8	11	12	0	7	2	2	0	0	0	2	1	6	6	2	3	3	9	0	0	0	10	18	9	9	0	6	6	9	19
chr10	126342403	126343141	H3K4me3	23	27	26	22	27	28	30	29	26	25	26	24	14	26	15	27	26	24	26	23	25	19	24	24	14	15	12	12	18	19	13	3	1	0	8	8	5	18	5
chr10	126364935	126365890	H3K27ac	26	24	23	20	30	30	31	32	28	26	32	35	23	22	26	33	32	29	42	48	42	19	19	15	14	18	18	12	19	20	13	3	12	7	3	1	0	2	5
chr10	126415258	126417411	H3K27ac & H3K4me3	55	50	50	48	54	52	54	55	47	46	48	50	62	58	54	59	70	58	76	75	76	56	56	48	60	60	66	75	71	60	18	16	24	14	1	20	25	19	4
chr10	126478091	126479716	ATAC	35	37	28	34	28	28	31	33	23	25	24	23	26	38	35	37	31	32	33	38	30	43	41	45	47	45	45	38	43	41	9	10	8	9	1	8	5	18	12
chr10	126516382	126516781	H3K27me3	1	1	2	3	0	0	0	3	4	1	0	0	5	6	10	3	4	3	0	3	4	19	18	12	8	4	9	17	5	6	22	33	14	49	50	82	56	36	38
chr10	126528449	126529085	H3K4me3	26	29	26	28	29	27	26	24	31	24	21	25	1	0	12	4	4	6	0	6	3	16	10	14	10	13	14	0	2	7	2	5	10	17	21	13	19	14	17
chr10	126569484	126569931	H3K4me3	26	25	25	30	34	35	34	33	30	31	31	36	19	23	23	17	14	21	28	21	27	3	6	7	4	5	3	10	10	13	3	8	10	5	3	8	13	23	1
chr10	126575752	126576245	H3K4me3	33	38	37	41	40	38	42	47	29	40	37	42	10	6	12	14	9	15	19	17	22	0	6	3	2	0	0	2	6	9	16	5	4	4	5	8	0	11	5
chr10	126588411	126588635	H3K4me3	11	14	16	10	18	18	18	20	14	12	14	18	0	0	3	1	0	3	14	4	2	2	3	0	1	3	3	6	9	10	2	6	12	14	0	1	2	2	9
chr10	126602056	126604293	ATAC & H3K27ac & H3K4me3	35	36	37	36	45	45	47	48	41	42	41	44	38	36	48	51	53	45	52	54	57	45	44	45	50	50	51	52	54	56	13	5	10	7	10	14	9	8	1
chr10	126625303	126626215	H3K27me3	17	14	13	9	6	9	8	7	11	4	11	9	21	19	17	4	16	10	14	14	11	32	29	26	33	26	31	33	23	17	25	37	23	40	49	68	48	40	27
chr10	126632043	126633032	H3K27ac & H3K4me3	9	9	10	7	4	6	7	8	4	5	4	4	29	26	22	3	9	9	6	11	6	30	30	26	21	21	26	17	11	10	8	6	18	19	25	25	26	17	14
chr10	126703212	126704547	H3K27ac	40	38	39	33	38	42	39	41	43	40	36	38	32	29	30	38	39	34	43	44	44	33	33	35	37	34	34	35	38	38	3	11	10	0	8	1	5	3	13
chr10	126727377	126728144	H3K4me3	50	51	47	49	52	49	48	48	50	48	47	45	20	22	27	32	31	36	42	35	35	20	25	20	26	26	24	24	37	37	4	11	2	1	1	2	1	18	6
chr10	126763164	126763304	H3K27me3	1	0	0	2	0	0	0	0	1	1	3	0	7	0	1	0	0	1	0	1	1	4	1	2	0	0	0	0	0	3	12	17	4	32	39	42	23	19	20
chr10	126763385	126764123	H3K27me3	4	4	11	2	3	6	7	9	11	7	4	6	10	15	3	6	8	7	5	2	13	19	14	14	8	10	9	4	7	2	7	23	14	32	40	50	22	17	24
chr10	126775962	126777388	ATAC & H3K4me3 & H3K27me3	36	41	39	44	25	26	28	26	15	16	18	22	19	12	17	13	8	6	1	3	19	31	29	30	22	22	24	17	15	20	2	13	12	29	22	35	28	22	28
chr10	126777455	126777681	H3K27me3	0	0	0	3	0	2	6	4	1	0	0	0	3	2	1	0	2	0	0	1	4	9	12	8	1	3	2	5	1	5	2	14	12	39	42	40	27	17	24
chr10	126777766	126777874	H3K27me3	1	4	0	2	0	2	2	5	1	1	0	6	0	1	1	2	3	1	4	0	1	6	4	4	4	0	2	1	0	2	2	10	7	33	46	33	26	10	24
chr10	126778310	126778413	H3K27me3	1	0	1	1	1	7	1	0	1	2	0	0	0	4	1	3	3	1	3	0	1	4	6	4	0	1	0	1	0	0	2	8	14	33	38	40	29	17	19
chr10	126778498	126779143	H3K27ac & H3K27me3	9	10	12	9	6	9	5	6	3	4	4	3	21	15	20	1	1	0	10	1	13	28	26	19	18	14	19	20	10	8	2	3	12	30	26	44	33	29	23
chr10	126779157	126779367	H3K27me3	4	5	5	7	2	5	2	6	1	1	2	0	0	0	6	1	2	0	9	1	4	5	9	12	2	0	1	1	2	5	2	1	4	24	18	41	25	31	24
chr10	126862897	126863164	ATAC	5	6	5	2	15	12	12	12	20	23	20	22	15	23	18	10	6	9	7	14	18	0	0	1	0	0	0	0	3	1	2	3	9	4	0	1	11	10	2
chr10	126948757	126949273	H3K27me3	11	11	13	14	9	8	10	11	12	11	6	6	10	11	7	5	8	4	10	6	9	22	22	18	24	21	20	14	10	18	3	11	7	31	20	25	23	17	16
chr10	127029248	127029462	H3K4me3	0	0	1	0	0	2	2	1	1	1	0	0	8	5	14	6	19	7	16	4	14	1	5	1	1	3	1	3	10	7	12	22	22	4	9	7	11	17	9
chr10	127069800	127070292	ATAC	7	11	10	10	36	34	30	33	31	31	24	38	16	15	18	7	2	3	13	9	18	0	3	1	2	1	1	2	4	11	2	14	7	6	0	1	14	2	11
chr10	127103019	127104198	ATAC & H3K27ac & H3K4me3	47	49	48	48	36	38	34	36	39	38	39	42	30	26	28	24	26	23	40	41	45	33	34	30	32	31	31	39	40	43	4	10	1	9	1	8	12	3	3
chr10	127140407	127141950	H3K27ac & H3K4me3	34	39	38	38	40	40	38	42	41	36	30	39	45	37	40	44	39	38	55	56	58	29	36	35	35	35	33	38	47	50	3	3	13	9	1	2	9	3	1
chr10	127175229	127175650	H3K4me3	30	36	30	32	38	34	35	33	34	29	28	35	10	14	10	20	16	24	30	20	24	1	5	3	1	2	3	14	15	15	13	0	7	2	5	5	2	7	5
chr10	127200919	127201439	ATAC	29	32	31	34	34	27	29	33	13	15	12	20	13	15	23	14	12	4	5	8	14	1	6	4	3	2	3	6	0	5	2	12	16	4	9	1	4	14	9
chr10	127212797	127213519	H3K4me3	24	26	28	26	26	27	24	23	38	34	32	38	6	28	12	20	13	22	35	32	30	2	2	5	0	0	0	4	7	17	2	8	7	8	5	1	14	11	16
chr10	127303313	127303537	H3K4me3	0	0	1	2	2	4	3	6	6	7	2	10	13	4	2	4	0	1	10	9	12	3	0	6	3	2	1	0	5	4	11	18	9	6	0	0	6	10	11
chr10	127324269	127324649	H3K27ac & H3K4me3	0	0	3	1	1	0	1	1	2	4	4	2	19	8	9	13	11	7	27	31	27	1	3	1	0	1	1	7	18	16	1	8	6	4	2	0	4	6	0
chr10	127324841	127325309	H3K4me3	0	4	1	1	0	1	0	4	2	0	2	1	12	25	16	19	6	5	35	27	34	2	4	1	3	3	4	11	16	23	1	9	0	6	4	0	2	1	0
chr10	127325468	127325647	H3K27ac & H3K4me3	0	0	1	1	1	1	0	0	3	5	0	0	8	15	11	2	7	3	19	25	23	0	0	0	0	1	1	5	6	9	2	3	1	4	11	1	4	2	0
chr10	127433731	127434089	H3K27ac & H3K4me3	10	15	15	16	19	20	18	19	21	19	17	24	10	20	10	5	4	6	25	16	24	3	7	6	2	1	1	6	11	16	13	11	10	10	8	11	13	11	13
chr10	127442447	127442945	H3K4me3	22	26	25	33	29	30	32	29	37	32	31	38	6	17	20	18	11	21	28	23	31	1	5	4	0	1	0	6	5	15	13	8	4	0	11	1	8	22	0
chr10	127528093	127528296	H3K4me3	9	19	15	18	15	18	18	18	18	12	21	18	12	11	6	10	8	7	15	12	13	2	3	6	0	1	2	2	10	12	3	5	7	0	5	1	5	2	3
chr10	127655517	127655749	H3K4me3	0	8	0	0	0	5	2	1	0	1	2	1	33	29	9	5	17	14	20	6	11	1	4	0	0	0	1	10	12	10	52	59	54	50	37	43	33	49	32
chr10	127718063	127718329	ATAC	1	3	5	0	9	12	10	8	16	19	20	19	4	10	2	6	6	1	15	6	8	10	0	0	3	1	1	1	0	0	1	6	0	8	0	0	9	1	0
chr10	127739572	127740947	H3K27ac	40	41	38	34	41	42	39	43	32	39	34	37	27	28	32	47	42	43	45	44	46	28	32	33	29	32	28	24	32	36	4	12	1	0	1	2	10	18	3
chr10	127878749	127879202	H3K4me3	8	9	12	12	10	10	9	14	19	11	15	9	38	45	26	29	17	31	20	22	40	3	9	7	2	1	0	9	13	25	38	38	28	32	31	22	31	32	30
chr10	127895473	127897576	H3K4me3	44	44	44	45	47	46	47	48	35	41	40	41	51	42	40	54	53	50	50	47	50	44	44	43	51	47	51	59	51	49	4	13	5	1	1	2	12	12	1
chr10	127929445	127931719	H3K27ac	43	46	45	49	46	48	49	52	44	42	43	44	49	46	45	65	62	58	63	60	67	43	50	51	49	50	49	43	54	55	4	7	8	7	1	11	12	3	10
chr10	128016307	128016786	H3K4me3	35	37	32	36	39	41	41	43	44	44	39	44	21	22	17	21	14	15	35	20	26	0	4	2	0	0	0	0	6	8	3	8	4	0	0	8	4	7	10
chr10	128024600	128025128	H3K27ac	34	37	34	34	43	46	42	44	38	42	37	44	21	18	15	35	26	30	39	33	47	13	19	16	15	16	15	16	24	32	4	11	2	1	1	2	12	23	12
chr10	128025162	128025509	H3K27ac	7	10	8	11	13	13	13	16	15	13	20	18	23	25	15	26	27	19	39	37	43	16	18	19	18	21	18	10	24	27	4	12	2	1	1	2	5	15	8
chr10	128025566	128027153	H3K27ac	38	36	37	45	39	44	44	45	41	41	37	45	45	43	36	59	53	54	77	68	74	40	43	43	45	47	43	45	56	57	4	13	2	5	1	9	15	3	14
chr10	128027187	128027669	H3K27ac	18	16	16	21	16	17	20	19	14	14	17	12	17	24	15	40	39	32	39	34	37	26	25	24	27	26	28	21	30	29	13	7	8	9	1	8	5	12	13
chr10	128051259	128051699	ATAC	15	15	17	20	19	16	18	21	5	7	1	2	9	19	9	5	2	3	5	2	7	1	7	5	3	1	1	0	1	4	2	24	12	8	16	7	4	1	0
chr10	12810324	12811381	ATAC	34	29	32	29	15	13	15	14	20	19	18	13	10	16	23	5	7	4	14	4	3	19	20	20	13	17	18	13	10	14	19	17	22	23	25	26	28	11	17
chr10	128241433	128243393	H3K27ac	55	56	55	54	55	54	57	55	47	49	46	52	38	34	38	49	49	51	33	48	47	40	42	42	43	46	44	42	45	42	4	5	2	1	6	2	5	18	10
chr10	128375601	128376404	ATAC	17	13	17	11	34	32	32	29	40	42	35	40	13	16	23	16	10	21	14	32	18	2	2	3	0	4	4	4	12	20	19	8	28	6	11	1	2	22	10
chr10	128441276	128441623	ATAC	19	18	19	17	2	8	5	4	2	4	5	8	8	8	14	1	0	0	0	0	0	1	0	0	3	1	6	0	4	0	21	23	14	19	25	21	13	13	20
chr10	12911853	12913174	ATAC	49	43	42	39	44	49	46	45	53	60	58	53	40	36	49	53	45	48	50	53	49	32	32	35	30	29	29	31	35	35	4	4	11	5	6	2	5	12	8
chr10	12960326	12960610	ATAC	2	5	6	7	13	11	12	10	31	36	34	34	8	5	14	1	3	3	2	2	7	10	0	2	3	3	14	1	0	0	7	14	14	14	15	4	15	19	11
chr10	13043470	13044290	H3K4me3	11	7	13	0	8	8	8	6	9	14	8	10	13	6	15	1	3	6	10	2	9	19	15	15	13	12	13	4	4	7	19	18	19	19	21	26	25	14	19
chr10	13193612	13194745	ATAC & H3K27ac	26	28	23	27	34	36	35	32	44	42	45	49	32	25	26	32	30	31	43	45	43	28	23	27	31	28	29	33	36	34	4	12	13	10	3	8	7	12	21
chr10	13213823	13214112	ATAC	2	2	5	3	8	9	11	11	22	25	17	25	0	12	11	1	0	11	14	12	11	3	0	6	3	1	0	0	0	5	15	3	12	8	5	0	14	1	15
chr10	13702276	13703354	ATAC	46	44	40	43	36	34	32	34	40	43	42	42	25	40	30	39	38	42	50	44	43	22	24	22	23	22	19	25	24	27	3	0	17	0	10	2	0	12	6
chr10	15976167	15976463	ATAC	5	4	8	10	10	11	17	14	0	2	2	0	7	5	2	0	1	0	0	0	2	3	0	6	3	6	2	0	0	0	11	12	13	13	12	0	18	9	9
chr10	16941373	16941946	ATAC	20	20	15	28	6	7	12	10	0	3	4	1	17	5	12	1	7	10	13	2	10	0	3	2	3	1	1	0	0	0	1	11	6	8	14	0	8	10	7
chr10	17339448	17339708	ATAC	1	0	1	3	10	5	10	13	9	13	19	19	0	10	6	1	3	10	7	5	10	1	1	2	3	1	0	0	0	5	12	12	3	4	5	15	4	10	9
chr10	17365270	17365484	ATAC & H3K27ac	4	2	5	2	3	7	9	7	16	14	13	16	4	10	6	6	3	3	22	19	17	1	0	0	3	2	1	1	0	3	2	5	9	0	5	10	11	17	9
chr10	17373235	17373424	H3K4me3	18	13	14	10	12	15	20	19	15	13	16	20	9	0	0	11	2	12	22	15	18	0	3	1	0	0	0	1	5	6	2	3	1	0	9	1	8	2	5
chr10	17392493	17392655	ATAC	0	0	0	3	3	2	1	0	8	8	11	8	0	0	1	0	3	1	0	2	4	11	2	1	4	12	15	1	0	4	14	15	18	7	10	9	13	9	10
chr10	17441985	17442349	H3K27ac & H3K4me3	42	40	38	39	47	45	49	45	43	36	41	45	10	12	15	24	20	24	36	27	34	13	15	16	8	14	13	16	22	27	4	0	11	1	6	2	9	3	10
chr10	17513676	17514170	ATAC	33	32	33	29	23	21	23	18	8	7	8	10	15	3	6	2	0	3	9	1	2	1	2	0	2	3	3	0	0	0	18	16	3	4	12	16	13	6	9
chr10	17775001	17776762	H3K27ac	44	41	39	40	38	42	43	41	42	48	44	48	45	48	47	43	45	44	34	37	26	38	40	38	44	43	49	52	43	38	4	7	13	1	6	18	20	27	10
chr10	17779625	17779974	ATAC	25	23	26	28	16	13	19	20	7	8	9	8	5	19	26	11	6	13	0	3	7	1	5	7	1	0	0	0	3	1	12	3	7	8	5	1	10	20	19
chr10	17954065	17955429	H3K27ac	54	52	47	53	48	50	52	50	57	58	59	58	22	34	25	44	42	39	50	49	45	31	33	34	32	33	32	38	38	38	4	4	2	3	10	2	1	18	10
chr10	18038101	18039207	H3K27ac	28	22	20	27	33	35	37	34	40	36	38	35	17	14	36	28	32	31	16	6	9	31	24	23	33	30	33	32	20	20	3	7	7	0	5	1	0	11	13
chr10	18182968	18183801	ATAC	20	23	18	20	27	31	29	28	34	35	36	39	25	27	22	32	21	27	28	26	27	13	22	18	16	16	11	22	17	26	3	5	7	5	5	1	13	7	1
chr10	18226175	18226728	ATAC	20	24	27	24	26	23	24	26	11	8	9	7	30	9	29	20	17	19	8	13	9	1	5	7	4	2	4	4	1	0	12	3	1	0	0	1	4	1	5
chr10	18227777	18228165	ATAC	20	22	24	24	16	19	19	15	2	6	5	5	12	10	12	5	9	7	2	5	1	0	2	2	1	0	0	0	0	0	7	5	3	2	0	0	4	1	14
chr10	18381532	18381753	ATAC	1	1	1	1	5	2	6	5	11	12	19	11	3	2	11	0	0	2	10	1	9	2	6	2	3	11	6	0	4	3	18	14	0	7	9	14	8	1	9
chr10	18442951	18443151	H3K4me3	0	1	0	1	0	6	6	1	1	1	0	5	15	14	2	0	10	7	19	12	15	0	1	0	3	0	6	7	5	5	21	31	35	21	11	24	15	27	14
chr10	18462758	18463958	H3K27ac & H3K4me3	35	35	33	34	31	31	30	32	27	30	29	30	36	30	29	36	28	30	11	19	20	31	28	33	28	30	27	17	22	24	3	13	7	0	5	1	10	2	15
chr10	18744197	18744519	ATAC	6	5	6	9	12	11	8	14	32	30	31	32	0	8	3	7	6	10	24	12	12	1	0	0	2	0	3	0	0	5	12	17	0	4	5	10	14	1	11
chr10	18819258	18819749	ATAC	17	14	18	15	35	33	35	34	32	31	29	34	26	23	29	21	20	21	24	27	27	0	2	3	0	1	2	0	6	9	8	3	7	2	3	8	0	2	13
chr10	18832375	18832608	ATAC	1	1	0	1	5	4	7	8	10	7	10	13	3	0	5	5	2	4	0	6	0	1	0	1	3	0	0	0	0	3	1	3	13	4	0	7	4	10	0
chr10	18838979	18839470	H3K4me3	12	15	10	16	20	20	22	23	16	22	23	21	15	15	20	10	5	3	12	11	9	2	7	2	0	0	1	0	0	2	2	8	10	0	16	1	15	6	14
chr10	19245822	19246068	H3K4me3	1	3	3	7	11	6	7	10	10	13	15	15	4	12	12	9	7	8	13	13	11	0	0	0	0	1	0	0	4	8	2	3	4	4	0	7	8	10	2
chr10	19251194	19251719	H3K4me3	36	35	42	40	38	42	46	44	36	40	47	48	6	23	23	21	18	21	31	21	25	0	1	4	0	0	0	8	4	10	3	8	1	4	0	1	7	22	10
chr10	19309613	19309740	ATAC	5	4	6	5	5	4	4	3	14	14	14	15	4	7	2	2	0	3	6	2	8	0	1	0	0	2	0	0	1	1	2	9	0	0	5	1	14	10	5
chr10	19370495	19370857	ATAC	18	18	19	15	21	22	23	22	5	8	9	6	12	2	12	11	6	7	0	1	0	5	0	6	3	3	1	0	0	0	7	5	6	6	9	16	4	19	9
chr10	19432093	19432754	H3K4me3	11	7	8	11	4	7	4	6	2	8	7	4	1	6	14	3	1	3	7	1	0	15	13	14	12	6	11	4	2	3	7	18	3	24	30	20	19	34	23
chr10	19569748	19571321	H3K4me3 & H3K27me3	12	14	20	21	15	11	10	14	14	10	11	7	14	12	19	0	9	4	3	11	15	34	29	28	21	22	25	15	9	15	12	24	19	25	42	52	30	22	24
chr10	19653288	19655618	ATAC & H3K27ac	41	45	42	42	50	53	49	49	55	57	55	58	42	39	45	57	56	58	50	51	51	42	38	41	42	42	42	39	44	43	4	0	8	0	10	2	12	18	1
chr10	19824313	19824760	ATAC	18	19	17	22	11	15	12	16	2	4	2	0	12	10	17	8	3	7	9	2	0	0	1	1	3	0	1	0	0	2	1	4	6	0	4	0	8	16	14
chr10	19836370	19836622	H3K4me3	1	8	0	1	1	1	2	0	0	1	1	1	32	25	16	5	23	21	18	7	14	2	0	0	0	0	2	14	8	2	41	33	37	28	23	20	25	25	26
chr10	19868276	19870348	H3K4me3	41	43	39	37	45	44	41	43	46	52	47	48	54	55	60	61	64	62	66	69	69	46	46	43	47	47	49	58	54	51	4	20	2	5	8	11	1	15	8
chr10	19885601	19885781	H3K27ac & H3K4me3	5	5	9	5	1	6	4	1	13	14	16	22	12	16	12	4	1	7	30	18	25	0	3	1	3	2	2	0	3	5	2	5	12	17	5	7	2	14	0
chr10	19889033	19889433	ATAC & H3K27ac & H3K4me3	17	15	21	20	24	24	28	25	34	37	35	39	16	24	17	17	14	17	38	30	33	2	7	3	2	1	0	6	5	10	3	12	1	8	5	1	0	11	19
chr10	19890572	19890855	H3K4me3	3	1	0	1	0	1	1	3	7	2	9	6	33	24	25	5	24	3	33	16	22	9	12	7	2	3	0	16	20	12	13	19	12	15	0	21	10	18	10
chr10	20031142	20033358	H3K27ac	56	58	53	58	58	60	56	59	60	62	61	60	47	55	53	69	61	65	71	70	68	46	47	47	44	47	45	46	53	52	4	4	8	1	1	2	1	12	8
chr10	20674040	20674265	ATAC	15	15	15	14	6	1	0	0	2	1	2	0	0	0	6	1	0	3	0	0	4	5	4	2	3	1	0	0	1	0	18	16	12	24	20	12	20	21	23
chr10	20747695	20747938	ATAC	5	6	5	4	19	18	15	17	19	26	20	22	4	0	2	3	1	5	4	2	10	0	5	0	3	2	2	3	0	2	1	11	16	8	2	12	0	1	17
chr10	20810773	20811120	ATAC	16	14	16	13	24	26	25	26	4	6	2	4	15	13	18	21	14	22	2	1	12	3	5	3	1	1	2	0	1	1	12	11	16	0	5	4	15	2	0
chr10	20812701	20813115	ATAC	16	16	18	12	26	26	26	26	16	7	11	13	32	24	21	22	12	17	15	18	22	3	2	7	3	3	2	0	1	4	16	9	12	0	13	1	2	2	0
chr10	20878513	20881274	ATAC & H3K27ac	43	47	41	48	50	51	53	54	42	40	39	44	50	46	51	66	64	64	39	45	44	49	50	47	57	54	55	48	51	47	3	3	7	8	0	8	0	11	5
chr10	21167992	21168323	ATAC & H3K4me3	9	8	11	16	15	20	22	22	28	26	26	29	5	9	3	10	1	7	13	14	11	0	1	0	0	1	0	10	2	12	2	8	22	8	7	4	0	17	13
chr10	21210691	21211108	ATAC	14	12	15	10	15	17	17	17	25	28	28	30	9	8	9	1	2	0	9	2	13	0	1	5	0	0	0	0	3	0	7	11	4	18	19	1	8	17	23
chr10	21217982	21218278	ATAC	2	1	0	2	6	10	6	3	25	19	20	22	0	2	2	2	2	3	11	1	1	0	0	6	0	11	9	0	0	2	18	16	18	15	22	0	6	13	23
chr10	21273087	21273720	ATAC & H3K4me3	3	2	3	6	9	10	6	8	18	23	21	31	9	19	12	6	7	12	27	18	18	3	1	0	0	10	3	0	0	8	1	15	6	8	11	7	11	1	4
chr10	21291412	21291820	ATAC	12	16	11	16	22	22	22	19	34	32	27	34	18	17	3	4	10	10	10	21	14	1	4	1	0	0	0	4	0	4	12	6	1	8	5	1	0	1	13
chr10	21324830	21325199	ATAC	5	7	6	8	16	15	16	17	13	15	20	19	0	8	14	8	7	7	9	13	12	0	0	1	2	0	0	0	0	1	1	11	0	8	5	7	0	10	12
chr10	21329483	21329776	ATAC	1	4	5	7	5	7	9	6	30	24	22	24	4	12	23	7	9	0	11	13	0	1	0	0	3	1	1	0	0	2	11	1	6	10	5	0	0	10	9
chr10	21713773	21715221	H3K4me3	40	40	41	39	33	34	33	36	28	36	34	37	33	29	33	25	25	31	30	33	30	33	35	35	32	33	31	38	43	45	3	3	5	5	6	1	0	12	19
chr10	21778323	21779255	H3K4me3	48	45	47	47	42	42	43	38	36	39	43	38	10	10	13	10	7	11	8	1	3	14	13	18	11	15	15	9	6	7	20	8	10	17	21	17	19	15	13
chr10	21870073	21870277	H3K27me3	3	1	3	3	0	1	1	1	0	1	2	2	4	8	6	1	1	3	0	0	2	12	14	11	6	4	5	7	5	9	12	9	16	34	37	35	20	17	24
chr10	21871322	21871484	ATAC & H3K27me3	12	15	11	10	5	2	1	1	1	4	2	0	0	2	2	1	0	0	0	1	0	5	5	4	1	0	0	0	1	2	12	17	19	31	41	37	21	27	36
chr10	21878104	21878943	H3K27me3	29	28	26	24	28	23	24	24	18	22	20	18	16	12	7	3	6	6	0	1	9	27	22	23	23	19	18	17	11	15	3	14	1	25	29	26	18	11	31
chr10	23516572	23517605	ATAC & H3K27ac	12	16	13	14	17	16	18	15	21	30	24	27	32	30	31	38	34	32	48	44	51	26	31	30	29	29	25	21	31	35	3	11	1	9	0	1	5	2	8
chr10	23531548	23532196	ATAC & H3K4me3	27	28	29	35	24	26	28	25	42	40	43	48	19	6	17	18	11	18	20	23	27	4	10	7	2	0	1	0	8	6	54	40	47	37	39	35	22	23	35
chr10	23556320	23556667	ATAC	10	12	14	4	12	16	21	11	25	23	30	34	15	8	6	4	1	0	7	6	1	0	2	1	2	0	0	0	1	1	12	6	22	8	16	13	14	2	16
chr10	23584322	23584981	ATAC	33	33	35	35	34	34	37	35	15	11	16	16	16	22	6	10	8	3	15	8	10	0	2	0	2	0	1	0	1	1	2	13	14	0	2	0	4	10	2
chr10	23942965	23943776	H3K4me3	16	14	20	18	18	16	15	16	18	17	18	16	10	6	12	4	4	0	0	7	5	20	16	17	14	14	15	11	6	9	12	8	7	4	5	13	8	20	14
chr10	24117066	24117454	ATAC	22	17	21	25	6	11	14	16	0	1	3	0	8	19	2	8	0	8	7	1	0	0	3	1	0	3	6	0	1	0	11	6	3	4	7	0	16	13	9
chr10	24213065	24213428	H3K4me3	8	8	7	6	8	10	9	5	0	4	3	2	11	12	6	3	4	8	2	1	8	2	6	4	3	0	1	0	4	1	11	6	6	0	0	0	11	13	0
chr10	24864113	24864302	ATAC	0	0	0	1	6	9	4	5	14	10	7	13	3	0	6	3	2	3	16	8	6	5	0	0	3	0	3	0	0	0	1	16	17	4	0	12	8	10	7
chr10	24903129	24903487	ATAC & H3K27ac	15	15	12	12	23	19	18	18	22	29	26	37	13	15	12	10	6	7	27	25	26	1	4	2	0	0	0	4	0	6	2	15	16	0	13	1	13	2	9
chr10	24917839	24918195	H3K4me3	17	17	18	21	18	20	20	18	26	26	30	32	16	15	15	17	18	14	30	22	28	9	12	13	7	11	9	14	17	23	13	15	5	5	8	5	0	3	10
chr10	24918576	24920134	ATAC	16	17	19	15	25	23	21	25	31	20	33	32	32	36	45	45	38	41	51	50	56	31	37	39	36	38	36	32	43	48	13	0	1	4	0	8	7	18	15
chr10	25016130	25017287	H3K27ac	32	34	36	33	29	30	27	29	37	35	37	37	2	12	22	30	32	23	36	33	28	26	26	26	29	26	28	29	32	25	3	8	17	0	12	8	7	12	6
chr10	25033967	25034474	ATAC	24	23	22	22	28	26	27	27	8	10	9	8	13	13	7	22	14	14	2	9	8	2	8	5	3	5	2	0	3	5	2	5	10	8	5	1	11	2	13
chr10	25117882	25118062	ATAC	0	0	0	0	2	2	1	2	14	11	7	9	0	4	2	4	1	0	6	2	5	5	5	0	4	3	1	0	4	0	1	4	11	6	9	0	12	9	4
chr10	25239438	25240177	ATAC & H3K27ac	29	28	29	29	33	33	37	36	42	40	43	44	21	25	17	26	28	24	47	36	39	4	7	8	0	2	2	0	1	10	8	10	1	13	5	1	12	11	10
chr10	25255483	25255868	ATAC	2	3	1	3	8	10	10	11	20	11	14	18	5	24	12	21	16	24	23	32	28	5	11	12	13	13	9	13	18	28	13	12	12	10	0	1	15	7	1
chr10	25255885	25256115	ATAC & H3K4me3	7	5	10	12	10	15	15	18	21	22	24	25	9	3	10	16	14	18	26	23	21	2	5	4	7	5	3	17	10	17	8	15	12	9	8	1	15	2	5
chr10	25259322	25259993	ATAC & H3K27ac & H3K4me3	15	13	15	18	23	18	25	22	26	35	32	36	21	13	15	10	8	8	32	27	27	0	7	4	1	1	1	0	11	14	12	13	12	8	0	1	4	11	9
chr10	25315796	25316082	ATAC	1	1	7	2	4	7	5	7	16	17	16	22	3	2	6	0	0	1	6	9	5	1	2	2	3	1	6	0	1	0	6	22	9	0	2	0	4	1	12
chr10	26553236	26553539	ATAC	8	5	11	8	4	4	8	6	20	20	20	23	8	8	6	0	1	3	11	5	8	2	0	0	3	3	3	0	2	0	6	3	6	4	7	0	12	1	9
chr10	26732900	26733253	ATAC	16	10	15	15	5	1	5	8	2	1	0	0	3	2	9	0	0	0	4	2	1	1	6	1	4	1	15	0	0	3	1	8	11	15	12	6	14	9	14
chr10	29020524	29020752	ATAC	0	0	4	1	4	3	6	4	15	21	19	19	0	2	2	5	0	1	4	3	2	10	0	0	0	1	1	1	1	1	11	2	11	4	23	0	4	9	15
chr10	29032339	29034027	H3K27ac	59	56	55	53	54	51	56	54	57	55	61	59	12	34	41	50	46	44	50	51	49	31	41	38	31	35	33	32	38	42	4	4	2	5	1	14	5	18	12
chr10	29919466	29920610	H3K27ac	57	50	47	54	48	46	50	46	46	43	47	45	29	28	28	42	31	34	22	25	13	29	28	28	26	32	28	23	22	24	4	0	15	5	10	2	0	12	12
chr10	30337200	30338896	H3K27ac	64	61	60	63	61	60	61	59	66	64	70	67	49	47	39	47	42	44	58	56	56	29	34	34	29	34	29	32	40	45	4	4	2	1	6	9	1	4	15
chr10	30422548	30422739	ATAC	3	1	1	3	5	3	8	7	10	16	16	11	0	0	5	1	1	1	4	8	5	11	0	2	3	11	6	0	4	0	11	6	18	14	7	0	11	19	4
chr10	30432305	30432728	H3K4me3	20	20	28	27	18	18	25	20	30	31	37	40	1	11	14	9	3	3	18	9	20	0	0	1	2	1	4	0	2	5	16	1	16	2	2	17	4	10	13
chr10	30494380	30494509	ATAC	1	0	4	0	2	1	2	1	7	11	11	12	0	0	5	0	2	2	8	10	3	2	6	0	4	11	15	1	5	0	11	19	13	11	9	0	11	10	24
chr10	31237076	31237533	H3K4me3	30	29	23	29	25	25	28	24	33	35	38	38	1	23	14	7	8	9	14	22	9	0	2	2	2	0	6	6	1	1	7	6	4	0	13	1	11	17	9
chr10	31328970	31329817	H3K27ac	40	39	37	37	33	34	38	33	29	33	37	36	24	33	42	27	34	33	20	25	8	27	24	23	27	29	31	18	27	26	9	7	5	7	16	5	10	12	15
chr10	3133370	3135853	H3K27ac & H3K4me3	58	56	52	56	56	56	60	58	50	58	57	60	49	45	51	55	55	57	64	66	62	43	41	44	43	45	45	52	52	54	4	12	2	1	1	9	5	3	16
chr10	3148036	3148272	ATAC	6	10	8	14	16	15	13	17	26	25	28	28	4	10	0	4	4	8	22	11	15	2	5	1	0	3	4	0	1	0	1	0	6	0	9	0	6	6	5
chr10	3154092	3154694	ATAC	24	26	28	23	36	36	37	33	58	57	63	65	13	17	7	16	14	15	30	20	30	0	1	1	1	1	0	0	3	8	8	6	7	8	0	1	0	2	5
chr10	31946115	31946461	ATAC	0	0	3	2	13	13	21	11	19	16	24	24	8	2	6	2	1	0	2	0	0	3	0	1	0	2	6	0	0	0	21	11	11	6	15	7	11	1	14
chr10	32003542	32003943	ATAC	16	12	18	16	27	24	36	31	30	34	39	36	1	9	3	2	1	3	18	11	11	1	0	0	1	0	0	1	1	4	2	0	7	4	9	7	0	1	5
chr10	3205766	3206327	H3K27ac & H3K4me3	42	38	35	45	44	43	43	40	46	39	41	44	14	17	20	13	9	19	33	28	32	0	7	3	0	0	1	8	5	16	3	7	15	8	0	8	5	11	10
chr10	3206746	3206842	ATAC	0	0	0	2	1	5	4	2	9	10	10	10	0	1	2	3	2	6	3	0	6	3	0	6	3	3	3	0	1	0	2	9	9	14	13	1	0	10	2
chr10	3214708	3215037	ATAC	8	6	9	6	8	11	9	7	23	20	27	29	12	5	12	14	2	1	11	16	13	2	1	1	3	10	1	0	2	0	7	14	3	4	12	0	6	17	9
chr10	33624524	33624943	ATAC	20	20	23	21	16	14	16	18	13	5	7	5	1	11	3	7	6	0	2	0	4	3	8	6	1	3	1	0	5	1	12	16	16	11	13	7	19	17	14
chr10	33926612	33927298	H3K4me3	16	11	13	11	0	6	11	7	11	1	3	0	9	11	3	2	1	3	5	1	0	15	13	12	6	7	9	4	0	1	34	32	22	27	41	27	21	22	23
chr10	34000506	34000617	H3K4me3	11	11	10	15	7	7	13	8	3	10	12	11	0	0	1	0	2	0	4	1	1	0	0	1	0	1	1	0	3	4	1	1	3	13	5	7	0	29	11
chr10	34016889	34017877	H3K4me3	34	29	30	25	29	24	29	21	24	23	21	21	16	12	15	2	5	14	0	10	10	20	22	20	15	14	14	8	7	7	2	5	1	0	5	7	6	17	11
chr10	34261578	34261891	H3K27ac	15	13	13	15	13	16	17	14	13	21	20	25	15	15	9	2	2	1	19	13	19	0	1	1	0	1	0	0	3	4	2	14	10	0	3	1	8	2	7
chr10	34310413	34310638	ATAC	4	4	3	0	1	5	6	3	14	16	19	18	0	4	2	5	2	1	11	5	5	11	6	2	4	6	15	1	5	3	1	10	8	3	2	3	0	9	6
chr10	36226583	36227495	H3K4me3	16	21	16	14	18	17	21	15	20	22	25	17	10	7	7	3	1	4	6	1	0	18	16	16	15	7	10	4	1	6	19	32	22	30	37	27	19	17	16
chr10	36274958	36275635	ATAC	38	34	36	40	50	46	53	49	56	57	62	58	16	7	12	15	7	14	10	9	17	2	0	2	1	4	0	4	2	5	3	11	12	6	7	1	4	15	15
chr10	36850021	36850218	H3K4me3	0	0	1	1	1	0	0	0	0	0	1	1	29	22	3	1	16	9	19	9	13	2	1	1	0	0	1	15	7	3	38	37	43	33	24	31	28	29	27
chr10	36857622	36858333	H3K27ac	16	17	9	17	14	17	24	21	19	18	21	18	31	36	28	42	45	47	10	23	23	28	31	31	32	33	29	19	26	32	3	7	1	10	1	1	15	8	6
chr10	36858428	36858588	H3K27ac	4	4	5	5	6	7	7	8	6	10	6	4	5	0	14	22	22	20	5	8	9	9	10	10	11	13	16	6	9	13	3	0	13	0	1	2	9	12	6
chr10	36858682	36858862	ATAC & H3K27ac	35	29	26	28	26	27	28	27	15	21	14	18	13	3	10	20	18	17	0	2	4	8	11	12	8	9	10	2	13	16	13	0	13	5	6	2	9	12	1
chr10	36860668	36861304	ATAC	64	58	60	59	55	48	56	51	39	33	38	37	29	19	19	29	42	24	23	12	22	25	28	21	33	30	36	39	36	26	4	0	17	9	1	14	17	18	12
chr10	37045398	37045991	ATAC	45	41	40	44	34	38	44	42	14	20	22	24	16	11	7	14	18	16	15	8	21	4	8	11	3	1	2	0	5	3	12	6	1	4	0	1	0	2	14
chr10	37056943	37057454	ATAC	34	30	29	28	26	22	27	29	19	18	17	14	16	20	18	18	13	16	8	10	9	0	2	1	1	0	0	4	1	2	2	6	1	2	9	10	6	1	11
chr10	37097031	37097418	ATAC	24	19	17	23	16	15	21	19	5	4	8	2	4	8	2	4	0	7	2	8	5	3	1	0	3	3	6	0	0	2	6	13	6	8	4	7	8	1	14
chr10	38102935	38103477	ATAC	27	26	25	24	20	18	25	20	31	37	40	37	9	13	6	5	3	3	2	5	10	3	0	5	2	1	2	0	1	3	7	12	12	10	16	7	6	1	11
chr10	39089214	39090540	ATAC & H3K27ac & H3K4me3 & H3K27me3	54	51	50	49	37	34	33	34	26	31	28	25	31	12	28	6	7	11	14	0	16	36	33	31	28	23	26	17	15	19	3	14	8	29	34	36	29	23	23
chr10	39152505	39153014	ATAC	18	17	17	21	23	22	25	16	34	40	42	42	10	11	17	12	10	6	34	16	20	2	5	3	0	0	1	0	0	4	2	9	7	2	3	8	8	17	20
chr10	39379257	39380161	ATAC	28	25	26	31	32	34	28	31	4	13	10	17	28	28	27	21	13	19	5	15	10	4	5	7	5	4	2	4	3	8	8	8	12	2	5	1	13	11	9
chr10	39450849	39453119	H3K27ac & H3K4me3	64	64	63	61	63	61	62	62	64	68	67	65	50	45	58	61	72	64	65	65	66	47	46	43	52	51	54	62	59	54	5	0	17	5	6	6	15	12	6
chr10	39618159	39619490	H3K4me3	51	52	51	51	53	53	52	51	59	61	56	60	40	49	38	46	38	40	35	37	33	26	27	29	15	19	19	11	20	22	4	2	8	1	6	2	7	23	16
chr10	39626890	39627390	H3K27ac & H3K4me3	41	42	41	46	42	42	43	46	42	41	44	49	2	16	15	15	15	21	36	29	29	3	8	3	2	4	3	6	16	20	3	7	1	0	13	1	0	28	5
chr10	39644387	39644730	ATAC	16	14	13	11	12	14	12	12	26	23	28	29	17	0	9	1	5	0	5	8	13	0	1	0	2	0	0	0	2	4	1	8	9	0	0	7	6	6	12
chr10	39646177	39646853	ATAC	6	7	10	6	15	14	13	12	19	24	16	23	13	17	18	0	11	8	12	20	10	13	9	13	12	12	12	16	15	12	22	14	7	0	17	8	4	2	9
chr10	39775579	39775801	ATAC	1	0	0	2	0	2	0	1	17	12	11	13	0	0	5	0	0	6	9	4	9	11	2	0	4	6	15	1	5	0	6	9	15	0	0	9	7	1	8
chr10	39793450	39793846	ATAC & H3K4me3	15	14	13	20	22	19	17	12	33	40	37	40	5	17	14	10	1	11	12	10	15	2	1	3	0	0	0	4	7	9	2	6	10	6	0	4	13	2	16
chr10	40214633	40214910	ATAC	9	13	8	15	17	17	15	17	29	26	22	23	9	16	6	5	9	5	7	5	11	0	1	1	0	0	0	4	0	1	2	6	12	4	5	1	13	11	5
chr10	40230860	40231885	ATAC & H3K27ac & H3K4me3	30	34	33	38	26	26	27	26	6	7	9	13	32	42	32	29	23	24	14	7	14	9	16	17	11	13	10	0	1	6	2	3	16	0	5	1	2	11	7
chr10	40402866	40403566	H3K4me3	12	9	13	7	12	9	14	7	19	10	9	7	1	13	12	10	11	6	0	9	6	16	10	13	10	7	8	0	0	2	28	20	18	25	32	20	21	6	26
chr10	40602143	40604439	ATAC	54	53	51	52	43	42	38	37	42	45	45	42	40	44	51	43	36	31	43	43	41	44	42	45	45	43	44	43	43	49	4	4	1	7	12	14	15	18	10
chr10	41329203	41329602	ATAC	11	8	9	7	20	18	17	20	22	29	26	25	0	11	16	9	3	3	7	10	4	1	1	0	2	0	1	0	1	0	19	12	14	4	0	10	10	10	13
chr10	41529378	41530968	H3K27ac	50	52	53	54	54	53	51	49	54	53	55	58	41	49	43	55	55	58	59	58	55	34	39	39	40	40	43	45	42	44	4	4	13	3	6	2	12	16	8
chr10	41540930	41541343	ATAC & H3K27ac & H3K4me3	16	18	14	13	21	19	19	14	35	34	35	38	9	11	10	4	6	3	20	20	17	0	1	1	1	2	0	8	0	9	2	12	7	2	5	1	2	11	16
chr10	41616349	41616965	H3K27ac & H3K4me3	12	7	13	15	13	13	12	11	16	24	21	26	18	11	16	15	15	13	32	36	41	0	3	0	0	0	0	2	3	13	2	5	4	4	9	7	8	11	21
chr10	41823476	41823686	ATAC	2	1	1	1	4	2	6	4	21	12	14	13	8	8	0	0	1	0	9	1	5	1	0	0	3	11	4	0	4	1	18	23	20	21	24	3	9	23	16
chr10	41950059	41950718	ATAC & H3K27ac & H3K4me3	11	16	14	13	20	21	14	21	41	37	36	45	5	13	12	13	8	4	29	15	31	2	0	0	1	1	0	4	6	8	12	9	9	4	9	1	8	1	5
chr10	41995433	41996849	H3K27ac & H3K4me3	39	41	38	37	39	43	39	41	36	47	39	41	48	37	53	61	68	68	66	69	68	47	44	42	49	50	54	61	60	52	4	17	17	5	1	2	7	21	10
chr10	41996902	41998110	H3K27ac & H3K4me3	50	53	49	52	54	54	52	49	52	54	51	52	29	33	40	55	53	57	62	63	65	32	35	34	32	32	33	33	40	43	4	4	2	5	1	2	1	12	10
chr10	42311166	42312013	H3K4me3	3	2	6	6	1	0	1	2	13	0	2	2	9	15	7	1	2	7	5	2	3	20	16	21	12	6	10	4	1	6	24	22	33	39	51	32	31	22	24
chr10	42549868	42550126	H3K4me3	6	9	10	10	9	9	9	13	20	19	14	24	0	19	6	5	2	13	5	7	8	3	0	0	2	0	8	0	3	4	12	5	7	2	0	7	11	1	13
chr10	42892858	42894902	H3K27ac & H3K27me3	21	19	20	16	12	13	17	17	18	12	17	16	36	30	33	11	14	4	4	10	18	49	44	43	47	42	47	42	37	35	13	16	4	30	30	39	30	26	29
chr10	42997504	42997778	H3K27ac	10	11	10	12	12	11	11	12	18	14	12	19	12	13	9	8	5	0	27	15	24	1	2	1	2	1	1	0	0	2	2	6	1	4	5	1	4	1	2
chr10	43011279	43011692	ATAC	3	7	6	10	14	17	12	17	27	20	30	31	18	24	9	9	8	13	28	22	21	0	1	0	0	0	1	0	1	0	7	12	12	8	13	7	0	11	5
chr10	43040392	43040634	ATAC	1	1	1	2	3	1	5	3	3	13	8	17	8	8	6	0	4	3	15	8	17	5	0	1	3	5	3	1	1	1	21	6	6	8	11	20	4	14	12
chr10	43098732	43098888	ATAC	5	9	5	2	2	0	0	1	1	4	6	7	0	4	2	1	2	2	1	6	1	6	0	1	0	6	4	1	0	3	11	6	9	0	7	12	8	9	15
chr10	4310174	4310661	ATAC	32	27	27	30	21	19	21	19	16	17	11	13	0	3	3	3	0	3	0	1	0	2	2	4	0	1	0	0	1	1	6	8	3	0	0	7	4	13	11
chr10	43182638	43182947	ATAC	3	4	3	4	15	12	14	10	27	26	25	31	0	5	3	6	4	1	2	9	7	2	5	6	1	1	0	0	1	1	11	12	17	4	12	16	8	17	19
chr10	43198017	43199908	H3K27ac	43	45	42	40	43	42	41	42	42	46	41	44	47	50	49	60	64	61	48	53	54	45	40	40	50	48	49	52	49	46	14	10	10	5	1	8	5	3	8
chr10	43298037	43298391	H3K27ac	10	7	8	14	10	12	9	8	7	13	4	10	1	26	10	30	29	32	12	10	9	12	14	18	15	15	10	14	17	20	3	10	7	0	0	8	7	2	3
chr10	43298434	43300485	H3K27ac	44	43	46	41	43	44	43	41	39	34	35	32	39	46	47	63	63	59	32	40	31	45	46	45	50	49	49	53	46	44	3	0	5	0	6	5	7	12	3
chr10	43475174	43475474	ATAC	0	2	1	7	12	15	11	15	26	30	29	29	0	0	2	5	6	7	17	11	7	10	1	2	0	0	1	0	1	0	18	14	11	2	0	0	2	13	7
chr10	43503077	43503448	ATAC	14	15	14	11	17	12	17	18	2	3	5	4	9	15	6	10	11	15	0	3	4	0	1	1	0	0	0	0	3	1	11	16	0	13	9	7	4	21	0
chr10	43506054	43506331	ATAC	2	0	0	2	2	3	1	2	9	12	14	16	10	4	2	6	1	8	1	3	2	5	0	7	3	11	6	0	1	3	1	4	13	7	0	6	9	1	15
chr10	43868260	43868980	H3K4me3	22	24	27	25	21	19	21	17	24	26	26	24	1	6	7	5	8	0	5	8	1	12	11	9	4	5	7	0	1	0	19	15	0	4	16	7	10	10	11
chr10	44174714	44174939	H3K4me3	19	16	22	20	17	19	20	18	25	18	25	25	0	11	9	11	7	1	15	3	18	1	6	5	0	5	1	0	0	1	2	6	1	4	9	1	4	2	0
chr10	44177056	44177445	H3K4me3	0	0	1	2	3	5	5	3	2	1	1	4	30	30	23	4	5	9	17	10	16	36	36	27	10	6	2	0	14	12	36	24	12	36	24	17	15	26	21
chr10	44820282	44820657	ATAC	2	4	6	3	8	9	7	5	17	15	21	20	0	19	9	12	7	8	11	14	2	0	1	0	0	1	0	0	1	3	1	0	3	0	16	0	6	10	4
chr10	44832740	44833053	ATAC	15	15	11	11	16	17	16	15	31	29	31	29	0	8	3	3	3	9	11	7	11	1	0	0	2	1	6	1	3	1	1	3	12	0	5	0	8	10	7
chr10	45189333	45189617	H3K4me3	2	1	4	3	0	0	1	1	0	1	2	0	11	5	6	0	0	3	4	2	4	6	12	8	1	1	1	0	0	4	15	13	19	15	28	25	19	1	20
chr10	45320820	45321468	ATAC & H3K4me3	17	17	18	23	19	20	22	16	30	32	37	39	18	20	17	22	16	15	30	31	29	1	1	3	3	1	0	4	5	12	2	9	1	0	0	1	4	2	9
chr10	45370944	45371272	ATAC	2	1	0	5	6	5	11	10	21	14	27	24	4	5	2	3	2	8	11	9	16	0	0	6	3	0	6	0	1	1	1	9	6	6	7	0	4	10	12
chr10	45540877	45541076	ATAC	3	0	0	0	3	4	4	5	11	10	15	14	0	0	1	2	0	2	0	2	3	6	1	7	4	12	15	1	1	0	21	18	22	4	7	14	17	1	17
chr10	46505483	46505989	ATAC & H3K27ac	20	15	18	24	27	21	31	28	31	35	43	44	30	26	21	14	5	7	8	8	6	1	0	0	2	3	2	0	1	1	7	3	19	11	19	17	4	14	18
chr10	50304466	50304829	ATAC	18	17	25	24	11	9	16	13	1	1	2	1	4	0	6	3	3	3	7	1	2	0	2	1	3	2	1	0	4	0	1	8	19	14	9	0	8	10	12
chr10	50311720	50313584	H3K27ac	70	62	63	67	60	58	63	63	64	64	67	66	33	51	48	60	49	58	63	63	60	38	43	42	39	41	37	43	46	47	5	4	8	3	6	2	9	4	12
chr10	50624100	50624360	H3K4me3	4	8	1	1	2	0	1	0	2	1	1	0	0	6	3	1	6	10	13	1	9	2	2	0	0	1	2	9	3	4	68	54	59	69	52	58	29	53	47
chr10	51171465	51171948	ATAC	16	14	19	14	33	30	34	30	34	31	39	37	16	0	3	12	8	19	10	14	16	1	0	2	0	0	0	0	1	2	24	12	14	8	2	10	6	17	17
chr10	51285533	51285706	ATAC	0	0	0	2	4	3	5	3	3	12	7	11	0	4	1	0	0	0	1	0	8	3	6	2	4	2	6	1	1	3	18	18	9	19	12	7	1	1	10
chr10	51397423	51398090	H3K4me3	15	13	16	6	12	11	15	11	14	16	14	12	6	6	10	0	5	4	0	5	5	17	14	15	3	4	6	0	1	3	32	31	25	37	39	37	28	32	32
chr10	5157364	5157600	ATAC	14	13	15	14	6	5	5	6	2	2	1	0	3	4	5	2	0	1	0	0	0	11	0	0	4	11	8	0	5	0	18	14	22	13	10	6	11	1	7
chr10	51742028	51742496	H3K4me3	8	8	13	8	0	2	5	7	0	4	8	1	0	3	3	1	1	0	0	3	2	14	9	6	7	3	4	0	0	0	12	31	33	38	36	44	24	17	23
chr10	51953107	51954632	H3K4me3	47	46	44	49	43	41	48	42	38	41	44	43	46	46	49	46	49	50	44	47	53	39	37	39	48	44	46	53	49	45	4	4	8	9	6	2	5	15	1
chr10	52139154	52139476	H3K4me3	23	23	24	26	15	14	18	16	14	23	21	28	13	11	20	16	10	13	27	26	25	10	18	16	4	6	4	4	14	18	3	7	7	5	1	1	13	11	5
chr10	53348927	53350111	H3K27ac	74	66	64	67	64	64	64	62	67	66	68	65	32	25	31	45	42	44	31	36	38	29	28	30	33	31	26	31	35	37	4	2	13	5	1	9	1	4	14
chr10	53646216	53646429	ATAC	10	8	8	10	12	10	10	10	16	21	20	24	12	8	2	4	1	3	7	2	2	3	0	2	3	10	2	0	0	1	1	9	3	0	17	0	11	1	12
chr10	53793666	53795955	H3K27ac	70	64	63	63	65	63	68	61	67	68	70	67	51	49	49	67	59	61	64	66	66	47	46	47	50	52	51	55	53	56	4	7	8	1	8	2	11	3	8
chr10	53838114	53838334	ATAC	2	2	2	4	8	7	12	8	14	11	16	16	4	10	2	5	2	3	7	10	14	1	0	0	3	5	1	0	1	1	12	8	18	4	5	1	6	6	19
chr10	53840280	53840538	ATAC	4	3	5	4	6	5	9	8	8	22	20	21	0	5	6	1	2	0	7	5	7	10	0	6	3	11	4	0	0	1	11	10	15	8	12	0	4	25	9
chr10	56090678	56090916	H3K4me3	0	9	1	1	1	2	1	1	0	1	3	0	0	2	9	0	15	7	4	8	2	0	1	0	3	4	5	3	6	2	46	36	46	29	16	22	22	28	22
chr10	57769759	57769897	ATAC	5	0	5	2	0	0	0	0	11	9	7	10	0	9	10	4	1	0	3	1	9	1	6	3	4	6	9	1	1	3	1	16	18	15	10	3	0	5	12
chr10	57908874	57910688	H3K27ac & H3K4me3	49	48	46	48	45	46	43	48	47	45	45	49	40	49	46	63	61	62	59	63	62	39	39	40	40	44	41	43	51	49	4	2	11	7	1	2	1	3	14
chr10	58685883	58686329	H3K27ac	8	3	6	9	0	1	2	1	1	6	0	0	28	11	23	10	11	3	0	3	7	21	21	23	15	17	13	4	13	13	19	3	7	0	0	1	16	2	9
chr10	58703559	58704358	ATAC & H3K4me3	50	52	51	53	46	46	46	45	42	39	40	44	32	22	22	19	21	20	23	21	26	7	11	5	2	2	1	0	4	7	3	3	7	4	5	1	8	2	10
chr10	58729959	58730301	ATAC	15	15	20	19	13	12	18	15	5	3	4	1	4	5	6	8	8	15	9	4	6	1	5	2	1	0	0	0	2	3	19	6	4	2	2	1	8	11	5
chr10	58755344	58755601	H3K4me3	29	29	28	27	28	25	23	26	23	22	21	20	0	0	3	3	2	0	7	0	2	0	0	0	3	6	4	0	0	4	2	6	7	2	9	1	8	17	11
chr10	58785813	58787621	ATAC	56	54	55	57	48	48	44	47	47	53	49	52	30	36	39	33	31	33	34	34	37	38	39	40	39	38	41	42	41	39	3	16	1	9	15	11	15	3	16
chr10	58866038	58867103	ATAC	20	18	21	13	26	24	20	19	31	30	28	35	30	37	47	39	34	37	44	47	42	19	23	22	32	26	26	27	33	35	13	14	18	10	1	2	12	12	18
chr10	58893319	58893803	ATAC	8	9	7	2	14	16	16	17	21	26	26	29	16	11	16	16	14	4	14	11	24	1	2	0	4	2	2	2	9	6	19	23	16	12	11	13	12	17	3
chr10	59091463	59092137	H3K27ac & H3K4me3	37	39	37	42	39	41	39	38	35	33	34	33	17	22	15	33	27	29	38	35	38	7	15	15	5	8	7	15	18	22	3	5	1	3	6	13	12	15	3
chr10	59109681	59110013	ATAC	1	4	1	0	5	6	9	7	19	15	16	20	8	12	6	1	1	1	9	8	7	3	1	6	0	0	0	3	0	2	11	8	14	2	14	12	6	1	12
chr10	59141936	59142235	ATAC & H3K4me3	3	5	4	4	9	12	13	8	20	21	20	22	9	6	9	6	7	7	20	16	22	1	0	1	2	0	0	1	1	7	12	12	9	0	0	7	8	1	16
chr10	59149867	59150197	ATAC	2	4	3	3	5	9	5	7	22	24	13	21	4	12	9	6	2	10	14	10	19	0	5	6	3	3	1	3	3	0	18	11	0	8	0	0	10	1	11
chr10	59206852	59207025	ATAC	0	1	0	0	1	2	1	2	8	10	8	9	3	2	8	4	0	0	1	7	10	2	5	1	0	3	0	0	1	1	1	12	13	4	4	7	9	10	9
chr10	59216847	59217228	ATAC	15	17	16	17	11	10	12	13	2	1	1	2	12	22	23	21	16	29	7	11	11	1	2	1	2	0	0	0	3	2	2	3	7	0	0	7	11	1	17
chr10	59342078	59343657	H3K27ac	42	44	44	43	40	44	39	42	41	38	41	42	43	39	30	52	45	47	59	59	57	43	43	44	42	44	41	46	50	51	4	7	13	7	1	2	5	3	6
chr10	59370648	59371012	ATAC	17	19	19	25	16	18	16	18	0	3	9	7	17	8	14	13	18	19	9	9	10	2	5	2	0	1	0	4	3	0	2	6	1	0	9	1	0	1	5
chr10	59441613	59442227	ATAC	19	20	18	18	28	27	25	27	19	10	8	14	23	21	21	31	24	26	17	21	24	2	4	3	3	1	4	0	0	3	2	13	1	0	5	1	0	17	9
chr10	5958186	5959964	H3K4me3	70	66	69	65	68	68	69	68	74	73	79	74	44	45	53	50	65	62	61	64	67	44	42	39	53	50	59	71	64	54	5	11	11	5	10	2	1	9	8
chr10	59740153	59741131	H3K27ac	32	33	31	31	28	30	30	33	27	30	30	30	19	21	15	39	34	27	24	44	30	30	29	32	30	30	28	34	30	31	3	2	5	0	8	13	13	8	8
chr10	60132680	60132917	H3K4me3	4	1	1	1	1	0	0	4	0	1	0	0	8	15	0	7	18	9	5	4	6	3	1	1	3	2	0	0	5	4	48	51	43	41	25	27	26	31	18
chr10	60230115	60230513	ATAC	27	26	24	24	26	26	24	23	48	44	42	47	16	11	12	14	2	3	20	20	11	1	1	0	2	0	1	2	0	0	2	14	1	6	0	10	4	20	5
chr10	60260822	60261128	ATAC	12	12	9	2	26	23	19	20	6	3	5	2	0	2	2	8	2	3	9	1	0	0	0	0	3	11	1	0	4	0	15	1	6	2	0	4	10	16	15
chr10	60888926	60889181	ATAC	3	4	1	3	7	5	5	5	14	19	10	14	11	8	2	12	11	3	11	10	14	5	1	2	3	5	6	0	4	0	1	5	3	8	5	0	14	21	12
chr10	60913645	60915406	H3K27ac	30	33	28	32	31	30	32	32	34	28	29	36	45	44	47	55	48	52	63	63	67	40	44	43	39	42	41	43	42	48	20	7	13	7	1	8	9	3	10
chr10	60915464	60915804	H3K27ac	36	34	33	31	37	36	36	40	36	36	42	39	10	1	3	13	15	11	21	15	32	6	12	8	12	10	13	8	18	14	3	2	5	10	8	8	2	3	8
chr10	61119672	61120019	H3K27ac & H3K4me3	25	26	27	26	28	32	26	28	30	34	28	30	13	11	18	11	10	8	28	21	28	3	8	8	3	2	4	6	13	16	3	1	7	5	0	1	10	11	3
chr10	61142708	61144436	H3K27ac	41	41	41	37	40	42	39	42	43	42	44	40	41	40	36	48	48	39	55	56	58	36	38	39	35	39	39	47	40	39	4	11	17	5	1	2	13	3	12
chr10	61157917	61160107	H3K27ac	37	40	42	40	42	43	39	43	49	50	38	49	44	47	47	54	45	52	64	61	59	46	42	45	46	45	45	46	48	50	13	12	1	9	1	13	7	12	10
chr10	61245934	61246831	H3K4me3	6	5	4	8	1	1	3	3	7	7	0	0	9	0	14	1	2	0	5	1	0	20	14	15	3	4	7	4	1	2	18	33	28	32	42	42	32	25	15
chr10	61681647	61681797	H3K4me3	7	9	8	6	16	15	13	12	13	12	13	11	9	6	16	18	14	19	19	24	22	2	5	5	0	0	2	6	7	10	13	3	7	0	3	1	9	11	10
chr10	61684256	61684741	H3K27ac & H3K4me3	23	26	26	27	33	34	36	31	28	34	33	33	23	23	23	38	35	37	41	46	49	7	7	11	2	6	6	10	7	24	9	5	1	2	1	1	7	3	6
chr10	61692255	61692383	ATAC	1	1	0	1	3	7	8	10	10	13	11	11	19	19	11	5	1	3	11	4	4	3	6	6	0	4	2	3	9	11	13	8	1	13	0	1	12	2	5
chr10	61802181	61803624	ATAC	52	55	51	52	49	46	43	42	35	37	36	33	27	26	34	17	16	28	16	25	19	37	36	37	32	32	32	30	25	30	3	3	10	5	13	5	17	18	6
chr10	61884187	61884606	H3K4me3	1	1	0	1	0	0	0	0	0	1	0	1	15	26	19	7	7	5	18	19	24	13	20	16	5	8	6	12	23	25	2	0	12	6	9	1	4	1	16
chr10	61948247	61950096	H3K27ac	38	40	38	44	39	41	41	44	42	40	45	44	36	41	46	53	52	50	58	54	54	37	42	39	39	40	40	47	46	43	4	13	10	3	1	8	3	15	1
chr10	62112861	62114859	H3K27ac	56	57	54	57	53	55	52	53	56	59	55	55	33	42	35	49	50	48	52	49	52	41	42	42	42	45	45	51	48	44	4	7	17	5	6	2	1	4	10
chr10	62501513	62502786	H3K27ac & H3K4me3	28	26	27	24	27	30	28	24	23	28	30	32	25	30	35	30	25	30	47	46	41	18	25	27	21	22	20	19	37	38	9	2	10	5	3	13	9	25	12
chr10	62511944	62512184	ATAC	0	0	3	1	7	7	7	9	12	15	13	16	4	0	9	1	5	6	10	10	11	2	0	0	0	0	1	0	0	0	1	15	12	8	5	7	17	6	5
chr10	62562740	62563445	H3K4me3	8	7	5	8	4	5	4	7	0	6	5	1	20	6	12	1	1	5	5	2	0	16	10	12	12	13	12	4	1	4	38	28	19	25	33	12	24	19	24
chr10	6372312	6373639	ATAC & H3K27ac	58	57	54	56	48	47	49	49	47	45	37	43	27	28	43	46	44	43	29	35	30	33	34	33	33	32	33	33	27	29	4	0	1	5	1	2	10	3	15
chr10	63985028	63985358	ATAC	18	16	17	18	2	3	6	5	1	1	3	0	3	2	2	3	0	0	4	1	2	2	0	2	3	11	9	0	0	0	1	6	6	14	4	6	7	9	2
chr10	6404825	6405404	ATAC	5	4	8	3	27	24	26	25	15	8	8	12	15	11	21	16	19	5	13	6	11	0	0	0	0	0	0	4	1	2	1	12	17	0	7	16	24	10	14
chr10	64520766	64521178	ATAC	22	18	22	20	0	1	3	2	2	2	0	1	7	0	2	2	0	1	0	1	2	11	0	3	4	6	15	0	5	3	0	5	5	5	6	6	7	8	11
chr10	6599118	6599534	ATAC	9	7	5	11	18	21	21	21	28	29	32	32	9	13	6	13	13	15	15	18	12	2	3	1	2	0	0	0	1	8	2	14	7	6	0	1	13	6	16
chr10	66277024	66277507	ATAC	33	26	31	21	23	20	25	23	8	14	9	10	9	18	7	5	4	7	2	1	6	5	8	11	1	1	1	0	3	1	2	6	9	10	5	17	2	10	7
chr10	66312474	66312735	ATAC	14	15	15	18	3	0	1	0	1	2	0	0	7	0	2	2	0	4	8	2	1	3	0	7	4	12	16	1	5	0	1	2	9	13	15	16	16	1	15
chr10	66372808	66373466	ATAC & H3K4me3	26	26	24	29	21	23	24	20	38	40	37	44	18	19	10	5	7	15	10	18	20	3	8	4	1	1	0	4	5	8	2	0	1	4	5	1	8	2	5
chr10	66383144	66384545	H3K27ac	58	59	58	60	55	55	52	55	56	53	53	55	32	31	32	43	41	40	41	45	48	20	25	25	10	18	18	15	24	24	3	0	5	0	1	2	15	3	6
chr10	66385081	66385450	ATAC	16	16	17	16	21	18	18	17	33	35	34	35	16	20	12	11	10	14	13	15	20	0	1	4	0	0	0	0	1	4	2	12	19	4	18	1	10	2	7
chr10	66999233	67000791	H3K27ac	57	53	49	53	50	51	50	49	52	51	50	52	32	25	21	36	34	35	42	37	39	38	39	35	41	42	43	41	44	41	4	5	2	9	6	5	7	12	18
chr10	67010603	67012477	ATAC	47	43	41	38	46	45	45	42	56	54	56	53	43	44	43	56	50	48	42	44	42	41	38	40	45	44	41	40	44	41	20	4	13	7	1	2	5	15	12
chr10	67308585	67309237	ATAC & H3K27ac	29	30	28	28	30	26	30	26	10	7	4	5	20	22	28	21	13	9	5	9	3	3	6	9	2	4	4	0	0	2	2	3	4	6	2	17	13	17	9
chr10	67375159	67375513	ATAC	21	18	17	14	3	3	1	2	2	4	2	1	4	2	3	3	4	0	0	1	0	11	3	8	4	3	4	1	0	1	19	29	9	30	29	25	30	14	17
chr10	67397265	67397714	ATAC	15	17	22	13	1	0	1	2	1	0	0	2	3	10	6	3	5	3	1	1	1	11	0	1	3	11	9	0	4	0	1	14	6	12	17	0	9	27	19
chr10	67587859	67587982	ATAC	2	1	0	2	3	5	6	4	8	12	15	15	0	5	1	0	0	2	10	4	8	1	1	0	3	3	3	0	0	2	1	15	12	0	9	7	14	1	12
chr10	67589836	67590778	H3K27ac & H3K4me3	27	33	32	32	31	31	35	35	35	34	36	43	1	17	15	22	20	30	38	35	43	1	8	7	1	2	1	4	7	16	2	0	10	0	5	8	4	2	5
chr10	67598729	67599783	H3K4me3	26	24	19	20	30	31	28	27	34	31	30	34	23	18	19	32	27	23	20	33	35	8	11	9	19	21	20	27	19	29	3	7	7	0	0	5	7	11	8
chr10	67693912	67694801	ATAC	33	34	32	35	47	45	47	50	28	18	17	21	23	31	32	25	31	30	26	22	17	9	14	13	17	13	13	5	14	15	3	11	4	5	5	5	17	2	5
chr10	67738994	67739680	H3K27ac	27	27	25	31	26	22	27	27	20	21	25	24	11	22	20	31	35	26	32	40	33	27	28	27	30	29	27	27	31	28	9	0	1	0	8	11	5	23	6
chr10	67807756	67808862	H3K27ac	31	32	29	31	34	32	36	33	31	36	36	35	44	41	24	48	65	60	54	57	53	36	37	30	47	38	33	53	50	40	26	23	17	12	10	9	15	12	30
chr10	67897174	67897786	H3K27ac & H3K4me3	2	6	5	5	8	6	9	7	11	1	5	5	20	33	26	30	26	28	0	6	4	7	13	11	7	9	7	0	3	0	2	0	14	0	2	0	11	1	7
chr10	67897825	67898277	ATAC	16	14	17	15	15	18	23	24	2	1	3	4	9	18	18	21	18	13	5	5	1	3	10	9	3	1	2	0	0	0	2	0	12	0	0	10	6	14	14
chr10	68003920	68004709	ATAC	23	22	20	24	32	31	33	31	44	41	46	44	38	33	36	42	35	36	34	37	35	13	18	18	12	15	14	12	19	18	9	0	10	0	1	1	15	3	12
chr10	6806036	6806519	H3K4me3	33	29	29	23	33	35	36	37	43	38	44	47	1	9	15	5	4	8	19	19	12	1	3	5	0	1	1	0	8	14	2	0	16	4	11	1	4	11	14
chr10	68681492	68682034	ATAC & H3K27ac	4	6	6	8	13	17	14	14	45	45	45	45	0	0	16	1	1	3	15	17	13	0	0	0	2	0	1	0	0	3	12	15	16	13	14	7	8	17	18
chr10	68813879	68816066	H3K27ac	49	45	47	47	50	49	50	51	45	54	49	47	40	47	39	45	40	43	24	14	16	40	43	43	47	44	42	35	35	37	3	10	18	5	0	1	17	2	13
chr10	69033733	69034973	ATAC & H3K27ac	24	23	23	27	12	14	16	16	9	12	13	8	39	36	29	14	26	23	14	10	9	24	32	24	22	21	23	17	18	19	2	0	7	4	16	8	16	2	5
chr10	69219663	69219979	ATAC	21	20	22	25	2	2	5	4	0	2	3	1	8	16	6	0	3	5	0	0	2	0	0	1	3	3	9	0	0	0	11	4	6	2	18	7	20	19	11
chr10	69351078	69351495	ATAC	23	19	20	20	19	20	19	16	34	35	32	33	9	20	7	12	7	7	10	6	4	1	4	4	1	1	1	0	0	4	2	0	12	8	13	1	6	2	13
chr10	69387104	69387531	H3K27ac & H3K4me3	43	40	40	35	43	37	37	33	45	40	45	44	10	9	13	22	22	17	32	29	35	11	14	17	5	10	7	16	15	20	9	10	8	3	1	2	0	12	1
chr10	69399257	69399672	ATAC	6	10	8	8	14	14	14	12	24	26	30	31	18	15	12	9	4	9	7	12	11	0	0	1	2	2	1	0	0	2	1	6	7	10	7	0	8	1	0
chr10	69502506	69503207	ATAC	26	27	22	25	20	17	21	21	13	8	8	3	20	13	26	8	4	9	8	4	8	8	5	8	3	2	5	0	0	5	19	9	0	8	13	7	8	1	0
chr10	69572100	69573118	ATAC & H3K27ac	33	33	35	36	37	37	37	38	44	47	47	46	29	32	32	29	22	23	35	39	38	9	15	15	8	12	9	12	11	18	9	10	1	7	3	8	12	15	15
chr10	69731997	69732486	ATAC	5	7	6	4	13	13	16	14	4	3	4	1	9	13	12	5	2	5	7	8	4	2	5	4	1	1	0	0	0	0	1	12	14	8	12	7	14	17	18
chr10	7038280	7038694	ATAC	21	16	13	22	12	7	12	6	8	1	1	4	0	2	2	2	4	5	4	0	0	0	2	0	3	3	6	0	4	2	11	10	11	4	4	7	12	1	12
chr10	70699303	70701141	ATAC	53	50	46	48	44	41	44	44	37	39	38	39	34	29	39	39	35	36	37	35	37	32	39	39	38	39	35	38	37	40	3	13	10	0	5	1	7	2	15
chr10	70810109	70811905	H3K27ac & H3K4me3	62	61	62	63	55	59	60	60	61	58	61	63	45	52	45	55	50	54	61	60	65	40	39	41	44	44	39	46	50	50	4	9	15	7	10	9	3	4	1
chr10	70838738	70839149	H3K4me3	43	38	38	35	39	38	39	39	37	37	39	39	26	14	22	15	11	11	19	20	19	0	3	3	2	0	0	4	4	8	3	3	7	4	5	1	0	15	10
chr10	72106672	72107073	ATAC	2	1	2	2	17	18	26	20	24	17	29	28	4	8	2	1	0	10	0	1	4	1	0	0	3	2	0	0	0	2	15	17	6	11	12	7	11	1	15
chr10	7310921	7311157	H3K4me3	0	1	1	0	5	0	0	0	1	1	1	0	0	0	1	2	3	2	0	2	1	4	9	7	0	0	0	1	0	0	1	9	3	23	22	18	15	23	32
chr10	7382095	7383679	H3K27ac	45	46	41	49	44	46	46	46	48	51	49	48	39	35	32	48	44	44	47	56	45	41	39	39	43	43	41	45	43	45	17	4	2	5	1	2	11	15	3
chr10	74499653	74500141	ATAC	36	35	34	37	24	21	24	21	25	28	21	25	1	6	7	6	5	4	5	1	0	7	7	12	3	4	2	0	4	5	12	0	12	4	14	13	16	11	16
chr10	74522212	74522394	H3K4me3	15	14	12	7	12	12	14	10	10	11	15	9	11	0	0	1	1	0	2	1	0	1	3	1	1	0	0	10	5	8	2	3	4	8	0	10	6	11	2
chr10	74583816	74584099	ATAC	18	17	17	15	5	5	4	1	8	4	4	5	4	15	17	10	4	6	4	5	0	1	1	0	3	5	4	0	4	0	11	14	0	12	0	7	6	13	14
chr10	74591913	74592462	H3K4me3	46	46	48	45	46	42	46	41	38	38	40	42	23	11	7	10	7	9	20	8	24	0	2	0	0	0	1	4	3	9	3	1	7	8	5	4	6	11	7
chr10	74593211	74593419	ATAC & H3K27ac & H3K4me3	7	6	8	13	7	8	7	9	24	23	21	26	9	6	3	5	9	3	22	18	21	0	0	0	0	2	0	9	6	10	12	5	10	6	18	4	6	11	0
chr10	74594431	74594672	ATAC & H3K4me3	12	12	11	13	13	17	15	13	28	33	27	28	12	16	6	10	8	13	24	22	20	1	1	0	2	1	0	4	8	16	2	8	10	0	0	1	6	11	7
chr10	74614129	74614331	H3K4me3	10	10	9	12	8	10	12	7	10	7	12	10	7	5	6	1	0	6	4	3	0	10	5	6	3	10	5	0	0	2	1	2	0	4	0	6	7	1	2
chr10	74852939	74853225	ATAC	3	3	3	7	10	11	9	14	13	20	23	21	0	10	6	2	2	3	0	1	5	11	0	0	3	11	3	0	0	1	11	11	24	12	9	7	9	21	14
chr10	74967611	74968220	ATAC & H3K27ac	26	28	26	26	22	24	24	24	33	32	32	36	13	23	22	14	15	12	21	29	29	3	4	3	0	0	0	0	0	5	2	17	10	0	5	1	4	20	9
chr10	74978968	74979308	H3K27ac & H3K4me3	22	24	24	26	22	25	24	26	26	30	33	35	10	12	10	23	17	22	38	26	39	11	17	17	11	13	11	17	23	30	13	5	5	10	6	2	7	3	13
chr10	74979352	74981443	H3K27ac	49	49	52	50	54	52	51	51	44	50	48	50	34	38	42	60	51	53	66	61	61	45	45	48	47	48	47	47	53	56	4	5	2	9	6	9	11	3	1
chr10	7499574	7501016	H3K27ac	30	32	35	34	30	33	35	36	33	37	42	40	17	32	27	36	44	37	40	48	42	35	37	36	41	40	42	52	45	38	4	11	10	0	1	2	20	3	3
chr10	75017035	75017248	ATAC	3	2	1	3	4	5	6	4	11	12	9	15	3	5	1	0	0	1	0	2	4	2	2	6	3	6	2	0	4	1	11	12	17	12	12	12	18	10	11
chr10	75026707	75026953	ATAC & H3K4me3	3	0	4	2	4	8	9	7	14	24	20	24	0	8	3	2	0	5	20	3	17	2	0	0	0	0	0	1	7	15	12	17	26	22	22	13	20	11	16
chr10	75027472	75027806	H3K4me3	0	0	3	1	4	2	0	2	4	1	0	0	4	0	6	10	1	3	16	18	21	0	1	0	1	0	0	11	18	17	1	19	26	17	7	0	10	22	14
chr10	75028243	75028429	ATAC & H3K4me3	1	0	1	1	4	6	3	5	9	20	16	16	8	0	0	5	0	3	9	9	12	1	0	0	2	0	0	0	10	10	16	13	10	4	16	7	6	22	14
chr10	75028783	75029059	ATAC & H3K27ac & H3K4me3	0	1	3	1	7	6	5	3	26	22	19	23	4	5	6	4	0	3	25	18	11	1	1	1	2	0	0	3	11	20	12	14	7	10	14	13	11	17	16
chr10	7507085	7507452	ATAC	36	37	40	40	23	22	24	20	25	26	25	30	0	0	0	6	1	1	5	11	7	1	2	1	0	0	1	4	1	6	2	0	10	2	0	1	11	11	0
chr10	75206897	75207072	H3K4me3	8	8	7	9	6	11	8	10	2	9	7	7	7	10	2	0	2	3	0	1	4	5	5	6	3	11	14	0	0	2	1	11	15	0	0	7	4	10	20
chr10	75226291	75227598	H3K27ac	43	45	41	39	41	44	34	37	42	43	41	45	7	27	35	41	40	39	47	41	45	30	34	35	35	34	33	42	36	40	4	7	8	1	6	5	5	12	21
chr10	75252574	75252908	H3K4me3	23	24	21	23	25	23	19	21	24	24	19	21	5	18	14	4	3	3	10	6	9	2	6	8	2	0	0	0	3	9	2	14	7	0	9	8	8	11	14
chr10	75291188	75291607	ATAC	23	26	23	24	28	29	21	26	5	0	1	5	9	21	12	11	4	13	5	7	9	5	1	1	0	1	3	0	0	1	1	5	0	8	0	7	0	10	0
chr10	75296147	75298201	ATAC	28	28	27	34	32	31	32	33	20	18	21	24	39	36	43	52	46	51	43	46	45	36	40	42	37	43	38	43	44	46	9	7	13	2	1	1	12	11	8
chr10	75298261	75298623	ATAC	18	20	10	19	17	20	18	17	9	1	2	2	18	13	15	24	42	30	18	12	20	18	18	13	21	16	17	0	19	10	3	7	7	10	10	1	2	15	5
chr10	75298955	75299181	ATAC	13	12	8	12	15	12	13	16	0	4	0	1	14	5	9	7	9	10	2	1	7	1	5	4	0	1	1	1	5	7	12	0	1	14	3	1	13	2	5
chr10	75321445	75323167	H3K27ac	34	37	29	36	37	39	34	37	31	35	29	30	50	45	51	51	49	46	32	37	36	41	40	40	38	38	40	33	36	34	20	10	1	5	3	1	21	12	10
chr10	7551572	7553142	ATAC & H3K27ac	41	40	38	36	58	57	57	53	59	62	61	65	27	37	43	47	44	45	59	63	60	18	27	26	23	24	22	25	33	36	4	7	8	1	6	2	5	8	10
chr10	7557911	7558133	ATAC	1	2	1	2	6	10	6	10	24	25	22	25	3	2	9	2	2	0	4	0	10	6	6	2	3	2	2	0	0	0	1	16	11	11	0	0	8	19	18
chr10	75589727	75590054	ATAC	0	0	0	0	3	4	3	1	8	16	10	13	8	12	6	6	4	8	2	11	13	0	1	0	1	0	0	0	4	10	1	17	14	16	9	0	4	1	0
chr10	75609676	75609936	H3K4me3	7	13	6	9	9	15	10	9	17	16	17	21	8	12	6	3	0	3	13	9	2	0	1	0	2	0	0	1	4	9	7	12	10	6	13	4	14	2	9
chr10	75610046	75610281	ATAC	6	5	2	4	12	12	8	12	17	15	12	19	0	5	6	2	2	0	13	9	16	0	1	0	3	1	0	0	0	2	12	9	14	2	16	7	11	1	5
chr10	75620802	75621216	ATAC	9	11	10	17	26	25	20	20	26	35	32	34	15	11	6	12	11	5	12	17	17	0	1	0	0	0	0	0	3	6	12	0	7	2	0	1	14	2	9
chr10	7571605	7571900	ATAC	5	6	6	7	2	4	5	4	18	14	14	18	0	17	6	6	6	3	13	13	11	0	2	0	2	2	0	1	1	1	2	3	22	20	0	4	10	1	11
chr10	76485162	76485817	ATAC & H3K27ac	32	33	31	33	37	39	37	33	45	43	44	46	19	17	24	21	21	21	33	34	33	3	5	3	1	1	0	0	5	7	3	1	12	2	5	1	4	28	10
chr10	76492618	76492875	ATAC & H3K4me3	10	7	12	5	17	20	20	19	33	32	31	30	5	6	3	7	7	5	11	12	12	0	0	0	2	0	2	0	4	3	2	6	1	4	5	7	6	11	11
chr10	76628314	76629193	H3K4me3	10	5	6	3	3	1	3	3	6	9	3	1	5	18	3	0	2	0	5	0	0	15	13	16	0	1	1	0	0	4	27	27	21	25	27	27	23	1	9
chr10	76680181	76680362	ATAC	5	0	1	2	3	4	1	2	14	14	14	13	13	0	1	0	0	1	6	8	9	11	0	7	4	3	2	1	5	0	1	11	11	11	5	4	23	25	20
chr10	76721477	76723190	ATAC	46	45	46	44	50	50	47	50	56	59	56	54	43	31	35	34	30	35	33	36	37	33	35	35	33	32	31	39	33	36	9	5	8	0	10	2	0	3	1
chr10	7674663	7676792	H3K4me3	44	43	39	37	45	45	47	48	50	52	48	49	60	61	60	58	71	66	64	71	64	51	51	47	61	58	65	85	64	51	14	15	5	5	14	14	23	12	6
chr10	76972478	76973008	ATAC & H3K4me3	28	31	29	30	36	38	34	33	50	54	52	50	21	14	19	21	22	27	30	19	33	6	5	6	2	2	4	8	7	15	3	3	13	10	10	1	5	20	10
chr10	77044218	77045659	H3K27ac & H3K4me3	43	44	39	43	45	47	48	48	49	47	51	51	34	39	36	43	38	46	52	53	52	32	33	37	30	33	33	33	43	44	14	12	11	1	1	8	7	8	10
chr10	77053525	77053982	H3K27ac	22	22	20	27	23	20	22	22	32	32	29	30	16	9	7	6	8	13	27	19	19	0	1	0	0	0	0	0	2	4	12	0	1	2	2	1	6	2	17
chr10	77364732	77366075	ATAC	36	38	36	39	21	25	23	22	25	27	21	19	24	12	22	1	10	14	11	12	14	30	26	28	23	22	28	30	19	24	3	17	23	28	25	25	25	18	24
chr10	77530059	77530305	ATAC	18	18	14	20	2	8	4	4	16	18	11	16	0	0	0	2	0	3	4	0	4	2	1	2	3	0	1	0	1	2	1	10	6	4	9	7	12	1	17
chr10	77531833	77533163	H3K27ac	34	36	34	39	40	42	38	35	40	41	36	40	22	12	22	34	35	37	42	37	38	35	34	34	37	34	33	35	40	34	3	2	17	0	6	2	9	15	10
chr10	77597610	77598608	H3K27ac	29	34	30	36	38	37	34	39	42	41	45	49	19	21	27	26	31	26	44	35	40	8	11	11	5	9	8	5	12	16	3	8	1	0	10	8	5	11	8
chr10	77606586	77606966	H3K4me3	11	14	17	10	20	23	23	27	29	18	31	34	13	25	18	25	15	15	24	32	35	0	3	0	0	0	0	4	9	11	3	8	16	6	5	1	8	11	0
chr10	77788968	77789354	ATAC	20	22	18	22	29	30	28	28	35	32	32	37	19	21	20	16	16	22	18	12	17	2	2	2	0	2	1	4	1	5	13	7	1	4	5	8	8	11	8
chr10	77834578	77834857	ATAC	13	12	14	12	9	5	5	4	1	2	3	0	11	7	8	3	2	1	0	2	1	0	0	1	3	2	2	0	4	0	1	17	20	8	9	7	6	10	17
chr10	77925980	77926165	ATAC	9	9	10	8	17	16	17	15	23	17	19	18	18	6	14	25	19	17	25	21	29	9	11	13	7	5	4	8	14	11	13	10	1	3	1	8	12	12	6
chr10	77926166	77927978	H3K27ac & H3K4me3	48	47	44	48	50	52	50	52	48	50	50	50	52	49	54	65	59	64	67	62	66	39	43	44	36	39	38	43	47	50	4	11	1	7	1	14	15	3	6
chr10	77933737	77934139	ATAC	17	17	16	18	3	5	5	7	2	5	1	2	0	8	2	6	0	0	9	1	10	0	1	1	3	0	4	0	1	2	1	3	6	8	12	7	9	13	9
chr10	78036918	78038769	H3K27ac	61	60	57	60	59	57	59	58	56	56	57	60	41	39	39	58	53	56	62	61	64	31	38	41	32	36	35	26	40	47	4	5	11	3	1	2	1	3	12
chr10	78056549	78056792	H3K4me3	15	14	14	12	17	18	18	14	19	17	21	22	17	6	14	5	1	0	11	10	11	0	1	0	2	0	0	1	2	9	2	5	7	6	9	8	8	17	9
chr10	78127380	78127786	ATAC	16	14	15	13	3	2	2	4	8	1	6	4	0	5	9	2	4	3	7	7	2	0	0	0	3	1	1	0	1	2	1	7	0	0	15	6	16	9	6
chr10	78995767	78996949	H3K27ac	53	55	52	54	56	56	57	53	61	60	61	58	42	44	39	56	53	52	56	58	61	30	29	30	32	30	28	34	36	37	4	9	8	1	6	2	3	18	1
chr10	79101651	79101904	ATAC	19	18	17	20	7	5	5	4	8	3	0	6	0	5	6	1	4	0	4	3	0	0	0	1	3	1	2	1	4	1	19	22	17	28	29	20	16	17	22
chr10	79131578	79133285	ATAC	37	36	36	36	34	33	29	30	25	28	26	28	29	31	33	30	30	37	39	41	41	37	39	39	37	41	39	33	40	44	3	3	7	0	5	13	0	2	3
chr10	79144021	79146356	H3K27ac	62	62	63	63	65	65	63	64	62	63	64	65	45	38	43	57	52	55	68	61	62	39	42	43	43	45	47	39	49	47	4	0	8	3	6	9	14	3	1
chr10	79175286	79175519	H3K4me3	16	16	16	14	16	16	19	16	15	18	11	12	0	14	6	1	5	1	5	6	13	0	1	1	2	2	0	0	5	3	2	1	7	11	5	1	17	1	5
chr10	79242788	79243759	H3K27ac	62	66	64	70	68	67	62	67	65	73	74	72	7	12	15	14	16	11	32	22	34	10	15	15	14	12	13	9	17	25	9	0	13	5	1	2	5	15	8
chr10	79277067	79277309	ATAC	8	4	3	4	12	14	10	14	21	20	14	21	8	8	11	3	1	1	9	13	7	0	0	1	0	1	1	0	1	3	1	6	0	0	5	0	2	1	0
chr10	79278486	79278737	ATAC & H3K4me3	4	7	5	5	10	9	9	13	21	13	17	20	8	14	6	3	1	0	5	12	8	1	0	1	2	3	1	1	1	4	7	13	12	4	11	1	11	10	9
chr10	79285128	79286149	H3K27ac & H3K4me3	46	49	50	51	52	53	52	54	59	52	49	58	43	47	46	58	66	65	62	58	68	32	36	34	30	31	33	36	43	47	5	6	5	1	6	2	12	4	8
chr10	79316849	79318893	H3K27ac & H3K4me3	51	55	53	56	61	62	56	62	60	52	55	59	50	46	53	67	69	63	76	67	70	48	48	48	48	49	49	58	59	59	14	17	8	5	10	2	11	3	1
chr10	79370995	79372032	H3K27ac	42	42	42	44	46	46	41	48	41	43	45	44	38	31	26	46	45	41	51	55	58	27	24	26	26	30	27	21	32	34	4	4	8	3	6	9	9	18	16
chr10	79429799	79430134	ATAC	2	4	3	5	10	11	4	8	27	23	17	24	0	0	6	3	3	8	4	7	7	10	0	6	0	2	2	0	0	1	1	14	6	6	4	0	16	1	0
chr10	79445918	79448223	H3K27ac	51	55	55	54	57	58	56	58	54	56	56	60	47	49	48	66	61	62	66	64	70	42	46	48	43	46	49	38	52	54	14	7	2	5	6	2	9	12	6
chr10	7946404	7947180	ATAC	13	7	11	10	29	31	29	30	31	32	34	38	6	6	25	12	11	16	21	31	22	0	2	0	0	1	1	6	1	8	7	6	21	0	0	10	8	11	9
chr10	79495605	79496640	H3K27ac & H3K4me3	32	34	28	31	35	35	30	30	41	32	30	36	10	30	31	34	27	35	56	54	54	9	11	9	5	10	8	17	17	21	13	1	7	2	5	1	5	2	0
chr10	79514848	79515048	H3K27ac	11	13	9	15	10	17	11	13	23	27	13	22	5	0	6	6	9	12	24	26	31	1	2	1	0	0	0	4	4	5	3	8	27	7	5	13	8	20	0
chr10	79516051	79517794	H3K27ac & H3K4me3	40	43	42	36	49	48	44	48	45	54	48	46	37	31	30	48	44	51	65	62	68	34	33	39	33	33	33	37	45	50	3	0	10	2	5	1	0	7	6
chr10	79577622	79579875	H3K27ac	50	51	53	59	59	56	52	58	60	61	57	61	47	44	48	55	51	51	64	63	63	46	45	44	49	45	42	41	51	51	4	2	8	1	1	2	7	3	10
chr10	79593237	79593649	ATAC	9	7	7	8	28	28	23	24	12	15	13	15	9	9	20	10	8	14	5	13	19	0	3	1	0	1	1	0	1	5	12	8	7	4	9	7	10	1	5
chr10	79604905	79605763	H3K27ac	35	39	39	44	41	39	34	38	38	35	36	38	20	33	23	29	31	28	38	38	46	28	33	31	27	28	26	37	36	36	4	13	17	5	6	2	9	21	6
chr10	79610558	79611443	H3K27ac	39	44	42	45	43	38	36	40	41	36	34	36	38	32	38	43	63	49	59	59	61	36	33	31	38	36	35	48	49	39	4	6	8	12	1	12	19	12	12
chr10	79611475	79612457	ATAC & H3K27ac & H3K4me3	45	46	44	45	56	56	50	56	50	51	53	53	38	34	40	52	56	55	54	56	56	34	36	33	34	31	29	41	44	45	4	5	8	1	1	2	3	4	12
chr10	79630232	79631441	H3K27ac	47	50	50	48	50	50	48	49	48	50	48	47	11	16	22	43	46	47	45	48	55	32	27	32	33	34	32	32	38	43	4	2	1	1	1	2	5	8	1
chr10	79689011	79690341	H3K27me3	49	49	51	50	53	53	52	56	55	56	55	56	30	31	27	34	31	30	30	29	33	30	31	30	32	30	30	28	30	30	20	16	1	1	1	2	9	3	12
chr10	79723632	79724691	H3K27ac	56	56	53	55	59	61	55	56	56	57	56	58	11	33	15	37	33	39	43	43	42	20	24	28	28	23	22	24	32	43	4	2	8	1	1	2	9	3	1
chr10	79727454	79729132	H3K27ac	39	39	40	40	40	41	39	38	40	40	39	38	37	48	35	40	39	41	54	52	51	40	48	43	39	42	36	42	48	52	3	10	8	9	6	13	10	3	1
chr10	79744090	79744378	ATAC	4	7	8	3	11	8	11	10	18	26	13	16	9	11	12	11	12	16	13	14	22	0	0	0	0	0	0	0	1	3	7	5	10	4	0	15	21	6	13
chr10	79767258	79767995	H3K4me3	21	21	19	23	17	13	15	15	13	10	13	11	10	13	10	1	8	4	10	1	16	11	10	10	0	3	5	4	1	5	12	15	10	21	28	20	27	24	31
chr10	79785956	79786745	H3K27ac	34	36	32	33	29	27	25	27	25	27	27	29	23	24	17	29	32	32	43	39	35	26	28	28	32	30	37	32	29	32	3	7	8	0	3	2	5	12	1
chr10	79792151	79794404	H3K27ac & H3K4me3	51	53	51	50	59	59	53	55	60	58	60	58	45	39	43	51	41	46	69	64	70	38	45	44	41	43	42	49	56	59	4	8	8	5	1	5	15	8	8
chr10	79794518	79795210	ATAC & H3K27ac	26	31	28	29	33	34	31	35	51	49	42	53	23	21	23	25	28	18	41	40	49	15	15	20	11	13	12	7	19	28	3	5	1	5	3	8	0	3	1
chr10	79819318	79819867	H3K27me3	3	3	5	6	4	2	1	3	0	3	2	0	15	13	0	1	3	0	7	1	6	17	14	14	3	3	3	1	1	6	19	21	12	34	41	47	27	38	22
chr10	79820070	79820311	H3K27me3	1	0	1	4	0	0	2	0	1	1	0	0	0	0	2	0	0	3	7	0	5	4	9	5	1	1	0	0	2	2	12	18	10	31	41	34	20	34	30
chr10	79836943	79837107	H3K4me3	5	5	8	5	5	8	6	9	10	10	7	8	0	2	1	2	0	0	8	1	2	6	0	2	3	11	14	0	0	2	1	17	6	20	20	14	16	16	15
chr10	79908910	79909324	H3K4me3	19	20	22	18	22	20	17	18	19	22	17	20	5	8	6	6	4	5	2	1	11	1	2	0	2	1	1	1	5	4	2	8	12	2	5	1	13	22	17
chr10	79937803	79938698	H3K4me3	23	21	22	20	17	16	16	20	21	21	18	15	1	9	3	11	15	9	14	11	3	20	16	17	10	10	10	8	6	5	12	6	7	13	18	23	22	7	9
chr10	79957523	79958212	H3K4me3	16	16	18	10	13	9	6	12	9	10	8	6	10	17	15	5	5	9	3	1	6	25	20	17	14	12	22	8	1	5	12	26	16	27	32	34	45	17	27
chr10	80023552	80024764	H3K27ac	26	26	32	31	28	29	26	27	17	24	21	22	50	42	42	57	55	57	61	61	57	38	39	39	44	41	42	48	44	45	4	4	2	5	10	2	9	12	10
chr10	80038621	80040961	H3K27ac	51	53	52	52	54	53	47	54	46	49	47	49	40	36	40	50	50	53	56	47	59	47	46	45	47	47	49	57	56	51	14	8	13	1	3	8	16	8	1
chr10	80084735	80086676	H3K27ac	52	51	55	55	58	56	55	59	46	54	53	53	38	40	40	53	43	50	48	52	59	41	41	42	42	42	43	46	47	52	4	5	8	9	6	2	15	12	6
chr10	80118059	80119833	H3K27ac	38	41	42	44	47	43	42	44	38	37	42	40	38	25	31	40	37	40	43	49	47	36	38	39	39	37	36	34	44	38	3	0	1	5	1	1	15	3	1
chr10	80138932	80139585	H3K4me3	47	47	47	46	53	51	50	54	48	54	51	52	19	14	22	26	27	20	35	21	38	16	13	15	17	14	16	20	26	29	4	5	2	1	1	5	11	12	1
chr10	80140806	80141178	H3K4me3	32	35	30	31	40	44	35	38	32	31	21	29	6	14	22	21	19	19	30	20	26	3	6	5	0	0	2	12	7	14	3	8	1	5	5	1	12	3	1
chr10	80164004	80166102	H3K27ac	65	69	67	65	75	74	66	70	71	76	67	70	32	31	39	46	42	46	51	51	57	34	38	39	35	34	35	25	40	46	4	4	8	1	10	2	5	3	1
chr10	80207107	80207305	H3K4me3	19	19	20	18	16	16	15	13	21	17	15	16	0	5	9	1	2	1	4	0	7	0	0	0	0	2	4	0	0	6	12	10	4	8	5	7	11	17	0
chr10	80214087	80214362	ATAC	18	23	21	19	17	15	14	12	7	4	7	7	18	15	9	5	8	7	11	11	6	3	7	2	0	3	2	0	5	5	8	0	1	4	5	8	6	2	5
chr10	80288900	80290819	H3K27ac	49	51	50	52	56	57	51	55	59	59	55	55	29	39	34	40	44	40	55	47	53	41	45	45	41	44	42	45	49	49	3	3	8	5	1	8	3	18	10
chr10	80316823	80318797	ATAC	25	26	30	32	24	20	19	23	16	20	20	15	30	38	39	38	37	32	36	32	29	43	43	45	43	46	44	43	38	41	3	2	13	9	10	8	12	18	10
chr10	80376926	80377471	H3K27ac & H3K4me3	34	34	34	33	47	44	37	39	44	42	34	42	17	17	20	32	26	33	39	36	38	3	7	9	3	1	2	4	6	20	3	7	13	15	8	1	9	12	10
chr10	80379826	80381135	H3K27ac	38	40	39	42	36	36	31	38	38	38	30	36	26	31	36	45	50	40	52	50	55	36	37	33	37	38	37	31	43	45	4	2	1	0	1	5	0	3	8
chr10	80393269	80394031	H3K27ac	5	9	10	11	11	7	10	8	15	6	4	7	23	37	33	16	11	14	26	18	28	33	32	31	33	31	30	25	30	32	13	11	12	4	5	8	10	2	0
chr10	80438174	80438763	H3K4me3	17	17	19	21	21	24	20	23	21	19	23	21	21	13	10	12	11	13	15	17	25	7	11	12	5	3	3	4	10	15	2	3	10	0	0	1	6	17	7
chr10	80450895	80451092	H3K4me3	15	18	16	13	15	15	9	10	9	7	7	12	0	5	2	1	2	0	4	1	5	1	0	0	3	5	6	0	0	7	11	3	12	2	5	12	16	10	5
chr10	80532567	80534238	H3K27ac & H3K4me3	37	37	40	36	37	40	32	37	46	35	37	39	32	37	40	28	19	24	13	16	23	33	35	36	26	29	26	19	22	25	8	7	16	0	5	8	12	2	13
chr10	80545031	80545783	ATAC & H3K27ac & H3K4me3	12	18	17	18	19	23	17	21	39	36	29	38	18	26	20	11	8	12	30	24	27	0	2	2	0	0	0	4	4	9	2	6	1	0	9	4	8	14	9
chr10	80553431	80553724	ATAC & H3K27ac & H3K4me3	9	10	10	12	15	18	18	19	36	31	30	34	9	9	10	1	6	12	36	20	36	3	9	4	0	0	3	0	18	21	3	5	1	13	3	1	12	18	10
chr10	80554311	80556078	H3K27ac & H3K4me3	33	35	31	40	35	36	29	31	34	41	38	39	42	42	40	50	43	48	78	73	80	26	30	29	20	22	19	36	47	53	3	0	13	3	6	2	5	18	1
chr10	80557978	80558486	H3K27ac	37	40	36	38	42	37	33	36	50	50	45	50	10	20	15	12	16	9	31	22	37	1	2	8	3	1	0	6	3	6	3	12	7	0	0	1	0	2	13
chr10	80568366	80570072	H3K27ac	42	47	45	48	42	43	43	44	51	46	44	47	29	39	32	44	43	43	53	50	53	41	40	41	40	41	40	44	45	47	4	4	1	3	6	2	9	3	6
chr10	80589353	80589611	H3K4me3	3	0	1	1	0	1	0	2	0	3	1	1	28	21	10	5	23	18	26	19	30	2	4	3	0	1	1	10	18	16	19	35	40	22	17	28	8	26	20
chr10	80591270	80592818	H3K27ac	34	37	33	36	45	44	36	43	39	40	29	37	42	42	42	53	55	56	55	57	58	33	35	35	37	36	34	36	37	40	4	10	1	1	10	14	5	12	1
chr10	80598690	80599352	H3K27ac	25	30	30	29	33	35	30	35	32	27	30	30	24	34	25	39	46	40	44	53	53	35	33	28	32	36	43	53	43	39	4	12	13	5	6	18	7	3	1
chr10	80599399	80599889	H3K27ac & H3K4me3	19	22	20	22	29	24	24	24	32	26	25	26	25	30	25	43	46	42	49	44	52	30	24	26	33	34	35	40	39	36	4	2	15	1	1	16	9	4	1
chr10	80600028	80600851	H3K27ac & H3K4me3	48	49	53	52	54	55	52	53	54	56	55	54	36	30	17	31	47	39	52	44	55	31	32	24	36	34	41	48	49	41	4	5	11	1	1	6	15	12	1
chr10	80608531	80609269	ATAC	25	31	27	26	37	38	29	34	21	19	9	21	30	36	35	38	40	40	34	36	30	21	25	21	20	19	21	16	16	16	3	11	4	5	1	1	17	3	1
chr10	80645153	80646685	H3K27ac	57	62	56	57	61	61	52	56	60	57	53	57	41	35	35	29	28	30	41	42	45	26	33	33	29	28	29	30	38	43	4	7	2	12	3	2	9	3	10
chr10	80695232	80696715	H3K27ac & H3K4me3	44	45	47	45	39	42	34	41	41	46	46	46	35	38	25	44	44	44	70	67	70	33	34	30	42	37	47	61	49	47	4	0	13	12	1	27	19	4	6
chr10	80697160	80697374	H3K4me3	5	5	5	8	7	8	3	5	18	15	12	20	15	0	0	11	1	9	28	20	26	1	4	1	0	0	0	1	6	13	12	6	10	10	0	1	8	2	13
chr10	80728920	80729783	H3K27ac	36	38	34	39	38	38	35	38	38	36	34	38	27	23	23	38	28	37	41	37	41	27	29	26	23	25	27	31	32	32	3	0	8	9	1	2	0	3	13
chr10	80811935	80813763	H3K27ac	53	57	59	57	58	56	51	56	56	58	58	56	46	31	31	37	37	40	50	52	56	43	45	45	42	44	48	63	52	50	4	19	8	1	6	21	9	12	6
chr10	80814573	80814769	ATAC	20	16	18	15	8	5	4	10	5	0	4	2	8	8	6	2	5	0	7	1	5	0	3	2	0	1	0	0	2	4	2	3	10	6	5	4	6	17	7
chr10	80829093	80829453	ATAC & H3K4me3	10	12	14	5	10	10	7	7	28	28	17	25	15	22	19	5	8	9	20	15	19	2	1	0	2	2	2	0	3	11	2	9	1	4	9	7	13	10	9
chr10	80855081	80857234	H3K27ac & H3K4me3	45	48	43	45	55	54	49	53	57	56	53	56	45	39	50	52	46	51	64	64	66	36	38	41	43	45	44	45	54	60	4	14	2	5	3	8	5	15	10
chr10	80860692	80861082	ATAC	5	6	10	7	19	22	12	14	32	34	20	29	0	8	6	4	1	0	2	2	5	3	0	1	0	3	1	0	2	2	11	6	6	0	0	7	0	1	0
chr10	80892378	80892702	ATAC	25	25	24	21	17	21	16	23	14	16	9	10	20	11	10	8	9	7	12	10	3	12	12	16	13	10	12	13	14	15	3	12	12	10	1	8	10	2	3
chr10	80927154	80928490	ATAC & H3K4me3	66	68	66	65	56	54	52	52	55	58	55	56	20	16	21	23	24	26	32	29	28	19	24	20	12	13	14	14	16	20	3	11	13	0	15	8	13	15	3
chr10	80944789	80945731	H3K27me3	14	16	19	22	17	13	18	17	18	21	17	21	1	6	12	5	3	2	0	4	9	19	15	17	13	12	15	8	12	7	7	3	12	18	24	34	17	11	9
chr10	80957255	80957738	ATAC & H3K4me3	8	13	15	10	17	15	17	16	34	30	30	38	16	24	27	9	17	19	25	15	29	12	19	17	8	6	6	17	18	22	3	10	10	5	10	1	16	11	1
chr10	80990850	80990993	ATAC	0	0	0	0	4	3	1	1	12	12	6	9	0	4	5	6	2	1	1	1	5	3	6	7	4	11	4	1	0	0	1	11	14	16	15	7	4	10	12
chr10	80999871	81000064	ATAC & H3K4me3	9	13	9	11	10	8	10	8	31	29	18	25	5	15	3	7	6	3	13	7	13	0	2	1	0	1	1	0	2	7	19	3	7	10	9	1	12	2	16
chr10	81001520	81001803	ATAC & H3K4me3	8	10	4	1	16	16	10	9	34	33	23	34	16	25	21	8	9	3	21	11	19	1	4	4	0	0	0	2	5	13	2	0	12	12	9	8	8	2	16
chr10	81004639	81004859	ATAC & H3K27ac & H3K4me3	11	9	9	7	15	23	17	17	26	30	24	28	9	22	25	7	8	6	18	20	23	9	10	9	7	5	6	13	18	13	3	10	10	9	1	8	5	3	3
chr10	81005454	81005704	ATAC & H3K27ac	21	22	21	22	16	20	16	9	30	34	29	32	19	12	26	13	11	9	26	25	28	11	13	13	12	12	9	12	18	22	17	7	17	0	1	14	0	15	6
chr10	81006088	81006280	H3K27ac	4	1	2	4	5	4	2	7	10	7	6	6	13	17	30	14	11	14	27	28	28	9	11	14	13	12	12	13	18	17	17	11	10	0	6	8	7	15	10
chr10	81006352	81007268	H3K27ac	10	10	13	13	10	13	12	13	17	16	16	19	35	42	46	44	37	36	51	55	61	32	35	36	36	35	34	41	43	46	13	16	8	0	6	8	13	18	6
chr10	81009113	81009476	H3K4me3	42	41	43	43	45	43	44	43	37	41	42	48	25	4	15	13	14	22	31	25	40	1	8	7	0	3	2	10	14	20	13	7	1	0	3	2	5	12	6
chr10	81021922	81024073	H3K27ac	40	40	40	35	40	40	41	41	43	42	48	49	45	37	53	57	57	49	62	65	64	51	47	48	55	51	52	48	58	52	13	16	13	1	12	2	16	21	3
chr10	81096095	81096816	ATAC	38	38	37	34	34	31	32	31	23	26	23	26	14	7	10	13	6	0	10	6	6	15	15	16	12	11	14	4	9	7	19	3	12	10	10	15	10	22	17
chr10	82084797	82086436	H3K27ac	61	57	53	62	55	56	55	56	52	56	57	57	45	46	42	56	59	56	47	48	53	36	39	40	37	38	34	40	41	35	4	7	13	5	4	9	12	18	6
chr10	82338899	82339512	ATAC & H3K4me3	33	35	36	40	44	45	42	43	61	62	55	61	13	19	24	24	17	28	37	31	39	0	2	2	0	1	0	0	7	11	3	1	20	7	0	5	4	2	0
chr10	8238053	8239009	H3K4me3	14	12	9	12	10	8	12	15	6	8	11	1	21	0	10	0	6	2	5	5	3	22	15	20	17	14	15	8	3	4	30	38	24	24	27	39	27	24	17
chr10	82447818	82449460	ATAC & H3K27ac & H3K4me3	33	34	32	37	21	19	21	22	22	13	17	16	38	25	31	17	15	4	9	14	16	42	38	39	34	31	35	25	18	20	3	16	16	23	28	15	23	7	11
chr10	82453469	82454042	ATAC	27	26	30	25	16	17	19	22	4	3	1	4	9	11	18	10	1	0	5	6	4	2	7	4	0	1	1	0	0	4	1	8	12	10	9	0	14	1	5
chr10	82582807	82583239	H3K4me3	21	16	15	15	15	14	16	16	32	21	21	26	13	21	20	8	8	14	10	14	23	1	3	3	2	5	1	4	2	4	12	5	4	4	7	7	4	17	11
chr10	82587381	82587599	ATAC	0	3	1	1	6	8	12	9	15	14	16	17	14	12	6	3	3	3	19	13	9	3	5	2	3	3	4	0	0	2	1	11	15	2	5	0	6	10	12
chr10	82661902	82662181	H3K4me3	0	0	0	1	3	0	0	0	0	1	2	0	29	25	12	9	19	20	18	9	24	3	4	1	0	0	1	17	6	3	48	48	50	47	29	33	29	47	27
chr10	82799599	82800702	ATAC & H3K27ac	22	26	24	24	29	30	29	24	42	48	44	45	22	12	4	21	11	18	35	27	34	23	16	20	23	21	20	28	28	27	13	16	12	2	10	8	7	7	16
chr10	82943887	82944356	ATAC	2	4	7	8	8	8	12	10	19	22	22	24	8	5	0	4	0	0	9	7	16	1	1	1	0	3	1	0	0	0	1	1	6	14	4	0	6	13	18
chr10	83107796	83108117	H3K27ac	15	16	15	13	15	15	14	12	17	6	8	7	12	17	29	11	15	7	0	0	7	2	4	3	3	0	2	0	1	4	12	15	18	0	5	4	14	20	16
chr10	83396469	83396668	ATAC	2	2	5	0	10	13	15	9	18	16	17	18	0	0	0	5	5	6	15	2	4	2	1	1	0	1	1	0	0	1	1	9	11	4	0	12	4	6	17
chr10	83399972	83400360	ATAC	4	4	4	1	21	20	19	19	8	6	15	15	4	0	9	7	9	13	5	1	2	0	0	0	1	1	0	1	2	1	1	9	6	0	5	0	8	1	14
chr10	83408268	83408611	ATAC	1	2	0	2	15	17	14	17	3	4	0	1	0	7	9	5	2	3	0	1	1	0	0	0	0	0	0	0	4	1	18	18	0	14	4	0	9	1	12
chr10	83447508	83448459	ATAC	49	50	46	48	59	54	55	55	39	41	35	37	10	19	20	22	18	22	6	11	13	4	7	7	6	4	5	4	6	7	3	0	7	0	0	8	18	20	15
chr10	83831060	83831333	ATAC	2	3	3	4	6	3	3	6	15	15	15	15	7	4	2	0	0	6	0	2	3	6	6	7	4	11	6	0	5	0	6	10	15	1	9	6	9	5	15
chr10	84038790	84040481	H3K27ac & H3K4me3	57	55	53	56	55	57	54	55	55	52	56	53	29	37	37	53	47	43	54	53	52	37	40	40	40	42	40	45	46	48	4	7	2	1	1	5	11	3	10
chr10	84348968	84349528	ATAC	29	27	24	28	24	24	22	22	7	16	11	5	5	15	16	16	10	22	10	4	8	4	13	9	7	3	5	4	3	2	2	5	1	2	9	1	11	11	0
chr10	84379475	84381181	H3K4me3	57	56	55	57	58	57	58	57	55	57	56	58	40	42	39	47	49	40	51	48	51	36	39	38	40	41	38	40	47	46	14	4	13	1	1	2	7	8	19
chr10	84427358	84427792	ATAC	3	5	4	4	17	21	20	21	17	24	19	23	12	13	14	13	1	7	24	16	10	2	0	2	0	1	1	0	2	0	1	15	12	0	9	0	8	1	14
chr10	84520848	84521026	ATAC	0	0	1	2	3	2	2	2	10	12	8	12	3	0	2	2	3	1	1	7	2	10	2	2	0	3	2	0	1	2	18	18	17	8	4	7	6	1	12
chr10	84545298	84545645	H3K4me3	9	9	13	13	15	16	20	20	16	23	23	26	0	5	3	5	1	7	5	2	12	2	0	0	3	5	3	0	2	2	21	13	7	8	5	13	8	10	13
chr10	84565020	84566566	H3K27ac	29	28	30	24	29	28	33	30	32	35	32	34	20	34	36	34	34	39	56	60	52	37	36	36	43	39	43	49	46	42	4	8	13	12	6	5	7	23	8
chr10	84571916	84572501	ATAC & H3K27ac & H3K4me3	1	1	4	9	13	10	11	8	16	21	25	27	9	9	12	8	4	10	34	33	29	1	0	1	2	0	0	0	8	9	2	0	9	13	16	10	16	1	5
chr10	84588523	84588674	ATAC	0	1	1	2	3	2	3	2	7	8	8	12	12	10	9	13	7	8	9	19	16	3	2	6	0	2	2	1	6	4	3	0	4	0	5	8	7	11	10
chr10	84590466	84591029	H3K27ac	50	46	49	51	51	50	48	50	50	50	51	53	19	10	17	19	17	22	35	35	36	10	14	15	10	14	15	5	19	27	4	5	8	0	6	5	5	12	12
chr10	84646281	84648458	H3K27ac & H3K4me3	58	57	52	53	57	58	59	55	52	55	53	55	49	51	53	63	62	63	66	65	69	44	43	45	41	44	41	51	51	55	4	8	8	3	1	2	5	12	8
chr10	85201852	85202108	ATAC	5	3	3	5	18	17	15	15	6	10	12	10	8	2	9	3	3	0	7	0	0	0	0	6	0	0	0	0	0	2	19	9	17	6	9	0	10	1	7
chr10	8524948	8525210	ATAC	0	3	1	4	4	6	2	2	17	17	21	19	11	2	0	2	2	0	14	7	5	6	0	2	3	3	1	0	0	3	6	12	13	1	14	0	11	1	11
chr10	85289848	85290211	ATAC	14	13	14	12	9	7	12	10	23	25	28	29	0	0	0	1	2	3	2	0	7	0	0	0	3	6	3	0	0	1	1	16	22	11	14	12	2	21	5
chr10	85417290	85417462	ATAC	14	11	7	9	16	10	14	14	0	1	1	1	14	12	6	4	7	5	2	6	7	1	2	1	0	0	3	0	0	3	7	3	16	8	7	7	4	2	13
chr10	85805491	85805893	ATAC	24	22	20	23	37	33	35	34	30	33	34	37	21	11	21	14	16	16	10	19	24	0	1	2	0	0	0	0	0	2	16	0	4	8	5	4	4	15	16
chr10	8593503	8593802	ATAC	0	0	1	0	7	6	5	7	17	17	16	18	0	15	6	0	3	3	12	3	8	5	2	6	0	1	3	0	4	0	11	6	3	4	9	7	16	1	7
chr10	86147906	86149360	H3K27ac	29	26	27	24	23	24	29	31	10	17	21	16	31	35	30	44	41	38	11	29	18	28	30	29	33	32	28	17	25	26	3	7	1	7	0	13	10	2	3
chr10	86173642	86173855	H3K4me3	4	2	3	0	0	2	0	3	0	1	0	4	15	26	6	3	18	17	24	6	14	1	3	0	0	1	0	9	7	7	48	39	34	32	23	31	22	32	31
chr10	86240999	86242752	H3K27ac & H3K4me3	69	68	65	67	67	67	67	65	67	68	68	66	30	43	35	37	28	27	27	21	20	35	36	37	31	30	31	25	26	31	4	8	5	9	16	5	17	8	13
chr10	8625307	8625495	ATAC	1	0	1	2	3	1	0	0	11	8	9	10	7	1	5	3	4	2	1	5	5	2	0	0	0	10	3	0	4	3	1	7	3	4	4	0	4	5	7
chr10	86410280	86410631	ATAC	26	27	21	24	11	12	15	10	8	10	11	10	4	0	2	7	2	7	4	1	0	1	0	0	3	11	4	0	0	2	11	15	9	10	12	16	4	10	9
chr10	8651413	8651915	ATAC	20	19	18	16	29	25	29	27	37	38	33	37	10	15	21	13	9	16	21	19	17	0	0	3	1	2	1	0	3	8	12	1	18	8	9	1	13	2	9
chr10	87965496	87967072	H3K4me3	52	48	50	46	47	49	49	49	49	51	54	54	32	35	36	35	36	33	39	49	41	35	38	37	36	35	39	48	47	46	4	20	23	11	14	9	12	12	20
chr10	87970505	87970708	ATAC	4	5	3	5	14	11	17	14	18	19	25	24	4	5	0	1	2	6	4	10	0	3	1	1	0	6	2	0	0	3	1	9	0	2	9	0	4	10	12
chr10	87985582	87985799	ATAC	0	4	0	0	0	2	0	1	12	12	15	13	0	0	1	1	3	1	3	7	0	12	7	3	4	6	6	1	1	0	20	13	18	1	4	6	10	9	10
chr10	8810740	8811123	ATAC	20	22	15	21	9	4	13	5	5	4	0	1	8	12	9	4	3	7	2	3	0	2	0	0	3	1	6	0	1	0	1	10	6	12	9	0	22	16	21
chr10	88193370	88195342	H3K27ac	48	46	47	45	44	47	50	48	52	54	56	56	38	43	43	52	47	43	61	63	58	41	45	45	44	46	40	43	44	52	4	10	2	1	10	5	9	3	13
chr10	88246959	88247680	H3K27ac & H3K4me3	28	27	27	34	33	30	33	34	39	39	42	43	30	22	17	21	20	19	43	38	43	0	5	3	2	0	0	0	7	11	8	9	7	0	13	1	8	18	10
chr10	88291054	88291512	H3K4me3	42	40	43	41	33	27	35	31	28	31	31	32	9	6	12	10	5	7	15	10	3	2	1	1	2	0	3	4	3	6	2	3	1	0	13	8	13	7	7
chr10	88348435	88349093	H3K4me3	18	18	16	12	8	7	8	7	6	14	13	13	15	6	9	1	0	0	0	3	1	11	10	11	1	3	1	8	0	1	12	20	9	15	27	4	22	6	11
chr10	88967792	88969490	H3K27ac	23	26	25	30	26	29	31	29	29	31	37	37	35	41	49	47	34	37	61	57	64	27	40	37	24	30	25	32	39	46	3	16	10	5	5	1	9	11	5
chr10	89147839	89149583	ATAC & H3K27ac	56	56	52	55	57	58	58	57	61	61	65	65	48	46	42	45	45	45	50	55	57	40	43	39	41	41	41	40	46	46	14	4	23	5	1	2	3	8	14
chr10	8954845	8955236	ATAC	0	2	3	5	8	14	16	10	14	20	20	17	0	5	2	8	1	0	7	5	8	5	1	0	3	3	1	0	1	1	21	15	14	4	18	3	8	16	14
chr10	90291837	90292754	H3K4me3	13	6	10	8	7	10	7	3	3	4	3	3	1	11	12	3	4	15	0	4	3	22	18	14	12	12	15	8	5	2	19	36	28	38	35	45	27	17	19
chr10	90444599	90444908	ATAC	2	1	2	5	5	8	8	8	18	16	17	21	0	0	2	5	0	10	4	2	2	3	5	0	3	6	9	0	1	2	6	19	18	14	11	3	17	16	9
chr10	90522634	90522922	ATAC	1	1	0	2	7	6	6	2	22	26	23	26	7	5	6	3	0	0	4	1	5	6	6	7	3	6	15	0	0	0	1	9	9	4	10	3	8	9	7
chr10	90525131	90525668	H3K4me3	42	39	38	38	40	39	37	38	39	36	36	40	13	19	26	11	10	16	22	17	14	3	5	5	1	1	0	8	5	7	3	5	14	8	5	1	4	15	5
chr10	90632950	90634759	ATAC	56	54	51	53	56	56	58	57	46	45	49	50	43	45	51	56	56	53	51	49	45	43	39	40	41	44	41	44	45	44	4	7	8	9	10	2	9	3	1
chr10	90644154	90645145	H3K4me3	55	52	50	50	51	51	55	54	45	47	47	48	24	27	26	39	36	34	39	34	33	23	24	24	22	23	22	26	31	33	4	0	8	3	1	2	1	12	12
chr10	92058273	92058751	ATAC	24	20	23	24	22	19	25	21	2	1	3	0	4	5	0	6	0	3	9	3	8	0	1	1	3	3	6	0	4	0	11	15	13	4	14	7	8	16	12
chr10	92184121	92185637	ATAC & H3K4me3	73	67	69	72	77	72	79	73	82	81	87	85	40	43	45	47	49	49	47	49	49	35	36	33	30	34	33	38	42	41	14	11	17	1	10	2	9	4	6
chr10	92543852	92544518	ATAC & H3K4me3	25	29	27	28	13	13	17	13	17	7	10	10	13	6	12	4	1	7	0	6	10	12	14	15	1	2	1	0	0	0	2	10	7	14	23	17	23	19	27
chr10	92664859	92665075	ATAC	1	0	1	0	2	0	1	0	16	8	8	9	0	4	8	0	3	1	3	1	3	1	6	2	1	11	5	0	1	0	11	2	0	11	8	12	7	5	2
chr10	92772170	92774113	H3K27ac & H3K4me3 & H3K27me3	23	20	19	19	17	15	19	18	16	18	13	12	22	27	29	13	28	11	6	6	9	41	42	39	37	35	35	16	24	22	2	1	4	21	26	27	15	10	9
chr10	92884769	92885143	ATAC	40	41	41	43	31	32	30	30	24	17	16	16	5	11	12	3	5	3	12	0	6	0	2	2	0	1	1	0	0	0	2	6	7	11	5	7	13	1	18
chr10	92915685	92917712	H3K27ac	57	55	55	58	57	57	60	60	53	55	60	63	40	45	45	61	53	60	75	69	71	38	45	44	42	46	41	43	51	56	4	0	2	1	1	14	12	15	6
chr10	92917773	92918295	H3K4me3	2	0	3	5	3	2	2	4	6	6	9	2	5	20	16	10	14	7	23	15	20	16	24	22	5	11	6	13	19	21	3	10	1	2	8	1	8	2	13
chr10	92970739	92971044	H3K4me3	0	1	3	0	1	0	1	0	2	1	2	4	33	29	16	2	18	16	10	7	9	1	4	0	0	0	1	14	10	3	50	48	53	39	23	26	34	48	35
chr10	93103542	93105256	ATAC	21	19	16	13	24	24	27	23	36	26	35	32	29	32	40	29	29	22	34	38	41	38	35	37	41	39	41	41	44	42	17	13	4	5	5	17	9	2	10
chr10	9328961	9329650	ATAC	8	5	1	1	27	24	30	25	24	16	15	13	20	13	12	18	8	15	7	5	7	0	0	0	3	3	2	4	1	0	1	0	0	8	0	7	6	10	11
chr10	93296241	93297257	H3K4me3	20	19	18	22	9	12	8	9	9	11	13	8	16	17	12	1	6	0	0	1	8	28	22	24	23	20	19	18	10	7	2	19	25	26	38	23	14	20	27
chr10	93497814	93499642	H3K27ac	54	55	57	56	60	61	61	60	60	61	63	61	40	48	37	52	53	52	47	51	51	44	44	42	48	46	42	44	47	46	14	9	2	9	1	2	12	8	10
chr10	93615960	93616227	ATAC	0	1	4	4	6	6	6	3	13	12	12	19	0	10	2	0	0	0	4	4	4	2	0	0	3	2	1	1	1	0	11	9	0	4	4	0	4	10	12
chr10	93774464	93775266	H3K4me3	5	3	5	10	5	2	4	3	2	6	7	3	9	15	3	1	2	0	5	8	3	17	13	12	3	2	3	4	1	0	30	29	30	33	35	35	23	14	24
chr10	94013450	94013755	H3K4me3	23	24	20	21	28	28	23	22	43	37	32	32	23	0	3	12	11	13	20	11	11	2	9	5	0	1	2	10	7	12	3	10	1	12	3	1	12	2	8
chr10	94014994	94015356	H3K4me3	10	11	11	16	11	16	11	9	13	18	18	13	22	20	14	13	9	6	12	15	14	9	17	11	3	3	2	4	10	13	8	8	1	4	7	8	2	11	5
chr10	94150518	94152504	ATAC	48	47	46	41	54	55	55	53	60	59	60	58	43	49	50	55	51	49	48	45	45	36	38	40	39	38	38	37	37	38	4	0	2	1	10	8	1	8	8
chr10	9476434	9476666	ATAC	5	5	8	5	12	9	9	4	19	21	19	18	0	2	2	3	0	0	6	2	4	1	0	6	3	0	6	0	1	2	15	3	3	0	9	0	8	1	9
chr10	9480154	9480516	ATAC	2	4	6	5	13	12	12	8	29	24	24	26	15	11	3	11	3	3	7	11	4	3	1	1	0	1	1	0	3	2	1	18	16	8	9	10	8	6	18
chr10	94873432	94874111	ATAC & H3K4me3	31	30	29	34	42	43	43	42	43	47	45	51	17	22	25	31	24	22	37	32	36	12	10	16	7	12	9	13	19	25	3	3	13	0	6	2	7	8	18
chr10	94880642	94880745	H3K4me3	6	8	8	6	8	10	11	8	10	12	17	11	8	5	0	1	2	3	4	4	2	0	1	0	0	2	0	1	3	5	2	5	1	0	7	1	0	1	7
chr10	94977246	94979124	ATAC & H3K4me3	55	55	50	54	58	61	58	60	62	65	64	65	46	47	46	52	54	52	47	48	53	42	42	39	43	44	43	50	47	47	4	7	5	5	19	2	9	8	6
chr10	95058054	95058194	ATAC	0	2	0	2	0	2	2	0	4	6	10	10	0	0	1	2	2	1	3	5	7	2	6	7	4	3	3	1	0	0	36	43	41	44	25	15	20	26	9
chr10	95060819	95061084	ATAC	2	0	2	1	8	5	7	8	20	15	16	22	3	2	6	0	4	9	0	6	4	3	5	6	3	11	2	0	1	1	11	22	6	14	14	10	17	16	12
chr10	95087964	95088343	ATAC	15	15	18	15	26	29	26	26	39	30	37	40	9	13	10	10	13	11	12	18	17	0	0	0	0	0	0	0	1	0	2	12	12	10	5	13	4	11	7
chr10	95102083	95102673	H3K4me3	28	31	32	30	32	32	34	32	41	40	40	44	13	11	7	8	9	12	21	9	23	0	3	2	2	0	0	0	5	10	2	3	7	10	13	4	13	22	5
chr10	95200398	95200664	ATAC	5	0	4	1	8	7	3	4	11	15	14	14	0	2	1	5	1	11	6	4	3	3	0	1	3	6	3	0	0	3	1	16	6	15	10	12	11	1	4
chr10	9521347	9521839	ATAC	13	11	15	6	22	20	20	20	29	30	29	34	16	21	16	18	10	4	21	20	19	1	1	1	2	0	0	6	1	5	12	15	16	13	0	7	4	7	7
chr10	95222845	95223052	ATAC	1	0	1	1	8	9	8	8	15	15	12	19	0	5	6	8	7	1	20	14	18	3	1	6	3	2	3	0	0	2	26	13	18	10	2	13	19	14	13
chr10	95223098	95223361	ATAC & H3K4me3	6	1	3	3	8	11	11	11	24	20	17	25	4	6	6	13	8	0	22	14	18	0	5	6	2	5	4	0	0	5	26	14	22	13	0	10	20	17	14
chr10	95225402	95225724	ATAC & H3K27me3	5	2	4	5	12	15	15	16	27	24	24	22	0	0	3	9	4	9	17	15	26	0	1	1	0	0	0	0	1	2	7	20	12	0	0	1	11	10	18
chr10	95225785	95225924	ATAC	1	0	1	2	3	1	4	7	9	11	13	13	0	0	1	5	0	1	11	9	14	0	1	2	0	0	1	0	0	2	2	18	12	0	2	1	8	10	11
chr10	95342965	95343278	ATAC	2	6	3	3	12	9	11	8	20	16	18	16	5	11	9	12	13	9	7	10	9	3	6	8	8	4	3	4	5	7	2	12	1	4	2	1	14	24	2
chr10	95402731	95404323	ATAC	46	47	45	42	52	53	54	53	59	58	57	54	45	39	35	40	39	38	36	41	44	40	39	38	44	39	43	40	43	42	9	10	13	1	10	2	5	16	14
chr10	95419323	95419568	ATAC	0	0	0	1	3	3	7	3	8	10	13	12	0	9	5	1	2	2	15	12	8	5	0	2	3	10	8	1	1	0	11	11	6	0	17	0	4	1	5
chr10	95644147	95644411	ATAC	1	2	1	4	9	6	7	6	17	15	19	20	0	0	6	6	2	3	15	6	2	3	2	1	3	11	4	0	1	2	1	15	15	17	7	12	4	21	12
chr10	95695363	95695913	ATAC	5	6	7	11	20	25	27	22	34	34	38	39	9	6	16	6	7	3	5	12	10	2	4	0	0	0	2	0	1	2	7	15	12	17	11	0	6	1	14
chr10	95901205	95901722	ATAC & H3K27ac	25	26	25	31	39	36	39	34	41	39	40	43	21	19	12	2	3	6	15	20	20	1	1	4	1	1	0	2	4	9	8	3	12	4	10	8	4	11	23
chr10	95977732	95978456	ATAC	32	34	34	35	42	38	40	39	20	16	24	24	23	13	12	3	3	13	14	10	17	1	5	2	0	1	0	0	3	3	2	5	1	0	5	10	0	11	16
chr10	96078960	96080859	H3K4me3	56	55	55	54	62	61	63	63	61	60	64	64	55	49	49	58	59	55	59	56	60	48	43	45	51	51	55	57	56	53	5	10	8	9	8	2	12	9	10
chr10	96087058	96087490	ATAC & H3K4me3	17	12	12	12	15	17	19	18	32	31	33	37	5	17	10	5	6	1	7	8	16	3	8	7	2	0	0	2	0	12	12	8	18	4	7	8	8	2	9
chr10	96091040	96091364	H3K4me3	15	17	15	20	21	20	23	18	23	21	19	18	0	6	6	5	3	1	11	10	4	1	6	2	0	2	0	0	3	0	2	6	14	4	5	1	10	1	5
chr10	96115798	96116138	ATAC	2	1	3	1	7	8	6	10	14	21	17	22	0	10	0	9	7	3	7	17	16	0	0	0	1	0	0	0	0	4	11	9	6	2	0	7	8	1	9
chr10	96153479	96153956	H3K4me3	25	22	24	22	34	34	39	37	32	28	33	35	13	14	15	18	17	22	25	24	32	2	7	7	2	4	3	8	11	20	3	3	8	5	5	8	5	15	22
chr10	96156577	96156672	ATAC	1	0	1	2	8	7	8	9	8	7	6	9	0	2	2	5	2	2	6	8	11	0	0	2	3	1	1	0	1	1	2	0	1	0	5	7	11	1	9
chr10	96156995	96157288	ATAC	5	10	8	13	20	21	21	24	28	26	32	35	1	3	14	14	6	10	15	11	21	0	2	3	0	0	0	0	5	6	2	1	7	2	5	13	4	2	14
chr10	9619908	9622042	H3K27ac	59	56	58	57	55	53	60	54	55	56	59	59	39	35	44	55	55	46	50	56	53	43	38	42	44	45	44	49	49	51	4	7	1	0	1	8	5	3	1
chr10	96259691	96260124	ATAC	5	6	11	3	15	11	18	15	33	34	28	34	0	11	3	4	6	5	9	2	10	3	1	0	2	0	1	0	1	2	11	10	3	4	11	0	8	16	5
chr10	96266738	96267382	ATAC & H3K27ac	20	15	18	22	16	15	21	18	4	1	6	2	9	30	22	10	14	16	2	3	6	3	3	5	4	0	0	0	3	2	12	6	12	0	13	7	0	6	2
chr10	96443970	96444560	ATAC	10	9	9	9	24	23	23	22	22	25	34	35	24	9	21	16	14	17	19	22	22	0	1	3	0	0	0	4	1	7	2	1	12	10	2	1	11	11	17
chr10	96682953	96683370	H3K4me3	17	24	25	32	27	24	29	27	18	25	25	24	15	30	12	10	6	3	0	3	9	0	0	0	0	1	4	4	1	5	2	3	7	14	5	19	13	11	11
chr10	97177985	97178577	ATAC	34	31	35	36	34	29	37	33	6	6	6	6	16	18	16	7	8	13	13	1	3	0	1	4	0	0	0	0	0	1	2	3	7	11	7	10	11	19	11
chr10	97477820	97478614	ATAC & H3K27ac	18	13	17	14	33	36	43	31	49	47	52	56	16	14	10	28	23	20	41	41	46	3	8	12	6	10	9	12	13	15	20	9	7	0	0	1	0	2	0
chr10	97482029	97482232	ATAC	0	1	0	2	1	2	5	2	19	15	19	23	7	0	1	2	2	1	4	0	6	2	2	1	4	0	2	1	5	0	27	6	18	1	8	9	7	5	10
chr10	97754818	97755228	ATAC	11	9	12	3	28	24	31	29	10	1	1	0	21	10	0	5	6	5	7	1	1	1	1	0	3	1	0	0	4	2	1	9	17	0	9	7	11	10	11
chr10	97959033	97959260	ATAC	1	3	3	5	4	2	5	4	16	12	15	14	0	0	2	0	1	1	8	4	12	1	0	7	4	11	14	0	1	3	1	6	0	6	12	0	1	1	13
chr10	98114800	98115077	ATAC	12	11	14	11	20	24	26	23	27	27	30	29	1	0	9	6	3	9	23	14	12	0	1	0	2	1	1	0	2	1	22	5	18	0	5	1	8	11	20
chr10	98376423	98378755	ATAC & H3K27ac	63	63	61	58	73	71	74	73	70	76	76	77	61	50	60	66	72	69	73	70	69	52	47	43	54	53	57	60	60	52	5	14	2	1	6	2	3	12	12
chr10	98576926	98577389	ATAC	19	16	20	22	35	34	40	36	17	10	17	20	10	19	18	23	23	23	17	15	20	7	16	12	8	5	5	6	3	11	3	8	1	5	3	1	18	2	10
chr10	98595532	98595871	ATAC	22	22	18	17	33	32	34	30	31	32	33	31	21	25	25	29	24	22	21	22	24	2	4	4	1	2	2	4	0	8	13	1	10	5	11	1	0	2	8
chr10	98651714	98652300	ATAC	28	24	28	31	23	26	29	27	11	7	7	12	9	18	10	7	2	7	10	6	6	3	4	4	0	1	0	0	2	4	2	13	0	4	11	1	8	10	2
chr10	98684761	98685014	ATAC	0	1	4	3	1	5	2	10	16	14	24	22	4	10	6	2	2	0	12	4	13	0	0	0	0	5	3	0	0	0	1	9	9	4	12	12	10	1	11
chr10	98689260	98689851	ATAC & H3K27ac & H3K4me3	26	27	25	28	29	27	27	25	43	40	46	51	16	24	20	11	3	7	17	23	24	1	2	0	2	0	0	4	1	5	2	1	7	8	9	7	10	2	2
chr10	98724112	98724742	H3K27ac	32	29	31	28	37	33	36	35	29	25	35	36	17	24	26	40	43	35	26	33	32	27	24	21	24	23	23	29	29	27	3	0	1	0	1	1	5	3	8
chr10	99114707	99115078	ATAC	10	8	8	11	22	16	24	19	21	21	29	30	9	15	9	5	4	3	11	7	9	3	0	0	2	10	4	0	3	0	1	16	6	8	5	0	4	1	0
chr10	99380760	99381106	ATAC	8	10	11	16	16	22	21	20	23	32	33	37	9	0	12	8	6	3	11	7	18	1	1	1	2	1	0	0	1	5	2	13	7	0	11	4	8	17	13
chr10	99476762	99477071	H3K4me3	25	24	25	25	23	22	28	21	20	9	15	15	12	15	9	7	8	1	10	2	11	1	4	2	0	0	0	0	5	11	2	6	4	4	0	10	14	2	5
chr10	99949181	99950924	ATAC	72	67	68	70	75	70	78	73	81	82	90	85	24	28	38	40	38	33	39	36	37	35	38	38	35	36	34	37	36	41	4	4	5	1	1	9	9	12	17
chr10	99985101	99985333	ATAC	0	0	0	2	4	4	5	2	14	17	16	17	0	5	1	2	4	4	6	6	12	6	0	0	3	3	4	0	0	1	1	11	15	11	9	7	11	16	12
chr1	10027439	10028975	H3K27ac	36	34	34	34	37	35	39	40	42	38	42	43	45	47	45	65	53	66	61	59	58	37	44	43	39	45	39	42	48	49	4	4	2	12	1	2	3	18	14
chr1	10113899	10114609	ATAC	46	44	45	48	31	31	34	35	13	20	17	21	19	9	12	10	10	11	10	11	6	1	3	1	2	0	1	0	0	0	7	6	12	10	2	7	17	11	13
chr1	101814379	101814861	ATAC	22	19	22	17	5	6	7	3	4	6	3	3	0	0	0	2	2	0	0	0	4	0	0	0	3	0	1	0	0	2	18	12	22	7	4	6	13	16	4
chr1	102076677	102076949	H3K4me3	40	40	42	48	44	41	46	53	27	38	42	44	30	14	4	4	10	16	9	13	10	0	1	0	4	1	9	31	10	8	52	53	52	42	34	51	36	38	29
chr1	102128619	102128792	ATAC	14	11	11	8	0	0	0	1	1	2	3	0	0	4	5	0	3	1	1	0	1	3	0	0	1	11	2	1	5	0	10	8	11	5	4	11	7	0	12
chr1	104355601	104355839	H3K4me3	4	0	0	0	3	0	0	1	0	0	2	0	24	24	9	1	15	3	18	9	6	2	3	0	0	0	1	10	7	3	55	49	50	39	20	23	24	29	29
chr1	104520284	104520642	ATAC	1	0	0	1	9	14	20	16	18	17	27	28	0	0	2	1	0	8	11	3	7	11	0	6	3	6	9	0	4	0	1	13	21	8	11	7	14	23	19
chr1	106835838	106836108	ATAC	2	1	0	4	3	8	6	6	24	22	26	25	4	8	2	1	0	3	14	8	5	6	5	6	0	2	14	0	0	1	6	10	9	9	12	14	6	1	15
chr1	107001865	107002090	ATAC	2	4	2	4	3	11	9	4	16	15	16	20	8	2	2	1	2	0	15	4	11	1	0	6	3	0	1	0	4	1	16	20	14	16	5	15	8	14	13
chr1	107003243	107003468	H3K4me3	2	3	5	3	6	8	8	13	10	9	12	14	0	8	0	4	3	0	15	8	9	1	0	1	3	5	2	3	2	4	2	12	7	4	7	12	4	10	9
chr1	107003736	107004153	ATAC	6	7	6	5	14	20	22	27	30	31	26	35	0	3	3	8	9	3	19	15	15	10	0	5	2	0	2	0	3	2	1	10	19	2	5	12	11	1	13
chr1	107075426	107076407	ATAC	40	35	34	36	51	50	51	51	43	44	45	44	14	21	23	19	20	28	38	33	34	11	14	16	9	13	9	10	16	25	13	7	4	5	5	8	12	12	1
chr1	107233865	107234449	ATAC	22	20	21	20	34	34	35	34	41	33	32	35	13	20	18	22	11	16	25	24	19	2	4	2	2	4	3	8	5	5	2	20	7	10	0	1	2	2	7
chr1	107281270	107281600	ATAC	2	2	1	1	13	11	11	12	2	2	3	3	8	8	6	4	0	5	4	3	1	10	0	1	3	1	1	0	4	0	11	11	6	8	4	7	17	9	14
chr1	107299537	107299785	ATAC	1	0	0	2	7	9	8	8	5	5	9	4	0	9	5	5	3	1	6	3	2	1	0	0	3	0	4	0	4	0	1	4	15	0	4	9	6	5	19
chr1	107680793	107681168	ATAC	37	37	38	36	27	27	29	29	14	8	7	13	1	20	3	6	9	3	13	10	7	2	7	3	0	2	2	10	0	5	2	1	1	4	9	1	0	11	13
chr1	107763327	107763876	ATAC & H3K4me3	33	34	33	34	28	30	30	33	15	19	20	20	9	17	10	14	14	17	5	6	10	3	6	5	1	0	0	4	0	2	8	12	7	2	0	7	13	2	0
chr1	107780106	107780404	ATAC	13	12	14	13	8	5	7	9	2	1	0	1	8	8	11	5	3	7	9	4	7	0	0	0	0	2	1	0	4	2	11	6	0	2	9	0	18	21	14
chr1	107886702	107887443	H3K4me3	66	62	60	58	64	64	59	61	68	67	66	65	29	18	22	31	35	31	37	32	37	24	21	17	24	26	34	35	33	26	4	0	5	1	6	2	7	12	10
chr1	107887561	107888561	ATAC	24	25	21	21	38	37	35	33	36	47	42	41	27	27	40	43	46	44	40	40	36	34	28	33	36	32	34	36	29	36	4	8	5	0	6	8	0	12	6
chr1	108067847	108068584	H3K4me3	63	62	61	61	62	60	63	63	63	64	67	64	7	22	25	32	28	26	36	31	35	21	20	19	26	26	24	28	28	26	4	4	8	5	6	9	7	18	14
chr1	108068702	108070370	ATAC	24	23	23	25	27	29	33	28	34	36	37	39	50	50	48	53	46	41	48	47	42	39	38	40	46	44	45	45	41	39	13	14	5	0	1	14	19	3	12
chr1	108084408	108084770	ATAC	10	14	15	17	2	2	4	2	0	6	6	2	4	17	9	7	2	10	4	4	2	0	1	1	3	0	0	0	1	2	1	6	15	11	7	12	8	1	9
chr1	108206004	108206492	ATAC	5	9	6	3	14	19	13	22	23	25	29	30	9	13	12	14	10	9	16	7	16	0	1	0	0	0	0	4	3	4	19	5	4	0	5	7	4	10	17
chr1	108324811	108325457	H3K27ac	23	21	17	17	26	30	29	27	24	23	19	21	16	21	27	27	28	28	3	17	9	2	2	4	0	2	3	4	0	7	2	3	10	0	5	1	16	14	16
chr1	108435695	108435932	ATAC	5	1	4	0	2	3	5	4	4	13	10	14	0	0	2	5	1	2	10	1	6	6	0	7	4	11	4	1	5	3	1	8	0	3	10	0	7	5	17
chr1	108483122	108484233	H3K27ac	52	51	47	52	59	53	53	52	48	48	43	46	31	36	41	32	32	32	21	20	18	7	11	12	3	12	11	0	2	9	13	3	7	5	1	8	15	3	19
chr1	108609896	108611334	H3K27ac	28	29	27	22	34	35	38	31	31	25	29	31	45	31	38	44	53	50	27	31	26	35	35	31	40	41	47	53	40	37	14	8	8	15	13	14	23	25	12
chr1	108757472	108758264	H3K4me3	32	31	33	30	27	31	31	25	31	38	30	34	16	22	17	16	11	19	8	3	11	14	15	17	6	4	7	4	3	6	2	1	12	4	13	1	10	22	9
chr1	108772161	108772658	H3K4me3	10	13	12	14	14	13	17	12	17	17	15	21	16	13	16	26	25	24	23	23	25	5	9	7	1	2	1	0	2	1	2	5	1	4	5	1	4	11	0
chr1	109593279	109593736	ATAC	8	6	9	11	17	14	21	16	26	27	39	35	0	11	12	8	1	0	2	1	4	5	0	0	3	2	2	1	0	3	1	16	6	10	9	0	16	17	12
chr1	109602694	109603050	ATAC & H3K4me3	8	8	7	14	14	12	17	14	19	21	26	22	4	0	6	2	1	0	5	2	2	10	1	6	0	1	0	1	1	5	24	8	12	14	5	12	13	1	14
chr1	109662023	109662200	ATAC	0	0	0	2	3	4	4	4	4	9	9	8	0	0	1	3	0	4	0	0	0	2	6	2	4	3	14	1	1	0	17	18	16	9	10	3	13	13	12
chr1	109734466	109734833	ATAC	5	4	4	10	14	15	18	13	30	32	40	36	8	0	0	1	0	3	2	2	1	6	0	7	3	11	1	0	4	0	11	3	11	1	11	3	11	21	2
chr1	109838278	109838918	ATAC	4	1	6	2	31	33	38	32	31	35	43	39	13	15	6	10	4	10	13	16	15	3	1	1	1	0	1	0	3	6	19	9	9	2	14	7	4	1	17
chr11	100007190	100007768	H3K27ac & H3K4me3	38	38	40	44	46	44	43	42	34	33	33	37	21	22	19	21	18	24	41	37	45	13	18	19	15	14	14	20	25	30	4	0	1	3	10	11	3	3	6
chr11	100014994	100015378	H3K4me3	14	15	18	16	17	24	20	23	12	16	8	20	21	23	21	21	17	21	38	30	33	2	7	6	2	3	3	4	12	18	3	7	12	7	5	8	5	2	0
chr11	100029455	100030281	H3K27ac & H3K4me3	26	26	27	27	34	31	26	32	23	28	20	24	28	23	13	32	32	25	44	43	49	17	19	22	11	14	11	12	26	26	3	2	7	0	5	1	5	11	5
chr11	100180921	100182661	H3K27ac & H3K4me3	45	45	48	44	46	48	45	46	43	44	44	43	46	43	40	56	58	59	63	56	63	38	40	40	38	39	38	43	47	54	9	7	2	7	1	2	3	12	8
chr11	100480136	100481357	H3K27ac	22	27	25	26	25	30	23	28	23	22	19	24	29	31	34	44	42	36	46	48	43	41	40	38	43	44	42	41	43	43	3	2	13	7	1	2	0	12	6
chr11	100785894	100786100	H3K4me3	4	8	7	8	9	11	9	6	16	13	7	15	14	16	9	6	3	3	17	18	10	0	1	0	2	1	2	0	2	5	7	3	0	8	0	7	4	22	18
chr11	100799639	100801510	H3K27ac	52	53	54	58	55	55	52	55	54	56	56	55	49	40	44	50	56	51	59	62	62	47	47	43	49	47	46	49	57	51	5	9	2	7	1	14	16	23	12
chr11	100830725	100832094	ATAC & H3K27ac & H3K4me3	19	20	24	21	3	11	9	12	5	15	8	8	21	34	35	9	14	18	12	10	14	37	34	36	28	22	28	25	23	19	12	12	10	24	26	23	18	7	21
chr11	100948252	100949317	H3K27ac	28	27	24	26	33	32	24	29	27	30	25	27	41	34	39	51	48	47	58	56	49	32	33	34	37	34	33	40	38	41	4	10	1	10	10	8	1	18	3
chr11	101120644	101121594	ATAC	27	28	30	28	41	39	31	33	20	17	14	19	28	24	32	29	29	34	22	30	25	14	18	17	20	19	19	16	22	22	3	7	12	0	10	8	16	2	16
chr11	101223347	101223958	H3K27ac	13	11	7	15	21	22	16	19	26	25	22	19	1	9	18	20	15	28	40	39	33	1	5	9	3	2	1	14	6	11	2	9	1	0	5	1	16	2	7
chr11	101225920	101226234	ATAC & H3K27ac	0	0	0	3	8	11	3	6	27	32	25	24	0	0	6	4	6	0	17	22	20	0	1	0	3	0	0	0	4	5	11	6	0	0	11	0	16	1	5
chr11	101228723	101229112	ATAC & H3K4me3	1	2	3	9	12	14	10	12	26	24	18	27	15	17	12	7	9	3	26	11	24	0	0	0	0	0	0	6	20	24	8	6	25	2	5	15	8	11	0
chr11	101229266	101229676	H3K27ac & H3K4me3	0	2	3	3	0	0	0	0	7	1	3	3	9	8	6	6	5	9	31	24	27	0	2	2	4	7	4	18	27	28	24	8	27	4	5	17	6	11	7
chr11	101313594	101313988	ATAC	10	9	9	6	20	20	17	16	23	22	20	28	18	21	21	21	18	18	20	21	24	3	6	9	2	3	6	4	10	16	3	11	10	2	0	1	0	11	0
chr11	101413156	101414999	H3K27ac	48	48	51	51	55	53	47	56	50	53	48	47	39	56	46	60	54	56	68	65	68	35	44	43	36	41	38	42	50	55	4	0	8	3	6	2	5	3	1
chr11	101443328	101444049	H3K27ac	14	14	19	16	15	17	11	11	14	21	17	16	16	19	19	25	22	20	39	44	37	17	18	22	15	19	15	13	21	22	3	8	10	0	5	8	0	17	5
chr11	101444092	101444362	H3K4me3	0	0	0	2	0	0	1	0	2	1	3	3	0	5	2	9	6	3	18	10	12	5	8	8	1	4	1	9	13	14	7	9	16	8	0	1	4	14	7
chr11	101465852	101466394	ATAC	15	21	19	23	15	14	15	16	5	4	2	3	17	0	16	11	10	7	0	6	2	1	3	2	5	5	2	4	5	8	7	1	3	2	9	0	4	1	9
chr11	101519091	101520167	H3K4me3	32	39	35	43	36	36	33	39	29	27	29	33	30	35	35	45	41	39	43	33	48	1	0	2	4	3	1	0	7	15	2	0	7	4	5	1	4	2	13
chr11	101536779	101536931	ATAC	0	2	4	2	4	5	1	2	14	9	3	7	0	1	2	2	1	0	7	1	11	2	2	7	4	2	4	1	0	3	1	18	9	6	9	9	11	9	0
chr11	101645345	101646840	ATAC & H3K27ac	33	37	39	38	39	36	32	36	22	23	10	15	49	34	39	43	50	48	16	18	17	43	42	39	44	42	49	41	34	29	3	12	8	9	12	18	27	23	15
chr11	101670441	101670978	ATAC	28	30	29	33	30	33	29	28	7	11	4	14	21	15	10	10	18	18	22	4	3	3	6	4	2	1	1	0	3	6	8	9	7	10	0	13	10	14	16
chr11	101824861	101825888	H3K4me3	6	5	6	4	5	4	2	1	6	10	5	2	10	14	12	7	11	12	14	4	9	22	15	20	14	8	13	4	0	4	32	30	29	27	45	35	29	20	31
chr11	101845354	101846341	ATAC	33	33	34	33	21	21	17	18	26	25	18	18	33	28	32	22	25	27	36	19	22	25	21	24	20	20	24	25	18	20	3	3	7	5	16	17	12	7	15
chr11	101887323	101888718	ATAC & H3K27ac	29	31	37	31	32	29	27	26	16	17	9	14	36	40	40	37	49	43	19	27	15	38	39	34	40	40	44	45	32	26	13	8	1	5	5	1	20	3	8
chr11	101894441	101894818	ATAC	5	8	7	12	22	25	23	25	4	5	6	6	20	23	6	17	12	14	18	10	10	0	3	2	0	0	0	0	0	1	2	14	12	0	9	7	11	17	7
chr11	101948400	101950255	ATAC & H3K27ac & H3K4me3	31	33	32	32	18	20	19	19	16	12	15	15	34	29	32	18	12	21	25	20	23	38	41	42	32	32	30	31	28	32	3	5	4	14	11	17	21	22	28
chr11	102006453	102008316	H3K27ac	31	33	28	25	35	35	32	35	35	31	32	31	36	40	45	56	50	49	62	58	64	41	40	42	42	41	39	48	48	52	3	11	1	0	3	5	0	12	10
chr11	102050823	102051739	ATAC	24	25	28	24	24	24	21	19	18	14	14	14	23	24	25	25	26	21	26	20	26	27	31	30	33	30	35	30	24	28	3	3	12	0	0	13	5	20	3
chr11	102102550	102102949	ATAC	9	9	12	13	23	26	21	18	29	31	22	36	13	17	12	9	5	5	16	13	19	0	1	1	2	0	0	0	1	7	2	12	4	8	11	1	8	17	5
chr11	102157062	102158804	H3K4me3	47	49	49	49	59	56	53	54	59	60	54	53	59	58	52	56	76	70	71	74	75	57	56	48	72	69	70	92	78	59	15	18	11	7	6	24	26	29	19
chr11	102177904	102178948	H3K27ac & H3K4me3	34	34	31	34	37	34	29	32	31	33	28	26	38	29	37	49	58	49	52	55	53	39	33	32	44	42	45	55	50	46	4	7	8	7	6	2	9	18	10
chr11	102179107	102180064	H3K27ac & H3K4me3	20	23	22	18	30	29	24	26	20	26	22	21	39	25	43	55	59	55	56	53	55	37	33	31	43	40	47	52	46	42	4	18	8	9	3	2	9	12	6
chr11	102254470	102255580	H3K4me3	21	18	25	22	7	11	10	13	9	14	7	7	29	20	10	8	5	2	21	6	18	29	29	28	11	10	16	8	12	12	12	11	7	0	0	7	18	17	9
chr11	102267555	102270159	H3K27ac	47	47	48	43	51	50	46	52	45	46	45	46	50	50	55	71	60	68	71	67	68	42	47	48	46	45	43	51	48	52	4	5	5	1	1	11	5	15	13
chr11	102307908	102309053	H3K4me3	7	12	16	9	16	14	14	16	9	12	9	10	21	14	24	11	8	14	8	5	14	33	29	28	29	25	28	8	19	18	12	5	7	18	14	13	29	7	23
chr11	102465191	102466814	ATAC & H3K27ac	31	31	31	33	33	32	28	30	16	16	7	11	34	32	27	26	29	22	17	3	16	38	36	40	41	36	37	28	26	30	3	13	12	12	10	17	15	2	19
chr11	102635285	102636241	ATAC	23	28	26	24	24	23	19	18	9	18	12	13	6	12	3	6	5	0	10	4	5	16	14	17	14	14	14	8	7	9	2	15	1	18	21	17	11	17	17
chr11	102679798	102680853	H3K4me3	4	4	8	0	8	5	5	4	9	2	6	0	13	19	17	1	3	8	0	1	0	24	20	18	20	18	19	12	10	9	19	22	19	34	37	37	27	14	28
chr11	102892071	102892181	H3K4me3	1	2	1	0	0	2	2	1	1	2	0	1	15	4	12	5	10	1	0	8	7	6	7	6	0	0	0	1	3	2	2	6	7	6	5	22	15	2	7
chr11	102955724	102956152	ATAC & H3K4me3	26	29	31	29	26	22	19	19	2	14	9	10	9	9	18	18	19	12	5	5	8	5	12	8	1	0	1	0	1	8	8	1	7	4	9	4	17	7	7
chr11	102962447	102962647	H3K4me3	1	1	2	0	0	1	1	0	1	1	0	1	0	7	6	0	0	0	1	1	5	14	13	15	5	4	3	1	3	7	3	8	10	20	13	13	17	18	10
chr11	102964036	102964839	H3K27ac	37	39	44	42	43	41	36	42	39	47	47	42	2	10	15	18	19	13	33	31	33	22	24	26	22	23	22	26	31	37	3	11	1	0	3	1	5	3	1
chr11	102977218	102977813	H3K27ac & H3K4me3	45	46	52	52	54	54	48	53	54	54	47	51	21	4	10	24	13	22	30	28	39	13	18	19	13	14	13	13	27	31	4	3	1	0	1	2	0	3	6
chr11	102992927	102994729	H3K27ac	43	41	45	44	49	43	41	44	44	42	39	42	29	38	39	52	44	49	60	53	58	35	40	39	38	39	37	40	45	43	4	7	8	0	1	8	9	8	6
chr11	103206902	103207088	ATAC	1	1	0	0	8	8	3	6	13	11	7	14	23	8	19	13	11	10	14	14	19	1	6	5	5	1	2	0	4	4	12	7	12	4	11	1	17	2	5
chr11	103273026	103274442	H3K27ac	32	32	29	38	34	35	33	32	22	25	30	33	26	38	32	48	43	50	52	53	49	35	37	36	32	33	33	40	40	40	4	4	8	7	1	8	12	8	8
chr11	103510662	103512149	ATAC & H3K27ac & H3K4me3 & H3K27me3	25	25	23	25	15	10	9	19	8	14	5	9	27	36	32	10	12	4	10	15	8	36	33	35	18	18	18	9	14	13	2	9	12	23	32	28	20	17	22
chr11	103552450	103552720	ATAC	4	3	2	1	6	5	5	2	14	18	13	18	0	5	6	5	0	0	17	11	15	0	0	0	3	3	1	0	0	3	1	6	0	6	4	12	6	1	2
chr11	103557630	103557788	H3K27ac & H3K4me3	5	5	5	8	0	6	7	7	5	11	9	13	0	2	6	3	0	0	18	8	20	1	6	5	0	0	0	3	7	11	12	12	1	2	9	8	8	2	5
chr11	103557911	103559549	H3K27ac	32	33	33	30	34	36	35	32	29	32	28	30	43	40	36	56	48	54	69	63	72	36	42	40	36	37	35	36	46	46	4	4	1	3	6	5	10	3	15
chr11	103676217	103676458	ATAC	9	6	1	1	26	22	19	18	23	24	18	24	0	8	2	1	1	3	2	1	5	2	0	1	1	0	0	1	1	2	2	8	7	8	7	17	0	10	9
chr11	103822694	103822975	ATAC	16	18	13	12	16	16	17	19	5	7	6	2	19	10	12	8	8	11	2	2	6	0	1	1	0	1	1	1	3	0	2	8	3	0	0	1	16	6	7
chr11	104150443	104151292	ATAC	29	34	33	33	35	36	36	33	14	14	15	17	10	20	23	31	30	33	21	13	23	4	8	3	2	3	4	0	1	7	2	3	1	0	3	1	17	17	9
chr11	104302381	104304387	H3K27ac & H3K4me3	46	46	45	45	53	52	50	50	42	45	42	45	41	51	49	64	72	70	73	70	73	45	45	42	49	50	55	56	58	52	14	7	8	7	6	6	9	4	8
chr11	104985365	104985593	ATAC	20	20	21	20	20	16	18	19	9	7	6	2	0	0	0	2	0	0	4	1	4	2	0	0	3	1	6	0	1	3	18	11	6	4	7	12	12	10	11
chr11	105052730	105052985	H3K4me3	0	2	0	1	1	6	2	4	0	1	2	0	30	19	9	2	15	15	22	11	21	0	1	2	3	0	6	9	7	1	23	33	34	29	7	12	19	21	14
chr11	105450640	105452000	ATAC	36	34	37	29	23	21	26	20	11	20	14	15	17	26	23	8	13	6	6	12	13	32	28	29	34	31	30	31	29	15	3	14	18	25	26	22	13	28	11
chr11	105809002	105809249	ATAC	6	4	2	1	9	16	9	9	23	24	17	23	8	5	0	4	0	3	13	12	21	0	0	0	0	2	6	3	1	4	2	12	12	4	5	4	10	1	5
chr11	105827614	105827802	ATAC	0	1	0	1	5	2	7	6	14	7	10	13	3	0	1	1	2	0	1	7	9	1	0	0	3	3	0	0	1	4	6	18	9	6	0	3	6	1	5
chr11	105829066	105829978	H3K27ac & H3K4me3	16	15	17	14	15	17	15	14	19	15	14	18	14	16	13	10	14	11	23	32	29	25	20	20	18	19	23	35	36	32	19	10	1	14	15	8	13	2	19
chr11	105944946	105947166	H3K27ac	67	66	60	65	78	74	67	69	76	72	65	69	37	39	42	56	53	53	56	55	62	46	43	44	45	45	44	49	50	47	4	12	8	1	1	6	5	8	6
chr11	106128769	106129143	ATAC	13	13	15	11	17	19	16	19	4	5	6	6	22	15	0	16	16	12	13	6	6	9	8	9	8	7	8	2	0	4	2	3	12	4	5	1	13	11	9
chr11	106375731	106375981	ATAC	2	1	0	1	5	5	2	1	5	16	13	16	11	5	2	3	5	5	15	9	17	5	5	2	0	0	4	0	2	4	6	11	0	6	5	12	11	1	17
chr11	106428081	106428293	H3K4me3	0	1	0	2	1	6	2	0	1	1	3	2	15	10	6	0	14	13	7	6	13	2	1	2	3	1	6	0	7	5	25	28	22	18	9	9	17	31	12
chr11	106473122	106474821	H3K27ac	43	46	44	44	48	47	45	46	42	46	44	44	37	37	32	42	42	44	50	48	43	39	39	40	39	41	45	46	43	44	4	4	2	12	6	2	9	3	6
chr11	106648545	106651279	H3K27ac & H3K4me3	49	52	54	59	52	52	52	56	51	49	50	49	59	59	56	76	75	78	77	78	82	54	53	52	54	55	56	57	66	65	14	10	8	1	1	2	9	3	1
chr11	106780186	106782543	H3K27ac	38	39	36	40	38	40	41	41	40	41	43	41	47	49	47	60	57	59	59	61	55	42	44	44	43	44	45	50	49	51	14	16	13	5	16	8	9	15	1
chr11	106888562	106889993	ATAC & H3K27ac & H3K4me3	39	37	36	37	42	42	39	40	30	31	32	28	24	27	25	33	36	38	34	39	39	29	30	28	33	33	31	39	40	35	3	2	1	9	1	1	2	3	13
chr11	106985654	106986059	ATAC	24	26	23	24	13	13	9	8	15	16	11	13	18	15	18	7	2	3	5	3	12	4	5	4	1	0	1	0	0	1	12	3	7	6	0	1	0	10	9
chr11	106991862	106993837	H3K4me3	34	36	33	37	33	36	36	35	38	38	34	30	60	53	53	60	72	75	62	67	64	47	48	46	57	56	59	74	63	52	4	4	11	9	6	21	5	12	10
chr11	107330608	107332221	ATAC & H3K27ac	26	27	25	24	26	25	22	25	22	12	16	8	27	30	37	24	22	26	16	15	17	40	37	39	40	37	36	33	31	30	3	14	7	17	17	17	20	22	24
chr11	107494958	107495436	ATAC	4	8	5	4	27	22	24	24	27	23	19	23	12	13	16	11	9	3	5	3	9	2	0	2	0	5	0	0	3	1	7	6	12	10	7	7	6	1	5
chr11	108226335	108226862	ATAC	30	32	31	33	30	30	27	24	18	7	17	14	29	15	24	12	22	13	22	18	21	3	7	4	6	2	4	0	0	2	2	3	1	0	0	8	12	11	18
chr11	108286087	108287164	ATAC	34	33	33	34	25	24	19	23	22	17	15	11	2	12	13	2	13	16	6	6	11	22	19	20	18	17	16	15	10	11	2	9	7	12	22	17	17	17	24
chr11	108389233	108389721	ATAC & H3K27ac	30	30	33	34	26	26	31	33	0	1	1	2	12	17	20	10	10	17	5	1	0	0	1	2	0	0	0	0	3	2	7	6	6	8	5	4	13	10	9
chr11	108767990	108768468	ATAC	27	25	26	27	25	27	24	24	5	9	6	8	0	3	12	6	1	0	0	7	0	4	8	4	1	0	1	0	0	1	2	8	4	10	20	1	15	10	16
chr11	108770635	108771444	ATAC & H3K4me3	19	17	17	13	6	5	9	7	6	1	1	2	1	24	18	11	12	15	13	4	3	22	26	24	12	9	10	0	0	0	19	3	0	4	0	0	13	10	14
chr11	108771853	108772602	ATAC	32	27	29	36	27	22	26	25	3	10	12	8	25	11	18	23	23	15	12	7	12	12	17	18	8	12	8	0	8	6	12	3	1	8	11	1	10	2	14
chr11	108781422	108783103	ATAC & H3K27ac	45	43	44	46	49	47	48	50	25	30	31	30	68	57	58	54	71	66	37	41	40	51	47	45	57	54	61	60	53	41	9	15	15	5	1	14	11	21	8
chr11	108783166	108783529	H3K27ac & H3K27me3	4	5	3	2	4	4	4	3	4	1	3	5	41	36	31	34	31	29	5	2	6	26	22	25	28	25	22	6	17	20	3	22	4	0	0	1	17	26	17
chr11	108786557	108786974	ATAC & H3K4me3	25	26	24	31	24	25	26	26	12	10	11	8	28	9	14	9	11	9	0	4	6	12	17	14	12	10	12	4	2	2	3	9	1	12	8	5	12	18	19
chr11	108791845	108791948	H3K27ac	5	2	0	0	0	1	1	0	1	2	3	6	21	7	10	0	10	6	0	2	1	9	4	0	3	3	1	0	0	0	12	18	14	4	0	12	24	10	11
chr11	108795248	108795475	ATAC	15	15	14	16	9	7	8	10	2	3	2	4	4	10	6	6	1	3	2	3	4	2	5	3	0	0	0	0	3	0	1	8	12	0	5	12	2	14	11
chr11	108797450	108797964	ATAC & H3K4me3	30	27	25	27	26	24	23	26	1	1	1	1	9	15	19	10	15	9	7	0	0	5	9	8	1	2	2	1	1	2	2	3	7	0	0	1	21	14	13
chr11	108841660	108842212	ATAC & H3K27ac & H3K4me3	31	32	31	33	34	34	34	30	15	11	9	12	29	20	16	16	14	11	5	1	8	7	17	14	4	3	3	4	0	3	2	1	4	10	9	1	12	2	16
chr11	108845941	108846357	ATAC	14	15	11	15	31	26	25	29	2	7	2	0	5	25	19	16	16	13	5	0	7	1	3	4	1	0	1	0	0	1	12	0	9	4	13	7	4	1	23
chr11	108908827	108909105	ATAC	2	3	1	3	8	11	11	13	8	13	13	16	16	5	13	5	2	3	0	0	2	0	0	0	3	1	0	0	4	0	11	5	14	0	5	7	10	10	12
chr11	108910985	108911227	ATAC	8	12	15	10	4	3	3	1	1	2	0	5	0	18	6	0	2	3	0	2	0	0	1	0	3	6	3	0	0	0	1	9	6	12	8	6	20	9	16
chr11	108929861	108930084	ATAC	7	10	9	11	10	11	13	14	1	1	0	5	7	9	1	2	2	9	0	1	1	1	2	1	1	0	0	1	1	3	1	3	6	0	9	4	16	1	15
chr11	108931702	108932094	ATAC	20	16	13	20	18	19	23	26	0	1	2	0	4	2	6	5	7	9	5	6	7	0	0	1	0	1	1	1	3	3	1	9	14	14	7	15	19	6	23
chr11	108959204	108959569	ATAC	18	21	18	21	24	24	27	25	5	2	2	3	9	16	16	12	8	15	2	1	1	1	3	1	0	3	1	0	0	2	2	8	14	6	13	1	4	10	16
chr11	108964032	108964270	ATAC	8	8	9	3	13	12	17	13	1	1	0	1	0	11	8	1	2	9	0	1	1	1	1	2	3	0	0	0	0	3	1	10	0	9	4	0	14	16	11
chr11	109048911	109049484	ATAC	28	34	30	33	43	41	42	41	28	22	21	24	21	15	17	14	14	12	5	1	10	1	3	7	0	0	1	0	4	2	2	0	7	0	14	8	13	22	16
chr11	109223248	109225150	H3K27ac & H3K4me3	44	46	45	42	48	49	47	48	50	46	43	45	54	46	55	60	63	63	62	66	65	44	44	44	47	47	50	57	56	53	14	2	11	9	4	9	1	12	15
chr11	109225828	109226019	ATAC	2	2	1	5	5	5	7	8	13	19	17	17	5	18	16	9	4	3	17	9	22	7	15	9	3	5	4	1	10	9	19	7	4	4	0	8	6	2	3
chr11	109333288	109335498	ATAC & H3K27ac & H3K4me3	36	40	37	38	43	47	43	44	36	29	32	33	54	53	60	73	74	74	77	75	78	49	50	48	54	50	51	59	59	54	4	7	2	1	6	16	11	3	1
chr11	109349356	109349735	ATAC	5	10	12	14	17	15	17	19	0	4	0	2	17	10	14	13	10	13	0	9	16	0	2	1	0	3	0	0	3	0	11	8	3	8	2	4	4	1	9
chr11	109446155	109446629	ATAC	18	19	18	22	32	28	27	30	11	10	13	14	26	18	16	6	9	9	10	11	12	0	0	0	0	0	3	0	0	1	2	3	14	0	5	10	11	1	9
chr11	109448993	109449577	ATAC	25	28	26	23	39	40	37	37	23	23	16	26	16	24	22	25	25	25	28	26	21	6	9	10	7	8	7	4	6	7	3	10	1	2	8	11	5	2	8
chr11	109471739	109473469	ATAC & H3K4me3	64	62	63	65	72	70	73	72	72	70	72	70	27	20	26	31	28	31	27	31	40	29	32	31	31	30	29	34	37	37	4	5	1	0	1	2	3	18	8
chr11	109581986	109583810	H3K27ac	36	41	38	40	49	49	50	49	37	46	42	47	47	48	51	49	55	52	66	65	67	46	46	43	43	42	40	40	56	48	4	4	8	3	1	14	0	3	20
chr11	109590955	109592210	H3K4me3	24	23	24	26	25	26	29	26	29	13	20	30	49	52	41	43	36	45	59	54	60	19	27	27	11	9	10	17	19	27	8	5	15	5	10	1	0	2	12
chr11	109794581	109794882	ATAC	6	6	7	6	18	14	22	17	18	14	17	18	0	5	2	0	0	0	0	1	1	11	5	0	3	11	9	0	0	1	15	10	6	4	9	19	4	1	15
chr11	110240514	110241729	H3K27ac	46	42	43	43	58	56	57	56	49	49	48	49	27	29	34	50	41	45	52	55	54	11	21	16	11	14	13	12	16	18	4	0	1	7	6	2	9	3	13
chr11	110324450	110324853	ATAC	8	9	4	7	19	23	20	21	27	30	30	32	0	11	14	9	7	13	22	12	18	1	0	0	0	1	2	0	0	1	7	9	14	0	9	1	8	10	5
chr11	110405699	110406220	H3K4me3	42	38	37	41	49	44	54	46	47	49	45	51	27	20	17	24	14	27	29	23	28	2	7	4	0	0	0	7	5	2	13	3	7	5	1	13	5	3	20
chr11	111548191	111548402	ATAC	0	0	0	0	2	3	2	5	8	10	9	13	3	0	5	2	2	0	14	1	0	1	6	2	3	2	4	0	1	0	1	6	9	0	15	0	11	5	14
chr11	112190947	112191361	ATAC	0	0	1	3	15	12	17	18	8	4	10	4	8	8	3	16	0	3	2	9	7	0	0	0	0	0	0	0	0	1	21	12	0	8	12	0	0	10	16
chr11	112207901	112208174	ATAC	9	9	9	6	26	24	23	21	18	20	13	15	4	8	9	4	5	3	0	0	0	1	1	1	3	0	0	0	0	0	1	9	7	4	0	12	8	1	15
chr11	112643086	112643789	ATAC	34	32	33	33	37	32	33	34	19	18	12	15	38	18	23	31	30	28	27	26	17	30	29	27	31	34	34	22	32	23	4	7	8	5	6	2	13	12	8
chr11	112644283	112644697	H3K27ac	6	5	8	11	3	7	11	12	12	5	4	3	35	30	32	21	22	21	8	10	14	24	24	21	28	28	27	23	24	17	3	7	12	5	3	1	9	18	1
chr11	112649698	112650053	ATAC	20	23	23	28	12	19	18	18	4	4	5	3	9	8	6	7	1	3	2	0	4	3	5	4	1	1	0	0	3	7	2	9	0	0	5	1	14	1	13
chr11	112689902	112690496	ATAC	28	30	25	29	37	34	37	34	17	18	17	20	9	17	10	15	10	11	0	9	8	2	10	4	4	3	1	2	0	2	2	3	14	0	5	1	4	11	16
chr11	112696510	112697317	ATAC & H3K4me3	35	34	33	32	37	37	36	38	7	1	4	7	16	13	16	11	17	16	5	6	10	9	13	16	0	1	2	4	0	1	2	0	0	4	5	1	4	24	13
chr11	112913749	112914425	ATAC & H3K4me3	41	41	38	42	32	33	35	37	20	1	11	11	13	0	12	12	13	9	10	5	3	8	13	11	0	1	3	0	3	3	12	3	1	4	0	15	11	17	9
chr11	112948513	112948776	ATAC	11	12	14	9	15	15	13	14	0	5	4	3	8	10	14	11	12	8	5	4	0	3	2	4	3	3	2	4	1	1	2	9	4	0	2	1	14	6	9
chr11	112955211	112955696	H3K27ac	37	35	37	38	38	34	35	36	28	29	23	24	25	20	17	13	9	19	3	7	1	5	12	6	5	5	4	8	0	6	3	0	7	4	10	8	17	2	8
chr11	113008990	113009632	ATAC	34	37	37	31	35	33	36	36	13	13	14	17	19	15	17	4	13	12	17	11	15	7	10	8	5	7	3	8	1	9	12	3	10	12	0	1	10	2	0
chr11	113041416	113041709	H3K4me3	18	23	19	18	11	11	7	10	13	9	10	13	4	0	12	6	6	7	0	2	0	2	2	6	0	0	1	0	1	0	2	5	12	10	0	1	11	10	7
chr11	113061045	113062356	H3K27ac	14	13	12	12	12	10	15	12	9	11	2	5	47	46	48	33	25	29	25	23	25	35	43	43	33	38	36	28	30	34	12	7	10	4	9	8	8	2	7
chr11	113062399	113063327	H3K27ac	30	32	32	29	31	31	31	31	28	30	28	23	43	46	40	33	30	28	29	29	26	31	33	32	28	34	32	21	29	30	3	5	10	9	1	2	5	12	8
chr11	113076055	113076603	ATAC	25	25	27	30	23	20	22	23	7	10	6	1	13	15	14	10	13	15	12	2	9	0	6	7	2	1	0	4	0	4	2	3	4	8	5	1	0	17	16
chr11	113087156	113087313	ATAC	16	15	15	16	18	12	12	18	2	1	1	3	3	0	0	4	7	0	0	2	0	0	2	0	0	1	0	0	0	2	2	8	4	6	5	4	6	19	5
chr11	113121024	113121737	ATAC	42	44	40	36	42	37	38	37	27	26	25	24	21	31	28	31	25	28	10	24	15	5	7	7	0	3	3	4	4	5	3	3	4	2	5	13	4	2	10
chr11	113154309	113154813	ATAC	11	14	11	13	24	24	23	25	18	31	29	30	31	11	20	20	25	19	28	33	33	5	7	7	4	3	3	0	1	10	2	1	1	13	5	8	8	2	5
chr11	113184701	113185446	ATAC	24	20	24	19	32	29	30	30	10	9	12	12	16	11	14	24	20	15	8	11	4	2	6	2	3	4	2	4	2	1	2	6	14	4	0	1	13	17	9
chr11	113369477	113369691	ATAC	13	11	13	10	2	2	5	3	1	1	0	1	13	9	11	6	5	3	1	2	6	0	2	0	0	0	0	0	1	0	1	5	0	8	5	0	0	10	7
chr11	113430363	113430772	ATAC	30	31	27	32	25	25	27	22	6	14	6	11	12	9	12	12	5	7	5	10	7	1	1	3	2	0	0	0	1	3	16	5	1	4	5	1	6	11	7
chr11	113478836	113479103	ATAC	15	13	15	17	18	16	20	21	5	6	3	2	12	5	6	0	3	0	0	0	0	1	6	1	1	0	0	0	3	3	12	3	16	10	14	4	6	17	20
chr11	113479989	113481597	H3K27me3	31	31	29	31	28	23	27	26	17	23	14	21	14	31	32	16	23	16	11	11	25	34	34	33	31	26	27	29	24	19	3	7	1	21	30	22	16	2	29
chr11	114711792	114712158	H3K4me3	5	4	8	2	3	2	2	2	0	1	3	1	24	6	14	1	11	3	5	3	0	19	18	12	12	9	6	4	5	2	32	21	25	38	44	41	34	11	29
chr11	114712581	114713642	ATAC & H3K27ac & H3K4me3	17	17	19	20	9	9	8	13	6	3	10	4	23	12	29	6	1	6	10	6	6	32	24	29	20	17	16	0	7	8	19	27	25	35	41	37	29	17	33
chr11	115023331	115023427	H3K4me3	2	1	1	0	2	3	3	5	5	5	7	11	0	7	0	1	0	3	12	11	19	0	0	0	0	1	5	0	5	9	2	0	1	6	0	1	6	11	5
chr11	115024343	115026685	H3K27ac	53	55	52	53	58	61	55	59	53	54	53	55	45	47	55	57	50	51	77	73	75	48	46	49	50	48	48	48	57	61	20	14	13	3	3	2	1	18	12
chr11	115028272	115028566	H3K4me3	19	20	20	23	18	17	16	15	23	21	24	31	9	0	20	11	7	5	29	19	30	1	2	3	0	1	1	4	8	22	8	10	10	0	3	1	12	15	19
chr11	115043305	115043668	ATAC & H3K4me3	4	6	3	8	6	10	7	9	22	24	22	25	17	14	0	3	6	7	17	11	17	10	0	0	0	1	0	0	5	9	2	13	7	6	9	4	6	1	7
chr11	115137625	115139493	H3K27ac	44	45	47	48	53	52	52	52	45	47	51	49	22	28	33	38	37	39	52	52	51	32	39	37	35	36	35	31	41	41	4	5	8	5	8	2	3	3	10
chr11	115211382	115211631	ATAC	0	2	2	7	7	6	6	7	19	24	25	24	0	8	9	4	2	3	14	12	19	1	0	6	0	3	1	0	0	6	1	13	9	4	9	0	4	17	17
chr11	115280400	115282625	H3K27ac	36	38	35	35	42	37	38	39	37	38	35	37	47	40	40	46	46	46	55	59	62	46	49	48	52	49	48	52	54	58	4	2	15	3	10	5	12	3	3
chr11	115293771	115294459	ATAC & H3K27ac	9	11	11	16	19	20	19	19	32	31	18	27	5	24	18	11	13	17	36	38	37	3	4	1	0	0	2	0	4	8	2	12	1	0	0	1	4	17	11
chr11	115309440	115309693	H3K27ac & H3K4me3	10	12	11	6	15	15	10	14	17	14	12	20	18	9	12	7	12	14	28	27	32	3	4	4	2	2	1	0	9	17	8	0	12	0	10	8	8	11	5
chr11	115311455	115311839	H3K4me3	15	18	18	20	32	30	25	30	15	23	13	26	13	17	17	21	7	15	31	30	35	1	7	3	2	1	1	2	9	16	3	0	14	0	10	1	14	11	16
chr11	115323535	115324513	H3K27ac & H3K4me3	23	25	24	22	21	23	22	23	27	20	18	22	23	28	30	31	28	20	51	45	48	22	25	26	17	16	15	20	32	37	3	7	1	0	0	1	15	11	5
chr11	115324527	115325007	H3K27ac & H3K4me3	21	19	17	19	22	25	20	26	25	27	18	24	16	25	18	16	11	18	33	29	40	14	18	17	5	10	7	14	24	25	3	7	1	0	0	1	9	2	10
chr11	115473229	115474769	H3K27ac	36	39	34	36	41	42	35	37	38	34	29	35	31	26	29	42	37	42	38	43	45	28	28	30	34	32	32	35	37	37	3	3	1	0	1	8	0	3	1
chr11	115685019	115687197	H3K27ac	46	46	48	47	54	52	47	48	52	52	48	50	51	52	45	64	58	57	71	64	70	40	44	45	39	43	40	39	48	53	13	8	8	5	6	8	5	18	6
chr11	115738508	115740019	H3K27ac	30	35	33	35	37	35	30	36	35	26	28	26	40	38	45	50	42	45	59	57	56	33	34	37	31	32	32	35	41	43	13	7	8	5	6	8	0	12	6
chr11	11585605	11586624	H3K4me3	10	12	11	6	8	9	13	7	4	11	8	7	6	11	7	1	6	0	5	0	3	22	14	12	12	12	10	4	2	1	22	30	35	24	32	36	31	22	29
chr11	115891173	115892859	H3K27ac	42	43	45	47	44	46	45	45	41	39	35	41	34	51	47	68	61	64	66	63	66	37	39	39	36	34	33	34	40	47	4	5	2	5	1	2	9	18	1
chr11	115921849	115922283	ATAC	18	18	17	14	34	36	30	28	31	37	25	31	18	18	14	17	16	7	15	21	23	0	0	1	0	1	0	0	1	2	2	6	12	4	9	8	6	2	7
chr11	115947355	115949134	H3K27ac	43	43	45	47	47	45	40	44	49	52	44	44	33	45	38	46	39	46	64	53	63	30	36	36	27	33	32	27	41	46	13	0	10	0	1	8	5	3	1
chr11	115971066	115971471	H3K27me3	0	2	1	6	5	6	1	0	5	2	1	5	0	13	6	1	1	0	0	2	1	12	6	9	7	5	7	1	1	2	2	13	17	30	39	32	16	17	18
chr11	116047875	116048229	H3K4me3	1	1	0	0	0	0	0	3	2	3	1	0	26	34	24	5	31	21	33	24	22	8	9	4	3	3	0	11	21	17	39	28	24	31	19	13	25	28	21
chr11	116056670	116056932	H3K4me3	23	24	27	26	22	26	21	26	22	29	20	25	19	19	24	22	11	20	35	25	37	3	10	10	0	2	1	8	13	24	3	11	1	2	1	1	5	18	5
chr11	116059260	116060789	H3K27ac	38	42	44	43	50	47	43	48	45	49	49	48	47	45	51	58	51	52	75	70	77	35	42	40	34	37	36	39	46	52	4	15	8	3	1	2	9	8	10
chr11	116071457	116073150	H3K27ac	25	30	29	33	35	38	31	30	32	36	31	36	54	44	54	64	53	55	76	70	77	23	30	30	18	18	21	9	21	33	9	3	10	0	1	1	2	3	3
chr11	116108880	116109196	ATAC	3	2	5	1	9	9	3	9	19	25	17	20	9	23	12	3	2	9	11	20	16	1	1	5	0	2	0	0	2	1	2	15	14	4	9	12	2	10	5
chr11	116164931	116165084	H3K4me3	5	1	1	0	0	6	2	1	1	1	3	2	15	19	6	1	6	3	2	6	11	0	2	1	0	11	0	1	8	8	37	26	37	29	17	25	14	25	12
chr11	116295090	116295554	H3K4me3	47	48	50	48	57	55	46	51	52	57	51	53	10	1	10	22	12	11	31	17	29	12	11	9	9	7	10	9	20	26	4	16	2	5	3	11	5	16	1
chr11	116295560	116296768	H3K27ac	18	19	15	19	17	24	23	24	9	17	17	19	34	31	40	53	66	63	54	59	59	43	42	39	49	48	50	61	55	46	4	16	1	12	13	19	7	18	1
chr11	116350130	116352172	H3K27ac & H3K4me3	32	35	32	41	35	35	33	34	38	40	32	40	52	46	47	51	50	55	76	73	82	42	43	46	39	44	42	46	56	60	3	5	1	0	1	1	12	15	3
chr11	116393169	116393408	H3K27ac	3	3	5	4	6	3	1	4	4	6	6	7	15	15	9	10	1	10	30	25	28	7	13	10	12	10	8	20	14	20	13	0	1	15	22	1	12	11	16
chr11	116393630	116394765	H3K27ac	21	23	22	25	18	23	16	21	17	23	17	20	37	21	34	30	26	18	55	51	56	35	33	32	32	30	32	34	42	41	13	0	1	20	17	8	7	3	10
chr11	116394806	116395366	H3K27ac	5	9	11	13	14	8	9	9	13	7	6	8	1	28	17	15	10	4	34	31	34	22	24	23	20	20	20	21	29	28	3	3	7	17	17	8	9	11	5
chr11	116555085	116556414	ATAC	14	20	20	13	30	29	26	27	24	19	14	17	36	38	38	47	40	34	35	39	37	30	33	33	31	31	34	35	35	34	13	7	7	0	5	1	9	11	5
chr11	116644074	116644790	ATAC & H3K27ac	19	21	20	22	18	19	15	17	6	8	11	3	26	27	30	22	21	27	14	14	3	9	9	9	4	5	8	0	9	4	12	6	10	12	5	10	14	11	14
chr11	116688810	116689702	H3K27ac & H3K4me3	14	10	12	11	6	5	7	5	8	8	9	3	12	19	25	1	5	0	5	7	9	20	20	16	9	9	11	0	8	2	7	0	0	6	0	0	8	6	14
chr11	116712697	116715350	H3K4me3	51	51	51	49	54	54	49	51	54	48	47	46	64	66	66	75	72	67	77	71	80	53	52	52	53	55	52	56	65	66	4	0	8	1	1	9	1	23	8
chr11	116766936	116767084	H3K27me3	2	0	0	1	1	2	1	0	1	2	4	7	0	0	2	3	0	1	0	2	1	0	1	3	1	0	0	1	0	1	7	14	9	26	35	30	15	17	12
chr11	116943035	116943349	H3K4me3	11	17	17	12	19	13	16	18	5	8	9	9	12	2	6	12	10	14	13	13	10	0	1	0	2	1	2	0	2	5	2	0	0	4	7	0	8	1	5
chr11	116948795	116949056	ATAC	0	0	3	1	6	9	0	7	14	10	13	17	0	5	6	13	2	0	17	15	20	3	0	2	3	0	0	0	1	0	1	11	0	10	11	10	8	10	24
chr11	116999716	117000031	ATAC	9	10	2	14	28	30	23	23	25	17	15	21	9	11	14	26	20	25	24	24	27	0	3	2	0	0	0	0	4	8	2	6	10	4	3	1	12	2	0
chr11	11708143	11709551	H3K27ac	52	48	49	52	49	47	54	52	42	43	44	41	35	34	25	39	39	39	18	21	27	31	31	31	32	31	31	23	30	32	3	12	1	0	1	2	12	3	15
chr11	117125914	117126149	ATAC	10	12	11	8	10	10	10	10	1	1	0	1	14	2	16	4	2	5	4	6	5	0	0	0	0	0	1	0	1	2	1	3	11	8	0	0	6	1	9
chr11	117287275	117287545	ATAC	19	21	22	24	8	3	5	3	1	1	4	2	0	0	2	2	4	0	0	0	0	1	1	1	3	1	3	0	4	3	1	10	17	22	30	14	24	13	24
chr11	117429838	117430288	ATAC	12	16	16	16	21	23	18	17	8	5	2	1	15	18	0	8	5	9	7	2	0	0	1	0	1	0	0	0	0	0	7	3	7	20	9	0	18	10	17
chr11	117630114	117630655	H3K27ac	11	15	9	14	20	19	13	17	9	9	4	6	22	32	33	28	23	30	13	16	10	3	2	3	0	1	1	8	0	2	12	8	1	2	0	7	15	17	9
chr11	117640726	117642446	H3K27ac	38	44	39	45	51	50	46	47	46	47	40	43	40	41	43	53	51	51	52	54	59	34	36	37	37	35	34	31	39	40	4	0	13	9	6	2	10	12	10
chr11	117651705	117653892	H3K27ac & H3K4me3	48	49	50	46	55	53	47	49	55	48	49	48	47	37	50	58	53	50	63	61	64	36	40	39	35	34	33	43	47	50	20	3	13	7	1	1	10	18	6
chr11	117670793	117672621	H3K27ac	36	39	37	38	42	48	41	43	37	37	29	34	34	40	37	52	49	52	43	53	52	43	43	43	39	42	42	41	45	43	13	15	1	5	1	5	5	12	13
chr11	117693464	117694048	H3K4me3	32	35	32	30	28	28	23	22	27	29	23	29	16	16	22	21	15	20	31	30	32	11	12	13	6	5	6	10	13	19	3	5	16	5	0	1	5	2	10
chr11	117707988	117708291	H3K4me3	20	25	23	24	26	24	21	26	12	17	13	21	1	3	3	4	1	10	10	9	17	0	1	0	1	0	0	4	3	7	2	14	10	10	9	1	4	2	13
chr11	117724283	117725309	H3K27ac	10	13	16	13	23	27	15	24	11	27	16	20	28	22	30	34	28	33	52	48	46	10	8	8	6	11	10	12	16	20	3	11	10	13	0	8	14	11	15
chr11	117739222	117740152	H3K27ac	19	22	19	18	27	26	18	23	32	33	25	28	21	27	32	20	21	28	39	43	45	4	6	3	0	6	7	13	10	14	8	3	4	8	17	1	10	2	7
chr11	117774146	117774594	H3K27ac	14	21	19	19	18	18	18	19	18	17	19	20	12	9	0	3	2	9	20	12	24	0	0	0	1	0	0	4	1	10	12	9	12	0	5	7	0	1	9
chr11	117829277	117831848	H3K27ac	50	50	48	50	52	54	49	48	44	44	39	44	42	31	46	49	43	45	63	60	62	47	42	42	41	41	42	39	47	45	4	8	1	5	1	8	15	3	1
chr11	117849310	117849559	ATAC	21	16	17	16	8	4	4	6	4	1	2	4	4	3	6	7	3	0	9	13	14	5	8	7	3	2	1	0	7	12	2	6	7	4	7	8	0	22	0
chr11	117860650	117860982	ATAC	3	2	3	1	11	10	4	11	17	19	12	19	24	0	25	13	15	7	29	18	28	1	1	1	0	0	0	8	1	8	2	16	24	0	7	10	11	1	9
chr11	11788128	11788544	ATAC	13	8	10	9	16	13	19	14	24	20	19	27	16	11	18	6	6	10	19	15	14	0	2	2	3	2	0	4	6	7	2	12	1	4	5	10	0	11	9
chr11	11797030	11798321	H3K27ac	27	27	27	25	34	32	34	33	37	34	30	37	32	37	25	42	40	35	48	49	50	24	32	31	35	33	26	30	41	44	13	12	1	5	8	2	7	3	10
chr11	11828351	11828923	ATAC & H3K27ac	16	13	10	12	18	21	21	19	39	45	41	42	18	11	17	10	13	7	17	23	30	0	1	2	2	1	1	0	1	3	7	17	22	11	13	7	11	17	11
chr11	118328881	118329437	ATAC	31	32	29	36	37	38	34	37	11	11	20	19	10	11	17	26	11	6	12	18	22	6	10	7	2	4	3	8	6	10	2	5	1	2	5	1	6	2	9
chr11	118330979	118331179	ATAC	4	3	4	1	14	17	14	17	5	9	6	4	18	24	14	21	19	21	25	21	23	1	5	2	0	1	2	0	1	4	13	5	1	2	0	1	0	2	16
chr11	118331200	118332165	ATAC	21	24	17	19	41	39	32	36	6	19	15	23	32	38	39	56	49	56	46	51	49	12	17	14	16	16	16	17	16	17	13	3	1	0	0	1	0	2	15
chr11	11842471	11842885	ATAC	10	8	8	7	18	18	18	13	19	21	22	22	5	15	3	12	10	16	15	20	11	1	0	1	0	1	0	0	0	1	1	0	3	6	0	0	11	1	9
chr11	118609962	118610329	ATAC	11	16	18	12	1	3	2	0	2	2	1	0	10	13	18	1	0	0	0	3	1	1	2	0	0	0	1	0	4	3	6	7	3	10	4	0	15	9	10
chr11	118903028	118903335	H3K27me3	3	2	4	3	4	3	4	0	6	2	2	0	1	11	16	4	3	12	9	8	19	14	16	12	9	9	11	9	15	15	3	0	7	21	30	29	0	24	13
chr11	118951537	118952873	H3K27ac & H3K4me3	23	24	23	23	26	28	25	27	26	25	22	23	32	28	25	25	29	28	43	43	44	34	32	32	27	28	30	34	40	37	9	10	5	24	19	8	9	8	13
chr11	118953001	118953355	H3K4me3	27	26	25	26	28	29	24	25	27	16	23	28	9	17	3	10	8	9	2	21	27	2	4	2	0	0	0	6	6	9	13	1	12	2	10	1	0	2	5
chr11	118995902	118996279	ATAC & H3K27ac	17	20	20	14	15	12	16	11	0	1	1	0	28	18	25	4	4	3	5	1	14	2	5	3	2	0	0	4	1	7	2	6	3	4	5	12	4	17	9
chr11	119081248	119081493	H3K27ac	12	10	5	11	17	16	13	18	19	10	14	13	9	16	12	6	1	1	22	16	18	2	2	3	2	0	1	0	5	9	2	13	19	4	9	8	6	14	5
chr11	119408383	119409731	H3K27me3	5	10	9	5	11	9	8	9	13	9	8	5	17	16	20	13	6	10	10	15	3	31	28	27	26	23	24	25	19	20	12	21	21	36	45	41	29	36	24
chr11	119440691	119440963	H3K27me3	1	1	0	1	0	0	0	0	0	0	0	0	21	21	14	2	18	12	30	16	29	3	4	0	1	1	0	4	11	3	48	61	57	56	36	45	31	36	32
chr11	119776995	119778044	H3K27ac	35	41	33	34	42	44	35	38	43	46	33	45	24	35	39	44	36	40	52	51	54	22	22	25	19	18	21	20	30	33	13	4	8	5	1	2	5	18	1
chr11	119837453	119837821	ATAC	14	17	13	17	31	23	19	22	2	12	4	9	18	19	20	12	5	3	7	7	4	0	0	0	0	0	0	1	1	2	7	9	7	4	13	7	18	11	13
chr11	119959301	119961179	H3K27ac	43	46	45	44	55	51	45	51	53	46	42	46	47	43	54	56	51	54	62	67	65	41	45	47	42	46	44	49	51	53	4	11	8	5	6	2	5	12	14
chr11	120046111	120046491	ATAC & H3K27ac	7	9	9	6	22	29	22	23	27	27	16	25	10	6	10	19	14	23	30	22	33	8	12	10	6	7	6	8	15	22	3	3	1	4	5	1	4	2	8
chr11	120093947	120094320	H3K4me3	34	35	35	38	41	40	35	37	35	39	35	36	1	9	10	12	6	0	14	12	13	3	11	6	4	6	6	6	15	20	3	3	10	0	5	1	0	18	16
chr11	120209343	120210447	H3K27ac & H3K4me3	31	34	31	32	35	34	35	35	21	30	32	29	54	50	46	60	71	62	66	62	67	44	42	39	50	48	47	58	60	53	4	15	13	5	1	9	14	23	6
chr11	120211339	120211939	H3K27ac	32	34	31	34	45	43	36	42	41	33	38	38	2	19	20	35	42	34	44	41	47	19	16	16	16	17	16	20	23	20	3	0	8	0	1	2	0	12	1
chr11	120369009	120369401	ATAC	21	22	26	24	24	22	26	29	9	9	9	13	9	21	10	17	19	6	13	13	20	2	3	2	0	1	1	0	0	6	2	3	7	0	9	1	8	11	5
chr11	120377004	120377235	H3K27ac & H3K4me3	9	9	10	13	11	16	11	11	18	21	20	19	0	5	3	6	5	8	16	23	23	0	0	0	2	10	3	3	0	6	2	8	12	10	0	1	2	1	5
chr11	120379500	120380175	H3K27ac	19	23	21	29	25	27	21	26	17	20	22	24	30	26	26	32	34	35	53	45	49	7	7	10	5	5	8	4	10	16	13	7	12	0	5	1	13	18	0
chr11	120410066	120411253	H3K27ac	32	30	31	27	32	32	33	34	36	37	39	34	33	31	37	41	41	38	41	55	51	27	26	30	32	30	29	24	28	33	4	13	10	0	1	2	12	18	1
chr11	120433130	120435427	H3K27ac	55	58	55	57	67	66	60	64	68	69	61	64	51	51	58	57	54	54	81	74	81	45	50	50	48	49	48	48	55	59	4	4	8	3	1	9	3	4	3
chr11	120441787	120443252	H3K27ac	24	25	25	24	21	27	22	20	27	33	25	26	40	47	50	55	61	50	70	66	66	40	41	44	47	44	50	51	50	49	13	4	1	9	10	2	12	18	1
chr11	120477448	120479454	H3K27ac	34	40	35	36	43	40	35	36	46	44	41	40	54	53	55	61	51	53	83	80	85	40	44	46	40	42	41	41	50	56	4	3	1	9	6	2	12	12	8
chr11	120493896	120495141	H3K27ac	35	38	36	34	39	40	33	37	35	31	31	31	45	44	48	58	64	58	59	53	52	43	36	36	45	42	42	49	49	46	4	10	8	1	6	14	7	12	16
chr11	120533980	120535364	H3K27ac	39	39	37	43	44	43	37	42	36	41	37	39	38	35	40	49	49	44	56	51	57	32	34	35	35	36	41	47	40	42	4	10	2	5	1	2	11	3	19
chr11	120541404	120541708	ATAC	0	2	2	0	5	10	3	10	19	20	15	15	12	10	19	10	2	13	23	18	18	2	0	1	3	1	0	0	0	5	2	12	16	11	13	1	16	10	2
chr11	120683722	120686318	H3K27ac	51	53	53	50	55	55	48	49	52	43	43	43	50	59	58	55	50	48	43	42	45	48	45	46	48	48	46	45	46	50	4	7	5	0	6	8	15	12	15
chr11	120809748	120811639	H3K27ac	23	25	21	30	27	25	25	26	29	30	25	32	45	46	43	37	34	36	47	46	53	41	40	44	39	36	32	39	40	44	3	12	13	12	12	15	9	15	1
chr11	120919456	120919791	ATAC	9	12	8	7	24	24	18	23	27	31	20	27	16	18	16	9	15	10	26	23	19	3	3	2	3	0	1	0	4	9	2	9	1	6	3	8	4	17	5
chr11	120946565	120946882	H3K4me3	15	15	24	26	15	19	18	16	15	9	8	9	22	0	14	11	10	12	26	19	29	0	9	2	0	2	1	4	13	16	2	13	1	8	0	8	12	17	5
chr11	121065348	121066814	H3K27ac	55	55	53	59	62	61	55	58	53	55	48	51	26	24	22	37	34	31	45	39	41	33	31	34	32	32	32	33	35	38	4	7	8	1	6	2	3	12	12
chr11	121097907	121099427	H3K27ac	53	55	54	56	65	63	57	60	63	61	55	57	34	34	29	49	45	49	61	55	60	32	37	36	31	34	33	35	42	44	4	4	2	1	1	2	5	18	8
chr11	121249028	121250092	ATAC	44	41	40	43	41	40	38	36	24	30	26	28	17	4	19	9	9	4	13	6	18	22	26	24	20	20	20	25	15	19	17	12	10	10	15	13	13	11	15
chr11	121563444	121565294	H3K27ac	34	35	37	39	41	41	38	40	35	36	30	40	36	38	45	48	46	48	56	59	58	41	42	40	45	45	45	48	49	49	3	10	5	9	1	8	10	8	1
chr11	121566151	121566441	H3K4me3	14	12	15	12	18	21	20	19	11	22	14	21	16	11	20	12	1	11	25	20	24	6	13	10	0	4	4	8	18	18	25	14	25	12	8	1	7	3	10
chr11	121661086	121661455	ATAC	14	11	11	14	28	26	23	25	11	2	3	11	9	20	24	18	13	20	20	18	21	0	4	4	1	0	1	0	2	2	16	3	1	8	0	1	8	6	13
chr11	12232046	12232346	H3K27ac	9	10	12	4	8	12	11	9	13	10	11	11	11	12	17	0	0	0	6	2	2	0	0	1	3	1	2	0	4	0	15	1	0	2	12	0	15	1	7
chr11	12305608	12305914	H3K4me3	20	17	19	23	18	16	23	18	26	30	33	38	9	9	3	3	5	7	19	15	15	1	1	0	2	0	1	1	7	9	2	11	7	4	5	1	0	6	9
chr11	12309498	12309842	H3K27ac & H3K4me3	45	40	42	39	43	43	43	42	39	42	35	43	21	4	15	14	11	9	40	30	40	3	5	3	0	2	3	8	16	20	3	10	8	5	12	1	2	3	10
chr11	12310180	12311357	H3K27ac & H3K4me3	4	2	5	6	9	3	9	5	10	17	20	14	16	33	31	42	32	37	69	66	69	8	13	14	19	16	13	21	40	42	2	11	1	4	7	7	8	2	5
chr11	12311424	12311915	H3K27ac & H3K4me3	31	33	31	30	37	37	40	39	39	40	43	49	10	12	19	18	20	23	40	26	46	3	6	6	5	5	2	2	19	22	9	10	8	0	6	13	0	3	10
chr11	12379844	12380369	ATAC	32	31	38	35	25	21	31	26	5	1	5	5	4	11	14	10	12	0	5	8	10	1	0	3	3	1	1	0	3	3	2	6	7	2	9	0	2	17	2
chr11	12395791	12396175	H3K4me3	22	19	25	20	17	19	22	18	8	15	21	24	22	6	6	3	3	3	2	9	14	0	0	0	2	5	6	4	0	4	7	6	20	10	5	7	8	1	5
chr11	12401542	12402095	ATAC	9	7	6	11	12	11	13	10	30	31	33	37	0	11	3	7	0	10	15	17	20	1	0	5	2	0	4	1	1	1	11	10	0	8	5	0	11	1	9
chr11	12432344	12432738	H3K4me3	29	29	28	28	26	26	24	21	23	30	30	30	9	0	3	1	0	0	0	4	2	0	0	0	0	10	4	0	0	3	7	15	7	6	11	4	8	24	14
chr11	12773816	12774052	ATAC	5	4	7	2	7	7	12	7	16	20	28	22	4	0	0	2	0	5	1	1	8	2	5	6	3	6	1	0	0	1	15	10	21	4	5	16	14	10	7
chr1	115143686	115144148	ATAC	4	7	3	2	9	10	14	11	11	22	19	20	0	8	6	5	2	0	7	3	4	1	0	2	3	5	3	0	4	2	1	9	18	4	10	0	8	1	12
chr1	116049318	116049965	ATAC & H3K4me3	16	12	18	13	38	38	47	40	43	46	55	56	1	0	12	0	3	11	5	10	8	2	1	0	2	1	0	2	2	12	7	14	12	6	5	1	4	22	7
chr1	116061742	116061874	ATAC	1	1	0	2	0	1	3	3	5	6	13	8	0	0	2	1	1	2	1	2	0	1	2	6	0	2	3	1	1	0	11	9	11	2	7	10	8	5	7
chr11	16406951	16408790	ATAC & H3K27ac	43	43	42	43	47	46	48	46	50	51	55	53	41	47	45	51	48	51	55	60	56	37	44	44	42	43	39	40	46	46	17	10	11	18	12	2	12	12	8
chr11	16637396	16637699	H3K27ac	13	14	12	12	13	17	21	17	8	9	13	12	0	21	22	9	7	3	2	1	0	3	1	0	3	0	1	0	4	2	15	8	16	2	9	14	4	17	17
chr11	16651964	16653748	ATAC	42	39	41	41	48	43	48	45	52	53	55	53	30	34	39	38	33	36	31	30	34	39	38	40	40	41	40	31	36	39	3	18	8	7	1	2	15	21	1
chr11	16800718	16801336	ATAC	26	28	30	29	34	32	39	36	42	36	47	48	6	26	23	25	15	21	31	26	26	5	10	9	2	5	4	4	9	10	20	0	15	5	10	1	9	2	8
chr11	16815430	16815696	ATAC	8	11	14	10	14	12	18	15	2	0	2	2	19	10	9	7	5	3	0	1	2	0	0	0	3	2	0	0	4	0	23	4	0	4	0	0	14	10	12
chr11	16850114	16851958	H3K27ac	62	58	63	62	61	58	64	59	58	57	65	65	33	32	33	37	22	30	18	17	20	31	34	37	31	38	31	22	28	28	20	5	13	12	6	8	1	18	3
chr11	17058772	17060552	H3K27ac	60	56	56	55	56	55	58	56	58	59	64	59	39	37	48	53	55	50	59	57	61	41	40	40	44	45	45	51	45	45	4	4	2	1	1	9	15	8	6
chr11	17067053	17067277	ATAC	0	0	0	2	4	2	1	2	9	9	13	14	2	4	7	2	1	0	0	1	1	3	2	0	4	11	1	1	0	3	10	13	11	0	0	3	0	9	6
chr11	17157275	17158517	H3K27ac	34	29	31	29	31	27	37	34	30	32	40	37	26	38	36	51	46	51	48	48	48	30	34	34	35	36	31	36	38	38	13	13	13	5	10	2	1	3	6
chr11	17852890	17854221	H3K27ac	61	56	52	51	59	56	59	54	68	67	64	63	17	27	36	45	39	41	44	46	43	29	30	30	29	33	30	38	35	35	4	0	2	1	6	14	9	3	8
chr11	18647497	18648212	ATAC & H3K27ac	28	26	29	27	32	30	36	36	15	10	13	12	18	27	16	26	16	9	5	1	6	4	8	5	2	2	2	0	3	1	2	0	16	0	14	1	4	17	17
chr11	18771317	18771522	H3K4me3	0	2	1	0	0	0	0	0	0	2	2	2	7	10	1	2	2	1	1	2	2	3	2	1	4	6	5	0	5	3	37	28	24	42	38	34	26	16	21
chr11	18777375	18778215	ATAC & H3K4me3	19	16	20	19	3	3	7	7	9	2	10	7	16	14	13	5	16	4	12	4	11	29	28	24	18	20	20	12	15	9	8	14	26	27	37	39	25	17	28
chr11	18778904	18779008	H3K27me3	2	2	1	2	1	7	2	5	0	2	0	6	0	1	1	3	0	1	0	1	1	2	5	2	1	0	0	1	5	0	1	3	9	27	30	32	20	19	25
chr11	18779070	18779189	ATAC & H3K27me3	8	8	11	10	0	1	2	1	1	1	0	0	0	0	2	2	0	0	0	1	1	2	4	2	4	0	0	0	0	2	2	3	9	26	33	31	21	26	27
chr11	18779487	18779685	H3K27me3	20	17	15	13	3	4	2	5	5	3	6	5	8	2	6	2	2	7	0	1	0	0	2	1	4	1	0	0	4	2	7	0	6	21	25	24	15	21	25
chr11	18920392	18920746	ATAC & H3K4me3	24	16	17	12	3	0	2	0	2	1	1	1	0	5	0	2	2	3	0	1	1	6	7	3	3	0	0	0	1	1	1	12	17	25	41	24	19	10	25
chr11	19375658	19376269	ATAC	15	14	15	17	32	35	39	37	24	23	30	28	6	21	18	14	12	8	5	12	25	1	1	4	0	3	2	0	2	7	19	11	18	4	3	8	4	14	16
chr11	19749466	19750048	H3K27ac	23	23	22	26	29	26	27	26	20	14	16	20	26	29	24	27	18	23	3	14	6	5	6	8	3	5	5	0	2	2	12	6	7	8	0	1	0	2	7
chr11	19824016	19825934	H3K27ac	44	47	45	42	42	44	41	46	36	34	37	38	60	52	59	72	73	68	59	67	62	49	45	46	51	52	55	57	56	49	9	7	10	0	1	2	9	3	6
chr11	20100655	20100762	ATAC	3	5	1	0	7	7	5	3	15	11	11	13	4	8	6	15	11	13	22	18	19	1	0	3	0	2	2	4	8	8	13	5	1	0	1	8	9	3	6
chr11	20100894	20102675	H3K27ac	60	59	64	65	62	59	60	60	60	61	65	67	55	55	57	63	62	58	65	71	72	38	39	41	39	41	43	39	48	54	14	7	2	5	1	2	5	12	6
chr11	20148466	20150135	H3K27ac	41	47	47	42	44	46	39	45	52	50	49	46	36	42	48	52	49	50	31	36	39	41	41	41	41	41	40	33	38	36	4	5	5	5	1	2	7	3	6
chr11	20178753	20179104	ATAC	19	18	18	16	23	24	29	26	30	32	27	33	12	6	3	6	2	3	18	8	10	0	0	0	0	0	0	4	1	4	2	16	1	0	0	1	13	1	7
chr11	20296038	20296864	ATAC	35	36	35	36	39	40	36	39	17	16	18	18	21	23	30	37	25	28	21	18	18	9	12	14	5	6	8	4	7	15	3	0	1	8	5	8	12	2	8
chr1	120325002	120325248	ATAC	4	7	2	1	9	10	11	11	16	15	15	18	0	10	13	4	3	5	7	7	7	1	0	2	3	2	3	0	4	0	7	9	12	11	5	21	21	17	5
chr1	120343174	120343415	ATAC & H3K27ac & H3K4me3	0	0	2	2	3	3	1	5	17	18	16	26	0	0	0	10	9	6	22	10	20	3	5	0	3	1	0	3	3	3	1	5	9	13	2	7	4	1	9
chr1	120345795	120346065	ATAC & H3K27ac	3	2	0	1	11	13	12	6	27	26	22	30	12	10	6	8	1	1	16	19	24	3	0	0	3	0	1	0	0	5	2	1	12	8	13	1	10	14	11
chr1	120347647	120347918	ATAC & H3K27ac & H3K4me3	3	3	5	2	6	12	11	12	18	13	21	19	9	6	9	2	1	7	25	19	24	1	0	0	0	3	0	1	2	4	2	6	18	10	5	13	13	6	0
chr11	20353908	20354199	H3K4me3	14	17	14	13	19	21	13	18	20	17	16	23	5	13	6	0	1	1	5	2	7	1	3	1	0	0	0	1	4	8	2	6	14	8	7	7	14	17	0
chr11	20375712	20375917	H3K4me3	2	3	4	3	8	4	3	8	9	14	11	13	8	5	9	1	2	0	15	8	11	2	0	0	0	2	4	1	1	5	1	6	3	11	13	0	4	10	9
chr11	20424464	20424775	ATAC	6	5	6	12	10	11	8	10	21	20	23	27	8	2	6	0	7	7	7	3	2	10	0	1	3	0	4	0	0	0	1	14	14	8	5	14	14	16	9
chr11	20442252	20444316	H3K27ac	71	71	71	70	75	72	69	71	75	75	72	73	38	20	48	47	56	50	55	55	54	43	43	40	43	43	48	54	55	46	14	7	2	5	12	16	7	23	10
chr1	120491963	120492403	ATAC	28	29	29	30	29	31	30	29	43	44	43	46	13	21	18	12	10	24	18	14	12	0	0	1	0	0	1	10	1	1	2	11	1	12	5	8	12	7	15
chr11	20531320	20533415	H3K27ac & H3K4me3	52	53	57	55	53	54	52	54	55	53	58	58	55	52	50	66	68	66	76	75	83	44	46	46	47	46	48	53	57	56	4	10	5	5	14	6	5	4	4
chr11	20534695	20534785	H3K4me3	8	8	5	12	4	9	7	6	5	13	13	11	8	0	6	9	7	3	14	6	11	0	1	2	0	0	0	6	5	8	13	3	7	0	11	8	4	11	13
chr11	20640464	20642450	H3K27ac	39	40	42	42	46	43	44	45	42	44	44	42	47	48	47	63	59	59	69	65	71	43	43	42	46	45	44	44	51	48	14	13	5	5	6	2	5	3	6
chr11	20713973	20714312	ATAC	10	12	8	14	15	16	17	14	28	26	24	29	9	0	3	1	3	1	13	7	7	0	0	1	2	0	1	0	0	4	1	12	9	4	5	7	8	1	11
chr11	20730157	20732105	ATAC & H3K27ac & H3K4me3	35	38	35	38	39	41	39	40	45	46	47	49	40	46	48	58	58	54	70	68	67	43	42	42	46	45	43	47	52	51	4	14	2	7	1	9	11	8	6
chr1	120774854	120775195	ATAC	32	25	26	26	32	29	30	27	12	14	14	12	0	3	3	3	0	9	0	1	2	0	0	0	2	2	1	0	0	2	7	18	9	8	25	10	24	22	20
chr11	20787034	20787434	ATAC	26	28	25	30	23	25	21	23	8	10	13	13	5	13	14	12	8	1	10	12	18	1	3	4	0	1	1	4	1	2	2	11	4	8	0	1	8	6	7
chr1	120827745	120827994	ATAC	5	0	3	2	4	8	5	3	18	19	17	15	0	7	6	2	2	3	0	0	2	11	0	1	4	11	4	0	1	0	20	19	15	9	12	0	18	1	12
chr1	120855228	120855647	ATAC	14	8	15	7	37	32	36	33	38	36	40	38	5	9	6	10	1	1	18	12	18	0	0	1	0	0	0	0	2	4	2	16	4	0	0	1	4	10	9
chr11	21000778	21001049	ATAC	8	8	6	9	9	10	13	6	24	24	28	30	0	6	9	5	6	7	9	7	7	0	0	0	0	0	4	6	0	2	2	8	7	6	15	0	0	22	13
chr11	21063201	21063459	ATAC	0	0	0	0	3	1	4	5	10	18	17	16	0	0	2	2	0	2	0	3	10	3	2	7	0	11	15	0	1	0	14	12	13	6	13	6	6	5	12
chr11	21122732	21123080	H3K4me3	16	18	22	22	21	21	23	24	17	15	21	24	5	9	3	2	2	9	11	8	14	0	3	1	0	0	0	0	4	10	2	3	16	8	9	7	0	1	2
chr11	21207096	21207621	ATAC	29	28	25	27	27	24	26	32	11	11	11	15	20	18	14	10	6	0	10	9	11	1	0	0	2	5	2	0	0	2	12	10	7	2	0	7	16	19	13
chr11	21269743	21271578	H3K27ac	44	40	37	40	40	42	43	41	48	38	42	43	43	43	37	52	58	55	56	56	51	39	40	39	43	43	49	57	47	46	14	10	8	5	13	9	5	15	8
chr11	21327575	21328158	ATAC	13	16	18	13	30	31	31	34	24	23	29	27	23	6	12	18	20	28	36	23	29	1	5	3	0	1	1	0	6	8	2	0	12	8	0	1	0	2	5
chr1	121808909	121810098	ATAC	42	41	44	45	47	46	52	50	53	55	60	58	22	33	17	27	23	22	24	26	27	23	27	27	21	21	19	12	21	28	9	10	5	5	6	8	3	12	15
chr11	21900901	21901105	H3K27me3	2	0	2	1	2	1	4	0	0	1	1	1	0	0	6	0	2	1	4	1	0	12	11	5	9	5	10	3	1	6	12	25	18	33	42	42	39	20	30
chr11	21901140	21902191	ATAC	43	40	37	40	28	26	31	29	14	15	23	21	22	12	20	6	10	11	11	8	7	32	33	31	29	30	38	31	23	19	13	22	13	29	35	33	38	12	33
chr1	121933656	121934164	ATAC & H3K4me3	17	16	15	15	20	19	19	18	29	27	28	34	9	15	12	13	11	11	21	19	20	1	1	1	2	0	0	2	3	6	2	3	12	0	0	13	13	1	9
chr1	121979615	121980083	ATAC	30	28	28	28	42	42	43	39	38	45	43	47	10	19	24	21	23	22	26	22	20	5	10	6	8	2	3	10	6	13	3	5	1	7	8	1	7	2	8
chr1	122012764	122013007	H3K4me3	25	23	26	24	24	26	26	29	17	18	21	25	9	9	10	15	10	17	24	14	15	4	9	7	0	1	1	4	9	11	3	0	20	5	3	1	12	18	0
chr1	122032826	122033293	H3K4me3	40	41	40	38	31	35	39	34	44	41	45	45	19	14	18	16	11	13	22	26	24	0	3	4	0	0	1	0	5	11	3	0	12	0	0	1	4	18	15
chr1	122161105	122162139	ATAC	40	40	36	33	46	45	45	42	52	49	50	48	7	12	20	20	19	24	13	19	19	20	21	25	21	26	20	19	20	17	13	7	1	5	8	5	13	18	13
chr11	22167054	22167319	ATAC & H3K4me3	9	9	6	5	10	9	8	8	18	25	20	22	12	5	9	4	1	3	11	7	12	2	0	0	3	5	2	0	1	4	15	8	0	8	5	12	16	17	13
chr11	22186141	22187927	ATAC	58	55	53	55	65	63	60	61	67	66	73	70	28	25	33	36	39	43	41	41	35	35	34	38	39	39	40	35	41	43	4	4	2	5	6	2	5	27	14
chr1	122237705	122237857	H3K4me3	0	0	0	0	1	0	0	0	3	1	3	0	0	0	2	2	2	1	0	0	1	3	1	1	1	1	2	1	5	0	34	33	25	32	41	39	32	14	24
chr1	122253933	122254335	ATAC	31	29	29	31	30	27	30	23	9	4	6	3	25	8	12	2	3	5	11	4	0	2	6	1	2	0	0	0	1	2	16	10	3	4	5	1	16	1	16
chr11	22338491	22338867	ATAC	25	25	25	24	33	32	34	32	35	33	38	40	1	17	12	21	15	11	22	19	25	1	3	5	0	1	1	0	3	6	13	1	1	8	0	1	14	2	5
chr11	22353259	22353570	ATAC	4	3	4	2	21	19	24	19	13	8	12	15	8	12	0	6	1	8	2	15	14	0	0	1	0	0	1	0	0	2	1	6	6	6	2	0	14	6	5
chr11	22412032	22413057	ATAC	25	25	27	26	36	33	35	33	38	47	42	45	11	19	25	38	31	33	37	33	34	22	20	21	21	23	21	16	21	28	3	7	1	9	1	5	7	3	5
chr1	122506784	122507449	ATAC & H3K4me3	18	21	21	22	4	6	9	8	5	5	6	9	0	0	9	1	0	3	0	3	6	2	4	4	0	2	2	0	2	0	1	15	9	15	29	16	11	16	27
chr1	122551534	122552007	ATAC	36	32	35	30	19	11	15	13	12	19	18	18	0	5	9	1	1	3	0	0	4	0	0	1	3	10	9	0	4	2	21	16	19	16	9	18	0	13	7
chr11	22639701	22639920	ATAC	0	0	0	1	3	4	2	2	10	8	4	12	0	0	2	3	4	2	20	6	9	1	2	6	0	3	2	0	0	2	11	8	9	4	5	7	8	16	9
chr11	22644154	22644399	ATAC	0	2	0	2	1	0	2	1	8	12	10	10	0	1	7	3	3	2	3	5	1	11	2	7	4	3	6	1	5	3	0	13	0	7	0	0	7	4	18
chr11	22681286	22681526	ATAC	2	4	3	2	8	7	9	6	15	17	16	19	8	2	6	2	4	5	20	11	8	1	0	0	0	3	1	0	1	3	1	3	16	0	5	0	4	1	7
chr11	22721318	22721596	ATAC	0	1	0	0	4	8	3	2	24	23	21	21	3	5	11	2	0	3	9	8	8	11	6	2	3	3	9	0	4	0	11	14	15	9	2	0	14	10	2
chr11	22747443	22747661	ATAC	14	13	13	13	10	10	10	10	19	20	22	25	15	16	12	4	4	7	19	10	7	0	2	2	0	1	1	0	4	7	2	8	1	4	14	1	8	2	9
chr11	22758229	22760640	H3K27ac & H3K4me3	51	51	50	50	56	55	54	52	56	56	56	60	57	58	58	66	68	63	71	66	68	47	43	46	50	47	48	47	54	56	4	10	8	9	1	9	7	3	6
chr11	22783659	22784095	ATAC	20	19	16	15	29	24	26	26	39	35	37	43	9	15	16	13	12	18	32	19	28	0	4	1	2	0	0	2	1	6	2	9	10	4	0	1	10	20	7
chr11	22967338	22968473	ATAC	38	40	38	39	41	40	40	38	53	53	54	51	25	12	19	21	11	8	30	26	20	21	23	23	26	24	24	19	28	27	3	3	13	9	16	8	5	7	6
chr11	23155217	23157635	H3K27ac & H3K4me3	71	70	67	69	75	73	71	72	80	75	77	77	67	54	63	74	79	75	76	67	76	51	51	48	55	53	52	62	61	57	14	11	2	5	6	14	12	16	12
chr1	123180740	123181122	ATAC	21	21	19	15	40	38	36	30	24	28	26	30	15	17	12	8	5	0	5	7	7	1	1	0	0	0	0	0	1	2	2	13	12	4	13	1	10	1	13
chr11	23205319	23207744	ATAC & H3K27ac & H3K4me3	58	59	60	56	63	62	61	61	70	66	66	69	42	40	47	61	63	64	61	64	63	46	46	46	49	49	53	59	58	54	4	4	11	1	6	14	5	4	8
chr1	123245748	123245965	ATAC	6	1	5	3	10	9	9	6	15	15	18	17	0	8	6	3	4	6	7	11	19	1	0	0	3	3	1	0	1	1	2	8	0	10	9	13	8	10	5
chr1	123360325	123360919	ATAC & H3K4me3	40	41	38	39	52	49	51	48	58	58	58	59	21	29	19	22	21	15	25	31	33	0	0	0	0	1	1	4	8	17	3	5	16	5	5	8	5	11	5
chr1	123364954	123365133	ATAC	5	3	4	3	6	9	10	9	13	18	15	18	0	0	2	0	0	8	4	8	5	11	5	6	3	11	1	0	0	2	15	13	9	2	0	0	0	1	0
chr1	123376012	123376262	ATAC	4	2	6	3	9	8	11	7	28	22	26	24	0	10	6	5	1	8	11	10	19	10	5	1	0	1	14	0	4	0	11	13	6	4	0	14	13	17	9
chr1	123376694	123376873	ATAC	1	2	1	0	1	4	4	5	18	21	22	16	0	1	1	2	2	1	8	7	6	11	6	3	4	6	9	1	5	3	11	9	14	2	9	12	8	6	7
chr11	23396707	23398434	H3K27ac	52	52	53	52	52	50	52	52	55	58	63	59	38	32	37	38	41	43	50	46	48	34	36	35	34	35	36	40	40	42	4	7	8	1	10	2	14	3	14
chr11	23532762	23534077	ATAC	49	49	47	50	51	51	51	49	58	61	58	60	24	44	38	37	37	35	35	30	27	26	26	24	30	27	30	27	26	31	4	7	8	5	1	8	1	3	12
chr11	23565123	23567195	H3K27ac	40	41	43	41	44	42	47	45	50	47	49	50	58	57	50	69	68	70	73	69	72	41	48	47	44	46	49	45	51	54	4	4	5	1	6	2	9	3	6
chr1	123599752	123600078	H3K4me3	0	2	0	0	0	1	0	2	2	1	1	0	13	11	6	4	19	24	17	8	16	2	7	1	0	1	0	14	8	4	56	52	51	46	28	37	28	37	35
chr11	23646229	23646434	H3K4me3	3	4	0	0	6	8	8	6	5	6	10	10	3	2	2	0	2	1	4	2	2	10	5	0	3	10	13	0	0	2	11	11	11	6	4	3	17	1	10
chr11	23960973	23961919	H3K4me3	1	1	2	1	1	0	1	2	0	0	6	1	20	6	6	5	7	7	5	1	2	14	18	16	1	3	6	0	2	1	21	11	9	22	30	22	18	13	27
chr11	23977415	23978084	H3K4me3	38	39	36	35	39	36	43	38	39	37	40	42	34	27	27	36	49	38	41	42	41	28	27	25	37	36	39	47	42	32	4	5	5	1	16	9	7	12	14
chr11	23980873	23981260	ATAC & H3K27ac	24	24	25	21	27	27	32	31	34	33	34	36	21	4	3	27	28	22	29	23	25	19	19	17	24	25	22	21	29	24	9	2	11	12	8	9	18	15	6
chr11	24186673	24186903	ATAC	0	0	1	0	2	4	3	0	17	16	16	12	0	1	2	2	2	2	3	1	5	6	6	0	4	11	9	1	5	0	6	21	8	7	8	0	7	9	8
chr11	24440536	24440710	ATAC	0	0	1	0	1	1	0	2	10	8	10	11	3	1	2	2	0	2	0	0	7	11	0	3	4	11	15	1	5	3	20	12	15	0	4	0	7	0	13
chr11	24469592	24470008	ATAC	24	23	21	19	40	38	41	41	18	21	21	23	0	24	9	7	4	1	9	1	2	0	0	1	2	0	0	0	0	4	2	17	0	2	0	1	0	10	13
chr11	26109972	26111101	H3K27ac & H3K4me3	24	19	21	12	30	30	33	28	19	12	20	15	21	19	17	24	25	16	12	1	3	20	16	20	23	23	22	12	9	12	3	23	20	2	17	17	14	15	17
chr11	26492672	26494071	H3K27ac	61	57	57	55	58	55	60	51	63	62	64	60	30	41	37	40	38	37	13	27	29	29	27	31	31	30	27	23	27	32	4	10	1	5	1	2	0	3	6
chr1	127378415	127378979	ATAC	23	22	19	28	25	26	29	30	11	13	14	14	18	19	12	22	19	27	22	18	20	3	3	7	0	1	1	2	2	11	2	5	1	8	0	4	16	2	13
chr1	127558417	127559313	H3K27ac	31	29	31	34	39	41	42	42	41	39	39	45	2	28	22	28	19	26	46	42	42	6	17	9	3	10	5	2	15	19	3	3	16	5	0	1	5	18	3
chr1	127573182	127575313	ATAC	60	56	54	56	59	57	56	53	50	45	42	47	40	44	46	38	35	37	41	43	43	38	45	44	39	42	40	39	46	44	3	2	1	5	1	1	15	11	15
chr1	127590562	127591315	H3K4me3	32	35	34	34	34	33	33	30	29	34	34	34	27	25	34	28	25	23	36	36	38	4	13	13	4	4	3	5	11	19	3	10	10	9	15	1	0	11	13
chr1	127808114	127809090	H3K4me3	9	11	13	12	13	13	10	16	10	8	11	9	10	0	12	7	2	0	3	0	3	18	13	13	10	11	9	10	1	2	30	29	29	30	41	32	13	14	27
chr1	128506786	128507011	H3K4me3	0	2	0	1	0	1	0	1	0	1	2	0	15	8	3	2	10	10	24	8	9	1	3	1	0	0	2	8	6	7	40	38	34	35	26	12	14	28	27
chr1	128548664	128548979	ATAC	2	6	7	7	9	2	11	9	25	21	21	26	4	12	6	4	6	7	13	12	17	5	5	0	3	0	6	0	0	1	15	9	12	4	5	10	10	14	2
chr1	128569748	128570287	H3K27ac & H3K4me3	40	39	43	44	45	42	44	45	42	40	42	43	6	17	3	10	8	0	21	17	26	0	1	2	2	0	1	0	3	11	22	5	4	4	13	8	0	11	18
chr1	128633479	128633686	H3K4me3	0	0	1	1	0	1	0	4	0	1	1	0	3	13	0	3	0	6	4	6	2	1	3	3	2	0	0	7	11	12	2	9	14	16	2	7	4	1	17
chr11	29071960	29073976	H3K27ac	68	64	61	62	63	64	64	63	64	65	63	67	41	51	50	66	62	64	57	63	63	41	45	46	43	47	44	47	52	52	5	6	8	11	1	14	1	19	17
chr1	129111134	129111823	H3K27ac	38	37	31	38	48	45	48	53	45	48	46	53	17	25	29	21	18	24	38	31	38	4	9	6	7	6	4	0	10	17	13	12	1	9	3	1	7	3	8
chr11	29507544	29508054	ATAC & H3K27ac	8	8	7	7	12	15	17	18	40	42	36	41	1	3	6	6	4	3	20	23	23	3	0	2	0	1	6	0	1	2	12	9	16	8	17	7	8	17	7
chr11	29513080	29513277	ATAC	1	0	0	0	4	6	2	6	2	11	13	11	0	2	6	7	2	3	6	14	6	3	0	1	3	5	1	3	1	3	19	18	17	18	5	1	10	17	13
chr11	29592617	29593968	H3K27ac	66	66	62	63	70	68	69	68	72	69	74	71	26	29	39	46	47	52	39	36	35	40	34	35	42	39	42	32	41	32	14	11	13	1	6	6	11	4	19
chr11	29701502	29701939	ATAC	10	9	10	10	7	10	9	4	30	27	28	29	12	13	12	8	8	0	18	13	15	0	1	0	0	0	1	0	1	3	12	9	14	19	13	20	2	1	13
chr11	29739848	29740165	ATAC	33	29	33	29	24	17	22	20	9	6	16	9	8	8	9	1	0	5	0	0	2	0	0	0	3	3	9	3	4	0	1	3	3	8	14	0	10	1	11
chr1	12981138	12981433	ATAC	25	24	21	22	11	14	19	13	0	1	9	7	0	6	3	1	1	0	5	2	0	3	7	3	0	2	1	0	0	4	2	8	7	16	25	15	21	22	11
chr1	12981990	12982891	ATAC & H3K4me3	27	25	24	26	14	9	10	10	9	8	11	3	21	11	3	1	1	8	0	0	3	25	25	17	17	15	15	0	4	3	7	21	7	25	39	28	22	17	19
chr11	29845829	29846060	ATAC	3	1	2	2	3	5	9	8	19	20	21	22	3	0	1	2	1	0	0	2	4	2	6	0	0	12	9	0	5	3	29	19	27	14	16	16	4	10	26
chr1	129998720	130000878	H3K27ac	71	69	66	67	76	73	72	71	80	78	75	75	40	30	36	43	43	38	52	49	48	42	45	46	44	44	45	44	50	51	4	10	2	9	1	2	1	18	10
chr11	30110234	30110549	H3K4me3	21	24	25	27	13	15	20	14	16	15	11	23	1	13	14	9	8	9	11	12	7	0	4	3	2	1	2	0	0	1	2	9	7	0	5	7	13	2	9
chr1	130219840	130220211	ATAC	2	3	4	1	12	11	8	11	38	32	30	33	12	18	9	1	2	5	9	1	11	1	0	0	3	1	9	0	4	3	11	19	14	11	5	7	13	10	7
chr1	130234330	130234703	ATAC	0	2	2	5	5	4	5	4	16	11	20	25	11	12	6	8	5	7	11	1	5	10	0	0	0	1	1	0	4	2	6	7	6	4	4	0	4	9	10
chr1	130255233	130256567	H3K27ac	46	44	42	42	44	43	46	44	40	32	38	35	29	38	38	42	40	41	21	14	16	32	33	32	31	34	33	26	35	29	4	14	5	5	13	2	9	12	6
chr11	3027386	3027632	ATAC & H3K4me3	42	39	42	42	53	52	54	50	51	57	61	55	50	54	41	43	38	42	43	32	35	16	20	16	11	10	10	18	20	23	66	64	65	60	61	58	71	58	60
chr11	3030757	3030974	ATAC	38	33	38	36	59	57	64	56	83	83	88	84	51	41	42	36	33	44	35	36	39	5	16	11	4	5	6	9	12	16	61	71	67	64	59	57	73	65	61
chr11	3031537	3031723	ATAC	32	29	30	34	43	45	50	45	69	66	76	75	49	48	36	32	32	38	38	33	37	3	12	9	1	6	5	7	12	19	69	78	70	71	61	57	77	75	66
chr11	3032032	3033243	ATAC	107	99	99	105	120	120	125	119	129	132	141	137	96	103	86	81	70	76	79	74	76	32	44	39	31	32	31	42	37	50	68	74	67	69	72	56	82	73	73
chr11	3036559	3037071	ATAC	72	68	72	71	97	96	100	95	107	108	118	114	65	59	48	51	50	53	51	56	53	15	23	18	9	16	15	18	16	31	78	79	75	63	70	66	77	67	68
chr11	3037303	3037585	ATAC & H3K4me3	54	50	54	53	69	68	76	66	84	86	94	90	49	49	42	43	33	37	39	34	43	6	13	10	6	7	8	14	15	23	75	82	77	68	70	60	76	67	71
chr11	3041039	3041219	ATAC	46	39	47	47	60	59	67	64	70	69	83	77	47	52	35	36	26	39	41	29	35	5	13	12	4	4	5	7	5	15	75	81	84	66	72	64	82	76	74
chr11	3042280	3043511	ATAC	90	83	92	91	122	118	125	119	136	135	148	141	87	89	81	80	73	78	83	82	77	27	39	34	27	30	32	31	33	47	78	88	86	68	75	67	84	77	73
chr1	130432185	130432460	ATAC	19	19	20	18	18	20	22	18	8	6	10	6	0	0	9	2	0	0	0	1	2	0	0	0	0	3	1	0	1	0	1	16	16	13	7	4	14	10	20
chr11	3045976	3046251	ATAC	51	49	54	51	63	63	69	64	73	74	80	79	52	57	49	42	39	45	43	42	40	9	15	16	4	8	7	13	10	19	76	84	83	74	72	64	84	81	72
chr11	3046791	3046896	ATAC	39	35	38	37	41	40	48	43	60	60	66	62	40	37	34	28	26	29	29	26	31	4	11	6	5	3	8	7	13	13	74	84	86	74	77	68	84	76	75
chr1	130487421	130489333	ATAC & H3K4me3	35	29	31	31	16	17	24	20	25	19	22	17	11	12	15	3	2	8	11	14	9	32	32	34	22	23	21	10	14	23	12	12	19	28	30	26	17	24	19
chr11	3051394	3051583	ATAC	38	36	40	40	45	42	44	42	61	60	65	61	47	41	37	33	34	38	32	34	26	3	14	10	0	4	9	14	6	14	76	82	80	71	70	56	72	68	69
chr11	3053800	3053980	H3K4me3	36	35	43	40	42	41	48	41	42	43	56	50	29	39	32	34	29	33	32	30	30	5	10	10	0	2	3	11	7	14	81	85	85	84	78	69	84	79	79
chr11	3054092	3054406	H3K4me3	38	35	42	42	43	40	50	46	47	45	57	54	52	56	45	37	35	41	46	34	32	9	20	11	3	5	5	14	13	22	82	87	89	84	76	67	81	75	79
chr11	3059508	3060001	H3K4me3	64	60	67	70	62	60	72	68	68	70	81	77	68	75	56	53	47	56	62	51	55	25	42	36	21	24	26	27	42	53	89	94	88	84	84	71	87	77	83
chr11	3061323	3061528	ATAC & H3K4me3	33	29	40	39	36	40	46	43	53	52	62	60	41	48	38	33	30	35	41	32	35	4	11	10	0	1	2	9	10	16	72	90	89	77	77	64	85	79	78
chr11	3062537	3063144	ATAC & H3K4me3	60	56	63	61	59	61	68	63	83	84	94	91	59	63	68	53	47	54	52	50	51	13	27	21	7	13	15	29	17	30	93	89	87	76	79	72	86	83	78
chr11	3063784	3063936	H3K4me3	49	41	51	50	40	39	46	41	48	48	58	56	38	28	26	27	22	26	27	23	28	5	13	7	3	2	2	9	11	14	86	91	96	78	74	68	82	77	83
chr11	30671450	30673190	H3K4me3	43	39	40	40	44	43	47	41	50	47	49	49	46	53	58	56	67	66	57	62	61	42	44	41	49	49	53	71	54	48	14	5	17	15	8	14	14	8	17
chr11	3067505	3067601	H3K4me3	24	20	27	26	23	20	27	27	29	32	38	36	35	36	25	26	25	26	30	25	24	2	6	8	0	0	0	7	8	10	82	82	88	79	80	74	80	76	77
chr11	3082179	3082476	ATAC & H3K4me3	31	29	35	33	31	34	41	37	47	52	58	56	46	43	36	39	35	38	33	36	31	7	14	10	2	2	4	16	8	16	80	89	85	78	77	70	80	73	75
chr11	3086779	3086992	ATAC	26	24	35	34	32	32	43	38	42	47	63	59	32	45	27	29	28	39	33	30	33	3	11	8	2	3	4	5	11	14	79	80	85	76	74	70	81	73	78
chr11	3092986	3093869	H3K27ac	60	58	64	61	63	61	66	64	64	67	66	64	66	66	54	53	53	48	47	49	44	31	36	33	25	28	31	40	33	39	89	97	88	89	89	85	93	77	87
chr11	3096325	3096904	H3K4me3	49	46	57	58	47	44	55	51	64	67	77	75	57	60	38	47	40	47	53	42	45	11	24	19	3	9	9	29	15	19	76	86	84	85	86	72	83	79	84
chr11	3101797	3103494	H3K27ac & H3K4me3	47	46	47	47	49	49	54	54	45	45	49	53	45	46	47	63	64	61	59	61	58	41	39	41	45	46	46	50	48	49	17	0	15	1	6	2	9	12	4
chr11	31101058	31101242	ATAC	0	0	0	1	8	5	12	7	6	8	12	10	0	5	1	2	2	1	4	0	3	3	6	2	4	11	15	0	5	3	1	16	22	5	17	16	11	9	12
chr11	31268732	31270577	H3K27ac & H3K4me3	45	41	41	41	44	42	46	42	34	34	38	31	33	34	38	41	43	37	20	21	19	42	38	39	50	43	42	36	35	32	3	18	8	9	15	1	12	3	1
chr11	31271358	31271822	ATAC	32	28	31	33	39	29	31	29	18	14	19	13	13	11	12	9	14	8	5	2	0	6	9	5	5	6	8	8	5	7	3	12	1	8	18	8	19	11	11
chr11	31283776	31284327	ATAC	5	5	5	7	32	28	33	30	15	9	16	18	5	15	12	21	14	9	2	7	9	0	0	0	0	0	0	0	3	0	12	3	6	6	5	0	14	10	15
chr11	31563681	31563971	ATAC & H3K27ac	27	25	23	27	14	11	13	11	8	4	11	5	14	21	14	2	1	3	0	9	2	2	0	0	3	6	14	0	4	0	1	14	0	8	0	7	15	6	7
chr11	31743227	31743446	ATAC	6	8	6	5	6	6	11	10	17	20	22	20	8	16	6	6	2	0	13	8	17	1	0	0	3	5	1	0	1	2	19	6	12	0	16	7	11	14	11
chr11	31770336	31771722	H3K27ac	53	51	46	53	53	51	53	52	48	50	58	53	40	29	34	36	42	42	44	47	51	37	36	36	36	37	34	41	44	40	4	7	2	5	1	11	9	12	14
chr1	131812083	131812382	ATAC	23	17	16	16	29	27	29	20	35	47	42	41	0	0	12	3	2	7	11	6	10	1	1	0	0	3	1	0	1	2	2	8	14	8	0	4	4	1	16
chr1	131853051	131853641	ATAC	22	22	23	22	29	26	34	26	39	35	43	39	10	17	7	8	5	6	17	15	17	2	6	7	4	5	4	4	4	7	2	0	16	12	11	1	12	14	13
chr1	131865775	131865993	ATAC	1	3	1	3	4	6	8	7	11	12	17	17	0	5	1	0	0	1	4	1	5	6	6	0	3	11	9	0	1	0	1	9	11	11	23	12	0	13	18
chr1	131875681	131876075	ATAC	1	0	1	2	1	4	6	5	17	17	22	24	14	0	6	2	1	5	4	7	5	11	0	2	3	11	9	0	0	1	23	21	21	14	16	12	18	10	4
chr11	32122837	32123069	H3K4me3	24	25	22	25	21	20	16	18	20	19	16	21	9	13	14	10	13	9	15	9	14	2	7	6	0	1	2	10	7	12	3	7	1	10	5	1	5	11	8
chr11	32166640	32167955	ATAC	26	31	27	24	31	33	35	32	39	40	39	40	29	28	36	35	34	29	34	30	36	29	32	31	31	32	29	28	33	34	13	7	8	0	1	2	12	15	15
chr11	32238869	32239491	ATAC	15	16	16	17	26	27	31	25	31	35	38	42	18	20	10	16	13	22	30	27	28	1	2	2	0	1	1	0	0	8	12	6	7	4	0	7	0	11	0
chr11	32245587	32246125	H3K27ac	24	25	24	26	29	24	29	28	10	17	17	23	21	32	28	19	11	24	10	9	9	1	7	4	2	0	1	0	2	6	2	6	1	4	0	8	10	11	9
chr11	32247476	32248887	H3K27ac	24	21	23	20	20	22	26	22	22	23	29	26	34	36	32	32	27	29	11	21	20	34	33	34	37	33	31	24	24	25	3	12	4	4	0	1	4	7	8
chr1	132319263	132319762	H3K27ac	16	16	12	16	23	24	28	22	18	18	20	12	16	18	16	24	22	22	0	0	0	8	6	10	5	8	8	6	0	1	16	8	12	0	9	1	4	11	9
chr1	132358664	132359667	ATAC	40	38	39	40	44	44	45	46	44	52	50	51	14	30	39	36	38	37	35	42	39	27	27	30	27	28	28	28	26	29	4	5	8	5	6	8	9	3	12
chr1	132381947	132382270	H3K4me3	13	9	15	16	10	12	18	11	29	28	28	31	12	23	3	4	12	15	26	20	31	2	3	2	2	1	1	4	5	4	2	11	12	6	7	4	2	2	7
chr1	132382291	132383104	H3K27ac & H3K4me3	29	35	35	38	36	35	37	38	41	45	49	50	25	17	25	22	15	27	47	41	48	2	10	6	2	4	2	4	15	16	3	5	4	8	19	1	0	2	13
chr11	32454550	32454696	ATAC	1	2	0	2	2	2	2	0	11	19	12	12	0	1	1	5	2	2	6	7	7	3	0	0	4	6	3	0	5	3	11	10	19	9	20	0	10	6	7
chr11	32463633	32464028	ATAC	9	9	13	10	19	22	19	18	33	35	33	37	12	11	16	4	5	10	13	1	9	1	1	0	2	10	3	0	0	3	2	15	24	8	17	1	14	1	2
chr1	132556920	132557209	H3K4me3	0	0	1	0	1	0	1	0	1	1	0	5	3	16	13	2	0	1	12	3	6	7	11	10	0	0	0	0	3	6	7	1	9	4	2	0	4	16	5
chr1	132557415	132558316	H3K4me3	16	16	19	18	14	13	7	12	14	7	9	11	29	29	18	15	3	4	21	13	25	15	24	22	2	6	2	12	12	18	2	6	7	0	5	1	8	14	13
chr1	132611871	132614719	H3K27ac	56	57	58	58	60	57	58	58	57	59	59	60	50	48	50	55	47	47	54	62	65	50	51	54	53	55	52	54	57	60	3	8	10	9	5	13	9	23	1
chr1	132630355	132630677	H3K4me3	28	28	25	32	34	32	30	31	21	28	28	27	6	22	10	16	15	11	21	12	17	9	13	14	2	4	3	2	6	14	13	16	8	5	1	8	10	12	13
chr1	132634213	132634521	H3K4me3	38	37	35	38	29	29	33	34	30	29	30	30	5	6	10	1	1	3	5	11	10	1	6	8	2	0	0	0	3	4	2	1	12	10	0	13	4	2	7
chr11	32646218	32646415	ATAC	1	0	0	4	0	7	7	3	15	12	12	14	4	18	11	4	3	8	4	7	11	1	0	1	0	1	5	7	0	3	12	8	7	13	2	7	8	10	5
chr1	132716981	132717910	ATAC	36	32	24	30	51	49	50	48	21	16	15	19	41	28	30	40	38	41	31	21	26	3	8	8	5	6	7	0	2	9	3	7	10	0	5	1	12	11	3
chr11	3287606	3288102	ATAC	26	28	26	25	35	31	34	32	6	15	16	18	16	27	16	18	10	11	17	13	17	0	3	6	4	0	0	0	1	2	12	3	12	0	0	1	8	2	14
chr11	3292616	3292898	ATAC	14	14	14	13	20	18	19	20	12	8	7	7	9	15	9	19	19	9	16	19	15	2	1	5	2	2	1	0	0	3	2	7	7	0	11	4	2	14	5
chr1	132936143	132936311	ATAC	5	4	0	0	4	1	4	0	7	9	6	9	0	4	8	0	0	1	6	2	3	11	2	7	4	3	9	1	5	3	10	17	19	12	13	3	16	13	15
chr1	132969192	132969441	ATAC	2	0	4	1	8	11	6	5	24	18	16	20	17	6	12	7	4	0	16	12	16	2	0	1	0	1	0	0	1	1	12	13	18	15	18	1	4	10	7
chr1	133034045	133035640	H3K27ac	33	32	34	33	33	35	35	35	36	27	32	34	49	40	50	49	43	46	32	33	38	37	38	38	37	37	41	31	35	34	3	11	8	0	1	5	7	3	19
chr1	13304128	13304379	ATAC	4	2	1	4	11	10	8	9	16	12	13	19	12	12	9	4	1	12	4	12	7	10	1	2	3	1	0	0	0	1	1	18	12	10	0	0	17	1	14
chr1	13307888	13308089	ATAC	0	2	1	2	3	1	3	3	7	12	9	13	0	11	1	1	1	2	12	3	5	1	6	7	4	3	4	0	2	0	25	6	15	0	7	7	11	5	9
chr1	13313313	13313698	ATAC	2	3	4	2	5	6	3	7	17	17	14	24	12	2	3	6	7	5	9	12	16	3	0	0	3	2	1	0	1	1	18	11	6	14	9	0	8	10	5
chr1	133176836	133177129	H3K4me3	21	23	25	19	27	25	25	23	27	21	20	24	13	11	10	14	4	4	12	16	13	3	5	4	1	1	1	4	7	12	3	11	20	0	8	1	8	2	13
chr1	133357592	133358063	ATAC	18	20	20	24	16	12	18	17	2	1	5	2	4	23	6	11	8	16	2	1	0	0	0	0	0	1	0	0	0	2	1	4	6	4	12	3	8	1	12
chr1	133422932	133425390	ATAC	71	71	71	74	81	78	75	76	85	85	86	84	36	39	43	52	48	51	39	43	45	47	44	47	50	50	48	48	54	57	5	2	13	7	6	2	1	12	21
chr11	3358461	3359044	ATAC	23	23	17	21	31	28	25	29	35	39	36	36	28	26	15	26	23	23	31	30	40	9	14	6	7	7	9	8	8	17	8	5	15	5	10	1	12	2	5
chr1	13362348	13364680	H3K27ac & H3K4me3	69	69	64	68	70	71	70	69	69	71	71	72	61	54	59	69	79	77	71	76	71	53	52	46	60	58	64	75	65	56	5	2	8	5	10	12	11	19	1
chr1	133806685	133808798	H3K27ac	46	46	46	46	49	49	45	48	46	47	48	45	42	37	43	54	51	51	48	49	43	43	44	43	41	44	44	45	47	46	3	0	13	0	6	8	0	3	13
chr1	133859159	133860444	H3K4me3	19	21	17	18	19	16	13	16	19	17	16	16	17	7	19	13	16	22	12	0	16	33	30	30	31	27	34	23	19	15	13	12	18	26	27	34	23	24	19
chr1	133889027	133889692	ATAC & H3K27ac	8	11	15	10	12	8	10	10	26	29	26	30	26	28	20	11	8	10	33	33	24	2	0	1	2	2	0	0	2	6	2	10	0	4	9	7	11	1	13
chr1	133903715	133905864	H3K27ac	43	44	41	39	47	47	46	47	42	49	47	47	56	53	57	69	66	66	70	74	74	43	47	44	44	46	45	43	49	52	4	10	2	5	1	2	5	12	6
chr1	133981996	133982465	ATAC	14	16	12	17	19	17	19	19	0	1	5	5	22	18	25	25	20	18	20	18	15	0	3	4	0	0	0	4	0	6	12	11	4	8	2	1	11	26	9
chr1	134022490	134022906	ATAC	20	25	25	24	30	30	26	25	42	41	38	39	21	9	15	15	18	20	28	30	14	3	2	4	0	1	2	0	6	7	3	3	7	8	5	1	4	2	10
chr1	134034719	134036508	ATAC & H3K27ac & H3K4me3	30	32	31	32	37	38	34	35	41	39	37	45	44	36	40	47	47	46	56	57	56	38	43	40	38	38	33	45	43	47	23	10	13	9	1	2	12	8	10
chr1	134046734	134047169	H3K4me3	27	29	26	33	35	34	31	30	44	45	39	44	16	26	18	14	9	13	17	16	27	0	1	2	0	0	0	0	1	11	2	7	1	0	11	1	12	2	5
chr1	134048376	134048778	ATAC & H3K4me3	17	17	15	20	18	23	19	20	31	32	28	33	1	23	23	18	12	17	26	24	24	1	2	1	0	1	0	6	4	8	2	7	16	4	0	1	0	17	9
chr11	3414330	3415614	H3K4me3	32	30	30	34	20	20	21	23	22	19	27	21	21	20	20	17	11	8	26	11	12	25	29	29	19	17	14	17	18	25	2	3	1	12	0	13	12	11	9
chr1	134225088	134225639	H3K4me3	34	38	36	41	30	34	29	28	46	45	41	46	16	15	15	8	10	9	14	6	15	0	1	2	2	0	0	4	2	8	2	1	1	2	0	13	2	26	7
chr1	134313719	134315070	ATAC	32	36	32	32	46	46	42	42	48	51	47	48	27	31	25	29	25	26	23	32	29	30	29	28	29	28	27	31	31	29	3	8	13	0	6	2	12	8	3
chr1	134437764	134438046	ATAC & H3K27me3	13	15	13	15	6	6	2	4	0	3	1	0	0	12	2	0	0	7	0	1	2	0	0	1	0	0	1	0	1	0	16	9	23	32	38	44	34	27	30
chr1	134980649	134981468	H3K27ac	34	36	32	37	35	37	34	37	42	41	36	44	32	32	30	32	31	27	51	42	47	12	13	12	10	8	10	9	11	19	9	8	8	0	3	1	0	11	1
chr1	135027345	135028252	H3K4me3	49	53	52	56	56	56	53	54	50	53	49	53	46	35	44	44	39	41	50	44	49	27	27	29	26	25	25	27	33	36	4	5	2	1	1	9	15	12	10
chr1	135101470	135101871	ATAC	14	19	17	14	19	21	19	19	13	6	4	9	18	22	14	25	20	22	18	20	16	13	15	18	9	9	9	0	6	8	3	0	10	5	0	1	9	18	5
chr1	135141312	135141541	ATAC	19	18	17	20	11	16	13	13	7	7	1	7	0	10	6	6	4	10	11	13	8	0	1	1	1	0	0	3	0	1	2	3	1	0	5	1	4	1	13
chr1	135349188	135349559	ATAC	5	10	8	14	17	16	9	12	23	28	27	27	12	6	6	6	1	1	22	9	9	0	3	1	0	0	0	1	0	7	19	15	19	11	7	7	18	11	18
chr11	35418725	35419216	ATAC	9	9	9	3	9	14	12	13	29	26	26	21	18	8	9	6	3	0	15	9	12	3	0	2	1	10	2	0	3	0	26	20	23	15	22	7	24	10	14
chr11	3547951	3549860	ATAC & H3K27ac	42	44	42	45	48	48	45	46	52	54	56	53	42	42	40	54	54	52	47	55	53	39	40	40	38	41	41	50	45	47	4	14	11	3	10	9	3	3	10
chr11	35531161	35531766	ATAC	1	1	1	6	7	5	6	9	19	23	27	25	5	18	9	10	4	10	22	20	11	1	0	0	2	1	1	0	3	2	15	16	17	16	15	16	16	1	15
chr11	35545943	35546210	ATAC & H3K27ac & H3K4me3	0	2	2	6	7	6	10	11	25	21	20	19	0	0	0	6	3	5	18	11	27	10	0	1	3	1	0	0	3	9	6	19	20	0	12	0	4	10	12
chr11	35573593	35574467	ATAC & H3K27ac & H3K4me3	18	17	16	17	30	30	29	32	41	40	40	43	30	22	25	39	34	35	47	46	40	2	7	2	2	4	3	8	10	12	3	12	12	12	0	8	12	2	0
chr11	35582741	35584626	H3K27ac	65	63	62	61	65	60	62	61	65	66	66	64	53	48	46	50	46	46	60	58	58	37	45	41	41	43	45	46	49	48	9	11	8	9	6	14	14	18	8
chr1	135696886	135697801	H3K4me3	21	21	20	23	21	15	12	18	13	18	7	12	10	7	10	3	3	4	6	3	9	24	25	24	15	12	11	4	3	7	12	6	12	20	21	15	19	24	26
chr11	35772921	35773042	ATAC	0	0	1	2	2	0	1	4	12	11	15	16	0	5	5	1	2	6	4	7	11	5	5	1	3	3	14	0	0	0	1	14	12	8	12	7	4	10	12
chr11	35777107	35778069	ATAC & H3K27ac & H3K4me3	37	37	37	36	47	46	44	46	53	54	56	58	31	31	27	39	34	37	47	50	49	3	10	7	3	3	4	5	14	13	13	7	4	0	10	1	15	3	13
chr11	35784255	35785323	H3K27ac	58	60	58	58	61	61	59	61	54	56	52	56	29	31	37	52	45	47	50	49	52	13	19	21	14	15	13	16	19	30	4	4	13	7	6	2	9	12	1
chr1	135963704	135964091	ATAC	31	35	35	33	38	37	30	34	12	9	16	13	9	11	9	12	4	5	7	11	7	1	3	4	0	0	0	0	1	6	19	5	7	0	9	4	4	7	0
chr1	135989486	135990260	H3K27ac	35	32	36	33	37	35	31	34	32	32	29	32	17	21	17	25	29	28	32	35	34	16	15	14	11	12	13	15	16	21	3	7	1	5	10	11	12	15	8
chr1	136113421	136114053	H3K27ac	29	33	30	28	37	37	33	38	26	30	24	28	19	12	23	35	27	32	38	40	38	9	4	7	5	5	6	0	4	13	3	3	1	2	5	1	5	11	10
chr1	136130115	136130781	H3K4me3	5	6	4	7	2	1	4	3	9	4	2	1	23	33	25	17	11	13	10	13	15	20	26	31	17	17	15	0	4	14	12	13	21	0	13	7	4	17	7
chr1	136130923	136132223	H3K27ac & H3K4me3	16	13	14	16	16	12	13	15	10	8	8	11	39	34	44	21	20	24	20	12	22	42	41	38	32	31	34	25	19	25	3	14	16	17	15	17	16	2	15
chr1	136254661	136255025	H3K4me3	10	10	12	14	11	12	14	12	28	24	22	30	22	9	10	10	2	7	15	11	23	2	4	3	2	1	0	2	6	15	2	9	10	12	0	8	16	17	9
chr1	136257654	136259124	H3K27ac	29	29	32	23	35	34	30	31	33	34	31	31	35	39	36	53	45	46	54	55	57	34	39	37	38	38	40	37	40	45	13	4	1	0	1	8	5	12	6
chr1	136302152	136303236	ATAC	31	29	31	31	25	27	24	28	20	25	19	20	37	28	30	32	37	35	27	27	27	32	31	33	33	32	31	25	29	28	3	8	1	0	0	1	5	2	1
chr1	136303319	136303785	H3K27ac	0	0	0	1	0	0	1	0	0	1	0	0	17	14	23	4	2	0	2	3	5	8	15	13	4	5	4	0	6	9	1	4	14	11	12	0	6	1	0
chr1	13658676	13659998	H3K27ac & H3K4me3	30	25	28	34	25	23	32	30	36	37	39	39	30	34	29	31	26	28	62	57	58	21	29	28	14	19	16	21	34	39	3	0	12	7	5	8	9	2	0
chr1	136605395	136605572	H3K4me3	6	0	0	0	0	2	0	1	1	2	4	0	7	0	5	2	0	1	1	2	3	3	3	2	0	4	1	1	1	4	18	32	30	37	43	41	14	10	30
chr11	36646367	36646779	ATAC	21	15	23	21	8	7	9	6	5	1	5	4	8	0	0	1	1	0	4	0	7	0	4	1	3	1	2	0	4	1	18	11	24	14	11	16	16	13	11
chr1	136939624	136939881	H3K4me3	1	0	3	1	3	2	2	0	0	1	2	5	24	20	6	4	14	3	11	3	10	1	2	0	0	1	9	8	6	6	47	60	57	49	31	40	30	45	34
chr1	137130609	137131676	H3K27ac	20	28	26	25	32	32	30	31	27	26	25	31	40	31	35	48	42	46	55	48	55	18	27	26	21	22	22	17	26	35	3	5	1	2	3	1	9	12	8
chr1	137395509	137395838	ATAC	15	14	13	19	10	11	10	10	2	1	0	2	0	8	13	6	6	10	0	3	2	1	7	3	0	1	0	5	1	1	1	9	17	4	5	0	16	1	0
chr1	137406121	137407403	H3K4me3	15	24	24	19	23	23	22	19	26	17	24	21	29	34	38	35	30	28	22	16	24	36	37	38	36	37	33	21	25	27	8	12	1	5	15	13	0	11	13
chr1	137582752	137582956	H3K4me3	6	2	0	2	5	1	1	5	1	0	3	6	11	4	8	2	5	1	1	1	2	5	12	5	4	4	2	1	1	0	11	11	11	29	29	24	22	5	30
chr1	137583414	137583618	H3K4me3 & H3K27me3	2	4	0	2	0	1	0	1	1	0	3	0	11	17	9	2	2	0	0	0	1	5	10	8	0	1	0	0	1	3	2	5	3	32	34	28	20	10	31
chr1	137583894	137585210	H3K27ac & H3K4me3	27	30	27	29	18	22	17	15	29	24	20	22	21	24	28	11	14	11	1	12	9	35	35	35	27	24	26	17	16	19	8	10	7	23	31	19	16	2	28
chr1	13761216	13761544	ATAC	7	5	5	5	22	19	23	21	8	12	8	10	12	11	12	14	12	15	0	9	1	0	4	2	1	3	1	0	2	1	28	22	14	15	14	7	11	24	16
chr1	137625627	137626828	ATAC & H3K27ac	26	21	28	18	16	20	17	19	9	15	6	14	32	24	30	26	30	27	18	12	11	28	31	30	26	26	23	19	20	18	2	7	4	0	9	8	8	2	5
chr1	137662569	137663274	H3K27ac	21	21	23	14	22	22	17	19	20	17	15	14	27	20	31	22	13	15	8	8	3	26	20	24	20	18	24	10	14	15	3	18	4	26	11	11	18	11	24
chr1	137708411	137708945	ATAC	8	6	6	5	17	17	10	13	25	23	19	25	26	21	21	31	23	26	35	43	44	7	12	12	3	2	3	0	7	15	3	5	4	4	5	1	2	18	10
chr1	137709369	137709942	H3K27ac	26	30	34	29	36	36	32	36	34	41	36	38	6	24	28	29	26	30	49	39	45	5	14	13	6	3	4	0	8	17	3	8	15	0	12	1	7	7	10
chr1	137716731	137717021	ATAC	16	21	17	14	25	28	23	23	34	33	26	31	28	9	22	24	25	21	34	29	40	11	11	13	10	11	11	10	16	15	20	7	5	9	6	2	9	3	1
chr1	137792026	137792269	H3K27ac	12	10	6	7	19	17	13	13	13	14	2	8	15	14	19	9	6	10	0	1	0	1	1	2	3	0	1	0	0	2	7	6	16	11	7	7	11	10	5
chr1	137814654	137816029	ATAC & H3K27ac & H3K4me3	33	37	31	35	35	33	30	30	17	20	18	19	31	24	33	30	23	28	17	17	8	36	35	35	35	32	32	15	19	22	3	8	7	0	10	1	7	11	13
chr1	13788981	13789219	ATAC	7	5	4	9	6	7	9	0	20	21	21	19	0	5	6	2	7	0	13	11	7	0	0	0	3	5	8	3	0	2	15	17	14	13	14	12	4	21	12
chr1	13790650	13790879	ATAC	11	11	10	14	8	5	8	3	18	25	26	24	4	10	0	1	1	1	2	3	7	3	0	0	0	6	3	0	4	2	15	24	26	4	18	7	18	19	27
chr11	3794962	3795940	ATAC & H3K27ac	29	30	29	28	30	32	26	26	14	10	22	19	49	50	48	49	44	45	23	25	22	24	29	26	20	23	21	18	17	20	3	7	7	9	1	1	5	3	17
chr1	137955189	137955517	ATAC	3	2	1	4	14	14	11	11	2	5	7	6	11	12	11	11	2	8	2	1	2	1	0	1	0	3	1	0	0	1	1	8	15	4	12	3	11	16	7
chr1	138027594	138029346	H3K27ac	33	36	36	33	30	33	30	30	34	26	33	31	45	29	43	29	23	22	27	31	38	41	41	40	36	37	37	35	42	40	8	11	15	9	3	8	10	2	15
chr1	138073772	138073956	ATAC	6	7	4	8	21	20	17	15	6	7	4	8	3	7	8	4	3	3	0	2	0	5	0	6	3	1	1	0	4	0	1	10	6	0	7	0	11	10	9
chr1	138116654	138117435	ATAC	29	29	23	28	45	45	39	46	29	30	27	31	31	40	34	38	32	33	30	37	34	11	10	12	4	8	6	9	6	19	3	3	7	5	1	1	9	2	5
chr11	3813278	3814783	H3K27ac	42	44	42	43	35	37	38	35	35	38	36	36	22	35	34	24	18	21	14	18	15	30	30	31	27	23	24	21	21	26	3	0	4	5	5	1	10	2	8
chr1	138222532	138222787	ATAC	13	11	10	10	7	5	6	5	1	1	0	2	0	7	2	2	1	4	0	2	1	0	0	2	4	6	9	0	1	1	1	10	18	19	15	12	9	9	26
chr1	138241481	138243106	H3K27ac & H3K4me3 & H3K27me3	30	34	27	29	22	25	24	21	22	20	15	19	19	28	32	9	7	8	8	5	12	38	38	41	28	22	25	12	20	27	3	7	18	22	34	31	13	32	29
chr1	138261441	138261765	H3K4me3	14	11	14	12	18	13	13	17	15	13	11	10	10	6	0	1	3	8	12	4	13	0	1	0	2	0	0	12	9	2	44	53	38	53	49	69	39	36	45
chr1	138461673	138461946	ATAC	5	2	2	2	10	6	8	7	20	19	14	22	8	5	6	1	1	5	4	7	2	2	0	0	3	10	1	0	0	2	11	13	15	6	7	7	4	10	16
chr1	138792892	138793177	ATAC	7	5	5	10	12	16	17	14	19	18	19	21	9	0	12	4	3	3	16	18	9	0	3	1	2	1	2	1	7	9	2	3	10	8	0	7	8	11	17
chr11	3882547	3884718	H3K27ac & H3K4me3	43	47	42	43	47	48	45	46	50	47	50	53	43	46	46	61	61	57	73	71	76	39	42	42	40	39	45	50	54	55	14	7	2	1	8	2	5	15	18
chr1	138930317	138930656	ATAC	5	14	16	19	19	18	16	14	31	40	32	38	9	8	6	8	2	3	16	8	11	1	0	2	2	0	6	0	0	2	12	17	7	6	11	10	13	14	19
chr11	39767958	39768227	ATAC	11	5	4	8	18	18	26	20	22	23	24	26	8	5	3	3	1	7	13	1	1	3	0	6	3	1	1	0	0	0	2	16	21	11	11	7	6	6	13
chr11	39777301	39777493	ATAC	0	0	0	0	6	7	10	9	6	7	1	7	0	0	1	0	0	1	0	2	2	6	0	1	4	3	15	0	5	3	17	10	8	12	16	12	7	9	4
chr1	139796744	139797204	ATAC	33	30	34	33	25	18	29	23	17	13	18	17	6	14	17	8	23	12	23	20	18	15	19	18	17	16	15	10	22	22	3	7	7	12	1	5	17	2	10
chr1	139803181	139803298	H3K4me3	3	1	3	1	0	3	4	3	7	11	7	8	0	5	6	3	2	4	10	11	9	0	0	0	3	5	1	3	2	3	16	1	7	4	0	4	6	2	7
chr11	39841491	39841692	ATAC	6	0	1	2	1	2	4	2	13	7	9	8	0	4	2	2	0	4	8	1	0	11	6	3	4	3	15	1	1	0	14	4	15	11	19	9	13	18	16
chr11	40071376	40071767	ATAC	2	0	1	2	9	13	11	14	21	30	35	37	0	5	0	3	1	7	0	11	14	11	5	0	3	3	2	0	0	1	15	16	19	8	0	3	9	1	4
chr11	40073267	40073542	ATAC	0	0	1	1	7	12	13	6	13	12	16	15	0	2	1	2	2	4	8	3	5	11	6	2	0	1	15	0	1	2	15	9	6	9	4	7	4	16	10
chr11	40117208	40117551	ATAC	0	0	0	1	2	4	8	8	22	17	20	24	0	10	0	4	2	3	14	10	17	1	5	1	3	3	2	0	0	3	1	11	13	8	9	7	9	10	18
chr11	4012129	4012273	ATAC	5	4	1	2	0	0	0	0	6	7	6	11	0	4	2	2	0	1	8	7	7	6	1	3	4	11	1	1	0	2	11	19	0	18	9	12	0	16	2
chr11	40135246	40135487	ATAC	0	4	0	0	12	5	10	8	1	2	1	1	2	0	1	0	0	0	3	0	1	11	6	3	4	6	4	1	5	2	10	13	14	3	11	0	3	0	17
chr1	140142092	140142354	ATAC	16	15	17	19	1	3	2	3	1	2	4	2	0	2	5	0	0	2	1	2	1	0	0	0	3	6	6	0	4	0	11	13	3	4	19	7	9	13	22
chr11	4016950	4017082	H3K4me3	9	6	6	8	0	1	1	1	5	6	5	7	4	0	8	1	0	5	1	3	0	1	2	2	0	1	0	5	5	11	12	1	1	19	5	13	6	11	11
chr11	4017742	4018990	H3K27ac & H3K4me3	29	29	30	32	29	30	26	29	27	32	30	31	22	33	34	15	17	20	25	29	28	28	32	34	23	25	24	33	34	35	13	10	1	5	12	1	9	2	3
chr11	40207907	40208253	ATAC	0	0	2	1	15	15	18	15	10	13	17	17	8	0	6	2	2	3	2	2	5	1	0	0	0	0	1	0	1	0	11	3	6	0	15	7	8	16	2
chr11	40242986	40243242	ATAC	0	0	0	1	8	6	11	4	9	16	15	14	3	2	1	1	6	3	1	5	6	10	5	6	3	0	1	0	1	3	1	7	17	11	7	0	11	5	7
chr1	140245087	140245470	ATAC	28	28	31	23	12	6	8	8	2	5	8	4	0	14	19	4	0	0	4	3	0	3	1	1	3	2	2	0	4	2	15	13	14	4	9	14	10	10	19
chr11	40265362	40265871	ATAC	15	5	9	2	25	21	30	31	5	1	5	6	5	6	12	12	7	7	0	8	7	0	1	0	0	1	1	0	1	1	15	6	17	4	7	7	11	19	14
chr1	140744817	140745459	H3K4me3	10	14	11	12	11	8	11	12	17	11	6	9	1	0	3	1	1	0	0	2	4	13	10	16	2	3	1	4	0	0	2	27	22	33	49	32	29	20	28
chr1	140824872	140825972	H3K27ac	46	42	42	47	49	48	52	50	36	41	45	47	36	31	37	42	36	34	56	54	60	13	15	19	6	9	8	15	12	21	4	3	15	5	6	2	5	12	19
chr1	140862178	140862408	H3K4me3	9	7	11	10	6	8	11	10	18	17	17	24	4	0	6	1	0	1	13	10	8	0	7	3	0	0	0	0	9	10	2	3	7	2	11	7	4	2	11
chr1	141350908	141352176	H3K27ac	59	53	46	46	57	53	53	51	50	51	54	47	11	25	29	30	30	29	6	20	5	28	27	31	29	30	31	18	27	27	3	7	13	0	12	13	5	18	1
chr11	4156913	4157381	ATAC	6	7	9	11	20	21	17	14	28	31	23	32	16	17	24	12	17	18	28	29	31	3	1	3	7	2	3	0	5	7	2	3	7	4	5	4	8	2	5
chr11	4160537	4160789	H3K4me3	17	20	16	24	13	14	15	16	14	4	7	12	9	3	0	5	6	3	11	10	17	2	5	7	0	1	0	1	7	9	8	0	12	0	0	4	6	17	14
chr11	4165971	4167484	ATAC	21	21	14	19	31	28	29	26	24	23	20	25	33	30	39	44	44	46	34	37	32	34	32	34	37	37	33	31	32	32	13	3	7	0	0	1	9	2	5
chr1	141755123	141755714	H3K4me3	9	10	14	13	16	23	31	23	23	16	28	26	1	0	3	9	8	11	18	15	14	0	1	2	0	6	2	4	15	13	2	12	12	6	0	7	10	10	5
chr1	141756814	141757189	ATAC	4	6	7	12	17	19	23	19	30	26	29	30	0	0	6	3	1	0	4	8	7	1	1	0	3	1	4	0	1	4	11	1	6	4	9	0	8	1	14
chr1	141915386	141915684	ATAC & H3K4me3	4	2	3	1	14	12	19	18	6	7	12	15	0	5	2	1	4	3	2	8	11	1	0	2	3	0	0	1	6	7	6	6	9	0	4	7	8	1	15
chr1	142303273	142303506	ATAC	1	3	4	4	10	11	13	12	15	16	23	21	7	0	1	3	2	0	4	4	9	2	2	1	3	11	9	0	1	3	1	9	15	6	4	7	4	1	9
chr11	42752731	42753545	H3K4me3	37	35	33	32	33	36	38	34	31	35	37	36	31	14	22	12	7	6	20	14	15	9	15	17	5	2	1	0	1	4	12	3	1	4	0	13	21	2	5
chr11	42755125	42755360	H3K4me3	26	24	24	22	26	22	28	24	26	31	33	32	18	3	9	4	1	1	2	7	6	1	4	3	2	0	4	0	0	2	2	11	7	14	0	1	10	11	5
chr11	42794539	42794820	ATAC	1	0	0	3	1	0	4	3	23	15	21	20	3	0	1	0	0	6	1	2	10	2	6	7	4	2	4	0	4	0	1	17	13	20	12	0	8	9	7
chr11	42939344	42940036	ATAC	29	28	30	29	23	18	23	21	10	5	15	13	13	15	12	11	13	11	14	13	18	5	8	6	0	3	1	0	1	2	7	16	7	4	9	1	14	1	5
chr11	42968101	42968812	H3K4me3	21	20	15	18	17	17	20	17	27	30	27	35	18	13	7	8	10	12	30	18	29	2	9	5	1	1	0	4	8	21	2	6	7	6	3	1	0	2	9
chr11	43013623	43013887	ATAC	3	2	1	6	6	11	11	6	19	19	16	26	4	5	2	1	5	0	4	3	7	10	0	6	3	3	2	0	0	1	11	5	3	8	9	10	8	1	12
chr11	43495006	43495783	H3K4me3	61	58	56	57	59	58	58	56	61	60	61	62	11	23	25	30	24	22	31	27	32	20	20	16	25	23	20	28	31	30	4	5	15	9	10	2	1	15	10
chr11	44424441	44424707	H3K4me3	6	8	10	6	5	4	7	6	1	3	3	2	0	5	0	2	0	1	0	0	1	1	3	4	3	1	1	0	0	1	23	25	30	22	30	16	12	5	22
chr11	44430555	44430861	ATAC	29	23	21	16	16	12	14	13	5	8	8	2	0	2	0	0	0	1	0	3	1	1	2	4	2	0	0	0	0	0	12	24	34	25	37	27	23	19	19
chr1	145510394	145510637	ATAC	1	0	2	0	0	1	3	1	14	20	14	17	0	0	2	2	0	0	16	8	6	3	0	0	3	1	6	0	0	0	15	14	6	14	14	0	16	16	18
chr1	145631663	145631832	ATAC	0	0	1	0	1	1	3	3	9	7	12	7	0	6	1	0	0	1	3	2	3	2	6	7	4	11	8	1	1	3	10	15	13	10	0	0	0	0	17
chr11	4575137	4575606	ATAC	15	12	12	16	39	37	33	35	14	17	14	17	26	22	16	22	18	18	12	9	15	0	2	1	2	0	0	0	1	7	2	3	7	0	0	13	13	22	0
chr1	145851025	145852246	H3K27ac	61	56	56	53	54	54	58	53	52	53	57	52	22	29	38	25	21	28	18	13	18	25	27	28	23	25	22	15	22	26	4	10	13	7	16	11	15	21	16
chr1	145865560	145866213	ATAC & H3K27ac	35	34	32	29	24	21	21	22	13	14	9	16	13	26	23	10	1	3	5	10	10	2	2	5	2	0	0	0	0	0	2	8	18	8	5	7	4	10	5
chr1	145963260	145963726	ATAC	35	28	30	35	30	25	33	27	10	9	13	16	5	6	9	3	3	1	13	1	3	0	3	4	2	1	0	0	0	2	12	14	12	10	14	4	13	10	9
chr11	4603276	4605122	H3K27ac	32	33	35	36	35	37	30	33	36	37	33	34	38	33	36	50	38	48	52	49	50	38	42	45	39	42	39	41	46	51	4	0	8	5	6	2	7	3	10
chr1	146161622	146161850	ATAC	3	4	5	5	11	8	13	9	16	19	22	17	0	5	0	5	1	0	7	5	4	1	0	6	3	1	0	0	0	0	1	15	17	9	12	0	11	10	9
chr11	46250282	46251445	ATAC	44	40	43	36	44	45	46	41	53	52	55	51	24	31	35	43	33	41	39	41	36	32	33	35	38	35	32	34	32	34	4	13	8	1	1	2	1	12	3
chr11	4760443	4760770	ATAC	6	7	6	8	12	13	9	11	22	19	19	20	9	21	9	11	7	12	15	19	10	0	0	0	0	0	0	0	1	3	2	11	7	11	0	1	11	6	5
chr1	148217762	148218032	ATAC	7	3	9	8	11	9	18	10	24	20	27	26	0	5	0	0	2	1	0	5	0	1	2	0	3	11	4	0	0	0	1	6	0	0	8	6	11	1	10
chr1	148344954	148345197	H3K4me3	9	8	6	7	3	3	6	1	0	3	10	3	0	5	2	0	0	0	0	0	0	7	3	9	3	1	1	0	0	1	12	17	17	24	28	12	17	19	17
chr1	148345830	148346250	ATAC & H3K4me3	40	33	36	37	10	8	15	11	2	8	15	9	1	0	6	1	1	5	2	2	6	5	8	5	0	0	0	0	2	0	7	9	19	21	21	10	17	10	18
chr11	48629638	48631123	H3K27ac	56	55	54	55	57	54	53	55	49	49	56	53	22	39	34	39	48	42	48	53	50	42	45	39	50	47	50	54	54	45	4	16	20	5	15	9	5	4	1
chr11	49016042	49018192	ATAC	49	47	49	43	56	57	58	57	55	50	57	57	53	53	54	63	59	63	56	60	58	41	46	44	46	47	45	40	47	47	4	4	8	9	6	2	1	12	3
chr11	49057122	49058018	H3K4me3	61	62	63	61	60	56	57	59	53	58	60	59	14	18	22	24	33	26	31	31	29	21	18	20	27	26	32	30	27	30	4	13	8	1	3	11	5	12	6
chr11	49058803	49059299	H3K27ac	35	32	30	32	28	28	29	30	31	29	32	32	14	16	10	14	23	24	30	32	31	17	22	20	11	18	22	31	29	26	3	5	5	5	1	13	13	12	8
chr11	49091668	49091954	ATAC	0	1	1	0	5	4	5	4	15	21	22	22	4	2	6	2	2	1	4	2	4	11	2	0	3	11	6	0	0	1	6	18	20	8	9	9	14	10	11
chr1	149190728	149191131	ATAC	24	17	22	26	32	25	31	27	5	5	10	5	8	5	9	1	1	0	0	1	4	0	0	6	3	2	9	0	4	2	1	1	17	9	0	0	11	1	15
chr11	4954268	4954588	ATAC & H3K4me3	0	1	0	3	6	9	5	10	15	15	12	15	28	11	7	12	18	20	20	11	15	1	1	0	2	0	2	4	9	9	28	37	25	24	14	20	10	17	16
chr11	4997868	5000230	H3K27ac & H3K4me3	43	44	43	48	46	42	41	43	39	38	38	38	58	56	58	69	67	72	61	66	66	51	52	51	57	55	53	60	58	59	4	7	8	1	8	2	9	3	14
chr11	50023208	50024602	H3K27ac & H3K4me3	42	45	43	45	39	41	38	38	39	43	40	43	34	37	38	50	50	49	53	59	61	36	35	37	36	37	38	47	48	46	9	0	5	1	1	2	11	12	1
chr11	50026549	50027183	H3K27ac & H3K4me3	38	41	38	40	37	39	37	38	39	39	41	41	21	30	15	33	26	29	37	33	41	4	8	5	0	2	2	8	9	12	13	5	15	0	5	1	0	7	5
chr11	50037863	50039250	H3K27ac	37	37	38	37	41	40	36	35	35	32	36	37	37	38	42	53	57	56	44	48	45	37	39	36	48	45	49	57	46	41	4	10	11	1	6	2	7	12	10
chr11	50165639	50166161	ATAC	6	5	5	6	14	13	14	17	15	23	18	17	13	13	16	21	10	14	19	25	19	0	1	0	0	0	0	0	0	0	12	14	12	11	14	1	10	10	18
chr11	50190456	50192612	H3K27ac & H3K4me3	46	47	48	46	50	50	51	52	44	42	49	49	38	46	39	59	59	54	60	57	60	44	43	42	41	44	49	48	54	53	4	4	8	7	1	2	7	12	3
chr11	50302205	50302454	H3K4me3	4	8	0	0	0	1	1	0	0	1	1	4	20	6	9	3	16	10	20	9	12	1	3	0	3	0	1	6	7	2	58	58	57	44	31	31	31	41	29
chr11	50619754	50620011	H3K27me3	4	2	2	1	0	0	0	0	0	0	1	4	16	15	16	5	18	12	2	9	6	4	5	0	1	0	0	14	4	1	71	67	63	47	35	34	33	38	26
chr11	50663836	50664344	H3K4me3	0	0	3	1	0	0	1	2	0	1	3	0	8	15	18	1	0	0	0	0	0	8	15	10	0	0	0	0	4	2	25	17	19	25	37	32	27	25	24
chr11	50700721	50701236	ATAC	10	7	16	16	0	4	5	2	0	1	1	0	4	0	11	0	1	3	0	1	0	5	8	10	3	1	2	0	0	0	11	16	13	15	19	12	20	1	12
chr11	50872415	50873527	ATAC	20	16	21	20	20	23	25	21	32	36	38	31	2	22	25	22	21	19	22	25	26	25	25	26	25	24	23	25	23	23	3	18	7	12	3	8	9	11	15
chr11	51075983	51078216	H3K27ac	46	48	47	44	51	52	48	51	49	53	54	52	50	50	50	64	57	61	64	63	61	41	45	48	43	43	41	37	47	49	4	13	1	1	6	2	5	15	10
chr11	51463477	51464954	H3K27ac & H3K4me3	33	36	32	37	36	38	33	36	26	31	26	25	33	32	31	42	42	48	26	31	37	40	37	39	43	41	41	31	31	32	13	10	5	5	10	14	24	12	13
chr11	51501128	51503103	H3K27ac	49	49	49	49	51	49	47	48	50	46	48	51	39	43	42	58	54	54	54	52	53	32	40	40	32	38	33	37	40	44	4	10	17	1	3	2	7	3	6
chr11	51568629	51570744	H3K27ac	37	41	37	36	39	38	33	36	40	42	33	40	42	50	48	56	48	49	75	65	73	41	46	46	44	44	42	45	51	56	14	5	8	11	1	2	11	3	10
chr11	51570782	51571112	H3K27ac	1	4	0	1	0	0	1	1	2	0	1	2	18	18	18	20	16	19	38	34	45	8	13	9	8	6	4	1	14	17	2	7	1	4	5	1	4	14	10
chr11	51577082	51578021	H3K27ac	13	12	11	8	13	15	11	12	19	10	18	17	35	30	38	39	33	29	58	58	56	29	31	35	30	33	32	27	37	42	3	5	15	7	5	8	5	2	5
chr11	51579711	51579893	ATAC & H3K27ac	0	2	2	1	3	0	1	3	11	11	10	15	0	8	9	4	2	3	20	12	27	1	2	2	0	1	2	9	8	12	2	9	10	0	5	1	10	11	5
chr11	51581381	51581615	H3K27ac & H3K4me3	12	14	9	15	8	14	5	12	19	12	15	18	1	13	7	13	16	12	40	36	38	0	5	7	0	1	1	8	8	14	3	8	18	5	10	13	9	3	10
chr11	51581818	51582193	ATAC	15	17	14	16	20	25	17	16	35	35	25	36	16	17	30	28	24	24	44	40	46	4	5	10	2	5	6	0	8	17	3	8	21	5	3	11	9	3	5
chr11	51669033	51671798	H3K27ac & H3K4me3	35	33	31	35	33	36	34	36	31	26	25	29	40	43	46	66	70	68	62	65	67	52	51	47	63	57	62	67	59	56	3	1	1	0	1	1	5	2	1
chr11	51671940	51672557	H3K27ac	10	12	11	15	18	21	14	14	12	8	10	7	6	3	3	27	26	24	27	24	24	21	22	17	25	25	27	25	21	21	3	9	10	0	0	13	4	2	5
chr11	51697281	51697537	ATAC	14	13	11	12	13	13	9	11	5	1	0	1	12	10	16	9	11	7	9	12	4	1	5	3	0	0	1	1	1	2	2	3	12	8	5	1	8	17	7
chr11	51729403	51730450	ATAC	38	41	38	43	42	40	38	40	28	23	19	20	33	34	23	35	30	27	29	22	21	16	19	15	17	16	15	12	18	20	8	8	4	0	1	1	18	7	13
chr11	51812963	51814439	H3K27ac	36	36	40	42	37	38	34	38	29	36	37	36	48	55	48	60	61	59	63	66	66	41	37	40	44	42	40	47	47	46	14	7	5	1	13	9	1	3	15
chr11	51911857	51913664	H3K27ac	43	46	47	49	47	48	45	49	45	46	45	48	60	46	53	67	61	62	67	65	62	41	42	44	42	42	44	43	48	50	4	12	8	1	1	14	9	18	6
chr1	151918885	151919261	ATAC	5	3	9	7	14	10	15	14	13	22	24	26	0	8	9	1	6	0	0	3	7	10	1	0	3	3	3	0	4	2	11	19	11	0	4	12	11	16	14
chr11	51981108	51981838	ATAC & H3K27me3	8	8	10	14	0	1	1	0	11	2	6	4	18	11	10	1	1	3	12	0	3	20	20	17	14	16	20	13	5	6	22	18	10	32	42	43	35	6	24
chr11	52070905	52071182	H3K27ac	16	16	13	15	15	16	12	13	21	13	13	18	15	21	19	4	1	1	11	2	7	0	0	0	0	1	2	0	1	3	16	10	7	0	5	10	6	10	13
chr1	152170423	152170663	ATAC	12	12	18	20	6	2	6	5	1	3	3	2	0	4	1	2	3	1	0	2	0	4	1	7	4	12	16	1	5	3	14	12	16	13	10	9	10	20	10
chr11	52173989	52175683	H3K27ac	38	38	36	40	42	40	37	39	45	43	38	38	44	34	45	60	59	61	55	61	60	43	38	39	39	40	39	43	43	46	4	12	8	1	10	8	5	12	1
chr11	52577998	52578965	H3K27ac & H3K4me3	14	16	18	9	15	10	8	13	10	13	7	8	25	16	26	2	1	4	0	6	1	28	19	24	22	17	20	8	6	5	12	24	4	27	36	34	29	2	21
chr1	152761990	152762488	ATAC	28	27	28	30	9	8	15	9	6	14	7	12	15	6	19	6	5	15	15	6	9	2	6	1	2	0	1	8	0	1	1	0	6	8	0	7	4	1	14
chr1	152840275	152840817	H3K4me3	7	5	7	2	2	2	5	4	5	1	2	1	0	13	3	1	1	0	0	1	2	12	12	14	3	1	3	3	4	0	26	29	16	21	32	28	24	17	33
chr11	52930159	52930384	ATAC	0	0	1	3	8	7	9	7	8	9	10	10	8	2	2	12	5	8	7	6	5	1	0	1	0	0	0	0	0	3	1	3	0	0	9	7	8	1	15
chr1	153110447	153110833	ATAC	13	14	14	12	20	20	19	22	36	26	36	37	0	18	6	10	5	3	20	14	16	0	0	0	2	0	1	0	1	2	12	6	0	0	16	1	4	17	11
chr1	153112039	153112196	ATAC	0	0	0	4	6	10	11	7	14	11	16	15	0	2	2	1	2	0	13	9	10	5	5	1	3	6	4	0	0	0	1	16	6	4	4	0	1	1	4
chr11	53112673	53114669	H3K27ac	36	40	35	38	42	40	35	38	31	36	33	33	60	61	57	67	64	63	74	74	77	42	45	46	41	42	40	42	52	53	4	7	2	5	10	2	5	3	1
chr11	5311638	5311988	ATAC	14	17	18	19	10	9	11	10	1	1	2	1	0	12	17	7	5	9	0	0	4	0	1	1	3	0	0	0	0	2	1	6	13	0	2	0	0	1	2
chr1	153143447	153144518	ATAC	29	32	30	36	49	50	53	54	42	48	51	54	11	28	30	33	24	27	39	39	51	6	9	11	6	8	7	12	12	20	13	0	1	9	10	1	0	7	5
chr11	53152140	53152393	H3K4me3	4	2	0	1	3	2	0	0	1	1	0	0	39	29	16	9	24	20	25	22	26	4	5	2	3	1	0	13	12	9	26	31	30	18	11	30	21	24	26
chr11	53163818	53165875	H3K27ac	38	37	35	39	38	37	38	37	43	40	42	39	49	54	48	60	63	64	64	62	61	45	43	44	44	46	45	42	50	47	4	4	8	9	1	21	1	12	8
chr1	153191140	153192783	H3K4me3	59	58	56	62	67	67	66	65	62	61	63	65	51	45	55	60	58	58	58	54	58	43	40	39	42	43	41	44	53	51	4	9	2	9	1	2	9	12	1
chr11	53231668	53231878	H3K27ac	7	9	5	6	14	13	8	2	27	25	20	19	12	0	17	4	1	7	26	19	24	2	0	0	3	3	0	0	0	3	12	8	1	4	2	1	11	11	9
chr11	53235696	53236944	H3K27ac & H3K4me3	29	34	32	37	32	34	29	32	35	33	33	39	30	33	28	28	26	26	55	50	54	6	11	10	6	15	12	20	35	39	3	3	20	2	8	1	9	2	0
chr11	53243274	53244865	H3K27ac	48	50	52	54	50	52	51	53	58	55	55	55	44	39	40	49	44	47	61	59	64	34	39	40	33	37	34	41	40	45	4	11	11	1	8	9	1	3	1
chr1	153274684	153276896	H3K27ac & H3K4me3	62	59	60	60	63	61	64	62	61	60	63	63	55	47	47	57	57	57	72	67	72	42	47	45	48	46	46	45	55	59	5	4	19	5	6	2	9	19	10
chr11	53292735	53293838	ATAC & H3K27ac	24	28	27	21	38	38	32	34	42	39	38	44	14	19	26	33	33	30	45	40	40	33	23	30	30	29	31	39	34	36	9	14	5	5	1	8	0	18	1
chr1	153418418	153419140	H3K4me3	13	12	12	7	16	16	17	13	0	17	8	9	9	11	12	6	6	4	2	4	6	12	9	13	6	9	8	2	1	1	21	16	26	21	18	24	14	17	11
chr1	153601670	153603501	ATAC	69	67	66	68	76	73	73	71	80	83	82	81	43	35	37	45	36	40	46	47	50	40	39	44	40	41	40	39	45	52	4	6	11	1	1	14	3	12	6
chr11	53722561	53722855	H3K27ac	1	1	1	1	2	4	4	2	8	6	4	7	17	10	11	5	13	3	23	28	23	0	0	0	3	0	0	0	0	1	7	1	16	0	5	1	6	17	0
chr1	153832264	153832554	ATAC	2	4	3	2	9	15	12	7	22	21	19	24	8	8	2	7	6	8	14	16	13	3	5	1	3	1	0	0	0	5	1	8	0	4	7	4	11	1	0
chr1	153884760	153884984	ATAC	5	4	5	5	19	14	21	20	18	21	29	31	0	0	9	6	6	1	26	14	15	1	2	1	2	0	0	0	2	4	7	3	19	4	5	1	17	1	5
chr1	153888126	153888625	H3K27ac & H3K4me3	25	26	24	25	25	25	31	27	29	31	36	35	13	24	12	12	18	21	39	31	44	2	4	7	0	0	0	4	6	16	8	7	18	0	10	1	9	15	20
chr1	153899004	153899208	ATAC	0	1	1	1	3	6	5	3	12	7	10	10	11	12	13	1	2	8	14	9	2	1	0	0	0	0	1	0	0	0	1	15	6	0	9	0	6	6	12
chr1	153941690	153941877	H3K4me3	1	4	4	1	4	6	2	4	1	1	0	0	0	10	6	0	16	0	19	6	10	1	1	1	0	1	1	7	6	3	37	34	39	31	22	25	20	27	23
chr11	5420345	5422663	H3K27ac	43	41	42	41	44	44	43	45	41	42	44	48	64	57	63	71	71	68	72	77	80	48	46	48	48	51	51	43	58	56	4	8	13	5	6	8	13	12	1
chr11	54241609	54242006	ATAC	2	0	4	1	8	9	10	8	24	22	19	23	4	5	6	2	4	0	13	4	4	0	1	2	3	2	1	0	1	2	6	12	21	15	11	0	6	10	14
chr1	154246921	154247752	H3K4me3	11	10	6	16	12	8	8	14	12	6	3	6	9	6	7	1	1	0	0	1	0	17	10	17	9	10	8	4	1	1	26	31	27	28	36	28	27	27	23
chr1	154471751	154472598	H3K4me3	11	10	8	9	4	7	10	7	0	8	6	4	5	11	12	3	1	1	0	1	0	14	13	18	6	4	4	0	3	2	15	25	22	31	31	24	23	1	25
chr11	54599577	54601401	H3K27ac	39	39	38	38	38	39	36	39	41	41	34	34	32	35	37	47	48	45	47	51	47	41	42	42	40	38	38	40	41	44	3	2	1	0	5	11	5	12	12
chr1	154613017	154615047	H3K27ac	48	47	46	46	52	53	51	49	51	54	57	55	45	47	44	55	49	54	56	55	60	44	45	44	41	43	39	43	50	51	10	11	8	11	10	2	3	23	18
chr11	54615770	54616119	H3K27ac	3	5	6	1	4	2	5	5	5	8	5	9	12	0	6	11	12	13	23	29	26	2	1	3	3	1	0	6	4	10	2	5	1	4	11	7	0	2	0
chr11	54616215	54616422	H3K4me3	9	9	11	7	8	10	11	10	10	10	10	12	4	5	0	4	2	8	11	16	18	0	1	0	0	0	0	3	3	8	2	0	1	4	7	1	0	1	0
chr1	154638008	154638361	ATAC	5	10	5	13	18	19	19	20	24	23	23	20	1	18	9	5	6	10	15	3	6	0	2	1	0	0	0	0	1	4	2	6	1	17	13	7	11	2	11
chr1	154655262	154655787	ATAC	14	14	14	14	20	24	22	19	11	6	4	8	25	18	12	10	10	3	7	8	0	1	1	1	0	0	1	0	1	2	1	10	14	0	0	0	4	10	9
chr11	54679694	54681064	H3K27ac	33	33	34	35	30	36	35	34	31	30	27	31	38	39	30	55	57	50	43	47	51	35	34	35	36	35	35	44	37	41	4	12	10	3	1	2	10	12	10
chr1	154751696	154751987	H3K4me3	30	29	32	31	29	29	30	28	34	37	36	37	13	6	15	14	14	6	19	13	28	3	8	2	4	6	5	4	13	17	3	3	1	0	5	8	9	11	3
chr11	54752670	54752927	ATAC	0	0	1	0	1	5	3	4	6	9	8	17	0	15	18	7	5	6	6	4	12	1	0	1	0	5	3	0	0	5	11	6	0	0	0	0	4	16	9
chr11	54758296	54758671	ATAC & H3K4me3	9	9	9	7	18	18	13	16	29	28	25	29	22	18	18	13	12	14	23	23	27	0	2	0	0	0	0	0	4	7	2	12	10	6	0	1	12	11	13
chr11	54836593	54836855	ATAC	14	16	14	19	7	14	8	10	0	2	4	0	17	10	11	12	6	17	2	0	1	1	2	2	0	1	1	0	0	0	2	9	7	8	0	1	11	6	20
chr11	54845584	54845825	H3K4me3	0	0	4	2	0	0	1	0	1	2	0	0	3	11	2	1	2	1	0	2	0	7	12	7	0	0	0	1	1	3	1	15	6	11	12	18	12	1	4
chr11	54845982	54847204	H3K27ac	25	21	22	16	18	17	14	19	9	18	11	14	25	20	32	11	16	6	3	6	3	33	34	33	21	22	29	29	15	17	2	3	10	12	9	19	25	2	9
chr1	154887174	154887619	ATAC	31	37	34	35	37	36	33	32	15	17	19	14	1	17	14	10	3	10	0	5	10	0	2	2	0	0	0	0	0	1	12	5	7	2	0	13	6	11	0
chr11	55027009	55027333	ATAC & H3K4me3	0	1	2	0	13	11	10	9	19	26	22	27	8	8	2	8	2	5	16	5	14	10	5	0	0	3	2	0	5	8	1	1	16	8	17	0	8	1	14
chr11	55031136	55031367	ATAC	0	2	1	5	2	5	6	1	15	21	15	20	0	7	1	2	2	4	6	9	6	11	5	1	3	11	14	1	0	1	1	17	9	12	4	0	15	1	9
chr1	155032086	155033537	H3K27ac	34	36	38	35	48	42	46	42	45	46	42	44	43	31	38	26	24	20	25	21	22	28	32	29	22	25	23	20	18	28	13	8	1	0	6	8	10	18	13
chr1	155098566	155099215	ATAC	5	6	9	12	24	21	25	19	28	32	26	32	16	27	26	22	12	20	19	13	20	3	5	4	1	4	3	10	2	8	2	0	7	0	9	4	8	2	18
chr1	155121791	155122212	ATAC	19	21	19	19	11	13	14	12	0	0	2	0	0	2	2	2	6	1	4	1	4	0	3	1	0	0	0	0	0	0	1	6	6	4	4	0	12	1	10
chr11	55184142	55184474	H3K4me3	1	1	0	3	3	0	0	0	1	0	2	0	31	29	10	7	20	16	17	9	19	3	2	1	1	1	2	8	5	8	61	66	67	55	42	39	42	50	36
chr1	155348913	155349202	ATAC	10	16	14	16	19	22	20	19	32	28	24	27	0	18	21	10	9	12	2	12	9	0	0	0	2	0	0	0	0	0	2	5	12	10	5	10	10	1	18
chr1	155598844	155599835	ATAC	28	33	32	35	37	39	37	38	48	47	41	46	33	35	43	49	41	40	43	49	39	21	28	29	25	26	27	26	29	32	13	0	5	5	3	8	7	3	13
chr1	155618075	155618411	H3K27ac	23	25	21	27	27	31	29	32	30	29	29	34	5	6	7	12	12	17	36	20	27	1	7	8	0	1	1	2	4	12	3	8	1	5	5	1	9	2	16
chr11	55927038	55927350	ATAC	12	11	12	16	11	10	4	6	18	20	26	22	4	8	9	1	1	7	4	2	7	5	1	1	3	3	1	0	1	0	11	16	25	8	15	12	13	1	7
chr1	155996229	155996540	ATAC	10	10	7	9	22	16	18	17	27	32	25	26	1	3	6	6	9	7	15	12	15	0	1	1	0	3	3	0	0	6	2	9	10	4	9	8	8	7	13
chr11	5639701	5640181	ATAC & H3K27ac & H3K4me3	8	7	9	4	9	15	10	12	25	23	23	26	10	27	17	17	18	21	40	34	38	6	14	15	7	6	5	6	17	29	3	15	12	4	0	8	8	2	13
chr11	5640314	5641601	H3K27ac	22	24	25	24	23	25	22	25	33	27	28	26	32	29	45	41	37	34	53	50	50	30	33	31	32	32	31	32	37	37	20	5	17	10	1	2	5	3	10
chr11	56875062	56875240	ATAC	0	1	1	0	1	0	0	0	7	7	5	7	0	0	2	0	3	1	0	0	0	12	7	0	4	12	15	1	0	0	14	14	11	16	14	6	13	9	10
chr1	156875097	156875767	ATAC	12	13	8	7	29	26	28	28	31	33	26	32	21	7	23	29	27	32	36	29	34	4	8	7	5	5	4	8	12	14	3	8	7	10	0	1	4	2	13
chr1	156903309	156903803	H3K4me3	24	24	26	28	14	15	16	21	13	8	17	13	9	21	10	12	8	9	21	21	28	3	8	7	0	1	1	0	3	2	2	13	19	4	16	1	10	2	13
chr1	156904969	156905288	H3K4me3	14	14	14	12	10	13	12	15	23	25	24	26	15	11	14	8	9	13	22	12	21	2	11	9	0	0	0	4	4	9	12	6	1	2	0	1	10	7	11
chr1	156930243	156931933	H3K27ac	54	50	54	47	50	49	52	50	52	52	53	55	27	37	28	40	43	45	53	51	48	27	32	27	23	27	28	22	33	31	4	5	15	1	1	11	1	12	13
chr1	157048296	157049469	H3K4me3	34	35	34	42	47	48	46	44	51	48	47	49	29	39	39	38	34	35	35	38	37	2	7	4	8	9	10	9	9	22	8	0	7	9	0	1	5	18	1
chr1	157483830	157484168	H3K4me3	21	18	22	20	18	20	20	22	30	25	29	32	1	11	16	10	2	9	16	10	18	1	5	3	0	0	1	4	1	8	2	6	1	4	5	8	16	2	14
chr11	57508036	57508394	H3K27ac & H3K4me3	17	19	15	16	20	19	21	21	30	34	19	30	9	6	14	14	8	9	29	26	32	0	2	1	0	1	0	0	2	10	2	6	18	2	9	1	0	6	2
chr11	57514493	57515138	H3K27ac	6	14	10	11	18	18	13	14	20	27	22	27	10	29	17	20	16	13	40	38	41	3	3	5	5	2	2	13	2	18	8	5	14	0	0	1	4	11	11
chr11	57515203	57515454	ATAC	1	2	0	3	6	9	3	3	13	10	11	12	20	6	6	20	12	9	24	27	26	1	0	1	0	1	1	1	1	3	12	11	7	0	0	1	0	11	5
chr11	57541106	57541360	ATAC	0	1	0	1	8	10	5	2	14	15	12	11	8	2	6	6	2	0	4	3	2	2	5	1	3	3	1	0	4	2	23	6	19	8	4	0	16	25	9
chr11	57583433	57583698	ATAC	0	1	0	0	5	0	0	2	15	9	6	10	10	4	8	2	0	2	0	6	0	11	6	1	4	1	6	1	5	0	1	16	0	7	8	3	11	0	10
chr1	157624690	157625164	ATAC	23	22	17	18	30	28	27	28	29	31	29	33	16	20	20	4	5	9	10	9	11	1	0	2	0	0	0	4	1	1	2	9	1	10	9	13	10	11	13
chr11	57650518	57650745	ATAC	4	7	5	9	0	1	7	1	0	2	0	6	3	0	6	0	0	1	0	2	5	0	0	0	4	4	6	0	1	1	28	23	27	26	42	34	24	28	29
chr1	157791543	157791871	ATAC	5	0	0	1	3	0	4	4	24	16	16	16	8	18	9	2	3	9	4	2	9	1	0	0	3	11	4	0	0	3	1	6	11	0	0	0	7	1	13
chr1	157819261	157820957	H3K27ac & H3K4me3	47	50	49	49	53	50	50	52	46	51	49	48	31	48	46	56	55	52	66	62	62	42	43	42	45	47	52	58	53	47	4	5	5	9	1	2	16	4	10
chr1	157882205	157883856	H3K27ac & H3K4me3	55	56	53	53	55	57	55	57	53	54	47	52	37	44	41	60	59	58	64	65	63	38	36	38	37	40	39	40	44	50	4	0	8	1	1	2	9	12	1
chr1	157887852	157888090	H3K27ac & H3K4me3	31	31	31	30	28	29	29	29	27	31	30	33	21	3	0	10	14	2	24	20	27	6	5	6	10	8	6	12	14	17	9	7	13	3	1	8	12	3	3
chr1	157888139	157888588	H3K27ac	5	9	12	11	7	9	9	9	7	6	9	9	10	15	20	27	24	22	42	40	44	14	21	21	14	21	12	12	26	26	4	3	8	9	1	8	7	3	1
chr1	157888627	157889723	H3K27ac	15	18	16	18	14	19	20	25	15	24	22	31	44	29	25	40	32	36	66	58	68	24	33	31	20	25	20	26	39	42	3	3	1	7	0	1	7	2	0
chr1	157891370	157891743	H3K4me3	25	30	33	32	25	24	24	18	34	38	34	42	1	11	15	8	6	11	21	13	17	2	5	4	2	1	0	0	4	14	8	9	7	12	8	1	13	11	5
chr11	58115335	58116564	ATAC	40	40	42	45	40	38	42	37	28	24	26	30	11	16	10	29	20	16	20	21	20	18	24	25	21	26	24	13	25	30	3	13	1	5	0	8	5	11	5
chr11	58120472	58121557	ATAC & H3K27ac	25	28	25	25	36	37	31	31	23	22	20	21	17	32	25	43	40	38	19	20	24	24	19	25	18	16	19	29	21	23	3	7	1	0	5	1	12	11	0
chr11	58190779	58191308	H3K4me3	15	19	18	21	17	23	22	27	23	17	23	24	18	13	7	17	9	20	20	20	29	1	6	6	2	3	2	0	15	16	2	1	14	2	0	4	8	2	5
chr1	158233051	158234067	H3K27ac & H3K4me3	15	16	15	14	12	12	14	9	13	7	10	10	21	22	20	7	8	0	10	14	1	25	22	23	32	24	29	19	17	15	19	22	21	31	34	36	34	24	21
chr1	158313521	158313815	ATAC	0	0	1	2	4	3	6	5	12	11	9	17	4	5	0	2	1	0	9	5	5	3	0	6	3	11	3	0	0	1	18	22	15	8	23	12	11	10	17
chr1	158362698	158362976	ATAC	0	1	1	1	13	12	10	14	1	2	1	2	7	7	5	6	5	8	4	5	5	10	0	1	3	1	2	0	1	1	11	4	9	11	10	9	9	1	0
chr1	158400580	158401067	H3K4me3	47	46	48	52	54	51	50	51	44	45	47	47	21	4	17	14	12	14	3	8	21	2	10	7	2	1	1	0	8	12	3	0	7	5	5	1	5	11	13
chr1	158403186	158403486	H3K27ac & H3K4me3	5	3	4	2	2	3	4	1	5	1	1	1	15	22	28	11	11	5	9	3	1	13	16	18	10	11	11	0	1	6	2	9	4	6	5	1	4	10	5
chr1	158403881	158404670	ATAC	38	38	40	34	33	30	30	36	22	25	25	25	10	9	7	17	20	19	12	5	18	25	25	25	24	26	24	19	20	18	3	10	7	0	0	1	5	15	0
chr1	158545525	158546702	H3K4me3	33	36	30	33	26	28	27	29	26	26	25	26	28	33	32	23	24	23	25	28	27	19	25	29	10	11	14	0	9	11	3	3	10	0	5	11	4	7	8
chr1	158603721	158604852	H3K27ac	24	27	22	24	22	22	19	21	21	26	20	22	27	29	42	24	20	29	6	22	20	27	31	30	28	28	29	31	25	27	3	10	4	8	10	1	12	11	0
chr1	158647943	158649397	H3K27ac & H3K4me3	50	47	49	47	49	49	51	52	53	58	52	55	28	39	39	46	48	50	51	53	54	36	34	37	41	40	44	49	47	45	4	4	15	1	1	11	11	3	16
chr11	58761499	58761657	H3K27me3	0	2	7	0	0	1	0	2	5	8	7	8	7	0	1	2	0	0	0	2	0	2	1	0	4	2	6	0	0	4	11	12	3	30	30	30	20	17	24
chr11	58761713	58761863	H3K27me3	0	0	3	2	4	6	1	1	1	0	0	0	7	0	6	2	2	1	4	0	1	5	4	3	1	1	1	0	2	5	12	9	9	34	33	29	22	19	30
chr11	58762157	58762934	H3K27me3	22	22	21	24	9	12	8	13	11	13	14	10	1	6	17	5	2	4	12	2	9	16	16	21	9	9	9	0	12	12	2	11	12	29	37	27	22	14	32
chr1	158868796	158870641	H3K27ac	45	43	38	43	40	45	43	40	36	40	38	42	33	35	44	47	46	51	53	50	55	41	38	40	44	42	41	41	50	45	4	2	1	9	6	8	5	3	8
chr1	158908577	158909128	ATAC	0	5	5	7	17	16	23	20	35	37	34	39	16	6	3	14	14	7	21	31	27	0	1	0	2	1	1	0	5	10	12	14	7	0	13	1	14	1	16
chr1	158921058	158921608	H3K4me3	31	30	29	28	29	31	32	33	32	34	32	33	21	15	18	20	17	26	23	33	35	1	2	2	2	2	1	0	4	13	2	3	1	8	3	1	0	2	0
chr1	158931191	158931636	ATAC	32	36	34	36	36	38	37	39	23	21	24	22	9	11	10	7	2	3	10	16	16	0	0	2	0	0	0	0	0	1	2	0	7	4	0	7	13	2	0
chr11	58976463	58977978	H3K27ac	47	46	44	43	48	47	43	46	40	44	43	43	39	41	41	54	49	53	56	57	57	26	33	32	28	28	27	36	31	34	4	5	8	1	1	2	1	3	19
chr1	15898747	15899112	ATAC	25	21	24	21	23	20	22	19	2	9	5	5	0	8	19	6	8	12	7	4	0	0	1	0	2	5	0	1	3	0	1	6	12	8	5	0	10	10	13
chr11	58987791	58988064	H3K4me3	7	6	7	7	12	14	12	9	8	14	11	12	0	10	9	1	3	1	4	6	2	3	1	0	1	1	1	0	6	6	1	9	0	0	5	7	11	16	14
chr11	59004883	59005813	H3K27ac	36	37	38	36	35	35	28	33	20	29	30	28	19	30	23	42	41	41	37	36	38	27	27	30	30	31	29	31	35	31	3	3	8	5	1	2	5	12	1
chr1	159006998	159007459	H3K4me3	29	31	25	28	19	21	19	18	25	27	25	30	1	6	10	7	0	3	10	10	11	2	7	3	0	0	1	0	0	9	25	27	36	28	13	24	12	26	25
chr11	59021732	59022973	H3K27ac	29	31	30	30	30	31	28	29	34	33	31	33	22	28	34	38	43	33	43	48	50	35	31	37	34	34	33	33	36	36	3	8	1	5	1	5	9	12	6
chr11	59024571	59024839	ATAC	1	2	1	5	4	10	6	2	22	21	19	22	15	14	14	9	7	3	18	8	22	0	2	1	2	0	0	0	3	6	2	13	9	4	0	1	14	17	5
chr1	159253223	159253618	ATAC	24	24	25	25	27	26	30	26	36	40	43	43	1	20	12	5	1	5	8	8	17	3	1	0	2	1	3	0	1	1	2	13	12	10	16	1	13	22	9
chr11	5925382	5925581	ATAC	0	0	0	2	9	4	1	1	9	19	12	14	11	5	6	1	0	1	18	2	8	2	2	1	3	2	3	0	1	1	11	6	20	8	7	7	8	1	12
chr1	15926794	15927121	ATAC	7	8	8	7	11	11	16	17	0	4	0	0	12	21	2	13	10	14	2	0	4	1	1	0	3	1	0	0	0	0	11	11	11	4	5	0	8	1	12
chr11	59318751	59320180	H3K27ac	28	32	29	29	33	30	23	35	23	18	19	20	24	30	39	46	37	42	20	20	31	41	35	36	45	42	45	44	36	32	9	7	1	5	16	8	18	15	16
chr1	159455746	159457848	H3K4me3	45	47	47	47	62	55	57	54	62	59	59	64	44	46	50	50	41	43	63	61	66	27	37	36	25	33	25	39	48	56	14	4	8	5	6	8	1	18	19
chr1	159563700	159564000	ATAC	29	25	29	32	25	24	27	25	15	12	14	15	0	2	9	4	1	5	5	2	0	0	1	0	3	3	0	0	4	0	2	6	19	11	0	10	10	10	19
chr11	59651946	59653630	H3K27ac	38	40	41	43	42	46	35	40	37	40	33	35	47	45	39	56	54	49	57	56	56	41	42	42	42	42	42	48	49	48	4	0	2	5	12	11	20	12	6
chr11	59668579	59668948	H3K4me3	0	1	3	1	0	1	4	3	0	0	1	0	31	24	27	3	29	18	39	26	37	6	12	4	3	2	0	8	25	24	47	35	42	34	17	32	19	29	21
chr11	59677914	59678191	ATAC	2	1	5	4	9	8	8	6	20	16	15	17	0	12	6	1	3	3	9	3	9	0	1	0	1	5	0	0	1	5	1	13	9	0	0	10	4	16	9
chr11	59777722	59779524	H3K27ac	37	37	39	35	33	37	29	34	33	33	30	36	17	29	32	41	34	37	45	44	49	25	27	33	30	32	28	31	34	38	13	0	7	5	20	1	0	2	10
chr11	59875172	59875447	ATAC	4	4	4	3	9	12	7	7	16	16	14	19	12	12	6	2	8	1	7	8	13	3	5	1	0	0	0	0	1	1	11	17	7	10	9	0	4	17	11
chr11	60031131	60031551	ATAC & H3K4me3	7	13	12	15	16	16	11	9	32	32	24	33	20	9	7	12	4	6	14	17	27	5	6	9	0	0	2	10	5	14	2	9	10	13	10	1	2	20	18
chr11	60033401	60034254	H3K27ac	29	27	26	25	26	27	21	24	24	23	24	23	25	14	26	31	32	33	44	52	43	28	29	31	27	29	28	19	33	33	3	7	8	2	1	1	15	3	15
chr1	160049912	160050184	ATAC	9	10	12	9	18	14	24	16	26	21	28	25	4	16	9	1	1	7	11	11	15	0	0	1	0	3	4	0	4	1	24	9	4	0	2	7	4	14	7
chr11	6011756	6012289	ATAC & H3K4me3	14	18	16	12	29	30	26	27	39	38	35	41	10	22	28	22	22	24	36	25	24	1	0	1	0	0	1	4	5	8	2	16	1	0	5	1	12	11	9
chr1	16013389	16013816	ATAC	5	6	10	1	16	16	17	20	23	27	34	29	0	13	0	7	2	5	13	7	10	0	0	0	0	5	3	0	3	0	11	17	25	0	12	7	8	14	0
chr11	60165170	60166915	H3K4me3	53	54	56	58	59	59	51	54	63	60	58	60	47	53	52	58	50	49	65	60	67	32	34	34	27	32	31	40	41	46	9	4	13	1	6	2	7	15	15
chr11	60230117	60232069	H3K27ac	46	46	44	46	49	46	41	47	39	44	46	43	43	40	42	56	67	61	62	62	61	46	45	42	51	49	47	50	58	51	4	10	2	15	6	9	5	12	1
chr11	60350652	60352901	H3K27ac	41	42	42	44	44	42	38	44	43	45	40	38	45	47	52	65	59	61	67	69	66	49	46	48	48	50	47	53	56	56	4	10	10	7	1	2	5	3	10
chr11	60623511	60625142	H3K27ac	35	37	38	41	39	39	36	40	34	31	26	30	39	46	39	42	36	42	19	27	26	31	35	38	28	36	32	21	24	28	13	7	13	5	10	1	12	3	10
chr11	60748813	60749144	H3K4me3	30	33	32	30	32	35	28	29	33	29	23	30	16	12	22	23	16	15	34	22	31	4	8	13	0	4	2	13	13	16	3	3	17	0	1	11	5	23	10
chr1	16094434	16096356	ATAC & H3K27ac	57	58	53	54	63	60	62	61	67	68	68	71	28	47	52	62	58	55	62	63	63	44	37	42	47	44	51	52	52	48	4	12	2	1	8	14	3	3	1
chr11	60987278	60989092	H3K27ac	59	61	58	62	67	66	59	61	67	69	66	64	37	32	27	49	46	48	40	43	48	37	37	34	35	38	35	36	39	42	4	7	8	5	6	9	5	18	1
chr11	61082556	61082728	ATAC & H3K27ac & H3K4me3	1	0	0	1	3	2	2	3	13	13	9	14	8	0	2	7	2	5	29	13	19	0	1	1	0	3	3	0	5	9	7	9	7	4	5	1	11	17	9
chr11	61132805	61133337	ATAC & H3K27ac	3	5	1	6	6	7	4	5	14	15	19	20	9	11	16	15	4	1	28	29	34	0	4	3	1	1	0	0	7	8	16	12	10	15	26	10	11	11	19
chr11	61191484	61192437	H3K27ac	7	10	5	11	8	9	6	9	19	16	19	22	1	12	19	18	15	6	42	42	47	8	10	12	12	9	7	4	19	21	2	16	12	19	13	27	8	26	17
chr11	61306847	61308317	H3K27ac	39	40	41	41	43	40	37	40	38	39	41	38	45	42	37	45	53	44	59	52	60	47	47	45	56	51	47	61	63	52	5	7	20	9	8	14	9	27	27
chr11	61513381	61513922	H3K4me3	25	28	26	27	35	37	25	29	37	29	27	35	23	29	20	31	26	34	35	36	36	2	7	9	3	1	1	4	6	16	3	10	1	0	10	1	5	2	10
chr11	61546233	61546532	ATAC & H3K4me3	1	2	1	2	8	2	3	3	20	17	12	20	14	5	13	7	0	0	6	7	16	3	0	2	3	6	6	0	1	8	1	0	6	0	0	7	9	13	4
chr1	161616580	161617296	H3K4me3	57	50	49	55	48	44	48	46	45	48	49	45	1	20	7	7	3	17	17	4	13	1	4	6	0	0	1	0	0	0	2	5	12	4	5	10	19	2	24
chr11	6173253	6175123	H3K27ac	31	31	33	33	31	30	31	33	36	34	31	37	45	41	49	44	43	40	54	64	61	35	42	42	41	40	40	40	46	51	3	13	1	12	8	8	0	3	8
chr11	6191431	6193003	H3K27ac & H3K4me3	48	50	47	50	52	50	43	48	52	49	49	47	49	52	46	58	56	61	69	66	68	40	41	42	34	36	36	44	46	48	4	0	8	1	6	14	1	12	16
chr11	6194724	6194890	H3K4me3	5	3	6	5	1	9	7	6	14	10	12	19	0	8	2	1	2	1	15	8	12	0	0	0	3	1	1	0	3	9	2	3	1	4	2	7	11	10	17
chr1	161987413	161987710	ATAC	8	4	3	3	9	11	13	7	19	22	24	24	8	12	11	3	1	7	7	1	12	10	1	6	3	2	6	0	0	0	1	6	0	9	4	0	11	1	14
chr1	162009134	162010035	ATAC	52	47	48	46	53	53	56	54	63	62	64	61	19	25	27	16	16	15	19	20	22	6	11	9	4	8	7	2	6	8	3	0	4	0	3	1	5	18	13
chr11	6205809	6206244	ATAC & H3K4me3	22	18	25	22	27	29	27	28	35	42	38	45	1	13	16	12	12	15	21	17	27	0	2	0	0	0	1	0	6	7	12	5	7	4	0	1	4	2	9
chr11	62061894	62063062	ATAC	25	24	27	26	18	15	12	13	14	11	13	16	2	14	13	11	14	15	10	8	14	30	26	27	24	27	28	30	26	26	2	11	12	8	14	11	12	22	16
chr11	62094309	62095880	H3K27ac	36	40	39	36	43	39	36	38	35	36	33	39	38	36	39	48	46	48	57	57	56	34	39	36	35	35	41	41	44	41	4	4	1	5	1	2	1	8	3
chr11	62289789	62290022	ATAC	0	0	1	1	2	3	0	3	14	7	9	15	3	7	6	0	3	3	4	9	14	10	0	1	3	5	4	0	1	1	1	9	15	8	7	7	8	1	9
chr11	62308268	62309296	H3K27ac	26	26	27	27	32	38	32	34	30	30	24	31	29	32	38	41	36	31	52	51	50	14	19	19	16	15	15	15	20	27	3	16	13	0	10	8	9	12	6
chr1	16231060	16231481	ATAC	33	37	35	35	34	36	36	29	17	16	20	20	22	11	20	3	12	3	12	1	7	0	3	1	2	1	2	0	3	0	2	5	0	2	0	1	15	17	21
chr11	62351189	62353076	H3K27ac	19	25	22	23	24	29	25	28	31	30	21	29	48	54	60	66	65	62	71	67	70	40	40	40	40	42	43	45	48	48	3	13	5	0	1	1	0	12	1
chr11	62363675	62364775	H3K27ac	32	31	30	36	34	35	31	35	36	40	35	32	32	39	45	58	53	54	53	55	58	30	35	34	28	29	28	30	38	45	4	4	1	1	1	2	17	12	1
chr11	62364887	62365696	ATAC & H3K4me3	24	27	31	28	18	18	19	22	17	16	17	16	28	35	29	37	34	36	44	43	46	24	30	28	21	28	25	33	35	38	3	0	8	5	1	8	9	3	5
chr11	62437708	62438154	H3K27ac	19	21	18	22	25	26	19	22	24	26	19	23	23	9	12	22	12	24	41	27	38	2	6	5	2	1	1	4	4	5	3	0	1	4	5	11	13	2	10
chr11	62574290	62574555	H3K4me3	8	11	15	12	15	19	14	22	18	11	10	16	9	8	0	11	1	5	13	12	13	2	0	0	1	0	0	0	7	11	2	12	10	8	5	1	8	11	11
chr1	162614303	162614772	ATAC & H3K27ac	5	7	8	7	10	12	12	10	30	30	33	36	9	6	9	6	0	1	18	17	27	10	0	0	0	0	2	4	0	1	2	14	14	14	5	0	19	17	11
chr11	6266351	6266607	ATAC	0	4	1	2	7	10	8	7	10	13	15	16	0	10	0	7	2	0	15	12	12	3	0	0	0	0	0	0	2	3	2	8	1	8	5	1	10	1	9
chr11	62692552	62694042	H3K27ac	38	40	39	40	38	40	38	41	43	42	45	43	42	39	36	53	50	45	56	56	56	30	36	33	31	32	31	26	36	36	4	4	17	1	6	2	9	3	6
chr1	162721699	162723348	H3K27ac	44	42	40	39	49	47	49	47	47	48	43	48	41	33	37	46	49	50	54	50	52	39	38	39	38	40	44	46	44	42	4	10	13	9	6	2	16	3	1
chr1	162788204	162788611	ATAC	7	7	7	7	22	23	23	21	26	29	28	31	9	3	6	10	4	15	0	8	21	1	2	1	2	0	0	0	1	1	22	9	0	8	9	1	8	1	14
chr11	62840165	62840480	ATAC	3	9	7	3	16	14	10	14	21	28	19	27	0	5	3	4	4	5	7	10	6	0	0	1	3	0	0	0	3	0	18	13	12	11	11	12	6	10	0
chr11	62864089	62864343	ATAC	2	6	1	4	8	10	6	6	18	19	15	18	4	16	15	3	8	3	4	5	11	1	0	1	0	1	2	0	1	1	1	8	6	0	18	0	2	1	13
chr11	62943913	62945333	ATAC	29	28	30	32	18	21	17	22	15	13	16	16	31	24	7	13	6	13	6	11	19	25	27	27	19	16	15	19	9	19	2	19	12	23	32	20	28	22	21
chr1	163178393	163178626	ATAC	4	7	5	2	14	15	18	14	23	24	22	27	9	9	10	6	8	10	20	9	8	8	10	12	8	6	4	0	8	13	3	0	20	0	0	8	8	11	13
chr1	163209387	163210085	H3K4me3	33	33	34	37	32	33	37	38	31	33	35	36	25	26	15	20	17	25	31	31	21	4	6	7	0	0	0	4	3	10	2	7	7	0	9	1	0	2	21
chr11	6342651	6343132	H3K4me3	18	19	22	26	19	19	23	25	9	17	23	23	1	11	3	16	8	17	26	15	24	8	13	10	5	6	4	6	24	20	3	9	1	0	11	8	0	2	10
chr11	6343231	6344830	H3K27ac	53	54	51	49	55	55	51	54	54	56	58	55	26	35	30	46	41	42	55	51	51	35	41	39	34	40	37	41	47	49	14	10	8	7	6	2	11	15	3
chr1	163696864	163697766	H3K27ac	33	27	27	30	35	29	35	31	44	41	46	45	25	19	15	31	20	19	39	37	41	9	14	13	6	11	10	9	19	24	3	5	4	5	8	11	10	2	5
chr11	63727901	63728200	ATAC	39	35	36	30	21	19	18	14	16	22	18	19	0	6	0	1	1	3	0	1	0	4	4	6	0	2	1	0	1	1	2	5	12	19	17	7	18	14	24
chr11	63734087	63734229	H3K4me3 & H3K27me3	13	15	17	9	12	12	12	9	4	3	5	4	0	0	6	1	2	0	0	0	0	6	6	6	0	0	0	0	0	0	2	11	14	26	40	27	25	11	28
chr11	63734452	63735529	H3K27ac & H3K4me3 & H3K27me3	17	18	16	10	13	9	12	10	13	8	9	2	28	19	17	1	4	0	0	3	3	35	30	33	10	15	16	13	8	9	2	11	14	30	42	33	18	11	18
chr11	63735720	63736113	ATAC & H3K27me3	49	47	45	43	33	30	30	29	16	22	20	23	1	13	3	1	1	1	2	1	0	9	10	9	7	1	4	0	2	4	2	5	1	27	33	28	17	2	18
chr11	6374810	6376626	H3K27ac	36	32	35	36	31	33	32	32	39	32	36	35	42	44	45	58	56	56	55	57	58	45	41	42	43	43	44	40	44	45	9	7	1	5	6	8	0	3	1
chr1	163805654	163807682	ATAC	76	72	71	70	89	84	84	81	91	93	91	89	36	35	41	39	37	37	43	41	44	38	40	42	39	41	39	37	44	45	4	5	8	1	6	9	1	4	6
chr1	163843808	163844000	ATAC	2	4	1	1	5	4	9	5	20	18	19	18	8	8	11	4	6	1	4	10	14	5	0	0	0	0	3	0	0	1	2	8	7	11	13	7	6	17	23
chr1	163881509	163881944	ATAC & H3K27ac	9	11	11	9	22	19	19	17	31	26	29	34	1	3	9	4	9	3	29	25	29	1	3	3	2	0	0	6	2	7	2	6	1	14	5	1	8	11	5
chr1	163888157	163888560	ATAC	7	3	3	9	13	18	16	10	25	22	29	29	0	6	3	4	1	1	21	16	7	1	0	1	2	0	0	0	2	4	7	14	16	16	14	12	8	17	13
chr1	163896872	163897103	ATAC	6	7	10	5	15	11	13	11	25	30	29	31	15	5	3	3	0	0	14	5	11	1	1	0	3	3	4	0	1	1	12	3	12	14	11	13	10	1	2
chr1	163970969	163971541	ATAC	20	18	25	28	30	31	39	31	42	41	48	46	16	24	15	12	9	15	25	26	24	0	2	2	3	1	0	0	0	5	16	0	1	4	0	8	4	2	13
chr11	6427262	6428996	H3K27ac & H3K4me3	36	35	36	38	31	34	33	33	35	35	34	34	58	64	60	68	57	63	40	39	36	38	46	46	37	41	39	24	30	34	3	3	7	0	5	1	15	2	0
chr1	164407206	164408470	ATAC & H3K27ac	32	30	31	30	33	35	36	32	40	42	44	41	32	16	22	5	7	10	4	10	7	28	30	26	21	20	20	23	20	20	9	32	18	30	37	38	26	27	26
chr1	164445250	164445549	ATAC & H3K4me3	0	4	6	0	16	10	14	9	27	31	34	35	4	13	6	1	0	3	14	11	13	2	5	0	3	3	9	0	1	6	1	5	12	11	14	4	11	10	11
chr1	164462544	164462772	ATAC	0	1	1	0	3	1	6	5	16	25	22	21	3	2	8	2	2	1	0	6	6	11	2	7	4	6	15	0	0	0	20	17	6	0	2	3	13	9	8
chr1	164669372	164670898	ATAC	40	38	36	38	44	46	50	51	49	50	52	49	39	46	42	50	51	48	40	53	52	41	41	44	40	44	39	40	42	43	4	8	13	9	12	2	11	18	3
chr1	164743280	164744233	ATAC & H3K27ac	23	24	25	21	33	35	40	36	40	40	46	44	30	19	28	30	23	34	51	48	51	15	20	23	11	17	14	15	28	28	3	10	13	9	8	1	5	3	6
chr1	164745474	164745854	ATAC	16	15	14	14	30	28	32	30	33	32	35	39	16	13	21	15	12	15	8	24	28	3	1	6	4	2	0	2	1	14	3	7	1	2	5	1	12	20	19
chr11	64768379	64768685	H3K27me3	0	8	0	1	3	5	2	0	0	1	1	0	24	18	6	6	22	16	13	15	12	1	2	0	0	0	0	0	7	2	65	56	54	51	22	39	27	26	24
chr1	164816236	164816852	ATAC	18	18	18	22	38	36	40	35	39	42	44	45	28	16	10	20	11	16	28	26	17	3	11	6	6	10	7	19	8	16	13	10	23	5	5	5	15	18	5
chr1	164846880	164847121	ATAC	1	0	0	0	0	3	0	3	12	13	7	13	0	0	2	2	2	2	6	7	3	3	0	0	3	5	3	0	1	1	6	14	18	8	20	16	8	13	2
chr11	64975711	64976659	H3K4me3	11	11	11	9	10	3	7	4	6	3	3	3	1	0	10	3	2	0	0	6	7	24	14	21	13	12	11	0	4	4	21	25	14	27	24	18	10	17	0
chr1	165223312	165223600	ATAC	4	2	3	1	14	13	16	16	18	16	22	21	0	14	6	6	2	9	18	15	21	0	2	0	0	1	0	1	2	6	2	3	16	0	7	1	6	17	16
chr11	6531268	6531633	ATAC	15	19	18	21	15	13	12	16	28	27	25	27	9	8	12	6	0	7	16	9	6	0	0	1	2	5	3	1	1	1	2	14	7	10	5	13	0	17	11
chr1	165701667	165701902	H3K4me3	1	0	2	1	1	1	1	1	2	1	0	0	5	9	3	1	10	16	15	8	11	0	4	0	0	1	2	4	8	3	56	51	57	46	32	33	24	42	35
chr1	165709495	165710570	ATAC	59	56	58	57	70	65	69	62	76	76	76	70	11	10	17	16	10	14	23	15	14	21	23	22	20	20	19	24	22	25	4	0	13	5	13	2	0	8	15
chr1	166251561	166251950	H3K4me3	10	14	15	13	13	16	14	15	18	15	17	19	5	21	9	9	5	9	7	9	9	1	2	2	2	1	0	6	4	10	2	5	0	0	7	1	0	14	5
chr1	166283459	166283936	ATAC	19	15	20	20	14	15	20	20	0	7	1	7	15	16	14	10	10	3	0	6	7	1	1	0	0	0	0	0	0	3	21	1	6	4	11	0	8	6	12
chr1	166296243	166297190	ATAC & H3K27ac	25	29	24	26	34	36	36	37	37	40	39	43	30	29	30	34	30	29	48	44	47	10	15	13	11	11	10	5	14	25	3	3	13	9	1	8	12	11	8
chr1	166342933	166343298	ATAC	5	8	10	11	12	13	14	13	24	29	30	34	5	13	19	6	7	9	9	16	18	2	0	1	2	1	0	0	2	3	2	3	16	2	13	7	13	1	5
chr1	166345405	166345900	H3K27ac	26	24	26	33	32	32	37	38	32	37	35	41	28	17	28	23	20	16	42	31	46	0	2	6	2	1	0	0	5	11	3	8	18	0	0	1	8	2	0
chr1	166347195	166347443	ATAC & H3K27ac	2	3	1	1	4	9	8	11	19	24	17	26	0	13	12	16	4	3	35	23	28	4	5	2	2	0	0	0	0	3	2	9	1	0	5	1	8	14	5
chr1	166349128	166349375	H3K27ac	13	14	18	19	20	19	24	21	17	17	21	27	5	3	3	3	5	3	26	16	18	1	1	1	2	0	1	0	0	4	12	3	7	10	5	1	4	2	11
chr1	166379761	166380096	H3K27ac	17	18	17	14	17	17	17	17	29	27	26	28	5	3	16	8	9	3	15	23	22	1	2	2	2	0	0	2	0	5	8	0	1	12	14	13	2	20	0
chr1	166391119	166391442	ATAC	17	20	14	16	33	33	29	32	34	36	34	38	13	16	22	17	14	20	23	20	32	8	10	11	3	5	6	4	9	15	9	10	8	0	8	8	15	18	10
chr1	166424857	166425193	ATAC	14	17	14	19	12	16	8	10	2	1	0	4	15	23	9	15	14	18	2	1	4	2	5	3	3	1	0	0	1	0	12	5	1	0	2	1	15	11	2
chr11	66755623	66755831	ATAC	0	1	0	1	4	5	6	2	12	9	15	12	3	0	2	2	6	0	10	10	8	2	0	6	0	3	4	0	4	0	11	12	17	4	4	7	12	1	12
chr11	66771139	66771880	H3K27ac	15	16	16	15	15	18	15	17	24	16	17	22	25	33	29	30	23	26	48	42	44	21	29	29	15	20	18	13	31	33	3	3	16	0	10	8	7	3	13
chr11	66774204	66774558	H3K27ac	25	27	26	24	26	25	26	30	28	18	22	26	13	6	12	15	5	0	23	24	31	3	6	8	6	1	2	0	7	12	13	0	14	7	0	1	5	7	5
chr11	66775085	66775373	ATAC	7	8	11	6	13	13	15	13	23	20	20	25	12	6	9	13	4	9	21	19	17	3	7	7	3	4	2	2	3	8	8	8	7	12	0	1	0	17	0
chr11	66831336	66831957	ATAC	34	35	32	38	37	36	36	35	22	21	20	21	25	23	27	31	22	19	17	26	21	5	10	9	8	5	7	0	5	8	3	14	7	0	5	1	8	11	10
chr11	66844212	66845392	H3K27ac	43	45	41	39	47	49	42	44	50	55	52	57	33	35	35	41	34	33	55	52	47	13	14	17	12	16	13	21	19	24	3	0	8	0	3	1	3	3	10
chr11	66865233	66866981	H3K27ac	34	32	32	32	38	38	35	32	32	38	37	40	34	35	43	56	47	45	65	61	65	37	39	41	41	41	37	41	46	50	13	7	1	1	3	2	12	18	6
chr1	166887006	166887521	ATAC & H3K4me3	18	15	15	24	20	22	27	22	34	33	34	41	23	15	14	12	5	7	24	25	23	0	1	1	2	1	2	0	2	11	12	6	12	0	5	1	0	1	13
chr1	167123190	167124962	H3K27ac & H3K4me3	48	51	49	48	50	53	55	55	47	52	53	55	37	44	48	60	56	56	62	58	60	35	41	41	38	39	36	42	47	52	4	10	8	1	8	9	3	8	6
chr1	167159763	167160008	ATAC	0	2	1	1	5	3	6	4	14	17	15	17	0	2	13	7	3	0	15	10	10	1	0	0	0	5	3	0	2	1	1	6	6	4	9	12	10	1	12
chr1	167389653	167391997	ATAC & H3K27ac & H3K4me3	68	70	67	68	80	79	80	78	81	79	83	83	54	53	52	63	60	57	60	66	68	49	48	49	48	51	52	58	56	58	14	4	5	1	6	9	21	13	25
chr1	167524915	167525223	ATAC	1	0	2	3	5	4	6	4	20	16	19	20	8	16	6	4	8	1	12	6	15	10	0	6	3	1	14	3	0	0	11	11	0	4	2	0	6	1	4
chr1	167563714	167565029	ATAC	54	54	52	53	61	57	56	58	64	63	65	63	37	33	29	41	41	43	37	34	33	35	39	32	40	38	36	37	40	38	4	13	8	1	1	2	3	12	10
chr11	67734457	67736556	H3K27ac	49	49	49	50	54	56	49	53	50	53	51	49	40	48	50	62	64	58	58	57	58	42	44	45	44	44	43	48	49	46	14	4	2	5	1	18	5	3	6
chr1	167779647	167779930	ATAC	2	2	5	8	16	17	21	19	13	22	23	23	0	0	6	11	7	3	7	11	7	0	0	0	0	1	0	1	1	4	2	9	12	2	0	0	4	1	13
chr1	167915368	167915653	ATAC	6	7	13	11	18	15	15	14	28	34	25	32	0	8	6	7	8	1	22	13	17	0	2	2	2	1	0	0	3	1	12	11	7	4	0	7	4	11	16
chr1	167994157	167994301	ATAC	6	10	5	3	0	0	1	0	12	5	6	9	0	1	1	0	3	2	1	0	1	12	7	8	5	1	4	1	0	0	10	12	13	13	12	0	7	9	15
chr1	167998165	167998453	ATAC	2	0	0	3	8	10	11	12	9	16	10	16	4	14	2	1	6	1	11	10	5	2	0	1	0	3	1	0	0	0	26	21	17	4	0	4	8	1	15
chr1	168024498	168025002	ATAC	24	24	24	27	41	39	40	42	26	28	28	32	13	24	12	18	13	9	2	12	13	1	2	2	0	1	1	0	0	3	2	9	19	0	5	8	14	11	13
chr1	168060195	168062012	H3K27ac	59	57	58	58	63	64	64	63	59	65	66	67	40	43	47	43	35	32	53	50	51	36	44	42	39	42	38	38	45	48	3	3	5	0	1	5	16	3	6
chr1	168085156	168085596	ATAC	23	18	11	18	34	31	34	33	7	16	11	12	13	11	21	20	16	15	0	9	3	3	1	5	3	2	3	0	0	1	2	0	10	0	5	1	6	22	7
chr11	68199691	68200898	H3K4me3	9	5	4	1	6	8	6	8	3	5	9	4	10	9	3	1	3	4	0	0	3	31	23	23	25	23	26	17	7	12	24	26	32	27	42	44	37	32	28
chr11	68213418	68214108	H3K4me3	6	6	6	8	5	4	2	5	2	6	3	0	0	3	3	1	0	1	5	1	1	17	9	12	6	4	6	0	3	0	7	26	16	33	41	43	33	19	28
chr1	168239044	168239878	H3K4me3	15	11	11	16	14	12	10	15	6	9	4	5	13	11	7	0	1	0	2	1	3	15	12	14	9	8	10	4	2	6	24	14	14	24	34	32	24	14	22
chr11	68245383	68246122	H3K4me3	16	17	22	22	17	13	14	13	6	10	10	11	6	6	10	6	4	9	10	4	8	17	18	18	2	2	6	4	8	5	22	22	21	29	34	20	20	11	23
chr1	168308883	168310573	H3K4me3	60	58	57	57	57	58	62	60	57	59	61	61	49	47	43	54	58	54	50	58	57	37	36	37	40	41	48	48	46	48	5	6	8	1	8	14	7	12	10
chr11	68369435	68370671	H3K4me3	32	33	37	35	32	32	27	27	37	29	37	36	43	36	45	45	38	39	45	51	47	29	35	32	25	26	24	34	34	37	4	4	8	5	8	2	7	18	6
chr11	68400247	68400505	H3K4me3	6	6	5	4	2	5	3	4	8	10	10	13	14	17	0	1	3	3	7	9	8	1	0	2	0	1	4	5	2	4	2	0	3	2	5	1	14	10	13
chr11	68436046	68436326	H3K27me3	1	0	1	1	0	2	1	0	2	1	0	0	24	17	16	1	16	13	7	1	16	2	7	1	1	0	1	8	3	4	52	59	65	53	50	45	27	35	40
chr11	68504815	68505531	ATAC & H3K27me3	43	46	41	44	29	30	24	24	31	27	26	24	2	7	20	9	4	0	6	6	0	22	17	18	13	11	15	15	8	8	8	3	7	30	32	19	13	24	22
chr11	68505562	68506581	H3K4me3 & H3K27me3	9	8	12	7	4	5	3	5	3	6	5	4	13	15	17	2	4	8	5	4	12	29	27	30	7	4	7	4	4	13	19	21	24	34	43	44	27	29	29
chr11	68665531	68667359	H3K27ac	37	42	39	43	46	45	40	43	46	46	39	43	36	44	46	56	57	54	70	70	71	36	38	38	35	41	39	41	46	49	4	5	2	1	1	9	9	3	10
chr11	68667650	68667900	H3K27ac	23	21	23	21	21	17	20	19	17	18	17	18	16	9	7	23	10	6	36	30	29	1	3	3	3	1	1	0	7	11	13	5	22	5	13	8	0	2	5
chr11	68859011	68860471	H3K27ac	20	20	20	20	20	21	20	20	14	14	18	16	39	41	37	40	26	33	29	16	24	32	38	38	37	37	36	28	30	37	13	3	12	4	10	11	7	2	5
chr11	68910383	68910770	H3K27ac	27	28	29	34	29	26	21	26	27	24	24	20	1	7	12	23	30	14	31	23	32	14	18	15	13	11	8	6	17	14	3	7	10	10	5	1	5	3	1
chr11	69010645	69011274	H3K4me3	3	2	4	6	1	0	1	0	0	0	0	1	0	5	6	5	2	9	5	4	7	9	12	12	3	1	1	0	2	2	11	19	26	31	36	29	23	6	20
chr11	69178450	69178744	H3K27ac & H3K4me3	23	26	24	26	22	24	17	20	23	23	20	20	1	6	9	1	2	0	15	7	20	3	6	3	0	1	1	4	6	14	2	5	12	4	5	1	2	14	5
chr1	169201461	169201719	ATAC	22	21	21	20	24	20	21	23	4	1	1	3	5	6	18	10	4	12	7	8	6	2	9	8	0	1	2	0	0	2	8	0	1	0	9	17	12	24	9
chr1	169203192	169204362	H3K27ac	40	43	42	46	48	45	49	48	39	36	36	41	40	40	40	30	28	27	30	28	16	21	23	24	18	22	21	12	19	14	3	3	8	5	6	1	15	18	6
chr11	69207930	69210453	H3K27ac	40	41	40	43	41	45	36	38	35	39	38	36	41	47	43	54	46	48	62	55	58	41	47	50	43	45	45	43	48	52	3	0	1	0	1	2	3	3	10
chr1	169213282	169215467	H3K27ac	48	51	44	45	49	49	50	48	44	42	47	45	39	54	48	52	55	51	35	35	37	45	44	43	46	47	43	41	43	40	3	7	10	5	1	1	9	3	5
chr11	69222396	69224462	H3K27ac & H3K4me3	35	35	35	41	40	36	32	36	35	35	26	37	45	56	54	69	69	72	76	72	73	47	50	50	56	53	53	65	65	61	14	0	8	1	6	11	5	18	15
chr11	69231296	69231772	H3K27ac	23	23	19	25	24	28	19	22	16	24	19	20	27	12	10	32	28	25	31	38	37	15	20	21	14	14	11	15	25	26	3	2	1	5	1	1	5	3	6
chr11	69237391	69237692	H3K27ac & H3K4me3	16	20	22	20	20	20	14	22	16	25	15	23	5	15	0	7	7	5	28	19	26	0	4	2	0	0	1	6	9	11	13	9	4	8	0	1	12	2	5
chr1	169279636	169281606	H3K27ac & H3K4me3	57	57	56	59	56	55	59	62	60	57	64	64	51	59	56	69	62	62	81	77	81	39	42	43	36	40	38	43	53	55	4	4	11	1	4	12	5	4	15
chr1	169284638	169284983	H3K27ac & H3K4me3	23	23	25	26	18	14	17	14	30	30	27	31	1	11	14	5	1	5	15	19	20	0	3	3	2	0	0	0	5	12	2	11	7	0	9	13	4	2	3
chr1	169298711	169298882	ATAC	3	4	2	3	10	8	7	6	16	22	13	15	8	5	0	0	2	5	4	0	1	10	2	2	3	2	6	1	1	2	7	3	6	15	11	4	0	21	5
chr1	169308198	169308555	ATAC	19	17	16	13	36	38	35	38	20	27	28	33	13	23	15	12	15	21	29	25	25	2	3	1	0	2	0	0	4	9	3	12	7	0	8	1	10	18	0
chr1	169311545	169311834	H3K27ac	35	33	30	33	33	35	34	35	29	30	30	32	5	11	0	16	10	11	27	13	30	1	3	2	0	1	0	0	2	7	3	3	12	5	0	1	12	7	10
chr1	169317395	169317772	H3K4me3	45	41	40	39	46	47	47	45	41	42	42	44	6	12	26	20	19	22	23	30	33	1	3	2	0	1	1	0	5	13	3	10	1	5	5	5	5	15	13
chr1	169319777	169320045	ATAC	15	11	10	11	22	20	20	20	23	28	25	34	1	22	12	13	7	7	29	20	25	5	5	7	0	3	0	4	6	13	3	8	12	12	0	8	2	2	5
chr1	169321534	169321687	H3K4me3	10	8	8	9	9	9	13	7	9	20	18	21	9	6	0	6	4	5	21	9	12	3	2	2	1	1	1	4	10	11	3	14	1	8	3	1	2	2	10
chr1	169322609	169324609	H3K27ac	57	55	54	56	57	57	59	58	53	44	52	57	47	41	46	58	51	51	68	64	63	38	45	45	38	45	42	46	51	56	4	7	2	1	13	2	5	15	1
chr11	69359944	69360901	ATAC	24	24	25	27	15	13	9	15	6	12	8	10	25	26	34	29	30	22	24	17	21	24	26	20	24	25	23	18	23	20	3	14	1	0	10	4	14	2	10
chr11	69393705	69395125	H3K27ac	33	36	30	34	31	33	29	35	33	29	27	27	40	38	40	55	51	56	65	56	60	32	41	41	41	43	40	39	49	53	3	3	1	0	1	1	2	18	3
chr11	69445944	69447383	H3K4me3	44	47	48	44	55	52	48	50	46	44	42	45	36	34	33	43	49	42	44	48	43	35	32	28	38	38	43	52	42	40	4	10	10	1	1	2	1	3	1
chr11	69571110	69572831	H3K27ac	46	46	50	50	50	47	45	50	42	43	47	44	29	37	31	48	58	59	56	53	55	31	39	36	31	38	39	34	43	47	4	0	8	0	1	2	0	12	6
chr1	169618437	169619361	H3K4me3	25	23	17	15	15	18	20	16	9	13	13	11	16	12	15	1	2	4	8	4	3	25	20	18	19	14	17	8	6	9	19	23	25	27	35	31	29	2	24
chr11	69713908	69716306	H3K27ac	44	46	49	49	49	49	43	46	41	46	41	41	42	42	48	60	61	59	74	66	69	46	48	48	49	51	51	62	54	56	4	0	13	1	10	2	5	3	6
chr11	69733187	69735483	H3K27ac & H3K4me3	51	55	53	55	59	57	52	55	56	53	53	54	45	50	50	68	69	68	65	61	70	49	49	48	51	49	53	58	56	60	4	7	2	1	10	9	9	3	6
chr11	69778688	69780052	H3K27ac	38	39	39	40	40	39	33	39	38	36	37	38	39	45	58	66	63	64	69	66	67	39	39	40	39	43	40	42	49	52	4	11	15	9	1	2	5	18	1
chr11	69793075	69795215	H3K27ac & H3K4me3	41	41	37	47	42	43	39	45	39	41	42	40	41	51	52	53	63	65	63	64	67	50	52	50	58	58	64	72	60	61	4	7	8	1	6	14	5	12	6
chr11	69808914	69810075	H3K27ac	44	43	47	45	47	45	42	45	35	47	40	44	36	37	31	47	45	40	46	50	49	40	38	38	43	44	46	42	47	45	4	12	11	9	3	2	12	21	6
chr11	70052524	70053853	H3K27ac	21	20	24	29	21	17	21	24	24	17	21	19	37	39	37	43	55	43	49	59	57	44	49	42	48	48	41	50	60	50	4	12	13	9	1	2	15	18	13
chr11	70272074	70273630	H3K27ac	19	23	18	20	16	19	14	15	17	19	17	20	43	52	47	34	33	37	44	44	52	36	39	39	27	30	27	37	34	40	3	10	7	13	10	1	19	11	3
chr1	170311598	170311976	ATAC	20	21	16	19	31	28	30	25	37	36	34	39	9	15	10	5	8	13	8	4	9	1	1	2	0	0	0	4	1	7	2	5	16	8	9	1	17	11	0
chr11	70318554	70319740	H3K27ac	24	29	26	29	29	30	23	30	32	31	31	31	32	37	43	48	40	45	58	62	64	30	35	36	30	35	32	32	42	46	4	7	5	0	1	2	5	18	12
chr11	70319916	70320134	H3K4me3	4	6	4	10	6	8	7	5	11	9	9	11	5	13	3	15	12	22	23	20	37	7	12	16	6	8	5	10	23	23	3	0	12	0	5	1	0	2	10
chr11	70338164	70339694	H3K27ac	27	25	30	31	23	27	26	26	16	18	18	23	35	19	28	32	31	30	47	40	49	31	36	38	33	36	34	33	44	40	3	7	1	0	1	13	9	2	10
chr1	170363885	170364185	ATAC	21	17	22	17	9	5	9	10	4	1	7	4	4	5	2	1	2	8	11	2	7	0	0	1	3	2	3	0	1	0	1	10	11	4	4	7	6	10	2
chr11	70459976	70461661	H3K27ac	37	41	37	40	41	40	40	43	37	38	35	36	44	35	36	47	45	45	59	56	59	39	42	42	41	42	38	41	48	50	9	4	8	7	1	2	9	3	1
chr11	70467025	70469042	H3K27ac & H3K4me3	37	38	41	39	47	46	37	43	46	44	38	44	50	53	48	60	63	58	72	63	76	48	50	46	53	53	53	61	67	57	4	2	1	5	1	8	12	12	1
chr1	170528168	170528638	ATAC	7	3	4	3	15	14	18	14	2	3	7	4	4	5	3	8	4	3	7	4	2	1	3	4	3	2	4	0	1	1	11	6	3	4	12	7	0	1	11
chr11	70577391	70578605	ATAC	22	24	23	21	13	16	15	13	15	20	18	17	28	38	36	36	34	35	37	35	31	29	28	30	30	28	29	27	32	34	3	5	1	2	3	1	0	15	5
chr1	170589641	170590064	ATAC	36	30	30	31	34	34	37	33	39	48	49	45	0	9	6	1	2	3	5	1	2	10	0	0	2	0	6	0	0	2	12	9	9	2	13	15	13	6	11
chr11	70658038	70659747	H3K27ac	30	25	29	31	26	26	27	26	25	28	27	28	36	40	34	35	40	32	50	52	48	38	42	42	40	38	40	35	43	44	3	12	7	0	1	13	12	11	13
chr1	170667473	170667877	ATAC	14	14	19	20	21	19	25	25	32	39	43	45	0	6	3	6	0	0	13	2	9	1	0	0	0	0	0	0	1	0	1	6	16	15	2	12	8	1	5
chr1	171509613	171510003	ATAC	18	17	21	24	14	7	15	13	0	1	1	1	14	5	6	1	4	7	0	1	7	2	0	2	3	2	2	0	4	0	1	13	6	6	16	14	14	1	11
chr11	71809504	71809996	ATAC	25	24	20	24	10	12	14	11	2	3	7	1	12	22	24	4	9	3	13	0	7	2	1	10	2	0	0	0	0	0	2	9	19	8	14	7	13	14	19
chr1	171847574	171847846	ATAC	13	20	14	16	30	27	32	32	2	7	3	8	12	18	19	9	14	7	7	9	9	0	2	3	0	0	0	0	3	0	2	11	1	6	9	1	4	26	3
chr1	171851852	171852382	ATAC	35	30	34	39	40	40	49	42	49	47	55	53	16	14	10	13	6	9	14	14	16	6	9	11	2	5	8	4	9	7	13	5	1	4	0	1	8	11	10
chr11	71855323	71856511	ATAC	21	23	25	21	22	17	18	16	13	14	13	7	10	28	10	10	15	14	0	8	16	28	28	30	27	26	25	17	17	19	8	9	7	13	9	4	16	11	16
chr1	171857173	171857532	ATAC	0	0	1	1	3	3	3	3	16	15	16	18	11	5	2	13	1	6	19	10	7	10	0	6	3	1	1	0	0	0	1	7	11	4	9	7	4	16	0
chr1	171898471	171900229	H3K27ac	66	62	61	64	71	68	70	69	71	74	75	71	45	37	40	55	44	51	52	55	57	36	41	45	35	40	34	42	41	41	14	10	23	1	6	2	3	13	19
chr11	71945714	71946136	ATAC & H3K27ac	8	10	4	8	19	18	19	18	4	5	0	4	4	14	9	27	20	18	2	4	6	0	2	1	2	1	0	0	1	1	1	12	9	6	2	0	17	1	5
chr11	72079763	72080580	H3K4me3	11	5	8	10	4	3	2	5	0	9	4	4	1	6	12	4	3	4	0	9	4	15	11	15	2	6	4	4	2	4	28	30	28	30	44	36	29	22	32
chr1	172103790	172105556	H3K27ac	62	60	60	59	60	62	67	65	64	63	67	66	45	39	37	51	52	54	58	58	56	39	39	36	40	42	42	37	48	47	4	15	8	5	1	2	5	18	6
chr1	172107861	172108009	ATAC	4	2	1	2	7	5	6	1	22	19	20	19	3	2	1	0	0	2	1	6	12	5	0	1	3	6	9	0	1	0	11	9	12	0	0	16	11	10	7
chr11	72248482	72249948	H3K27ac	37	38	38	44	41	40	40	39	37	37	35	40	34	38	38	44	38	46	48	51	54	29	31	35	36	33	34	39	37	42	4	8	13	0	12	2	12	15	6
chr11	72254509	72256015	H3K27ac	28	29	29	32	22	25	20	20	22	21	19	19	29	30	30	39	37	34	22	22	25	33	36	42	33	39	35	30	31	30	13	3	4	2	0	1	12	2	5
chr11	72280627	72281038	ATAC	11	14	12	11	27	25	22	25	9	10	9	9	13	11	25	20	17	22	12	13	14	1	2	1	1	2	1	10	1	4	12	13	1	6	9	1	12	2	14
chr11	72288496	72288739	ATAC	3	4	5	1	11	11	5	2	20	13	17	22	8	14	9	5	6	0	16	17	12	1	1	0	2	0	0	3	4	6	12	13	10	0	9	15	0	17	13
chr1	172362408	172362830	ATAC	2	2	10	8	14	11	12	12	33	33	35	39	4	0	14	1	1	0	16	7	13	3	0	1	3	1	3	0	0	1	11	11	12	2	12	0	8	6	15
chr1	172383834	172384021	ATAC	1	1	3	0	1	0	0	3	10	14	16	14	13	0	5	0	0	0	6	4	3	2	6	7	3	3	15	0	0	0	11	12	21	12	11	7	14	13	16
chr11	72420502	72422238	H3K27ac	52	54	48	52	59	60	50	53	53	55	52	54	42	46	41	58	61	56	64	63	58	44	41	37	47	46	51	58	51	47	9	10	8	5	1	2	19	12	1
chr1	172468976	172469215	ATAC	0	0	1	0	7	12	8	11	12	19	12	17	14	5	6	2	1	0	4	2	8	0	0	6	0	3	4	0	0	1	1	14	0	4	7	0	8	1	0
chr11	72503126	72504804	ATAC	30	32	33	29	27	30	25	26	27	20	19	21	40	47	45	50	46	47	47	50	50	36	41	42	38	42	37	41	42	43	3	7	23	0	6	2	5	3	6
chr1	172518914	172520399	ATAC & H3K27ac	32	32	30	33	37	36	38	36	43	42	43	44	20	19	23	29	29	33	21	40	42	34	30	32	36	35	34	35	35	37	3	7	13	9	6	8	5	12	1
chr1	172586735	172587040	ATAC	2	3	4	2	11	10	11	7	20	22	20	17	0	0	2	2	1	5	11	2	10	0	0	0	0	10	9	0	0	0	21	23	20	21	9	12	23	21	19
chr11	72608932	72609913	H3K27ac	29	30	31	29	29	28	28	29	26	21	22	26	22	27	29	38	37	35	42	39	46	26	30	31	31	30	30	32	36	36	3	8	1	5	1	8	0	12	12
chr1	172745580	172746039	ATAC & H3K4me3	8	6	4	9	9	10	8	9	20	22	16	25	20	15	18	15	11	19	27	16	23	0	0	0	0	2	0	0	2	7	2	1	12	4	5	7	8	1	5
chr11	72766228	72766532	ATAC	7	11	10	9	21	19	13	16	24	24	23	23	9	17	21	24	12	16	18	16	18	1	2	1	0	0	0	0	0	4	2	3	4	4	0	1	0	22	0
chr1	172805854	172806154	ATAC	2	2	0	3	1	4	4	7	16	15	19	25	8	8	2	1	2	0	4	14	14	1	0	1	0	1	8	0	2	4	1	6	0	6	4	0	1	26	10
chr1	172814366	172815706	ATAC & H3K27ac	31	36	29	33	43	43	44	42	46	47	51	52	27	39	33	46	36	45	57	53	63	32	31	36	30	30	30	35	36	41	4	13	10	3	1	5	9	12	10
chr1	172816896	172817261	H3K4me3	9	8	17	19	19	24	26	21	19	21	30	34	9	9	0	7	0	9	20	13	26	0	1	0	1	0	1	10	13	18	2	14	7	8	9	1	4	17	7
chr11	72861062	72862546	H3K27ac	35	36	39	37	35	36	36	39	32	38	40	38	32	39	26	44	43	42	47	48	41	38	36	37	37	37	36	40	36	39	4	10	5	0	10	8	5	3	19
chr1	173007875	173008416	H3K27me3	11	14	8	14	10	16	17	18	9	15	14	13	10	9	3	0	8	17	10	0	6	13	12	13	21	19	22	19	12	15	20	36	24	43	50	65	41	26	39
chr11	73012062	73013620	H3K27ac	47	48	48	47	47	50	43	46	44	45	46	48	36	41	36	51	35	42	55	55	52	36	41	39	39	40	39	46	45	45	4	2	8	11	1	9	7	3	10
chr1	173018662	173018971	ATAC	12	15	13	21	9	11	12	17	4	0	0	3	4	2	0	2	0	0	4	1	5	1	1	3	3	0	0	3	0	0	1	9	6	4	5	0	14	13	12
chr1	173031969	173033330	ATAC	37	39	41	42	31	33	37	40	21	14	19	21	19	12	7	13	17	20	1	12	16	30	29	30	26	29	25	15	23	24	8	7	4	0	9	1	4	2	13
chr1	173129662	173129977	ATAC & H3K4me3	3	2	0	1	8	10	12	12	15	16	14	20	12	12	3	4	4	13	16	16	18	5	1	1	0	3	1	3	3	4	7	9	22	2	0	12	15	1	5
chr11	73132117	73132336	ATAC	4	6	13	12	2	0	4	5	1	2	4	6	7	4	2	3	3	0	0	2	2	0	7	0	4	12	6	1	5	4	14	11	16	20	8	11	5	13	6
chr1	173143883	173144894	H3K27ac & H3K4me3	19	24	18	20	32	33	30	32	33	36	28	35	29	19	22	37	30	28	43	50	50	6	15	15	21	17	18	25	34	37	20	8	13	2	6	5	7	15	13
chr1	173144926	173145177	H3K4me3	1	0	1	1	0	0	0	3	0	3	0	1	0	0	6	14	5	3	12	19	20	0	5	1	5	6	5	9	12	19	2	11	1	4	5	1	8	17	5
chr1	173200160	173201457	H3K27ac	32	35	34	37	41	42	39	39	33	32	33	37	17	28	27	43	42	42	46	50	46	34	33	38	36	37	35	23	36	42	3	11	1	5	6	2	0	3	3
chr1	173210152	173211987	H3K27ac	48	50	48	52	53	54	54	56	55	52	54	55	29	35	38	44	37	45	51	49	54	31	38	40	32	35	32	27	38	38	4	4	2	1	10	2	19	12	8
chr1	173223901	173225405	H3K27ac	17	19	25	21	20	24	23	29	16	23	24	24	48	47	46	65	58	54	71	65	66	29	37	36	31	37	34	33	41	46	3	0	1	5	1	1	0	12	1
chr1	173258485	173260533	H3K27ac & H3K4me3	47	45	47	48	50	49	50	50	43	42	42	47	41	44	51	59	61	58	58	60	61	46	46	45	50	50	55	57	55	50	4	4	2	5	1	9	12	12	6
chr1	173274939	173277005	H3K27ac	24	25	27	18	24	27	25	27	24	22	21	25	44	43	40	48	46	45	57	56	60	44	50	49	44	49	44	42	48	48	3	7	4	0	5	1	7	3	1
chr1	173348877	173349993	ATAC & H3K27ac	32	36	32	31	41	42	41	43	49	47	45	45	31	33	23	28	23	25	39	40	37	16	22	24	24	23	21	17	27	30	3	10	13	9	8	8	0	3	6
chr1	173367341	173369317	H3K27ac	52	53	55	55	54	53	52	55	56	57	54	60	43	47	43	50	44	50	64	57	57	39	45	46	44	44	39	42	51	53	3	7	13	0	1	11	21	8	6
chr1	173432589	173434760	H3K27ac	54	58	57	64	54	57	59	63	55	56	58	62	45	49	53	63	57	59	65	63	72	26	34	32	29	32	30	30	44	47	4	4	5	1	3	2	9	3	1
chr1	173474875	173475329	ATAC	14	14	13	15	10	11	15	13	2	4	0	2	4	12	6	3	6	3	0	3	2	0	0	1	3	3	3	0	0	0	18	9	19	14	7	12	11	1	16
chr1	174012224	174013985	H3K27ac	37	36	33	36	34	37	41	37	33	33	35	38	39	40	36	51	45	49	55	58	61	37	44	44	42	44	39	46	49	45	17	12	8	1	1	9	12	3	8
chr1	174056543	174058146	ATAC & H3K27ac	25	30	25	29	32	32	31	31	38	41	43	43	30	50	35	51	46	49	69	65	68	31	40	39	38	40	36	41	45	46	4	5	8	3	10	2	0	3	15
chr1	174077943	174079771	H3K27ac	43	40	47	38	43	44	46	47	44	46	41	44	39	43	34	52	49	47	56	54	53	38	42	41	37	42	38	40	44	48	3	12	13	5	5	1	0	12	1
chr1	174240101	174240648	H3K4me3	31	32	28	33	36	36	40	36	28	32	29	33	32	17	27	33	33	33	31	35	38	2	6	5	5	7	7	12	13	20	3	0	10	0	5	1	5	3	13
chr1	174241560	174243585	H3K27ac	61	60	60	62	65	65	66	67	61	62	63	67	39	42	43	58	56	57	57	56	54	38	39	39	39	40	41	39	42	44	4	7	19	5	6	2	15	3	10
chr1	174343595	174343932	ATAC	10	8	9	2	22	24	24	23	23	27	21	27	15	0	9	10	9	5	9	1	6	1	1	1	0	0	0	0	3	3	12	14	7	0	5	7	4	1	5
chr11	74348444	74348638	H3K4me3	0	4	3	1	0	5	5	0	0	1	0	1	35	23	18	6	24	17	27	9	21	1	4	4	0	0	3	4	12	11	19	30	32	19	18	28	15	33	9
chr11	74385242	74386506	H3K4me3	24	22	22	26	25	29	26	24	15	16	13	15	25	38	32	36	30	27	6	24	20	16	22	20	25	24	27	12	10	17	13	9	7	4	5	1	8	11	5
chr1	174391744	174393021	H3K27ac & H3K4me3	43	46	46	50	48	48	51	48	46	48	44	52	32	33	28	42	34	36	53	47	51	13	21	21	7	15	13	19	20	27	4	7	1	3	1	8	12	12	8
chr1	174393651	174394046	ATAC & H3K27ac & H3K4me3	7	9	11	11	15	16	18	18	30	30	38	39	0	8	3	1	2	3	18	12	21	0	0	1	2	0	0	0	5	9	2	13	7	2	11	7	0	1	5
chr1	174411657	174413514	H3K4me3	61	59	52	60	57	55	58	58	56	56	59	60	40	35	32	32	35	34	41	36	43	36	40	39	29	35	36	44	47	47	4	8	15	1	10	2	12	3	1
chr1	174419847	174420310	ATAC & H3K4me3	11	13	13	9	12	16	16	15	23	22	28	34	12	9	6	7	3	9	12	16	9	1	3	4	1	1	0	8	4	11	2	5	12	4	0	1	2	11	11
chr1	174429869	174432241	ATAC & H3K27ac	60	59	56	61	50	53	57	57	50	44	51	50	63	64	66	59	60	57	49	44	50	45	47	48	46	46	44	44	44	47	4	10	8	5	6	9	9	12	1
chr11	74432751	74433884	H3K27ac & H3K4me3	17	19	18	15	15	16	16	14	14	12	15	13	28	23	25	2	12	16	8	9	9	33	32	28	26	20	22	27	17	13	16	15	12	20	22	33	17	2	18
chr11	74452535	74452778	ATAC	3	2	4	4	15	13	14	15	8	9	6	4	9	8	18	11	10	14	16	13	24	5	3	5	2	6	7	4	7	7	3	3	12	0	3	1	2	15	0
chr11	74462632	74464696	H3K27ac	41	44	43	45	43	43	40	41	42	47	36	43	47	47	53	59	57	58	66	61	63	44	48	46	47	45	43	43	49	52	4	8	1	5	10	2	11	15	10
chr1	174479731	174481104	ATAC	44	39	41	41	32	25	32	29	26	26	23	26	14	31	20	14	15	10	16	18	12	25	30	32	21	22	20	15	16	24	13	8	14	16	17	1	10	24	8
chr11	74536631	74538240	H3K27ac & H3K4me3	43	43	39	41	43	42	38	40	37	38	37	39	42	51	39	59	61	57	61	69	69	46	41	38	50	49	53	67	59	50	4	4	13	15	6	11	17	16	6
chr1	174547116	174547327	H3K4me3	2	0	4	0	1	1	0	0	1	2	2	0	3	0	2	0	0	4	0	2	0	2	2	1	4	6	6	0	0	0	18	27	29	18	31	25	18	21	27
chr1	174562522	174563451	H3K27ac	63	61	62	65	68	62	66	63	73	67	68	68	29	20	21	29	28	26	26	40	38	25	21	22	25	24	20	23	27	23	14	10	8	9	3	2	12	18	16
chr1	174582140	174582791	ATAC	17	18	23	22	18	18	21	16	38	38	40	41	10	12	17	5	6	8	21	11	15	5	6	8	1	4	1	4	3	11	2	12	1	13	18	13	13	17	18
chr11	74639730	74639954	H3K27ac	18	23	22	17	22	19	14	18	25	26	13	26	5	6	10	15	14	5	30	26	28	1	5	3	0	1	1	2	1	7	3	7	1	7	0	8	8	2	0
chr1	174640021	174640387	ATAC	15	11	13	10	26	23	30	26	24	25	40	34	9	15	9	8	1	7	5	9	14	2	1	0	2	5	1	0	1	1	19	14	18	4	5	7	8	24	16
chr11	74640305	74640644	H3K27ac & H3K4me3	17	19	20	17	24	25	18	24	25	36	32	31	5	11	15	24	20	15	35	30	31	1	2	6	0	1	1	2	8	14	3	12	1	0	0	1	4	2	5
chr11	74643670	74646148	H3K27ac & H3K4me3	71	72	68	73	75	72	64	71	68	69	66	66	41	42	47	66	64	63	69	70	75	46	46	46	49	49	47	45	60	60	4	7	17	1	6	2	15	3	6
chr11	74737784	74737943	H3K4me3	14	12	13	18	9	7	6	4	19	17	11	12	0	0	3	3	2	5	16	7	16	2	5	6	0	0	0	0	3	13	12	0	1	0	5	1	11	2	16
chr11	74738159	74740297	H3K27ac	39	38	37	38	41	36	35	37	40	39	33	37	34	38	43	50	47	45	62	59	62	44	45	47	40	44	44	33	52	51	4	5	10	7	13	5	10	3	6
chr1	174919978	174921034	H3K27ac & H3K4me3	35	32	35	36	32	28	36	29	28	22	32	29	32	29	28	18	11	17	14	14	13	13	22	21	6	9	6	7	8	5	2	0	4	2	5	1	14	14	0
chr1	174921180	174921349	H3K4me3	0	2	4	2	2	0	1	1	1	1	0	0	3	7	8	0	0	2	0	4	0	1	5	4	4	5	1	1	0	2	1	0	11	8	5	0	11	16	7
chr1	17496165	17496525	ATAC	5	2	3	2	9	6	16	7	27	25	33	30	9	11	9	5	3	7	17	7	11	2	0	6	2	2	0	0	1	1	2	13	12	8	9	0	4	17	13
chr11	74986151	74986254	H3K27me3	1	1	0	2	0	0	1	1	1	1	0	0	0	0	1	2	2	1	1	2	0	5	3	4	5	2	5	0	4	2	8	7	4	29	35	32	24	28	21
chr11	74986297	74986410	H3K27me3	0	1	0	0	1	0	0	0	1	1	0	5	0	5	2	0	0	1	1	0	1	6	3	4	3	2	3	8	2	3	3	5	7	24	33	34	24	22	23
chr11	74986466	74987469	ATAC & H3K27me3	36	36	37	43	25	24	21	21	23	24	17	18	25	30	33	12	18	25	16	17	20	32	28	28	31	29	31	33	28	31	3	3	8	20	21	31	12	3	16
chr11	75026849	75028162	H3K27ac	37	34	37	36	36	42	35	35	34	32	30	34	34	19	19	44	47	44	44	46	49	25	26	25	28	25	27	26	27	31	3	5	13	2	1	1	9	7	3
chr1	175095098	175095305	ATAC	0	0	1	2	2	0	7	4	8	15	13	10	0	4	1	3	2	0	0	2	1	12	2	8	4	6	6	1	5	4	1	8	13	17	12	14	14	0	12
chr11	75274040	75274193	H3K4me3	14	15	16	15	8	17	10	14	18	13	13	9	5	17	12	12	10	17	20	12	23	2	4	9	0	2	1	11	10	15	3	0	1	4	5	1	7	7	0
chr11	75274646	75276334	H3K27ac & H3K4me3	55	57	60	58	56	53	52	51	53	58	52	55	41	43	41	45	45	47	66	63	71	42	41	40	39	38	39	48	57	57	14	9	8	5	6	14	12	8	10
chr11	75276435	75276719	H3K27ac & H3K4me3	24	25	21	25	23	19	17	18	19	20	17	21	1	3	10	6	6	7	14	17	26	6	11	8	5	4	4	6	17	16	3	1	12	0	0	1	9	11	10
chr11	75323246	75324487	H3K27ac	32	30	29	31	33	36	31	39	35	38	34	34	14	33	29	39	35	38	32	49	48	21	20	21	16	22	24	32	27	30	3	5	8	0	12	5	0	3	6
chr11	75344228	75345644	H3K27ac	30	32	31	27	30	28	24	25	24	30	28	25	31	35	32	44	36	33	50	49	51	36	34	35	33	34	32	37	44	42	3	3	1	0	1	5	13	2	5
chr11	75347873	75348208	H3K27ac & H3K4me3	9	12	14	10	17	17	12	12	18	17	14	20	1	11	10	7	9	5	33	25	35	0	7	4	0	0	0	2	9	19	2	17	7	0	0	8	12	11	13
chr11	75348766	75348933	ATAC	0	0	0	4	1	2	1	4	8	10	10	11	4	2	11	4	6	11	17	16	18	1	0	2	0	0	0	3	2	3	2	12	12	4	5	1	4	1	9
chr11	75467406	75467887	ATAC	29	33	32	34	23	25	22	28	15	16	22	20	1	12	20	23	17	27	30	24	25	15	17	14	15	15	16	20	19	19	3	3	15	0	1	1	10	23	1
chr11	75492199	75494458	H3K27ac	39	42	41	42	43	44	38	43	35	39	38	39	47	42	48	58	56	55	59	60	62	41	45	43	42	43	43	47	47	46	3	14	1	7	1	1	10	3	1
chr11	75751105	75751401	ATAC	13	21	15	19	21	23	19	20	6	8	7	6	22	11	23	16	12	13	9	12	11	1	5	5	0	1	2	0	1	2	2	0	1	0	0	1	10	1	5
chr1	175751475	175752178	ATAC	14	9	9	18	31	27	36	33	29	31	33	33	5	0	3	5	1	3	10	1	10	1	0	1	2	10	1	4	3	3	11	15	14	10	12	7	15	1	9
chr11	75779496	75780825	H3K27ac	34	36	37	39	33	37	30	36	34	32	30	30	17	32	39	57	55	56	44	51	51	33	28	33	38	35	34	32	40	36	4	7	17	0	3	8	5	15	6
chr11	75824415	75825132	ATAC	25	31	32	39	38	40	32	36	13	18	13	20	34	27	27	31	25	30	36	23	35	2	6	4	0	4	2	2	3	9	8	7	1	4	5	1	12	11	0
chr1	175885853	175886558	ATAC	9	4	8	11	29	26	35	33	22	23	33	31	12	11	3	7	1	7	0	8	9	0	0	0	2	1	1	0	3	3	7	8	12	18	12	12	4	17	26
chr11	75912849	75913043	H3K27ac	3	2	6	3	12	4	6	7	1	1	0	0	22	17	17	8	4	9	4	1	0	0	0	0	0	0	2	0	1	0	11	15	19	4	5	0	16	16	15
chr11	75992229	75993909	ATAC	35	35	35	39	31	30	22	26	26	22	21	21	17	34	40	41	34	35	49	44	45	36	41	40	40	42	42	37	41	42	13	0	10	0	3	8	2	15	1
chr11	76009819	76010879	H3K27ac	21	24	25	24	25	27	18	27	9	19	9	12	30	30	31	46	35	46	20	18	26	11	22	20	10	16	13	0	8	11	2	1	14	4	11	1	6	11	3
chr11	76209511	76209724	H3K4me3	1	2	3	0	3	2	0	3	0	1	0	4	24	26	6	0	13	7	19	4	2	7	7	1	0	0	0	1	13	12	40	32	42	41	24	36	34	46	27
chr11	76211291	76213107	ATAC & H3K27ac	29	30	30	28	25	25	23	24	17	20	23	18	36	43	40	25	23	19	22	15	19	38	37	39	34	37	40	36	34	35	3	5	10	10	10	21	13	20	17
chr11	76290560	76291009	H3K4me3	28	33	28	28	29	31	22	28	21	18	15	17	19	26	24	26	16	17	33	28	30	2	6	3	0	3	2	12	20	18	13	2	7	5	1	1	10	7	17
chr11	76296328	76296662	H3K4me3	7	7	6	5	18	15	12	12	20	19	13	23	20	9	27	19	21	20	29	27	28	2	5	2	2	1	1	0	7	11	2	9	1	0	7	8	14	11	0
chr11	76308952	76309309	H3K4me3	11	17	16	16	18	21	15	15	12	14	14	12	1	18	12	21	15	16	23	15	21	8	12	9	3	5	7	10	15	19	3	3	1	7	0	1	0	18	15
chr1	176345915	176346132	ATAC	1	10	0	2	9	5	10	9	0	2	0	1	2	0	1	3	2	2	0	0	0	12	6	8	4	3	1	1	0	0	27	15	11	18	9	12	16	18	17
chr1	176363945	176364316	ATAC	1	0	1	2	7	9	16	10	9	14	21	17	0	0	2	5	2	1	6	1	2	10	0	0	3	3	1	0	0	1	11	10	11	11	10	9	8	16	27
chr11	76412021	76412656	ATAC	15	25	22	25	16	15	9	11	0	3	2	5	28	19	22	12	11	18	15	14	0	1	4	6	2	3	0	0	1	5	1	6	6	10	0	0	4	1	11
chr11	76668092	76668944	H3K27ac	19	22	21	29	23	22	19	25	23	20	15	19	25	29	26	39	34	32	47	45	46	11	19	16	6	12	10	15	17	26	13	1	1	5	5	1	10	2	3
chr11	76810917	76812188	H3K27ac	13	17	21	20	16	14	15	14	13	9	9	13	14	12	17	11	13	14	20	24	29	29	32	27	30	32	32	28	33	31	2	13	22	14	17	21	16	17	21
chr11	77029031	77030926	H3K27ac	24	24	25	25	21	23	20	23	24	17	18	19	42	37	41	45	39	32	53	53	47	38	37	41	40	41	40	45	43	41	3	11	4	5	1	1	5	11	3
chr1	177384180	177384618	ATAC & H3K4me3	39	31	34	37	26	18	24	21	0	9	10	8	0	8	14	3	6	3	5	1	0	0	2	5	2	3	1	0	0	0	1	3	16	16	0	10	10	6	7
chr11	77419957	77421714	H3K27ac	36	37	38	38	40	38	34	36	37	40	34	33	65	51	53	59	77	70	80	76	74	52	54	50	66	62	64	79	70	56	4	16	11	20	6	18	18	18	6
chr1	177422119	177423055	ATAC	41	34	29	30	34	30	31	25	15	20	18	15	16	1	10	4	4	0	6	8	3	27	20	20	19	20	22	19	13	10	8	16	12	23	24	22	29	2	19
chr11	77499282	77501320	H3K4me3	38	42	45	39	42	45	40	41	46	43	41	40	50	53	53	62	67	62	57	62	63	49	47	46	57	56	61	64	63	56	3	12	1	13	8	2	18	3	10
chr11	77576641	77577720	H3K27ac	32	30	31	31	30	28	23	31	26	30	24	24	38	28	31	39	36	38	44	47	46	35	34	31	34	34	36	40	35	34	4	10	8	0	8	5	7	3	6
chr11	77599358	77600067	H3K4me3	34	40	40	39	39	37	30	35	33	39	27	34	25	31	30	36	27	32	47	36	47	6	11	9	0	3	3	0	8	21	3	0	4	5	5	1	0	2	5
chr1	177607639	177608013	ATAC	4	4	4	1	22	22	25	21	24	22	26	28	4	5	6	8	8	7	9	6	11	5	0	0	3	0	3	0	3	2	1	15	12	6	14	0	6	1	20
chr1	177631290	177631651	ATAC	15	13	17	10	33	28	32	29	20	21	27	29	9	0	3	5	4	7	7	8	7	0	0	1	2	0	1	0	2	1	1	6	3	2	0	0	13	1	0
chr1	177643669	177644035	ATAC	0	1	1	5	14	12	12	10	17	25	25	29	8	0	6	4	1	1	14	10	2	0	0	1	3	3	1	3	1	0	11	14	11	8	7	10	13	1	15
chr11	77706435	77707900	H3K4me3	28	27	30	33	24	28	20	27	30	25	22	25	36	38	33	29	29	38	42	37	37	19	27	31	11	9	11	5	16	18	13	9	12	0	5	1	10	7	10
chr11	77795872	77796328	H3K4me3	35	36	39	36	41	41	36	41	39	42	39	41	10	17	7	9	16	16	31	16	31	14	14	8	12	14	13	18	24	25	4	5	8	1	1	2	3	12	3
chr1	177810545	177811651	H3K27ac	49	43	36	45	46	41	49	41	41	43	44	43	11	16	22	37	34	39	16	32	24	31	30	30	30	32	32	30	30	28	4	4	10	0	10	5	7	12	19
chr11	77978984	77979642	H3K27ac & H3K4me3	26	26	27	28	36	35	29	33	31	33	25	31	23	12	22	29	26	36	36	32	39	15	15	15	17	15	15	27	23	28	3	2	13	2	1	1	5	3	6
chr11	77991347	77992313	H3K4me3	34	38	36	36	41	40	34	35	32	30	32	30	33	24	30	38	33	30	25	28	33	24	23	23	29	25	31	34	32	33	3	2	1	5	6	2	18	3	10
chr1	178205101	178205795	H3K4me3	21	15	15	22	25	20	24	22	24	18	21	16	1	0	7	1	6	11	8	0	0	14	12	10	10	12	15	6	2	0	22	30	18	25	32	32	34	17	25
chr11	78235626	78235815	H3K4me3	1	1	2	1	5	6	0	3	5	4	7	6	11	5	2	0	1	0	17	15	10	1	0	0	0	0	1	1	7	11	7	9	7	13	5	4	2	1	5
chr11	78241128	78241425	ATAC & H3K27ac & H3K4me3	1	0	0	1	6	5	4	3	22	18	13	15	11	5	11	2	2	1	26	7	16	11	0	1	3	6	6	0	1	5	6	7	6	6	12	7	14	1	7
chr1	178284116	178284378	ATAC	4	4	0	1	16	14	15	12	23	16	18	19	8	5	2	1	2	0	1	1	5	6	0	0	3	3	9	0	1	0	1	12	6	4	18	7	14	10	15
chr1	178307107	178307508	ATAC	14	6	10	12	18	20	25	23	5	3	6	2	0	5	2	2	2	1	0	0	1	0	0	2	0	0	0	0	4	0	1	13	11	0	7	3	1	10	11
chr11	78348772	78350639	H3K27ac	44	45	44	45	49	47	43	45	41	46	38	45	35	50	47	59	56	56	71	63	69	39	46	45	42	44	42	44	47	53	4	5	5	1	1	2	1	8	6
chr11	78365967	78366210	ATAC	7	3	5	8	20	19	17	19	9	11	8	8	17	11	21	13	5	16	14	18	17	1	1	1	0	0	0	1	0	3	2	14	10	6	9	1	8	2	9
chr11	78661908	78662247	ATAC	9	9	11	12	16	19	14	19	22	21	17	22	20	20	18	25	18	17	27	30	34	3	2	3	2	2	1	2	4	9	16	10	14	4	0	1	5	2	10
chr11	78795506	78795874	H3K4me3	29	31	31	37	30	31	26	28	31	31	23	27	13	0	10	15	12	19	27	14	23	6	12	11	2	6	5	4	16	23	8	0	1	0	12	8	9	18	8
chr1	178943457	178943833	ATAC	3	5	1	0	22	21	24	19	47	48	48	47	0	6	3	5	4	0	9	16	17	3	0	1	0	3	3	0	0	0	1	15	17	11	0	12	11	1	16
chr11	79128655	79128923	ATAC	4	1	2	1	3	6	2	7	18	16	11	14	14	12	6	1	2	5	18	4	13	5	2	1	3	1	4	0	0	6	15	11	17	4	9	7	11	1	4
chr1	179187554	179189130	H3K27ac	26	24	20	23	27	26	28	25	19	26	23	21	26	27	28	1	12	4	11	7	5	41	41	32	39	37	43	46	31	21	36	36	38	39	39	69	47	40	29
chr1	179276623	179276964	ATAC	14	9	15	12	8	0	5	4	1	2	0	0	0	0	6	1	2	1	1	1	2	1	0	1	4	11	15	0	5	0	10	17	6	22	21	6	7	18	12
chr1	179371620	179373745	H3K4me3	73	71	70	69	81	79	80	78	84	82	89	83	47	44	53	54	63	55	50	60	59	43	42	39	48	48	57	65	55	50	10	7	8	7	1	12	11	4	4
chr1	179456585	179456760	ATAC	1	1	5	0	0	0	0	2	4	2	12	7	3	4	2	0	3	0	1	4	2	6	6	7	4	12	15	1	5	1	14	13	21	13	20	3	0	5	17
chr1	179485572	179485869	ATAC	12	11	7	9	18	15	18	18	26	26	24	22	15	6	12	6	4	9	16	14	13	0	2	1	1	1	0	0	1	2	2	9	7	13	3	4	8	11	16
chr11	79526128	79526353	H3K4me3	0	1	2	0	0	1	0	4	1	1	3	5	3	0	6	2	2	0	1	1	4	9	17	10	0	0	0	3	1	4	11	11	6	14	19	23	11	16	18
chr1	179553356	179553871	ATAC	26	23	25	25	38	34	32	28	41	48	48	48	16	27	17	25	19	23	21	27	31	1	3	3	0	0	0	2	0	12	8	15	1	4	8	5	12	15	16
chr1	179573284	179573554	H3K4me3	17	21	20	20	22	23	23	22	23	30	26	23	1	15	21	11	10	1	13	10	14	1	5	6	0	1	0	0	0	6	2	7	7	12	0	1	10	11	18
chr1	179574398	179574713	ATAC	18	20	18	22	16	18	22	22	2	3	1	1	12	13	14	8	4	11	5	7	0	0	4	1	0	3	0	7	0	0	2	6	4	8	5	1	8	17	9
chr1	179656096	179656354	ATAC	4	6	3	5	15	12	14	17	24	17	23	30	4	10	6	8	3	0	13	9	16	3	1	0	2	1	4	9	3	2	19	6	9	8	0	1	8	1	9
chr1	179658125	179658485	ATAC	7	7	6	3	20	16	18	16	31	31	38	37	18	17	3	12	4	5	10	16	21	1	0	0	0	0	4	0	0	1	2	6	9	8	5	17	8	1	11
chr1	179670925	179671281	H3K4me3	20	17	21	23	17	16	21	13	24	26	27	32	1	21	9	5	1	13	24	17	24	0	8	3	2	1	2	0	10	11	12	9	12	0	13	1	4	7	3
chr1	179671493	179671696	H3K4me3	0	0	1	2	0	2	0	1	0	2	0	0	0	9	8	6	7	2	16	17	23	3	3	4	3	1	1	5	5	4	12	14	14	4	5	1	4	11	0
chr1	179672213	179672554	ATAC & H3K4me3	11	8	8	6	9	9	14	7	31	30	31	35	5	15	6	4	1	1	15	18	19	1	7	2	2	5	1	0	8	16	2	6	7	6	9	1	0	22	9
chr11	79699353	79699849	ATAC	11	13	12	7	35	34	24	30	24	20	17	20	16	18	18	18	14	5	12	1	15	0	1	1	0	1	0	0	2	0	12	9	14	0	7	1	8	29	9
chr11	79797435	79797701	ATAC	0	1	1	0	7	6	4	7	15	12	18	19	0	2	2	4	2	0	4	8	14	11	5	1	0	1	9	3	1	1	11	14	6	4	12	16	0	10	10
chr11	79806086	79808080	ATAC	34	35	37	37	41	41	37	35	29	28	32	29	46	45	43	49	49	46	52	47	50	42	44	44	44	47	46	47	51	50	4	12	8	9	10	18	15	3	8
chr1	179913050	179914051	ATAC	63	61	61	63	73	72	74	72	75	77	82	79	14	19	4	19	19	16	28	21	22	21	19	17	20	19	23	21	28	23	4	7	8	1	6	8	1	12	6
chr11	79972917	79973220	H3K4me3	4	4	3	3	8	11	6	8	11	15	9	15	15	18	19	8	7	10	13	23	20	1	0	1	0	0	1	0	5	4	2	6	1	8	9	1	4	6	5
chr11	80114119	80115481	ATAC & H3K27me3	20	18	19	21	11	10	9	4	3	4	6	4	31	12	17	7	11	11	6	8	5	37	35	30	27	25	28	32	12	22	12	23	21	42	50	49	38	22	25
chr11	80116200	80116389	ATAC & H3K27me3	11	15	9	9	4	2	1	3	1	4	3	0	0	0	1	0	0	0	0	2	1	1	2	3	4	0	1	0	1	0	11	3	15	32	40	23	18	21	17
chr1	180117190	180118281	ATAC & H3K27ac	66	62	62	65	74	71	75	72	73	72	78	77	17	34	22	33	33	35	36	41	47	24	22	24	23	24	23	25	31	34	4	4	13	3	1	9	5	8	3
chr1	180205219	180207161	ATAC & H3K27ac & H3K4me3	39	39	39	39	49	47	52	50	48	53	52	51	38	45	40	56	57	51	62	59	63	31	30	29	30	33	34	45	42	40	4	7	5	0	1	16	5	15	1
chr1	180248203	180249939	H3K27ac & H3K4me3	55	58	54	55	60	62	65	64	59	60	61	63	47	56	52	69	66	61	64	62	64	39	42	40	36	38	34	42	45	52	4	4	8	5	1	6	5	4	8
chr1	180266186	180267328	H3K4me3	42	41	38	40	41	44	46	46	42	39	40	41	52	47	52	53	61	58	54	56	56	37	38	35	41	42	50	58	52	43	5	11	13	7	17	18	19	12	1
chr1	180298683	180300060	H3K27ac	40	40	41	39	43	43	48	46	47	40	44	46	33	36	30	48	40	44	48	47	48	19	23	28	21	20	21	15	21	27	4	12	1	0	8	8	5	3	10
chr1	180335622	180337028	ATAC	43	44	44	48	57	57	60	59	48	50	52	54	59	64	56	75	72	68	64	73	64	35	35	33	41	35	34	46	42	42	5	6	8	5	6	2	9	12	12
chr1	180458173	180459379	ATAC & H3K27ac & H3K4me3 & H3K27me3	36	36	34	33	23	24	28	23	17	11	17	13	39	29	26	17	12	22	6	2	3	33	32	32	30	27	29	19	20	20	3	7	7	19	29	25	35	11	30
chr1	180460147	180460494	H3K27me3	3	4	5	1	5	3	3	5	2	0	2	0	0	0	3	3	1	3	5	1	7	17	16	16	15	11	9	8	4	8	13	14	12	30	37	21	33	15	23
chr1	180530750	180531537	ATAC & H3K27ac	42	42	39	37	47	47	47	48	27	25	21	15	16	27	17	15	15	19	6	0	11	4	5	8	5	4	6	4	0	2	13	16	16	14	10	1	17	15	21
chr11	80592262	80593782	H3K27ac	50	50	50	50	46	46	44	50	40	45	44	44	38	28	33	41	42	37	42	48	51	35	35	38	39	38	39	31	44	47	4	7	8	1	6	5	5	3	10
chr11	80605597	80605917	H3K27ac	14	17	13	21	17	22	23	20	23	21	14	22	9	6	10	26	14	18	33	29	37	0	5	2	0	1	1	2	2	9	8	8	10	4	10	1	0	2	8
chr11	80616334	80616665	ATAC	7	10	9	3	25	23	19	19	10	6	6	8	18	24	26	24	16	15	10	17	17	0	1	1	0	1	2	0	0	6	2	0	12	8	11	1	14	2	2
chr11	80622060	80622655	H3K4me3	31	36	33	36	32	31	31	32	27	31	28	31	21	17	22	19	18	14	25	26	30	2	11	7	0	0	4	8	12	11	3	7	7	2	5	1	4	11	0
chr1	180638066	180638610	H3K4me3	31	30	33	34	29	29	29	29	38	43	42	40	1	9	0	3	2	7	0	0	3	0	3	4	0	9	2	4	0	3	19	14	12	11	16	7	15	28	16
chr1	180984800	180985062	ATAC	0	1	0	0	1	0	4	1	10	17	12	15	11	7	2	3	2	0	0	3	1	0	1	1	3	6	9	0	4	0	11	3	20	9	9	9	17	1	14
chr1	181099962	181100242	ATAC	7	6	12	6	12	15	16	12	29	32	28	28	4	5	6	4	1	8	7	1	2	0	1	1	0	2	6	0	1	1	18	0	3	10	9	7	4	1	2
chr1	181516593	181516684	ATAC	1	4	4	2	3	2	1	1	6	12	3	6	0	15	5	2	0	0	1	10	9	2	0	0	0	1	4	0	1	0	2	12	10	12	5	13	8	14	17
chr1	181516784	181517180	ATAC	8	9	10	5	16	14	18	16	31	36	34	38	26	9	10	13	5	9	32	18	25	0	3	0	0	0	2	2	1	8	2	16	7	12	5	13	8	14	20
chr1	181538758	181538971	ATAC	0	0	0	2	1	2	2	1	8	12	11	12	10	20	5	5	2	7	0	2	2	2	6	0	4	11	8	0	1	0	6	7	3	9	4	0	11	9	9
chr1	181558636	181558858	ATAC	2	3	3	0	8	8	11	8	12	12	14	10	0	2	2	6	4	0	10	11	8	0	0	1	3	1	0	3	0	0	11	9	7	4	5	0	6	10	11
chr1	181558940	181559108	ATAC	1	0	1	2	7	6	5	3	9	9	9	10	0	0	12	6	0	1	1	5	2	1	1	6	0	0	0	0	0	0	7	8	0	8	5	4	6	1	5
chr1	181616597	181617207	ATAC	26	26	30	28	28	25	28	33	10	10	8	16	1	15	20	14	10	3	15	8	15	0	3	0	3	1	1	0	0	2	2	13	16	10	9	1	6	1	7
chr1	181653045	181653614	ATAC	27	30	30	30	32	30	32	33	4	3	7	4	9	6	16	11	14	5	5	2	1	1	1	2	0	0	0	0	0	1	12	14	3	6	0	7	16	26	9
chr1	181732187	181734175	ATAC	49	49	48	54	57	60	59	59	63	62	58	63	40	51	51	57	57	50	53	48	52	43	41	43	42	40	41	43	45	45	4	7	13	1	10	2	9	15	16
chr1	182065023	182065319	ATAC	0	0	0	2	5	7	11	3	10	11	19	20	7	0	2	2	5	1	0	1	2	11	0	3	4	12	15	1	5	3	0	2	0	0	4	13	3	4	11
chr1	182112943	182113184	ATAC	3	1	2	1	7	3	5	7	9	18	18	19	0	10	15	1	5	1	12	5	14	2	0	0	0	0	0	0	1	1	12	3	7	4	5	1	6	17	16
chr1	182114835	182115211	ATAC	19	18	18	12	32	32	31	35	10	13	14	12	15	15	22	12	15	19	13	13	17	0	3	1	0	0	1	0	3	4	16	0	1	2	0	8	10	14	7
chr1	182124790	182126404	H3K27ac	49	51	48	49	58	56	56	55	58	58	53	58	36	35	33	54	44	47	53	46	50	30	34	35	36	39	36	34	39	44	4	4	8	3	1	8	16	12	1
chr1	182140308	182140597	ATAC	6	6	8	5	13	11	10	9	19	20	18	22	4	10	3	5	2	11	14	3	15	2	0	1	0	3	1	0	0	2	1	1	14	2	9	7	6	1	7
chr1	182185595	182187128	ATAC & H3K27ac	41	42	42	41	48	47	46	47	49	51	50	51	32	27	29	42	39	39	41	49	43	29	32	31	28	28	29	35	31	37	4	7	8	5	6	2	0	3	10
chr1	182317134	182317953	H3K4me3	39	42	48	42	42	41	47	48	47	46	52	47	29	26	28	28	20	31	30	29	19	10	14	16	5	9	9	12	20	18	3	11	13	5	6	1	9	8	6
chr1	182320390	182320703	ATAC	12	15	12	7	28	30	29	29	26	32	26	26	9	20	23	18	18	5	12	21	16	0	0	0	0	0	1	0	3	1	2	9	1	0	11	13	10	11	16
chr1	182655705	182657418	H3K27ac	34	31	33	30	35	32	31	35	35	36	30	35	43	32	42	46	42	41	52	53	52	42	41	43	43	43	41	39	44	48	14	2	15	5	1	11	13	25	10
chr1	182674960	182675146	ATAC	0	0	0	0	0	0	1	2	7	9	9	11	0	9	5	0	1	0	0	2	5	12	6	7	4	12	9	1	0	0	1	16	0	13	4	0	7	28	10
chr11	82677004	82677396	ATAC	16	14	19	13	28	24	25	29	8	1	7	7	0	15	16	9	7	1	0	12	7	1	4	1	1	0	0	0	0	1	2	3	1	4	5	4	8	6	16
chr1	182707622	182708652	ATAC & H3K27ac	42	44	44	42	54	55	53	54	48	50	49	54	24	31	38	52	48	49	52	46	48	29	26	29	23	24	26	25	30	34	4	7	2	3	6	2	9	3	10
chr11	82720725	82722052	H3K27ac	20	23	25	22	17	17	20	21	20	11	12	16	30	39	46	37	30	28	19	27	13	35	38	35	36	37	37	26	29	33	13	11	12	5	8	5	9	2	17
chr1	182742028	182744477	H3K27ac & H3K4me3	46	46	47	45	53	53	52	55	55	50	46	49	54	51	49	72	74	72	71	70	74	51	55	47	53	57	55	63	67	61	4	4	2	9	1	9	11	18	8
chr1	182760199	182760975	H3K27ac	6	11	6	10	3	10	9	8	11	8	6	7	16	25	24	9	7	11	8	1	6	11	11	14	6	6	4	4	6	6	2	6	0	8	9	13	19	17	16
chr11	82880123	82880961	ATAC & H3K4me3	14	19	20	21	6	11	9	11	11	4	2	4	10	28	21	15	14	8	12	8	5	17	22	22	7	14	11	4	5	7	12	9	1	6	9	1	10	20	9
chr1	182930558	182930883	ATAC	5	10	8	2	15	15	11	12	26	23	23	21	22	13	21	3	10	15	19	16	22	1	1	1	0	0	0	0	1	1	2	1	7	4	13	10	10	10	5
chr1	182946641	182947835	H3K27ac	30	34	32	35	34	32	32	31	30	27	28	29	24	33	35	24	30	28	43	38	43	29	33	31	25	28	27	29	28	34	3	3	1	0	10	1	12	18	3
chr1	182992322	182992541	ATAC	1	4	1	5	8	7	5	5	16	17	14	18	4	10	6	2	4	0	7	6	8	3	1	0	3	10	9	0	4	0	1	13	20	15	14	7	11	1	9
chr1	183078641	183079001	ATAC	14	16	15	10	18	28	21	24	34	36	29	39	9	15	21	13	11	6	25	17	22	1	3	4	1	3	1	0	8	12	2	1	14	8	3	1	0	22	5
chr1	183215642	183216262	ATAC & H3K4me3	12	13	14	12	24	24	21	19	33	25	22	33	21	27	22	24	22	21	28	31	32	13	15	16	2	2	4	6	6	17	13	0	14	8	5	8	7	15	3
chr11	83286114	83287920	H3K27ac	45	46	46	49	47	50	43	46	43	49	45	45	33	45	48	57	57	57	62	60	58	42	44	44	44	45	46	45	49	49	4	7	17	5	1	14	15	3	6
chr11	83402842	83403062	H3K27me3	0	4	0	1	3	5	2	3	0	1	0	0	15	21	9	0	23	15	30	9	12	2	0	0	3	0	0	8	3	2	53	48	52	35	32	30	27	29	19
chr1	183467824	183468125	ATAC	2	1	2	0	7	8	7	6	27	27	29	29	0	2	9	5	3	3	14	13	13	3	0	2	3	1	3	0	0	3	1	13	22	11	12	7	13	1	5
chr1	183549976	183550211	ATAC	5	0	4	0	4	6	5	8	6	12	12	14	0	0	2	2	0	2	4	1	6	6	2	1	4	12	15	0	1	2	1	15	25	17	16	18	6	16	10
chr11	83602768	83603056	H3K27ac	20	21	21	18	14	18	14	17	19	18	16	17	28	11	12	15	5	7	31	21	30	0	0	1	0	0	0	0	1	3	2	5	1	6	0	8	8	2	5
chr11	83663711	83665090	H3K27ac	13	14	17	23	23	17	21	22	14	16	15	18	45	37	43	54	51	45	56	60	62	37	39	40	43	42	41	38	48	46	3	11	10	5	1	1	9	7	5
chr11	83696103	83696651	ATAC	37	40	39	36	35	35	31	32	12	9	5	8	16	9	23	16	9	17	5	8	14	0	3	3	0	1	0	0	0	4	2	3	7	0	5	1	11	1	2
chr11	83721900	83722333	ATAC	24	29	28	32	35	30	31	33	17	18	12	14	13	15	21	11	8	11	15	5	11	0	1	5	0	0	0	0	3	7	19	5	7	8	9	1	10	2	7
chr11	83727417	83727865	ATAC	19	19	19	25	19	21	16	21	5	1	1	6	25	11	18	20	13	14	5	5	7	0	5	4	1	2	0	0	2	2	2	0	0	4	5	1	2	1	16
chr1	183771234	183773045	ATAC	50	47	45	49	60	61	58	58	67	68	67	69	35	47	46	49	49	51	43	45	44	43	40	43	43	40	41	33	41	41	4	5	5	5	1	5	5	8	6
chr1	183795052	183795917	ATAC	22	25	22	22	44	44	46	46	29	28	27	33	25	38	35	46	40	41	37	33	34	8	11	8	7	4	7	4	2	7	3	1	1	2	5	1	13	15	0
chr11	8402979	8403159	H3K4me3	1	0	0	1	2	1	5	0	6	1	6	6	4	0	6	11	8	3	18	11	12	0	0	0	2	3	1	0	7	8	2	5	1	0	11	13	19	1	9
chr1	184054720	184056218	ATAC	47	46	44	43	54	53	52	52	58	59	57	57	24	35	37	44	43	42	41	46	45	35	37	39	29	36	37	31	34	38	4	0	8	3	1	5	12	15	12
chr1	184069752	184070784	ATAC	28	28	23	25	43	42	41	39	52	49	46	51	21	22	19	32	27	33	39	40	25	7	12	14	8	12	16	15	16	19	3	0	7	5	8	5	2	11	13
chr11	8410284	8410681	ATAC	18	22	16	22	24	21	26	20	42	41	38	45	16	15	12	8	7	10	25	16	22	0	1	0	2	0	1	2	0	1	2	3	7	0	5	13	4	17	5
chr1	184184404	184184632	ATAC	1	2	1	3	4	6	7	3	21	23	23	26	4	8	2	4	2	1	7	2	8	1	0	1	3	0	3	0	0	0	1	12	16	11	14	7	8	10	9
chr1	184186148	184186792	ATAC	28	28	26	32	32	33	34	34	13	15	21	14	18	18	21	21	21	23	19	25	21	1	4	3	2	0	0	4	0	4	2	1	1	0	5	1	4	2	13
chr11	84186604	84186914	ATAC	0	0	2	1	2	2	1	2	11	15	8	18	0	2	0	4	9	1	21	9	9	2	0	1	0	6	14	0	0	1	6	13	6	11	9	12	11	1	4
chr1	184198356	184198801	ATAC	6	6	6	8	19	20	19	17	36	30	28	33	5	0	10	7	6	9	22	14	13	1	3	2	2	0	1	8	1	8	12	14	19	0	0	8	12	14	16
chr11	84338243	84338610	H3K4me3 & H3K27me3	1	1	5	1	0	2	0	0	0	1	1	0	0	8	0	1	2	0	7	3	2	17	14	12	4	1	4	3	2	3	7	16	12	35	45	33	23	30	28
chr1	184338593	184340228	ATAC	40	42	43	43	50	49	54	55	58	53	54	55	37	40	34	44	42	41	45	41	47	37	40	40	38	38	40	39	40	36	14	12	15	3	1	9	1	12	3
chr11	84338949	84339443	H3K4me3 & H3K27me3	5	11	9	8	0	0	4	0	6	3	1	0	5	13	14	6	2	5	8	0	4	18	17	19	10	4	7	10	1	6	19	18	21	33	41	38	25	11	28
chr1	184436432	184436806	ATAC	11	14	13	14	21	19	18	19	31	30	23	26	9	21	20	21	15	18	10	20	18	1	3	2	2	1	2	0	0	6	2	3	12	4	9	8	14	7	7
chr1	184494641	184495225	ATAC	33	36	32	33	50	49	49	47	49	53	46	52	19	16	29	30	26	30	27	26	26	5	6	8	0	7	6	4	9	14	13	5	17	2	1	1	9	20	8
chr11	84637007	84637291	H3K4me3	18	23	18	23	25	24	18	22	31	21	18	25	5	6	7	5	5	3	15	14	15	2	2	5	0	0	0	6	4	11	2	0	7	4	0	13	4	11	9
chr11	84641126	84642840	H3K27ac	38	40	38	41	34	37	32	31	39	43	35	41	47	39	43	49	42	47	65	68	71	38	41	42	37	38	36	39	45	52	3	5	1	0	6	8	12	12	10
chr11	84682698	84683767	H3K27ac	31	31	28	34	36	36	28	31	33	31	26	34	41	42	46	50	49	47	59	58	56	34	35	34	33	36	37	38	41	41	4	10	11	5	13	2	5	12	3
chr11	84683839	84684804	H3K27ac & H3K4me3	40	39	42	41	43	40	39	42	40	41	39	45	44	36	34	52	67	53	69	69	64	36	37	31	43	38	42	53	48	41	10	0	5	5	1	9	5	4	10
chr11	8472786	8473124	H3K27ac	11	9	10	13	24	27	22	19	28	19	17	17	24	22	28	12	16	7	11	6	1	1	1	0	1	3	1	0	0	2	12	13	7	0	0	1	15	11	5
chr11	84728793	84730117	H3K27ac	20	19	21	16	18	16	18	21	11	19	10	18	44	34	40	30	28	27	27	27	25	34	37	38	35	37	33	32	34	35	3	7	7	7	0	1	7	2	0
chr11	8484240	8484695	ATAC	33	32	31	34	28	26	29	28	5	5	4	5	0	18	14	7	8	7	13	3	4	0	1	1	0	1	0	0	3	0	2	0	0	2	5	7	8	6	13
chr11	85047294	85048958	H3K27ac	32	34	32	35	35	35	30	36	33	26	29	29	38	36	41	54	50	51	46	54	49	41	39	39	40	42	38	43	42	44	4	11	1	9	1	2	5	12	3
chr11	85165793	85167242	H3K27ac	51	53	49	53	57	54	48	49	49	50	49	48	24	31	19	34	30	32	43	39	42	28	33	36	34	37	35	38	41	42	4	4	8	1	6	2	1	15	10
chr11	8524046	8524871	H3K27ac	17	18	17	18	16	18	20	17	21	19	15	17	46	37	36	21	32	27	8	14	22	30	25	24	28	27	21	13	23	18	3	14	12	18	5	11	5	2	10
chr1	185500599	185500795	ATAC	0	2	4	5	6	9	8	10	13	16	15	17	0	2	2	1	1	0	0	1	10	1	0	0	3	1	1	0	4	0	11	14	11	4	12	0	8	21	20
chr11	85588933	85589362	ATAC	21	22	17	21	33	30	24	26	11	3	1	2	9	8	3	2	2	3	2	4	2	0	2	1	1	0	1	4	3	2	7	5	16	2	12	0	10	17	15
chr1	185603943	185604410	ATAC	5	4	6	0	16	19	24	20	23	29	31	29	1	17	6	6	8	12	18	19	13	1	1	2	0	1	1	4	0	5	2	1	16	6	11	4	11	22	5
chr1	185857219	185858940	ATAC	57	57	56	56	71	66	67	67	74	72	73	72	30	40	34	45	44	48	42	45	44	36	38	37	37	38	38	38	42	43	4	0	11	7	1	2	1	3	6
chr1	185875566	185876104	ATAC	28	31	31	29	36	35	36	33	52	54	57	58	10	14	12	14	5	8	24	24	15	0	4	2	0	1	0	0	2	7	8	13	1	8	9	13	4	2	5
chr1	185881271	185881630	ATAC	8	9	8	10	12	14	12	7	24	25	26	30	12	2	9	2	3	14	5	8	7	0	0	6	2	3	8	0	0	0	15	14	6	6	5	4	8	10	7
chr1	186099307	186099611	ATAC	15	14	11	8	24	20	19	17	26	30	28	29	9	6	14	9	8	12	18	15	26	1	3	1	2	0	1	2	2	1	2	3	1	0	0	8	13	11	11
chr1	186100896	186101224	ATAC	15	15	15	20	31	29	31	28	29	31	31	32	18	6	16	12	12	15	18	16	25	3	0	1	2	0	0	0	3	4	2	0	16	0	5	1	6	11	2
chr1	186223912	186224169	ATAC	0	2	1	0	7	7	14	9	5	17	21	20	0	2	2	5	0	0	7	4	8	6	5	6	3	3	2	0	0	3	11	18	21	15	12	4	13	23	15
chr11	86393855	86394285	H3K27ac	30	37	31	34	39	41	33	36	36	37	24	31	21	19	31	33	31	28	49	38	46	5	8	6	4	4	6	0	8	13	3	3	8	0	10	2	12	3	1
chr11	86400316	86401110	ATAC	44	46	48	51	46	48	48	51	27	23	29	32	38	39	39	45	36	40	36	37	43	8	17	14	7	14	12	12	14	19	3	5	1	0	3	8	0	18	1
chr11	86492458	86492906	H3K4me3	15	21	21	25	22	22	17	25	31	29	26	31	24	15	18	12	16	24	27	18	27	1	2	3	0	0	0	10	9	14	8	8	7	0	0	13	7	2	10
chr1	186499444	186499945	H3K4me3	17	17	15	20	18	16	19	15	13	9	4	7	9	11	9	2	4	7	0	1	3	4	5	5	0	1	0	0	0	0	7	16	19	14	18	10	20	32	24
chr11	86569687	86572087	H3K27ac	42	44	43	47	47	46	45	45	38	47	43	45	64	60	60	74	68	69	82	82	84	48	51	52	52	51	49	50	58	61	14	10	2	7	1	5	1	3	15
chr1	186631557	186631796	ATAC & H3K27ac	6	10	9	8	18	19	15	15	25	25	21	24	5	6	9	10	8	10	21	27	23	1	1	1	1	3	0	0	0	2	2	6	7	11	9	1	12	2	5
chr1	186633417	186633872	ATAC & H3K27ac	16	18	14	21	22	28	28	25	47	48	48	50	1	11	18	8	13	18	31	27	28	1	1	0	0	1	1	0	1	9	2	9	1	0	5	1	13	2	0
chr1	186650674	186651598	H3K27ac	30	32	32	34	36	37	36	37	46	41	38	47	25	29	32	31	27	19	40	44	51	14	17	17	12	11	10	16	17	23	13	8	1	5	1	1	0	15	6
chr1	186660046	186660473	H3K4me3	15	18	19	26	21	21	24	20	29	29	31	38	13	0	14	7	8	11	19	18	28	0	5	2	0	1	0	2	3	12	2	9	16	8	5	1	13	2	11
chr1	186661558	186661904	ATAC & H3K27ac & H3K4me3	16	16	15	19	24	25	25	26	27	31	27	32	18	15	10	13	14	13	31	27	30	1	2	1	2	1	1	4	7	10	3	0	12	0	0	1	8	11	13
chr1	186667950	186668563	H3K27ac	0	3	0	7	1	2	2	7	6	9	5	10	25	27	32	30	24	19	48	41	51	19	28	28	19	22	19	23	34	37	3	5	18	0	13	13	12	7	8
chr1	186668634	186670188	H3K27ac	42	44	42	40	47	47	47	48	49	50	49	54	51	45	45	46	56	44	62	65	73	43	42	42	44	46	41	48	57	54	4	9	5	1	14	6	7	12	15
chr1	186676166	186676560	H3K27ac & H3K4me3	39	39	38	41	41	44	44	43	42	41	44	47	5	3	12	4	6	15	25	18	22	0	1	2	0	2	0	0	3	8	3	3	12	4	3	1	5	11	5
chr11	86718538	86718927	H3K4me3	0	0	0	2	2	1	0	0	0	0	1	4	32	17	18	4	29	21	31	26	35	5	2	3	15	8	1	30	40	29	35	38	40	32	19	13	21	33	18
chr11	86720567	86721077	H3K4me3	15	18	20	22	18	16	17	16	18	28	18	27	1	17	12	12	12	15	27	23	26	1	3	3	2	2	1	6	13	15	8	0	1	4	5	1	14	24	9
chr1	186775670	186775934	ATAC	1	1	1	0	10	11	12	11	6	7	7	9	7	9	8	7	0	3	0	0	1	0	0	0	0	5	0	0	0	3	11	15	6	4	11	0	17	10	22
chr1	187076983	187077669	H3K27ac	26	29	26	32	36	38	36	38	30	25	24	30	1	23	17	16	11	14	27	26	29	3	9	6	5	6	5	0	6	12	16	3	10	0	13	8	8	7	0
chr1	187106673	187107056	H3K27ac	37	41	37	36	45	43	43	44	44	44	39	44	1	11	10	13	11	4	31	25	31	0	4	5	0	1	2	0	5	12	3	1	4	0	10	1	5	11	5
chr1	187135830	187136160	H3K27ac & H3K4me3	33	36	36	37	36	39	40	40	38	31	35	41	23	23	22	19	16	18	42	28	50	4	5	8	4	7	8	16	15	23	4	10	10	5	1	2	3	12	6
chr1	187136162	187137758	H3K27ac	21	20	18	23	19	22	24	25	30	27	29	33	52	54	63	55	52	53	85	78	86	30	41	39	34	38	35	41	46	56	9	10	17	5	15	8	9	3	10
chr1	187137815	187137947	H3K27ac	2	3	0	5	4	4	4	5	14	7	10	11	12	13	16	11	12	12	32	28	24	4	9	7	6	5	4	0	8	14	9	10	1	0	15	1	5	12	12
chr1	187138251	187138869	ATAC & H3K4me3	17	24	16	21	22	25	26	23	46	42	46	54	16	12	18	17	12	18	29	25	37	3	12	7	1	4	3	6	17	25	3	7	7	0	5	1	12	2	0
chr1	187157680	187157979	H3K27ac	7	6	10	14	12	15	17	20	21	17	23	27	33	13	20	9	5	8	30	18	27	9	17	14	7	9	10	8	19	25	3	10	1	2	10	13	12	11	3
chr1	187160455	187160760	H3K4me3	19	20	19	16	18	21	21	23	19	18	19	22	9	0	3	9	2	5	20	15	17	2	6	2	5	2	3	0	12	15	2	8	10	12	5	1	8	2	3
chr11	87171378	87171632	H3K4me3 & H3K27me3	1	0	0	2	1	2	6	0	2	0	0	5	0	0	1	0	0	1	0	1	2	5	12	10	1	1	1	3	2	2	22	29	29	40	43	64	29	28	28
chr1	187186207	187188491	H3K27ac	47	48	46	45	46	51	50	51	43	48	51	53	37	38	42	49	47	46	47	57	53	41	46	45	43	42	40	33	45	46	4	7	1	5	1	2	5	12	3
chr11	87235590	87236843	H3K27ac	36	37	39	43	32	31	36	38	34	27	29	34	30	19	22	37	36	34	32	42	42	11	12	12	12	15	12	15	18	22	13	3	7	0	5	13	0	11	8
chr1	187255484	187256064	H3K4me3	20	21	22	24	34	34	35	32	28	33	32	35	10	1	20	13	11	17	27	19	27	4	8	6	0	5	7	16	12	17	3	11	20	15	10	1	7	11	13
chr11	87262235	87262694	H3K4me3	25	31	29	35	22	24	25	27	17	16	16	21	5	13	7	7	7	14	26	7	25	0	1	0	1	0	1	4	5	9	12	8	4	0	5	1	4	1	5
chr11	87275859	87276556	H3K4me3	28	32	23	33	18	19	14	23	13	14	11	20	18	18	10	17	19	7	25	15	30	0	0	1	2	1	0	0	5	10	2	3	0	4	5	7	2	17	9
chr1	187278361	187279061	H3K27ac	53	51	50	51	54	51	53	49	54	60	54	59	14	23	22	15	21	11	39	29	32	20	21	19	16	22	23	27	31	23	4	2	13	1	10	8	5	12	12
chr1	187279870	187280005	H3K27ac	0	2	1	1	0	2	1	0	0	4	1	1	8	5	0	1	2	0	12	16	19	7	9	8	3	7	3	5	13	8	13	19	7	22	16	15	12	24	5
chr1	187280460	187280558	ATAC	0	0	1	1	4	2	1	0	13	15	9	14	8	0	0	1	0	1	10	6	9	2	3	4	0	0	0	1	6	8	16	21	20	14	15	13	16	20	5
chr11	87284994	87285325	H3K4me3	15	17	14	20	8	12	12	11	6	3	5	8	0	0	6	4	4	3	2	6	9	1	5	0	3	1	14	0	2	2	11	6	3	4	4	0	4	1	4
chr1	187293262	187293756	ATAC	8	12	12	10	23	20	20	18	28	28	31	38	22	6	3	13	1	7	20	19	22	0	0	2	2	0	0	0	1	1	2	3	16	2	0	7	13	6	5
chr1	187332841	187333288	ATAC	28	26	27	28	27	25	30	26	10	14	14	12	5	11	16	12	5	14	7	9	9	0	2	3	0	0	1	4	1	3	2	0	18	0	0	1	19	14	9
chr11	87405110	87405937	H3K27ac	65	66	63	65	75	71	62	64	75	73	66	68	7	30	13	35	29	38	45	39	45	23	28	23	23	26	23	25	35	31	4	4	2	1	1	9	15	12	8
chr1	187439703	187440179	ATAC	25	23	23	31	15	11	14	14	8	2	8	4	12	18	18	3	4	3	10	0	12	3	6	6	1	0	0	0	0	0	7	3	0	11	13	7	14	17	22
chr1	187440863	187441058	ATAC	12	11	13	16	3	1	6	7	1	0	0	6	3	4	5	5	0	1	0	2	0	0	0	0	4	11	3	0	1	3	11	4	6	4	10	9	7	13	17
chr11	87475905	87476903	H3K27ac	29	28	33	34	26	28	30	30	28	23	25	23	51	49	53	41	36	41	31	30	32	24	33	31	25	32	28	15	22	32	3	10	10	0	1	1	0	15	10
chr11	87477046	87477488	H3K27ac	0	2	0	1	0	0	0	3	1	1	2	0	42	46	33	30	27	31	19	18	18	13	27	24	15	22	14	11	17	20	2	3	10	4	5	1	12	22	11
chr11	87494286	87494700	ATAC	24	23	22	30	32	31	24	29	6	5	3	3	27	11	26	22	13	13	12	12	9	6	11	10	0	4	3	4	0	0	2	0	1	0	5	7	8	2	5
chr11	87496449	87497042	ATAC	40	41	41	48	38	36	35	40	9	16	12	18	16	11	17	14	9	13	19	16	12	3	7	9	2	1	3	4	4	10	8	5	1	2	0	1	4	11	13
chr11	87502944	87503377	ATAC	28	32	30	35	28	26	25	29	10	15	9	18	23	17	15	12	13	17	5	5	3	6	13	9	7	11	8	2	5	10	2	0	7	0	5	1	0	11	16
chr11	87510494	87511180	ATAC	47	49	50	56	46	45	37	44	22	20	21	22	1	12	29	19	16	12	21	15	18	6	10	8	2	5	4	0	6	12	3	1	7	2	13	1	12	11	11
chr11	87523049	87523806	ATAC	42	48	44	45	49	49	42	46	20	22	15	25	30	25	23	23	22	24	22	25	18	9	15	16	9	10	9	0	12	13	8	0	1	0	5	1	10	2	10
chr11	87577258	87578345	H3K4me3	8	11	10	7	10	11	6	8	3	10	8	4	1	9	10	8	7	6	0	11	9	25	20	21	19	19	21	12	10	10	24	29	21	38	47	41	40	26	24
chr11	87666389	87667422	ATAC	19	16	18	20	14	17	16	19	11	8	6	7	16	16	23	25	19	18	23	21	18	21	21	27	23	26	25	21	19	20	2	3	4	4	9	8	6	11	11
chr11	87782145	87782712	H3K27ac & H3K4me3	10	14	15	18	25	21	21	17	14	18	15	20	5	15	14	10	3	11	26	21	27	5	7	10	1	3	3	2	10	18	2	7	1	0	0	8	6	11	13
chr11	87799005	87799493	H3K27ac	2	3	2	3	1	0	3	2	10	1	6	3	13	0	14	18	15	14	33	24	29	15	21	22	13	13	13	11	18	19	7	5	14	0	0	1	6	2	9
chr11	87799652	87801302	H3K27ac	38	41	37	41	43	44	39	40	42	44	39	45	35	37	42	47	55	46	60	63	63	41	39	37	43	41	43	39	47	46	4	12	10	7	6	2	11	3	1
chr11	87860663	87862974	ATAC & H3K27ac	35	37	37	40	40	39	36	38	28	28	29	31	47	45	50	56	55	61	63	58	60	47	47	48	48	49	45	49	52	51	3	7	10	5	1	1	5	11	13
chr11	87881188	87883090	H3K4me3	33	30	29	27	27	30	29	29	28	26	26	20	55	54	55	54	77	70	71	71	69	57	58	49	73	67	70	88	75	59	14	16	24	12	6	20	16	25	18
chr11	87951314	87951607	ATAC	2	3	2	8	18	14	10	9	27	25	18	23	15	3	9	5	7	12	7	15	16	5	1	0	0	2	0	0	1	3	2	15	22	13	9	13	22	2	16
chr11	87951709	87951933	ATAC	0	0	0	1	7	6	3	5	7	14	6	12	8	2	6	9	7	8	23	18	17	0	1	0	0	1	1	3	0	5	7	14	21	13	5	13	22	2	14
chr11	88017293	88018925	H3K27ac	30	34	34	37	30	31	32	33	27	25	27	29	33	33	34	39	38	39	45	48	47	35	40	41	41	37	39	41	39	42	3	12	15	0	10	2	15	3	10
chr11	88724163	88726229	H3K27ac	43	45	41	39	47	46	44	45	44	40	45	40	44	40	46	53	48	51	47	57	61	45	45	46	48	47	45	40	48	48	13	10	1	5	3	1	16	7	3
chr1	188754177	188754741	ATAC & H3K27ac	23	23	25	25	28	30	32	33	43	37	42	42	6	20	12	3	3	16	15	25	24	5	8	10	2	4	3	0	7	14	3	13	20	8	13	5	2	18	13
chr11	88919920	88920105	H3K4me3	15	19	15	10	10	7	8	8	5	10	7	15	8	0	6	0	0	0	2	0	7	5	8	9	1	0	0	0	1	3	2	11	9	18	0	1	4	17	9
chr11	88920144	88920747	H3K4me3	6	5	3	4	2	4	2	1	5	1	1	2	9	18	22	3	8	3	7	9	6	16	22	23	4	6	5	0	3	13	2	8	12	4	0	1	4	14	13
chr1	189045151	189045305	ATAC	1	0	0	2	2	3	2	6	2	9	12	12	3	0	2	1	0	2	1	4	0	1	2	2	0	0	1	0	3	2	11	14	12	8	7	0	6	10	14
chr1	189065305	189065531	ATAC	2	1	1	7	6	2	5	6	19	11	17	20	0	5	0	2	0	0	6	5	7	1	0	6	3	0	1	3	0	3	11	3	11	13	9	0	8	1	11
chr1	189116338	189116547	ATAC	0	1	1	3	9	7	7	8	19	16	19	17	0	5	9	4	0	3	1	0	7	10	0	6	3	2	1	0	0	1	11	4	11	2	12	0	4	10	9
chr11	89163469	89164278	ATAC & H3K4me3	20	16	17	17	8	5	10	7	10	2	4	3	5	6	15	1	1	4	5	0	0	27	21	19	16	8	9	10	0	3	19	18	4	27	34	36	17	24	23
chr11	89164757	89165011	H3K4me3 & H3K27me3	16	16	14	15	7	7	7	5	2	8	6	1	8	5	3	1	0	0	0	0	2	6	4	7	1	0	0	0	3	2	2	16	9	26	35	30	24	17	22
chr1	189498640	189499105	ATAC	8	10	10	10	23	28	30	27	25	22	21	23	15	13	6	10	5	9	2	1	7	0	1	2	2	1	0	0	1	0	12	18	18	0	5	20	11	10	17
chr1	189527342	189527635	ATAC	7	6	3	6	17	15	20	21	0	2	3	3	0	0	6	4	2	8	4	3	0	11	0	2	3	3	2	0	0	0	11	12	26	9	11	10	9	1	9
chr1	189650461	189651062	ATAC	3	1	1	1	9	15	13	14	32	33	42	43	15	0	0	5	8	0	16	12	18	5	0	0	3	6	1	0	3	0	1	13	15	12	7	12	11	16	4
chr1	189724659	189724899	ATAC	8	4	1	6	17	16	18	20	3	4	5	2	0	15	6	1	3	1	0	1	0	0	1	2	0	0	0	1	1	2	15	14	7	0	15	0	4	17	21
chr1	189734645	189734958	ATAC	26	23	25	21	15	15	15	15	7	11	13	10	0	0	6	5	0	1	0	1	1	0	0	1	3	6	14	0	1	0	11	11	3	6	15	7	17	1	19
chr11	90110412	90111813	H3K27ac	59	57	55	54	58	56	60	59	52	54	57	54	33	32	32	41	49	52	51	45	45	34	34	34	40	38	42	44	41	38	4	4	13	1	1	14	11	3	6
chr11	90130242	90131144	H3K4me3	48	45	47	53	55	54	59	59	51	52	53	57	19	18	23	23	26	26	28	29	32	6	8	5	12	8	8	9	11	18	3	8	8	0	5	8	9	3	5
chr1	190154421	190154843	ATAC	24	22	28	28	25	23	35	28	9	12	10	6	0	3	3	3	1	5	5	2	1	0	2	0	0	0	1	1	2	0	12	5	14	4	5	1	6	14	24
chr11	90216505	90216902	ATAC	17	16	11	12	30	29	24	23	32	38	27	31	5	18	9	2	5	3	16	15	16	1	0	0	0	1	1	0	0	1	2	13	12	11	14	7	11	11	5
chr11	90527680	90528028	H3K4me3	28	26	24	23	27	29	29	28	27	29	33	34	10	17	18	19	12	4	28	20	19	0	1	2	2	0	0	0	6	10	13	13	12	0	5	1	13	2	10
chr11	90539811	90540225	ATAC	24	26	29	24	25	22	26	24	5	7	10	5	12	16	6	6	8	5	7	3	6	0	0	0	2	10	2	0	3	0	12	9	16	8	5	7	14	10	22
chr11	90866761	90867170	ATAC	11	7	8	11	23	21	27	24	18	18	20	16	0	14	3	2	9	0	0	7	2	0	0	2	0	0	0	0	3	1	2	12	14	4	0	12	4	10	15
chr11	90893779	90894001	ATAC	2	1	0	4	12	11	11	11	10	10	14	13	3	2	2	2	0	1	1	2	2	3	6	7	4	6	15	0	5	3	1	11	6	13	4	0	11	1	6
chr11	90943454	90943707	ATAC	0	0	2	2	12	10	11	7	1	0	0	0	2	0	1	0	2	2	0	2	0	3	6	7	4	0	3	1	5	0	5	12	16	9	8	6	5	20	4
chr11	91106190	91106617	ATAC	19	13	13	11	24	19	27	25	2	1	8	0	4	10	0	4	4	6	0	1	5	3	5	0	3	3	9	0	4	3	1	9	9	1	0	0	11	16	12
chr1	191443292	191443774	ATAC	7	3	4	1	15	10	18	14	0	2	2	3	26	15	12	4	14	16	5	6	3	8	6	6	11	9	9	4	9	2	49	34	39	31	29	34	24	24	26
chr1	191511417	191512724	H3K27ac & H3K4me3	64	60	57	58	68	62	63	61	74	73	68	67	30	20	28	21	21	26	6	11	10	31	35	33	38	38	42	33	24	24	4	8	11	1	12	2	15	12	13
chr1	191551790	191552467	ATAC & H3K4me3	7	5	7	6	19	17	15	18	4	9	3	2	9	0	0	6	2	4	2	0	3	9	8	6	13	12	15	4	3	4	26	32	36	22	30	32	22	24	18
chr1	191654556	191655162	ATAC & H3K27ac	27	24	24	24	43	34	39	36	26	28	29	26	13	21	17	15	12	13	3	1	5	2	5	2	3	1	1	0	0	1	2	8	7	8	11	15	19	11	18
chr1	191745159	191746512	ATAC & H3K27ac	48	44	47	43	48	47	51	46	54	59	58	54	35	34	28	39	40	40	31	23	24	30	33	31	35	33	33	34	36	29	4	13	2	9	6	2	5	3	19
chr1	191783791	191783988	ATAC	10	9	10	11	4	5	6	3	3	2	0	0	0	0	1	0	0	1	0	2	0	1	0	2	4	6	9	1	5	0	23	10	13	4	12	0	12	1	20
chr1	192743512	192744237	H3K27ac	17	14	14	18	20	21	21	26	33	28	35	39	1	17	10	14	8	19	46	35	32	0	2	4	1	0	1	4	4	8	16	3	12	2	2	1	11	2	11
chr1	192751726	192753742	H3K27ac & H3K4me3	45	47	45	49	50	50	53	52	47	52	51	55	41	42	48	52	50	56	68	69	70	36	40	39	39	41	47	46	49	49	14	9	8	1	10	2	9	3	3
chr1	192848390	192850521	H3K27ac & H3K4me3	51	52	50	54	56	57	57	54	53	54	53	57	40	44	46	38	35	36	48	58	56	37	39	42	37	34	34	47	46	49	3	8	4	0	6	1	5	12	13
chr1	192853786	192854093	ATAC & H3K27ac	0	2	5	1	8	6	5	7	20	28	21	29	8	0	0	3	0	5	29	14	26	5	0	0	3	10	6	0	0	3	21	16	9	11	14	0	8	17	13
chr1	192860404	192861176	ATAC & H3K27ac & H3K4me3	16	17	21	25	20	19	22	20	40	40	42	45	16	12	22	20	18	6	24	37	37	0	2	2	0	0	0	4	6	11	16	19	10	6	13	8	8	17	14
chr1	192867150	192867454	ATAC & H3K27ac	0	0	2	1	0	4	1	2	19	18	19	24	8	0	6	1	0	3	14	15	17	3	5	2	3	2	6	0	0	1	31	22	24	6	17	14	6	16	11
chr1	192886136	192887672	ATAC	28	25	33	23	24	24	23	19	13	16	16	18	24	26	27	30	19	26	20	26	22	32	36	37	34	37	35	32	31	32	13	7	7	5	0	1	5	22	8
chr1	192895390	192895860	ATAC & H3K27ac	5	5	10	4	14	13	15	16	21	14	19	20	1	18	3	15	12	15	33	28	28	0	2	1	0	1	0	6	1	11	2	14	12	4	7	4	11	11	9
chr1	192959182	192959666	ATAC	18	21	20	26	20	21	21	21	0	3	6	2	12	5	21	6	6	8	13	3	4	0	1	1	3	0	0	3	3	2	1	0	6	2	0	7	0	16	12
chr1	193006310	193007606	H3K4me3	61	61	60	60	61	59	60	63	60	57	58	60	24	22	30	26	23	20	28	29	34	31	29	30	27	25	27	28	34	38	4	7	1	1	3	2	1	12	24
chr1	193008867	193009074	H3K27me3	23	24	26	26	14	15	18	12	6	15	7	14	15	6	3	2	0	3	5	6	10	5	8	8	2	4	3	0	4	6	3	0	1	27	36	29	15	15	33
chr1	193009106	193009258	H3K27me3	4	3	1	1	3	0	4	3	1	6	3	2	8	12	3	0	0	8	7	0	4	6	8	7	0	6	2	5	5	5	3	0	1	27	36	25	19	11	36
chr1	193010469	193010599	H3K27me3	11	12	19	13	4	4	7	4	1	0	3	6	4	0	0	0	2	5	2	0	0	0	0	3	0	1	6	0	0	1	2	3	7	21	41	27	17	30	26
chr1	193060137	193060299	ATAC	2	2	0	2	9	7	7	6	16	14	10	12	0	7	5	2	0	0	0	2	0	3	0	1	3	3	1	0	1	0	1	4	9	4	12	12	17	16	10
chr1	193101412	193101962	ATAC	48	50	49	53	43	40	39	40	23	20	25	24	21	15	12	21	17	6	23	4	19	1	5	3	0	0	1	0	3	2	16	0	7	4	0	1	10	2	5
chr1	193107535	193108083	ATAC	25	26	26	26	44	45	45	39	48	42	40	46	23	26	27	32	25	30	30	29	31	2	4	5	4	1	0	0	5	7	3	11	1	0	10	1	8	11	10
chr1	193151981	193152412	ATAC	14	20	15	16	26	28	28	28	35	32	28	36	23	19	16	11	5	16	15	17	16	5	5	5	1	1	1	4	3	11	2	12	4	0	5	8	0	17	0
chr1	193219508	193221696	H3K27ac & H3K4me3	64	64	62	60	69	69	66	67	68	66	63	64	52	49	55	60	64	57	67	65	64	45	44	44	50	47	47	57	54	52	14	9	11	5	4	9	3	18	1
chr11	93229084	93229410	ATAC	0	0	0	1	4	6	8	0	28	27	26	20	12	0	0	0	0	5	4	6	14	11	5	1	0	0	6	0	4	3	6	23	26	9	11	14	23	5	18
chr1	193269352	193270228	H3K4me3	21	23	23	22	24	25	26	30	17	20	16	26	27	26	39	28	24	31	37	39	42	13	18	17	8	6	3	8	11	16	3	9	1	0	5	8	4	2	3
chr1	193398669	193400083	H3K27ac	54	55	54	54	58	60	57	57	53	53	53	55	40	37	28	47	44	46	29	33	36	33	36	36	39	38	35	40	37	43	4	0	1	0	3	2	3	3	1
chr1	193453062	193453472	ATAC	5	8	3	8	13	13	13	12	20	21	20	20	12	6	6	3	2	10	19	15	12	0	1	1	0	0	0	0	2	0	2	12	12	4	9	4	4	14	7
chr11	93463123	93463581	ATAC	10	6	4	6	20	15	20	20	0	2	1	0	8	5	6	6	3	8	2	3	1	0	0	4	0	0	0	3	4	2	1	16	0	4	9	9	4	1	7
chr1	193463182	193463473	ATAC & H3K27ac	1	1	3	3	7	4	3	2	25	24	19	25	12	5	11	2	4	0	25	15	22	3	0	1	0	6	0	0	0	1	1	16	3	0	18	12	8	6	2
chr1	193463636	193464438	ATAC & H3K27ac	0	1	8	7	9	11	12	12	17	26	25	31	13	17	10	19	13	18	48	41	41	0	0	1	0	3	1	0	0	7	12	14	16	6	5	4	11	10	9
chr1	193469750	193470187	ATAC & H3K27ac	15	18	17	14	36	35	34	36	40	41	35	44	1	11	18	24	20	23	33	29	37	0	0	1	0	1	1	0	1	4	13	3	12	4	5	1	4	11	11
chr1	193483430	193483607	ATAC	2	0	0	0	7	8	6	7	11	11	8	11	0	2	8	0	1	1	1	0	5	1	0	6	3	2	1	0	4	0	18	12	13	8	4	7	8	13	12
chr1	193505500	193505814	ATAC	2	1	2	8	16	16	16	9	27	26	18	27	9	3	12	6	4	3	15	11	14	0	4	1	2	0	1	0	0	3	2	12	9	8	11	15	8	10	16
chr1	193541410	193543838	ATAC & H3K27ac & H3K4me3	42	42	41	43	49	44	48	46	52	52	49	52	45	48	48	55	57	53	59	59	64	46	44	45	45	45	50	56	55	51	9	10	11	17	15	9	9	12	10
chr1	193592322	193592748	ATAC	14	18	20	23	3	3	6	4	2	5	5	7	12	26	16	11	2	3	7	0	2	0	1	0	3	2	14	0	0	0	6	9	11	4	0	0	4	1	9
chr1	193670440	193671030	ATAC & H3K4me3	28	28	32	33	33	37	33	34	47	48	47	51	5	21	17	9	2	15	12	17	16	1	0	2	0	1	0	4	4	2	2	3	14	12	7	1	2	22	11
chr1	193729874	193731578	H3K27ac	53	55	53	51	58	56	58	60	56	57	60	58	35	39	46	49	51	52	53	54	57	44	41	41	43	41	44	50	49	47	4	4	2	5	1	2	9	12	1
chr11	93856459	93858521	H3K27ac & H3K4me3	51	56	53	50	52	49	52	51	45	53	51	51	62	59	61	72	74	71	82	81	85	46	47	45	52	50	57	65	61	61	4	2	2	1	1	2	19	12	10
chr1	193915745	193917040	ATAC	45	46	42	48	51	49	51	51	55	56	55	55	27	37	27	31	17	30	25	29	28	25	26	28	27	26	27	26	27	29	4	8	8	9	6	2	13	12	1
chr1	193931351	193931580	ATAC	4	7	8	7	14	11	14	14	23	26	23	23	12	8	0	0	3	7	4	3	2	0	1	2	3	2	1	0	4	2	1	14	9	11	12	0	8	1	11
chr1	193960490	193962732	ATAC	51	51	50	44	58	61	62	59	61	61	64	65	54	37	53	59	61	56	57	66	65	49	42	45	52	53	60	60	59	52	4	0	2	15	8	14	24	16	10
chr11	94012929	94013227	ATAC	0	0	1	1	10	12	5	5	13	15	3	18	4	10	2	5	1	11	22	12	9	3	0	6	0	1	0	0	1	2	1	15	6	0	0	0	17	16	11
chr11	94019787	94020012	ATAC & H3K4me3	11	11	10	14	16	14	11	13	27	24	24	24	5	13	16	15	15	12	15	18	20	1	4	1	0	0	0	2	5	8	13	3	14	4	7	1	0	11	5
chr11	94072091	94074075	H3K27ac & H3K4me3	54	54	55	57	58	57	56	57	54	59	58	56	48	46	46	48	55	51	64	62	65	41	42	38	49	47	51	55	60	50	14	5	2	9	1	2	9	3	8
chr1	194135120	194135547	ATAC & H3K4me3	19	19	19	24	32	34	39	34	34	34	43	45	18	6	10	9	10	9	30	15	25	0	3	1	2	1	0	2	6	9	3	8	7	6	10	8	0	11	10
chr11	94135496	94136124	H3K4me3	27	29	28	29	17	20	21	18	23	24	21	24	23	31	33	26	27	24	29	26	31	9	12	15	2	2	2	0	5	8	3	9	1	8	5	1	8	11	10
chr11	94142346	94143513	H3K27ac & H3K4me3	30	35	29	31	42	44	40	42	43	41	36	44	33	38	32	42	38	37	66	58	59	8	17	17	10	14	10	23	27	38	13	7	20	0	6	2	0	12	10
chr11	94143754	94144102	H3K4me3	1	2	3	4	4	7	4	6	0	1	0	8	9	15	18	22	17	21	33	31	35	4	3	6	6	6	6	13	17	23	8	0	10	6	3	1	6	17	0
chr11	94188818	94190057	H3K27ac	31	30	33	31	26	24	25	30	28	23	22	29	39	30	29	42	45	39	50	49	47	36	38	31	35	38	39	48	41	40	13	10	8	0	1	2	9	3	12
[truncated: 10,580 more rows]
